# Supplementary material for: DNA Noncovalent Interactions of Dinuclear η6‐Arene Ru(II) Complexes: Influence of Complex Charge and Bridging Ligand Length on DNA Binding Mode and Cytotoxic Activity
Source: Chemistry. 2025 Nov 10;31(71):e02680. doi: 10.1002/chem.202502680 (PMC12734683; doi:10.1002/chem.202502680)
Supplement: Supplementary file 2 — Supporting Information [file CHEM-31-e02680-s002.zip]

Archive with 3 entries (3 files):
- Compound_2.cif
- Compound_3.cif
- Compound 1.cif
