# Supplementary material for: DNA Noncovalent Interactions of Dinuclear η6‐Arene Ru(II) Complexes: Influence of Complex Charge and Bridging Ligand Length on DNA Binding Mode and Cytotoxic Activity
Source: Chemistry. 2025 Nov 10;31(71):e02680. doi: 10.1002/chem.202502680 (PMC12734683; doi:10.1002/chem.202502680)
Supplement: Supplementary file 2 — Supporting Information [file CHEM-31-e02680-s002.zip › Compound_2.cif]

 
data_Compound_2
 
_audit_creation_method            'SHELXL-2018/3'
_shelx_SHELXL_version_number      '2018/3'
_chemical_name_systematic         ?
_chemical_name_common             ?
_chemical_melting_point           ?
_chemical_formula_moiety          ?
_chemical_formula_sum
 'C58 H56 F12 N4 P2 Ru2' 
_chemical_formula_weight          1301.14

loop_
 _atom_type_symbol
 _atom_type_description
 _atom_type_scat_dispersion_real
 _atom_type_scat_dispersion_imag
 _atom_type_scat_source
 'C'  'C'   0.0033   0.0016
 'International Tables Vol C Tables 4.2.6.8 and 6.1.1.4'
 'H'  'H'   0.0000   0.0000
 'International Tables Vol C Tables 4.2.6.8 and 6.1.1.4'
 'F'  'F'   0.0171   0.0103
 'International Tables Vol C Tables 4.2.6.8 and 6.1.1.4'
 'P'  'P'   0.1023   0.0942
 'International Tables Vol C Tables 4.2.6.8 and 6.1.1.4'
 'Ru'  'Ru'  -1.2594   0.8363
 'International Tables Vol C Tables 4.2.6.8 and 6.1.1.4'
 'N'  'N'   0.0061   0.0033
 'International Tables Vol C Tables 4.2.6.8 and 6.1.1.4'
 
_space_group_crystal_system       monoclinic
_space_group_IT_number            14
_space_group_name_H-M_alt         'P 21/n'
_space_group_name_Hall            '-P 2yn'
 
_shelx_space_group_comment
;
The symmetry employed for this shelxl refinement is uniquely defined
by the following loop, which should always be used as a source of
symmetry information in preference to the above space-group names.
They are only intended as comments.
;
 
loop_
 _space_group_symop_operation_xyz
 'x, y, z'
 '-x+1/2, y+1/2, -z+1/2'
 '-x, -y, -z'
 'x-1/2, -y-1/2, z-1/2'
 
_cell_length_a                    12.0285(18)
_cell_length_b                    14.1760(19)
_cell_length_c                    16.545(3)
_cell_angle_alpha                 90
_cell_angle_beta                  97.378(7)
_cell_angle_gamma                 90
_cell_volume                      2797.8(8)
_cell_formula_units_Z             2
_cell_measurement_temperature     296(2)
_cell_measurement_reflns_used      9884
_cell_measurement_theta_min        2.48
_cell_measurement_theta_max       27.65
 
_exptl_crystal_description       'plate'
_exptl_crystal_colour            'yellow'
_exptl_crystal_density_meas       ?
_exptl_crystal_density_method     'not measured'
_exptl_crystal_density_diffrn     1.544          
_exptl_crystal_F_000              1316
_exptl_transmission_factor_min    ?
_exptl_transmission_factor_max    ?
_exptl_crystal_size_max           0.35
_exptl_crystal_size_mid           0.25
_exptl_crystal_size_min           0.05
_exptl_absorpt_coefficient_mu     0.679
_shelx_estimated_absorpt_T_min    ?
_shelx_estimated_absorpt_T_max    ?
_exptl_absorpt_correction_type    multi-scan
_exptl_absorpt_correction_T_min   0.5187
_exptl_absorpt_correction_T_max   0.7456
_exptl_absorpt_process_details    
;
 SADABS 2016/2: Krause, L., Herbst-Irmer, R., Sheldrick G.M. & Stalke D.,
 J. Appl. Cryst. 48 (2015) 3-10
;
_exptl_absorpt_special_details    ?
_diffrn_ambient_temperature       296(2)
_diffrn_radiation_wavelength      0.71073
_diffrn_radiation_type            MoK\a
_diffrn_source                    'sealed tube'
_diffrn_measurement_device_type   'Bruker D8 Eco with PHOTON II detector'
_diffrn_measurement_method        '/f and /w shutterless scans'
_diffrn_detector_area_resol_mean  7.3910
_diffrn_reflns_number             32595
_diffrn_reflns_av_unetI/netI      0.0677
_diffrn_reflns_av_R_equivalents   0.1140
_diffrn_reflns_limit_h_min        -14
_diffrn_reflns_limit_h_max        14
_diffrn_reflns_limit_k_min        -16
_diffrn_reflns_limit_k_max        16
_diffrn_reflns_limit_l_min        -19
_diffrn_reflns_limit_l_max        19
_diffrn_reflns_theta_min          2.869
_diffrn_reflns_theta_max          24.997
_diffrn_reflns_theta_full         24.997
_diffrn_measured_fraction_theta_max   0.998
_diffrn_measured_fraction_theta_full  0.998
_diffrn_reflns_Laue_measured_fraction_max    0.998
_diffrn_reflns_Laue_measured_fraction_full   0.998
_diffrn_reflns_point_group_measured_fraction_max   0.998
_diffrn_reflns_point_group_measured_fraction_full  0.998
_reflns_number_total              4923
_reflns_number_gt                 3132
_reflns_threshold_expression      'I > 2\s(I)'
_reflns_Friedel_coverage          0.000
_reflns_Friedel_fraction_max      .
_reflns_Friedel_fraction_full     .
 
_reflns_special_details
;
 Reflections were merged by SHELXL according to the crystal
 class for the calculation of statistics and refinement.
 
 _reflns_Friedel_fraction is defined as the number of unique
 Friedel pairs measured divided by the number that would be
 possible theoretically, ignoring centric projections and
 systematic absences.
;
 
_computing_data_collection        ?
_computing_cell_refinement        ?
_computing_data_reduction         ?
_computing_structure_solution     'SHELXT 2014/5 (Sheldrick, 2014)'
_computing_structure_refinement 'SHELXL-2018/3 (Sheldrick, 2018)'
_computing_molecular_graphics     ?
_computing_publication_material   ?
_refine_special_details           ?
_refine_ls_structure_factor_coef  Fsqd
_refine_ls_matrix_type            full
_refine_ls_weighting_scheme       calc
_refine_ls_weighting_details
'w=1/[\s^2^(Fo^2^)+(0.0927P)^2^+0.2116P] where P=(Fo^2^+2Fc^2^)/3'
_atom_sites_solution_primary      ?
_atom_sites_solution_secondary    ?
_atom_sites_solution_hydrogens    geom
_refine_ls_hydrogen_treatment     constr
_refine_ls_extinction_method      none
_refine_ls_extinction_coef        .
_refine_ls_number_reflns          4923
_refine_ls_number_parameters      419
_refine_ls_number_restraints      210
_refine_ls_R_factor_all           0.1155
_refine_ls_R_factor_gt            0.0656
_refine_ls_wR_factor_ref          0.1712
_refine_ls_wR_factor_gt           0.1518
_refine_ls_goodness_of_fit_ref    1.048
_refine_ls_restrained_S_all       1.035
_refine_ls_shift/su_max           0.001
_refine_ls_shift/su_mean          0.000
 
loop_
 _atom_site_label
 _atom_site_type_symbol
 _atom_site_fract_x
 _atom_site_fract_y
 _atom_site_fract_z
 _atom_site_U_iso_or_equiv
 _atom_site_adp_type
 _atom_site_occupancy
 _atom_site_site_symmetry_order  
 _atom_site_calc_flag
 _atom_site_refinement_flags_posn
 _atom_site_refinement_flags_adp
 _atom_site_refinement_flags_occupancy
 _atom_site_disorder_assembly
 _atom_site_disorder_group
Ru1 Ru 0.41862(5) 0.34499(4) 0.75068(3) 0.0549(2) Uani 1 1 d . . . . .
P1 P 0.7347(6) 0.0859(5) 0.9008(6) 0.0573(15) Uani 0.787(17) 1 d . U P A 1
F1 F 0.7314(11) 0.1911(6) 0.9272(8) 0.139(5) Uani 0.787(17) 1 d . U P A 1
F2 F 0.8323(9) 0.0683(7) 0.9738(6) 0.116(4) Uani 0.787(17) 1 d . U P A 1
F3 F 0.7421(8) -0.0209(5) 0.8786(6) 0.097(3) Uani 0.787(17) 1 d . U P A 1
F4 F 0.6366(12) 0.1013(11) 0.8360(9) 0.099(4) Uani 0.787(17) 1 d . U P A 1
F5 F 0.6520(8) 0.0581(9) 0.9595(6) 0.132(4) Uani 0.787(17) 1 d . U P A 1
F6 F 0.8219(9) 0.1077(10) 0.8407(8) 0.154(5) Uani 0.787(17) 1 d . U P A 1
P1' P 0.751(4) 0.095(3) 0.902(3) 0.096(8) Uani 0.213(17) 1 d . U P A 2
F1' F 0.690(3) 0.136(4) 0.9695(16) 0.120(11) Uani 0.213(17) 1 d . U P A 2
F2' F 0.862(4) 0.080(5) 0.940(3) 0.143(12) Uani 0.213(17) 1 d . U P A 2
F3' F 0.783(3) 0.046(4) 0.835(2) 0.133(11) Uani 0.213(17) 1 d . U P A 2
F4' F 0.624(5) 0.120(5) 0.828(3) 0.102(11) Uani 0.213(17) 1 d . U P A 2
F5' F 0.690(3) -0.003(3) 0.915(3) 0.124(12) Uani 0.213(17) 1 d . U P A 2
F6' F 0.780(3) 0.194(3) 0.879(3) 0.132(11) Uani 0.213(17) 1 d . U P A 2
C1 C 0.5902(7) 0.3548(7) 0.7122(7) 0.093(3) Uani 1 1 d . . . . .
C2 C 0.5225(8) 0.4243(7) 0.6725(6) 0.095(3) Uani 1 1 d . . . . .
H2 H 0.516130 0.429722 0.616097 0.114 Uiso 1 1 calc R U . . .
C3 C 0.4647(8) 0.4853(6) 0.7170(7) 0.096(3) Uani 1 1 d . . . . .
H3 H 0.418541 0.530238 0.688704 0.116 Uiso 1 1 calc R U . . .
C4 C 0.4712(8) 0.4837(6) 0.8012(7) 0.094(3) Uani 1 1 d . . . . .
C5 C 0.5387(8) 0.4133(7) 0.8392(6) 0.090(3) Uani 1 1 d . . . . .
H5 H 0.543456 0.407662 0.895541 0.108 Uiso 1 1 calc R U . . .
C6 C 0.5998(8) 0.3504(6) 0.7974(7) 0.091(3) Uani 1 1 d . . . . .
H6 H 0.646504 0.306026 0.825849 0.110 Uiso 1 1 calc R U . . .
C7 C 0.6515(9) 0.2855(9) 0.6646(7) 0.130(4) Uani 1 1 d . . . . .
H7A H 0.726625 0.307269 0.662538 0.195 Uiso 1 1 calc R U . . .
H7B H 0.613164 0.280103 0.610183 0.195 Uiso 1 1 calc R U . . .
H7C H 0.653568 0.224927 0.690730 0.195 Uiso 1 1 calc R U . . .
C8 C 0.4099(15) 0.5548(8) 0.8461(8) 0.145(5) Uani 1 1 d . . . . .
H8 H 0.351239 0.582904 0.806795 0.174 Uiso 1 1 calc R U . . .
C9 C 0.3553(11) 0.5145(11) 0.9125(12) 0.191(8) Uani 1 1 d . . . . .
H9A H 0.300759 0.468691 0.890818 0.287 Uiso 1 1 calc R U . . .
H9B H 0.318922 0.563823 0.939016 0.287 Uiso 1 1 calc R U . . .
H9C H 0.410622 0.484722 0.951223 0.287 Uiso 1 1 calc R U . . .
C10 C 0.4929(18) 0.6330(8) 0.8757(11) 0.239(10) Uani 1 1 d . . . . .
H10A H 0.457280 0.677295 0.908026 0.359 Uiso 1 1 calc R U . . .
H10B H 0.516512 0.664816 0.829652 0.359 Uiso 1 1 calc R U . . .
H10C H 0.556871 0.605938 0.908161 0.359 Uiso 1 1 calc R U . . .
N1 N 0.3539(5) 0.2674(4) 0.8406(3) 0.0661(16) Uani 1 1 d . . . . .
C11 C 0.4087(7) 0.2148(5) 0.9008(4) 0.0673(19) Uani 1 1 d . . . . .
H11 H 0.486482 0.211349 0.906049 0.081 Uiso 1 1 calc R U . . .
C12 C 0.3515(9) 0.1658(5) 0.9552(5) 0.081(2) Uani 1 1 d . . . . .
H12 H 0.391953 0.131510 0.996961 0.097 Uiso 1 1 calc R U . . .
C13 C 0.2394(9) 0.1668(6) 0.9489(5) 0.081(2) Uani 1 1 d . . . . .
H13 H 0.202568 0.132017 0.985064 0.097 Uiso 1 1 calc R U . . .
C14 C 0.1787(7) 0.2195(5) 0.8884(4) 0.0651(19) Uani 1 1 d . . . . .
C15 C 0.2385(6) 0.2690(4) 0.8349(4) 0.0526(16) Uani 1 1 d . . . . .
C16 C 0.0600(8) 0.2272(6) 0.8756(6) 0.084(3) Uani 1 1 d . . . . .
H16 H 0.017772 0.193761 0.909176 0.101 Uiso 1 1 calc R U . . .
C17 C 0.0083(7) 0.2807(7) 0.8172(6) 0.085(2) Uani 1 1 d . . . . .
H17 H -0.069320 0.286218 0.812845 0.102 Uiso 1 1 calc R U . . .
C18 C 0.1828(6) 0.3243(4) 0.7703(4) 0.0565(17) Uani 1 1 d . . . . .
C19 C 0.0670(7) 0.3309(5) 0.7601(5) 0.069(2) Uani 1 1 d . . . . .
C20 C 0.0164(7) 0.3871(6) 0.6957(6) 0.084(3) Uani 1 1 d . . . . .
H20 H -0.061198 0.392839 0.686167 0.100 Uiso 1 1 calc R U . . .
C21 C 0.0823(8) 0.4329(5) 0.6476(5) 0.077(2) Uani 1 1 d . . . . .
H21 H 0.049821 0.471896 0.605890 0.093 Uiso 1 1 calc R U . . .
C22 C 0.1959(7) 0.4219(5) 0.6600(4) 0.0656(19) Uani 1 1 d . . . . .
H22 H 0.238400 0.451509 0.624306 0.079 Uiso 1 1 calc R U . . .
C23 C 0.2501(5) 0.3701(4) 0.7217(3) 0.0427(14) Uani 1 1 d . . . . .
N2 N 0.3966(4) 0.2251(3) 0.6755(3) 0.0513(13) Uani 1 1 d . . . . .
C24 C 0.3648(6) 0.2349(5) 0.5942(4) 0.0585(17) Uani 1 1 d . . . . .
H24 H 0.333819 0.291725 0.574445 0.070 Uiso 1 1 calc R U . . .
C25 C 0.3771(6) 0.1635(5) 0.5408(4) 0.0647(18) Uani 1 1 d . . . . .
H25 H 0.354918 0.173110 0.485455 0.078 Uiso 1 1 calc R U . . .
C26 C 0.4207(6) 0.0794(5) 0.5661(4) 0.0617(18) Uani 1 1 d . . . . .
C27 C 0.4474(6) 0.0685(5) 0.6496(4) 0.0640(19) Uani 1 1 d . . . . .
H27 H 0.474454 0.010799 0.670560 0.077 Uiso 1 1 calc R U . . .
C28 C 0.4346(6) 0.1409(5) 0.7010(4) 0.0600(18) Uani 1 1 d . . . . .
H28 H 0.453194 0.131229 0.756722 0.072 Uiso 1 1 calc R U . . .
C29 C 0.4412(6) 0.0004(6) 0.5091(5) 0.077(2) Uani 1 1 d . . . . .
H29A H 0.424593 -0.059358 0.533456 0.092 Uiso 1 1 calc R U . . .
H29B H 0.391063 0.007361 0.458632 0.092 Uiso 1 1 calc R U . . .
 
loop_
 _atom_site_aniso_label
 _atom_site_aniso_U_11
 _atom_site_aniso_U_22
 _atom_site_aniso_U_33
 _atom_site_aniso_U_23
 _atom_site_aniso_U_13
 _atom_site_aniso_U_12
Ru1 0.0708(4) 0.0507(3) 0.0430(3) 0.0071(3) 0.0068(2) -0.0006(3)
P1 0.055(2) 0.053(2) 0.061(3) 0.0028(18) -0.0061(18) -0.0005(19)
F1 0.174(11) 0.062(4) 0.159(11) -0.031(5) -0.069(8) 0.015(5)
F2 0.114(7) 0.106(6) 0.108(7) -0.007(5) -0.061(5) 0.021(5)
F3 0.101(6) 0.068(4) 0.121(7) -0.018(4) 0.012(4) 0.004(4)
F4 0.092(6) 0.098(7) 0.095(7) 0.010(5) -0.039(5) 0.009(5)
F5 0.143(7) 0.173(10) 0.091(6) 0.011(6) 0.054(5) 0.007(7)
F6 0.121(7) 0.185(11) 0.169(9) 0.051(8) 0.062(6) -0.043(7)
P1' 0.096(13) 0.126(14) 0.063(11) -0.028(10) 0.000(8) -0.029(10)
F1' 0.109(18) 0.20(3) 0.055(12) -0.045(17) 0.020(11) -0.051(19)
F2' 0.093(13) 0.23(3) 0.10(2) 0.02(2) -0.006(13) -0.018(14)
F3' 0.12(2) 0.18(2) 0.103(16) -0.033(17) 0.035(14) 0.026(19)
F4' 0.120(17) 0.14(3) 0.048(14) -0.013(16) 0.005(13) 0.018(16)
F5' 0.12(2) 0.130(18) 0.12(3) 0.026(16) -0.008(18) -0.017(16)
F6' 0.100(18) 0.139(16) 0.17(3) 0.010(16) 0.062(17) -0.023(14)
C1 0.070(5) 0.098(7) 0.113(8) 0.003(6) 0.021(5) -0.028(5)
C2 0.104(7) 0.095(7) 0.085(6) 0.036(6) 0.005(6) -0.036(6)
C3 0.104(7) 0.051(5) 0.125(9) 0.027(5) -0.022(6) -0.012(5)
C4 0.121(8) 0.053(5) 0.098(7) -0.003(5) -0.029(6) 0.003(5)
C5 0.096(6) 0.087(6) 0.083(6) -0.015(5) -0.007(5) -0.015(5)
C6 0.082(6) 0.076(6) 0.108(8) 0.011(6) -0.018(5) -0.008(5)
C7 0.116(8) 0.152(10) 0.135(10) 0.006(8) 0.069(8) -0.014(8)
C8 0.219(16) 0.089(8) 0.114(10) -0.029(7) -0.022(10) 0.004(9)
C9 0.122(10) 0.168(15) 0.28(2) -0.133(16) 0.022(12) 0.020(10)
C10 0.45(3) 0.055(7) 0.186(16) -0.022(8) -0.049(18) -0.041(11)
N1 0.090(5) 0.060(4) 0.049(3) -0.007(3) 0.011(3) 0.007(3)
C11 0.089(5) 0.075(5) 0.035(4) 0.008(3) 0.000(3) 0.019(4)
C12 0.128(8) 0.072(5) 0.043(4) 0.012(4) 0.013(4) 0.013(5)
C13 0.129(8) 0.070(5) 0.050(4) 0.006(4) 0.035(5) -0.005(5)
C14 0.091(6) 0.055(4) 0.052(4) -0.013(3) 0.020(4) -0.007(4)
C15 0.067(4) 0.047(4) 0.047(4) -0.008(3) 0.016(3) 0.002(3)
C16 0.101(7) 0.081(6) 0.077(6) -0.017(5) 0.041(5) -0.015(5)
C17 0.073(5) 0.098(7) 0.088(7) -0.024(6) 0.022(5) -0.005(5)
C18 0.071(5) 0.051(4) 0.048(4) -0.013(3) 0.007(3) 0.006(3)
C19 0.074(5) 0.067(5) 0.065(5) -0.020(4) 0.008(4) -0.003(4)
C20 0.075(5) 0.084(6) 0.088(6) -0.031(5) -0.002(5) 0.020(5)
C21 0.092(6) 0.069(5) 0.067(5) -0.003(4) -0.005(5) 0.019(4)
C22 0.083(5) 0.057(4) 0.057(4) 0.001(3) 0.012(4) 0.012(4)
C23 0.062(4) 0.032(3) 0.035(3) 0.002(2) 0.008(3) 0.006(3)
N2 0.065(3) 0.046(3) 0.045(3) 0.009(2) 0.019(3) 0.008(3)
C24 0.079(5) 0.058(4) 0.038(4) 0.011(3) 0.005(3) 0.013(3)
C25 0.083(5) 0.071(5) 0.041(4) -0.004(3) 0.011(3) 0.011(4)
C26 0.080(5) 0.057(4) 0.051(4) -0.008(3) 0.017(4) 0.011(4)
C27 0.087(5) 0.050(4) 0.056(4) 0.010(3) 0.012(4) 0.014(4)
C28 0.076(5) 0.062(5) 0.042(4) 0.009(3) 0.009(3) 0.015(4)
C29 0.094(5) 0.070(5) 0.069(5) -0.013(4) 0.017(4) 0.008(4)
 
_geom_special_details
;
 All esds (except the esd in the dihedral angle between two l.s. planes)
 are estimated using the full covariance matrix.  The cell esds are taken
 into account individually in the estimation of esds in distances, angles
 and torsion angles; correlations between esds in cell parameters are only
 used when they are defined by crystal symmetry.  An approximate (isotropic)
 treatment of cell esds is used for estimating esds involving l.s. planes.
;
 
loop_
 _geom_bond_atom_site_label_1
 _geom_bond_atom_site_label_2
 _geom_bond_distance
 _geom_bond_site_symmetry_2
 _geom_bond_publ_flag
Ru1 C23 2.053(6) . ?
Ru1 N1 2.080(6) . ?
Ru1 N2 2.103(5) . ?
Ru1 C5 2.151(8) . ?
Ru1 C3 2.158(8) . ?
Ru1 C4 2.198(8) . ?
Ru1 C2 2.217(8) . ?
Ru1 C6 2.219(9) . ?
Ru1 C1 2.241(9) . ?
P1 F4 1.504(14) . ?
P1 F5 1.529(12) . ?
P1 F1 1.556(11) . ?
P1 F3 1.563(10) . ?
P1 F6 1.566(13) . ?
P1 F2 1.592(11) . ?
P1' F3' 1.40(5) . ?
P1' F2' 1.42(6) . ?
P1' F6' 1.51(5) . ?
P1' F1' 1.54(5) . ?
P1' F5' 1.60(5) . ?
P1' F4' 1.86(7) . ?
C1 C2 1.388(13) . ?
C1 C6 1.401(14) . ?
C1 C7 1.510(14) . ?
C2 C3 1.380(13) . ?
C2 H2 0.9300 . ?
C3 C4 1.385(14) . ?
C3 H3 0.9300 . ?
C4 C5 1.386(12) . ?
C4 C8 1.501(16) . ?
C5 C6 1.393(13) . ?
C5 H5 0.9300 . ?
C6 H6 0.9300 . ?
C7 H7A 0.9600 . ?
C7 H7B 0.9600 . ?
C7 H7C 0.9600 . ?
C8 C9 1.466(19) . ?
C8 C10 1.530(18) . ?
C8 H8 0.9800 . ?
C9 H9A 0.9600 . ?
C9 H9B 0.9600 . ?
C9 H9C 0.9600 . ?
C10 H10A 0.9600 . ?
C10 H10B 0.9600 . ?
C10 H10C 0.9600 . ?
N1 C11 1.347(8) . ?
N1 C15 1.379(8) . ?
C11 C12 1.387(11) . ?
C11 H11 0.9300 . ?
C12 C13 1.340(12) . ?
C12 H12 0.9300 . ?
C13 C14 1.380(11) . ?
C13 H13 0.9300 . ?
C14 C15 1.400(9) . ?
C14 C16 1.420(11) . ?
C15 C18 1.422(9) . ?
C16 C17 1.320(12) . ?
C16 H16 0.9300 . ?
C17 C19 1.439(11) . ?
C17 H17 0.9300 . ?
C18 C23 1.375(9) . ?
C18 C19 1.385(10) . ?
C19 C20 1.404(12) . ?
C20 C21 1.359(12) . ?
C20 H20 0.9300 . ?
C21 C22 1.365(10) . ?
C21 H21 0.9300 . ?
C22 C23 1.354(9) . ?
C22 H22 0.9300 . ?
N2 C28 1.327(8) . ?
N2 C24 1.357(7) . ?
C24 C25 1.364(9) . ?
C24 H24 0.9300 . ?
C25 C26 1.347(9) . ?
C25 H25 0.9300 . ?
C26 C27 1.386(9) . ?
C26 C29 1.506(9) . ?
C27 C28 1.355(9) . ?
C27 H27 0.9300 . ?
C28 H28 0.9300 . ?
C29 C29 1.483(14) 3_656 ?
C29 H29A 0.9700 . ?
C29 H29B 0.9700 . ?
 
loop_
 _geom_angle_atom_site_label_1
 _geom_angle_atom_site_label_2
 _geom_angle_atom_site_label_3
 _geom_angle
 _geom_angle_site_symmetry_1
 _geom_angle_site_symmetry_3
 _geom_angle_publ_flag
C23 Ru1 N1 79.0(2) . . ?
C23 Ru1 N2 87.5(2) . . ?
N1 Ru1 N2 88.0(2) . . ?
C23 Ru1 C5 129.6(3) . . ?
N1 Ru1 C5 91.8(3) . . ?
N2 Ru1 C5 142.1(3) . . ?
C23 Ru1 C3 93.3(3) . . ?
N1 Ru1 C3 143.6(4) . . ?
N2 Ru1 C3 127.5(4) . . ?
C5 Ru1 C3 65.7(4) . . ?
C23 Ru1 C4 99.3(3) . . ?
N1 Ru1 C4 108.5(3) . . ?
N2 Ru1 C4 163.0(3) . . ?
C5 Ru1 C4 37.2(3) . . ?
C3 Ru1 C4 37.1(4) . . ?
C23 Ru1 C2 112.9(3) . . ?
N1 Ru1 C2 167.5(3) . . ?
N2 Ru1 C2 95.9(3) . . ?
C5 Ru1 C2 77.8(4) . . ?
C3 Ru1 C2 36.7(3) . . ?
C4 Ru1 C2 67.1(4) . . ?
C23 Ru1 C6 166.3(3) . . ?
N1 Ru1 C6 102.1(3) . . ?
N2 Ru1 C6 106.1(3) . . ?
C5 Ru1 C6 37.2(3) . . ?
C3 Ru1 C6 77.6(3) . . ?
C4 Ru1 C6 67.3(4) . . ?
C2 Ru1 C6 65.4(4) . . ?
C23 Ru1 C1 147.2(4) . . ?
N1 Ru1 C1 132.8(3) . . ?
N2 Ru1 C1 86.1(3) . . ?
C5 Ru1 C1 66.6(4) . . ?
C3 Ru1 C1 66.0(4) . . ?
C4 Ru1 C1 79.7(4) . . ?
C2 Ru1 C1 36.3(3) . . ?
C6 Ru1 C1 36.6(4) . . ?
F4 P1 F5 88.6(9) . . ?
F4 P1 F1 90.9(8) . . ?
F5 P1 F1 91.5(8) . . ?
F4 P1 F3 92.1(8) . . ?
F5 P1 F3 87.8(6) . . ?
F1 P1 F3 176.9(8) . . ?
F4 P1 F6 92.7(9) . . ?
F5 P1 F6 176.3(8) . . ?
F1 P1 F6 91.9(8) . . ?
F3 P1 F6 88.8(7) . . ?
F4 P1 F2 175.9(10) . . ?
F5 P1 F2 87.4(7) . . ?
F1 P1 F2 88.9(6) . . ?
F3 P1 F2 88.1(6) . . ?
F6 P1 F2 91.4(7) . . ?
F3' P1' F2' 86(4) . . ?
F3' P1' F6' 100(4) . . ?
F2' P1' F6' 91(4) . . ?
F3' P1' F1' 166(4) . . ?
F2' P1' F1' 104(3) . . ?
F6' P1' F1' 89(3) . . ?
F3' P1' F5' 82(3) . . ?
F2' P1' F5' 103(4) . . ?
F6' P1' F5' 166(4) . . ?
F1' P1' F5' 87(3) . . ?
F3' P1' F4' 82(3) . . ?
F2' P1' F4' 165(4) . . ?
F6' P1' F4' 82(3) . . ?
F1' P1' F4' 89(3) . . ?
F5' P1' F4' 84(3) . . ?
C2 C1 C6 118.4(10) . . ?
C2 C1 C7 120.7(11) . . ?
C6 C1 C7 120.9(10) . . ?
C2 C1 Ru1 70.9(5) . . ?
C6 C1 Ru1 70.8(5) . . ?
C7 C1 Ru1 129.5(7) . . ?
C3 C2 C1 119.9(9) . . ?
C3 C2 Ru1 69.3(5) . . ?
C1 C2 Ru1 72.8(5) . . ?
C3 C2 H2 120.1 . . ?
C1 C2 H2 120.1 . . ?
Ru1 C2 H2 130.3 . . ?
C2 C3 C4 123.9(9) . . ?
C2 C3 Ru1 73.9(5) . . ?
C4 C3 Ru1 73.0(5) . . ?
C2 C3 H3 118.0 . . ?
C4 C3 H3 118.0 . . ?
Ru1 C3 H3 127.2 . . ?
C3 C4 C5 115.0(9) . . ?
C3 C4 C8 121.2(10) . . ?
C5 C4 C8 123.7(11) . . ?
C3 C4 Ru1 69.9(5) . . ?
C5 C4 Ru1 69.6(5) . . ?
C8 C4 Ru1 130.7(9) . . ?
C4 C5 C6 123.4(10) . . ?
C4 C5 Ru1 73.3(5) . . ?
C6 C5 Ru1 74.1(5) . . ?
C4 C5 H5 118.3 . . ?
C6 C5 H5 118.3 . . ?
Ru1 C5 H5 126.4 . . ?
C5 C6 C1 119.3(9) . . ?
C5 C6 Ru1 68.8(5) . . ?
C1 C6 Ru1 72.6(5) . . ?
C5 C6 H6 120.3 . . ?
C1 C6 H6 120.3 . . ?
Ru1 C6 H6 130.9 . . ?
C1 C7 H7A 109.5 . . ?
C1 C7 H7B 109.5 . . ?
H7A C7 H7B 109.5 . . ?
C1 C7 H7C 109.5 . . ?
H7A C7 H7C 109.5 . . ?
H7B C7 H7C 109.5 . . ?
C9 C8 C4 113.9(11) . . ?
C9 C8 C10 112.2(13) . . ?
C4 C8 C10 107.6(14) . . ?
C9 C8 H8 107.6 . . ?
C4 C8 H8 107.6 . . ?
C10 C8 H8 107.6 . . ?
C8 C9 H9A 109.5 . . ?
C8 C9 H9B 109.5 . . ?
H9A C9 H9B 109.5 . . ?
C8 C9 H9C 109.5 . . ?
H9A C9 H9C 109.5 . . ?
H9B C9 H9C 109.5 . . ?
C8 C10 H10A 109.5 . . ?
C8 C10 H10B 109.5 . . ?
H10A C10 H10B 109.5 . . ?
C8 C10 H10C 109.5 . . ?
H10A C10 H10C 109.5 . . ?
H10B C10 H10C 109.5 . . ?
C11 N1 C15 116.9(6) . . ?
C11 N1 Ru1 129.0(5) . . ?
C15 N1 Ru1 114.1(4) . . ?
N1 C11 C12 121.4(8) . . ?
N1 C11 H11 119.3 . . ?
C12 C11 H11 119.3 . . ?
C13 C12 C11 121.5(8) . . ?
C13 C12 H12 119.2 . . ?
C11 C12 H12 119.2 . . ?
C12 C13 C14 119.7(7) . . ?
C12 C13 H13 120.2 . . ?
C14 C13 H13 120.2 . . ?
C13 C14 C15 117.6(8) . . ?
C13 C14 C16 125.3(8) . . ?
C15 C14 C16 117.1(7) . . ?
N1 C15 C14 122.9(6) . . ?
N1 C15 C18 115.7(6) . . ?
C14 C15 C18 121.5(7) . . ?
C17 C16 C14 121.6(8) . . ?
C17 C16 H16 119.2 . . ?
C14 C16 H16 119.2 . . ?
C16 C17 C19 122.7(8) . . ?
C16 C17 H17 118.7 . . ?
C19 C17 H17 118.7 . . ?
C23 C18 C19 123.7(7) . . ?
C23 C18 C15 116.4(6) . . ?
C19 C18 C15 119.9(7) . . ?
C18 C19 C20 117.5(7) . . ?
C18 C19 C17 117.2(8) . . ?
C20 C19 C17 125.2(8) . . ?
C21 C20 C19 119.1(8) . . ?
C21 C20 H20 120.4 . . ?
C19 C20 H20 120.4 . . ?
C20 C21 C22 120.3(8) . . ?
C20 C21 H21 119.8 . . ?
C22 C21 H21 119.8 . . ?
C23 C22 C21 123.5(7) . . ?
C23 C22 H22 118.2 . . ?
C21 C22 H22 118.2 . . ?
C22 C23 C18 115.7(6) . . ?
C22 C23 Ru1 129.5(5) . . ?
C18 C23 Ru1 114.8(4) . . ?
C28 N2 C24 116.7(6) . . ?
C28 N2 Ru1 121.8(4) . . ?
C24 N2 Ru1 120.1(4) . . ?
N2 C24 C25 121.8(6) . . ?
N2 C24 H24 119.1 . . ?
C25 C24 H24 119.1 . . ?
C26 C25 C24 121.6(7) . . ?
C26 C25 H25 119.2 . . ?
C24 C25 H25 119.2 . . ?
C25 C26 C27 116.2(6) . . ?
C25 C26 C29 123.5(7) . . ?
C27 C26 C29 120.4(7) . . ?
C28 C27 C26 120.7(6) . . ?
C28 C27 H27 119.7 . . ?
C26 C27 H27 119.7 . . ?
N2 C28 C27 123.0(6) . . ?
N2 C28 H28 118.5 . . ?
C27 C28 H28 118.5 . . ?
C29 C29 C26 111.7(8) 3_656 . ?
C29 C29 H29A 109.3 3_656 . ?
C26 C29 H29A 109.3 . . ?
C29 C29 H29B 109.3 3_656 . ?
C26 C29 H29B 109.3 . . ?
H29A C29 H29B 107.9 . . ?
 
_refine_diff_density_max    1.069
_refine_diff_density_min   -0.972
_refine_diff_density_rms    0.090

_shelx_res_file
;
TITL AG16_22_0m_a.res in P2(1)/n
    Compound_2.res
    created by SHELXL-2018/3 at 11:11:38 on 18-Jun-2025
CELL  0.71073  12.0285  14.1760  16.5450   90.000   97.378   90.000
ZERR    2.000   0.0018   0.0019   0.0030    0.000    0.007    0.000
LATT  1
SYMM 1/2-X, 1/2+Y, 1/2-Z
SFAC  C  H  F  P  RU  N
UNIT 116 112 24 4 4 8
OMIT 1 1 1
SIMU P1' > F6'
RIGU P1' > F6'
SIMU P1 > F6
RIGU P1 > F6
TEMP 23.000
OMIT 0 50
OMIT -3 3 6
ACTA
L.S. 10
BOND $H
LIST 6
FMAP 2
PLAN 20
WGHT    0.092700    0.211600
FVAR       0.24853   0.78696
RU1   5    0.418619    0.344994    0.750682    11.00000    0.07085    0.05072 =
         0.04304    0.00708    0.00677   -0.00057
REM PF6
PART 1
P1    4    0.734729    0.085921    0.900783    21.00000    0.05456    0.05304 =
         0.06084    0.00279   -0.00615   -0.00046
F1    3    0.731387    0.191095    0.927248    21.00000    0.17379    0.06151 =
         0.15893   -0.03130   -0.06914    0.01508
F2    3    0.832300    0.068301    0.973767    21.00000    0.11353    0.10620 =
         0.10757   -0.00677   -0.06135    0.02072
F3    3    0.742149   -0.020852    0.878563    21.00000    0.10140    0.06836 =
         0.12056   -0.01812    0.01199    0.00418
F4    3    0.636646    0.101279    0.836033    21.00000    0.09189    0.09795 =
         0.09493    0.01045   -0.03864    0.00923
F5    3    0.652001    0.058128    0.959502    21.00000    0.14281    0.17304 =
         0.09131    0.01107    0.05372    0.00668
F6    3    0.821945    0.107668    0.840704    21.00000    0.12071    0.18452 =
         0.16902    0.05137    0.06239   -0.04298
PART 2
P1'   4    0.751000    0.095097    0.901535   -21.00000    0.09620    0.12618 =
         0.06315   -0.02811   -0.00007   -0.02891
F1'   3    0.689533    0.135999    0.969542   -21.00000    0.10903    0.19736 =
         0.05496   -0.04460    0.01955   -0.05107
F2'   3    0.862305    0.079900    0.940015   -21.00000    0.09250    0.22646 =
         0.10422    0.02366   -0.00581   -0.01843
F3'   3    0.783409    0.045554    0.834925   -21.00000    0.11935    0.18122 =
         0.10258   -0.03272    0.03528    0.02600
F4'   3    0.624199    0.119547    0.828071   -21.00000    0.11974    0.13765 =
         0.04841   -0.01333    0.00517    0.01790
F5'   3    0.690112   -0.002596    0.914899   -21.00000    0.11605    0.13042 =
         0.12073    0.02597   -0.00756   -0.01680
F6'   3    0.779957    0.194132    0.878880   -21.00000    0.10014    0.13906 =
         0.16839    0.00957    0.06247   -0.02330
PART 0
REM CYMENE
C1    1    0.590243    0.354838    0.712213    11.00000    0.06995    0.09758 =
         0.11319    0.00269    0.02085   -0.02787
C2    1    0.522511    0.424320    0.672523    11.00000    0.10395    0.09453 =
         0.08527    0.03621    0.00528   -0.03571
AFIX  43
H2    2    0.516130    0.429722    0.616097    11.00000   -1.20000
AFIX   0
C3    1    0.464678    0.485349    0.716964    11.00000    0.10388    0.05136 =
         0.12471    0.02683   -0.02159   -0.01173
AFIX  43
H3    2    0.418541    0.530238    0.688704    11.00000   -1.20000
AFIX   0
C4    1    0.471249    0.483735    0.801155    11.00000    0.12106    0.05264 =
         0.09774   -0.00273   -0.02853    0.00274
C5    1    0.538720    0.413285    0.839200    11.00000    0.09553    0.08661 =
         0.08336   -0.01484   -0.00749   -0.01540
AFIX  43
H5    2    0.543456    0.407662    0.895541    11.00000   -1.20000
AFIX   0
C6    1    0.599824    0.350444    0.797440    11.00000    0.08172    0.07632 =
         0.10824    0.01117   -0.01767   -0.00802
AFIX  43
H6    2    0.646504    0.306026    0.825849    11.00000   -1.20000
AFIX   0
C7    1    0.651475    0.285468    0.664579    11.00000    0.11626    0.15178 =
         0.13531    0.00565    0.06910   -0.01360
AFIX 137
H7A   2    0.726625    0.307269    0.662538    11.00000   -1.50000
H7B   2    0.613164    0.280103    0.610183    11.00000   -1.50000
H7C   2    0.653568    0.224927    0.690730    11.00000   -1.50000
AFIX   0
C8    1    0.409854    0.554796    0.846067    11.00000    0.21950    0.08873 =
         0.11445   -0.02917   -0.02177    0.00432
AFIX  13
H8    2    0.351239    0.582904    0.806795    11.00000   -1.20000
AFIX   0
C9    1    0.355334    0.514533    0.912516    11.00000    0.12219    0.16785 =
         0.28269   -0.13344    0.02206    0.02047
AFIX 137
H9A   2    0.300759    0.468691    0.890818    11.00000   -1.50000
H9B   2    0.318922    0.563823    0.939016    11.00000   -1.50000
H9C   2    0.410622    0.484722    0.951223    11.00000   -1.50000
AFIX   0
C10   1    0.492860    0.632994    0.875740    11.00000    0.45233    0.05526 =
         0.18645   -0.02164   -0.04866   -0.04133
AFIX 137
H10A  2    0.457280    0.677295    0.908026    11.00000   -1.50000
H10B  2    0.516512    0.664816    0.829652    11.00000   -1.50000
H10C  2    0.556871    0.605938    0.908161    11.00000   -1.50000
AFIX   0
REM PHENYLQUINOLINE
N1    6    0.353867    0.267365    0.840584    11.00000    0.09014    0.05964 =
         0.04907   -0.00692    0.01075    0.00710
C11   1    0.408681    0.214835    0.900804    11.00000    0.08929    0.07519 =
         0.03528    0.00828   -0.00020    0.01902
AFIX  43
H11   2    0.486482    0.211349    0.906049    11.00000   -1.20000
AFIX   0
C12   1    0.351502    0.165818    0.955173    11.00000    0.12775    0.07203 =
         0.04283    0.01250    0.01328    0.01340
AFIX  43
H12   2    0.391953    0.131510    0.996961    11.00000   -1.20000
AFIX   0
C13   1    0.239360    0.166756    0.948876    11.00000    0.12863    0.07045 =
         0.04951    0.00586    0.03541   -0.00490
AFIX  43
H13   2    0.202568    0.132017    0.985064    11.00000   -1.20000
AFIX   0
C14   1    0.178683    0.219514    0.888440    11.00000    0.09084    0.05487 =
         0.05244   -0.01337    0.01960   -0.00730
C15   1    0.238487    0.269043    0.834892    11.00000    0.06691    0.04667 =
         0.04653   -0.00775    0.01579    0.00237
C16   1    0.060049    0.227241    0.875605    11.00000    0.10121    0.08133 =
         0.07695   -0.01748    0.04108   -0.01470
AFIX  43
H16   2    0.017772    0.193761    0.909176    11.00000   -1.20000
AFIX   0
C17   1    0.008268    0.280736    0.817236    11.00000    0.07320    0.09823 =
         0.08763   -0.02430    0.02158   -0.00507
AFIX  43
H17   2   -0.069320    0.286218    0.812845    11.00000   -1.20000
AFIX   0
C18   1    0.182841    0.324295    0.770260    11.00000    0.07117    0.05070 =
         0.04752   -0.01319    0.00706    0.00586
C19   1    0.067011    0.330937    0.760100    11.00000    0.07402    0.06676 =
         0.06512   -0.02005    0.00778   -0.00317
C20   1    0.016396    0.387074    0.695722    11.00000    0.07527    0.08429 =
         0.08839   -0.03086   -0.00202    0.02034
AFIX  43
H20   2   -0.061198    0.392839    0.686167    11.00000   -1.20000
AFIX   0
C21   1    0.082308    0.432870    0.647560    11.00000    0.09165    0.06855 =
         0.06728   -0.00295   -0.00503    0.01910
AFIX  43
H21   2    0.049821    0.471896    0.605890    11.00000   -1.20000
AFIX   0
C22   1    0.195930    0.421864    0.660049    11.00000    0.08303    0.05741 =
         0.05696    0.00136    0.01175    0.01151
AFIX  43
H22   2    0.238400    0.451509    0.624306    11.00000   -1.20000
AFIX   0
C23   1    0.250125    0.370102    0.721686    11.00000    0.06168    0.03168 =
         0.03501    0.00163    0.00762    0.00574
REM 4,4'-EDP
N2    6    0.396649    0.225083    0.675493    11.00000    0.06537    0.04616 =
         0.04538    0.00851    0.01867    0.00820
C24   1    0.364839    0.234858    0.594231    11.00000    0.07876    0.05781 =
         0.03831    0.01144    0.00467    0.01277
AFIX  43
H24   2    0.333819    0.291725    0.574445    11.00000   -1.20000
AFIX   0
C25   1    0.377150    0.163483    0.540772    11.00000    0.08273    0.07122 =
         0.04097   -0.00364    0.01147    0.01139
AFIX  43
H25   2    0.354918    0.173110    0.485455    11.00000   -1.20000
AFIX   0
C26   1    0.420707    0.079427    0.566140    11.00000    0.07980    0.05679 =
         0.05079   -0.00766    0.01709    0.01095
C27   1    0.447434    0.068461    0.649622    11.00000    0.08670    0.04958 =
         0.05647    0.01037    0.01189    0.01369
AFIX  43
H27   2    0.474454    0.010799    0.670560    11.00000   -1.20000
AFIX   0
C28   1    0.434586    0.140922    0.701034    11.00000    0.07601    0.06212 =
         0.04235    0.00904    0.00934    0.01535
AFIX  43
H28   2    0.453194    0.131229    0.756722    11.00000   -1.20000
AFIX   0
C29   1    0.441202    0.000403    0.509083    11.00000    0.09360    0.06955 =
         0.06920   -0.01331    0.01682    0.00763
AFIX  23
H29A  2    0.424593   -0.059358    0.533456    11.00000   -1.20000
H29B  2    0.391063    0.007361    0.458632    11.00000   -1.20000
AFIX   0
HKLF 4


REM  AG16_22_0m_a.res in P2(1)/n
REM wR2 = 0.1712, GooF = S = 1.048, Restrained GooF = 1.035 for all data
REM R1 = 0.0656 for 3132 Fo > 4sig(Fo) and 0.1155 for all 4923 data
REM 419 parameters refined using 210 restraints

END

WGHT      0.0927      0.2116

REM Highest difference peak  1.069,  deepest hole -0.972,  1-sigma level  0.090
Q1    1   0.3402  0.3824  0.7409  11.00000  0.05    1.07
Q2    1   0.3475  0.3100  0.7451  11.00000  0.05    0.80
Q3    1   0.4857  0.3897  0.7656  11.00000  0.05    0.68
Q4    1   0.4867  0.2937  0.7674  11.00000  0.05    0.62
Q5    1   0.2401  0.3364  0.7300  11.00000  0.05    0.39
Q6    1   0.2237  0.3584  0.6962  11.00000  0.05    0.31
Q7    1   0.7475  0.0729  0.9861  11.00000  0.05    0.28
Q8    1   0.8074  0.1483  0.9397  11.00000  0.05    0.28
Q9    1   0.3778 -0.0547  0.4955  11.00000  0.05    0.28
Q10   1   0.3760  0.6156  0.8412  11.00000  0.05    0.28
Q11   1   0.2851  0.5813  0.8355  11.00000  0.05    0.28
Q12   1   0.5993  0.1376  0.9365  11.00000  0.05    0.26
Q13   1   0.0539  0.3753  0.6596  11.00000  0.05    0.25
Q14   1   0.7007 -0.0204  0.7057  11.00000  0.05    0.25
Q15   1   0.6562  0.1226  0.9104  11.00000  0.05    0.25
Q16   1  -0.1826  0.3452  0.8121  11.00000  0.05    0.25
Q17   1   0.4704  0.1312  0.5770  11.00000  0.05    0.24
Q18   1   0.5974  0.5907  0.9108  11.00000  0.05    0.24
Q19   1   0.0822  0.4759  0.7292  11.00000  0.05    0.24
Q20   1  -0.0232  0.4241  0.7041  11.00000  0.05    0.24
;
_shelx_res_checksum   12364

_shelx_hkl_file
;
  -2   0   0  261.47   13.20
   2   0   0  288.97   13.40
   2   0   0  272.87   13.10
  -2   0   0  305.47   13.40
   3   0   0   -3.60    3.10
   3   0   0    2.40    2.40
  -3   0   0    1.00    2.90
  -3   0   0    4.00    2.50
  -4   0   0  181.78    9.70
   4   0   0  177.78    9.20
   4   0   0  170.48    9.80
  -4   0   0  165.88    9.60
   5   0   0   -0.60    3.40
  -5   0   0    1.30    3.70
   5   0   0  -10.40    3.80
  -6   0   0  773.82   38.20
   6   0   0  805.12   38.30
   6   0   0  767.12   37.70
  -6   0   0  899.41   38.60
  -7   0   0   -2.20    4.30
  -7   0   0    0.50    5.30
   7   0   0   -2.50    3.80
  -8   0   0   19.40    5.60
   8   0   0    3.20    4.90
  -8   0   0   12.40    6.30
   8   0   0   -0.70    5.10
  -9   0   0    4.70    7.00
   9   0   0   -7.10    5.50
   9   0   0   -5.00    5.20
  -9   0   0    0.50    6.30
  10   0   0   -1.60    5.00
 -10   0   0    8.60    7.00
  10   0   0    3.00    6.00
  11   0   0   -7.70    5.60
  11   0   0    1.70    5.20
 -11   0   0   -4.20    7.80
 -11   0   0   -9.00    6.90
 -12   0   0   52.09   10.90
  12   0   0   74.49    8.00
 -12   0   0   49.20   10.40
  12   0   0   46.50    6.80
 -13   0   0   -8.20    7.00
 -13   0   0  -17.50    8.30
  13   0   0    0.70    4.50
 -14   0   0    3.80    7.90
 -15   0   0    0.10    8.00
  -2  -1   0  422.26   19.50
  -2  -1   0  419.56   19.60
   2  -1   0  398.86   19.10
   2  -1   0  395.26   19.10
  -2   1   0  375.26   19.20
  -2   1   0  435.26   19.30
   2   1   0  480.15   19.60
   3  -1   0   80.89    4.60
  -3  -1   0   80.69    5.30
  -3  -1   0   73.59    5.20
   3  -1   0   58.89    4.60
   3   1   0   80.39    5.70
   3   1   0   79.09    4.90
  -3   1   0   73.69    5.10
  -3   1   0   69.19    5.10
   4  -1   0  521.15   26.80
  -4  -1   0  605.24   27.50
  -4  -1   0  564.94   27.20
   4  -1   0  606.44   26.70
   4   1   0  586.94   27.10
  -4   1   0  526.25   27.10
  -4   1   0  550.04   27.00
   4   1   0  654.83   27.70
  -5  -1   0   46.20    5.70
  -5  -1   0   50.19    5.60
   5  -1   0   45.70    4.90
   5  -1   0   44.60    4.50
   5   1   0   39.90    5.80
   5   1   0   42.30    5.00
  -5   1   0   42.80    5.50
  -5   1   0   44.80    5.50
  -6  -1   0  103.69    8.60
  -6  -1   0  120.69    8.30
   6  -1   0  104.59    7.50
   6  -1   0  103.79    7.10
   6   1   0  129.99    8.90
  -6   1   0  123.09    8.40
  -6   1   0  124.79    8.30
   6   1   0  104.09    7.80
  -7  -1   0    0.50    4.70
  -7  -1   0   -3.70    4.70
   7  -1   0   -1.70    4.10
   7  -1   0    1.20    3.70
  -7   1   0    5.00    5.10
   7   1   0   -1.80    4.60
  -7   1   0   -7.10    4.40
   7   1   0    2.10    4.90
  -8  -1   0   64.09    7.90
   8  -1   0   47.00    5.30
  -8  -1   0   55.69    7.60
   8  -1   0   45.80    6.40
   8   1   0   64.49    8.10
  -8   1   0   65.09    8.40
   8   1   0   47.90    6.50
  -8   1   0   56.49    7.50
  -9  -1   0   -3.20    6.90
   9  -1   0    5.50    4.50
  -9  -1   0   -4.10    6.20
   9  -1   0    0.00    4.70
   9   1   0    2.40    6.60
  -9   1   0   15.50    7.20
  -9   1   0    7.30    7.80
   9   1   0   -4.80    5.50
  10  -1   0   42.80    5.80
 -10  -1   0   51.79    8.70
 -10  -1   0   61.09    9.80
  10  -1   0   49.70    6.40
  10   1   0   50.29    6.90
 -10   1   0   63.59    9.80
 -10   1   0   62.69   11.00
  10   1   0   71.29    9.40
 -11  -1   0   17.60    8.90
  11  -1   0   24.80    5.40
 -11  -1   0   22.70    9.60
  11  -1   0   20.30    5.20
  11   1   0   23.70    6.90
 -11   1   0   25.40    8.30
  11   1   0   22.90    6.80
 -11   1   0   18.90    8.40
 -12  -1   0  -12.50    8.60
  12  -1   0   12.20    4.50
  12  -1   0    5.80    4.10
 -12  -1   0   -0.40    8.70
 -12   1   0    7.00    8.90
  12   1   0    5.50    6.50
  12   1   0    0.30    7.30
 -12   1   0   -3.40    7.50
 -13  -1   0   -9.20    7.70
 -13  -1   0    3.00    8.60
 -13   1   0   -9.70    8.40
 -13   1   0   -8.20    6.80
  13   1   0    6.30    6.30
  13   1   0    6.80    5.50
 -14  -1   0  -21.90    8.10
 -14  -1   0    0.60    9.40
 -14   1   0   -8.20    7.50
  14   1   0    9.30    5.00
 -15  -1   0  -10.30    9.30
 -15   1   0   -0.50    8.40
  15   1   0   10.30    4.70
   0   2   0   91.39    4.90
   1  -2   0 1509.75   63.99
   1  -2   0 1335.47   63.99
  -1  -2   0 1461.05   64.19
  -1  -2   0 1382.46   64.19
  -1   2   0 1351.66   63.89
   1   2   0 1466.55   64.19
  -1   2   0 1349.47   63.99
   1   2   0 1477.35   64.29
  -2  -2   0   16.40    2.90
   2  -2   0    6.20    2.40
  -2  -2   0   12.70    3.10
   2  -2   0   10.70    1.90
   2   2   0   12.90    3.10
   2   2   0   10.10    2.90
  -2   2   0   10.10    1.90
  -2   2   0    8.00    2.60
   3  -2   0   53.19    3.80
   3  -2   0   61.29    4.70
  -3  -2   0   66.09    5.00
  -3  -2   0   64.69    5.30
  -3   2   0   55.09    4.40
  -3   2   0   52.69    4.90
   3   2   0   75.89    5.50
  -4  -2   0  329.17   15.80
   4  -2   0  269.37   14.60
   4  -2   0  315.77   14.70
  -4  -2   0  299.17   15.70
  -4   2   0  316.27   15.80
   4   2   0  322.57   15.70
   5  -2   0   66.49    4.70
   5  -2   0   56.69    4.60
  -5  -2   0   70.89    6.10
  -5  -2   0   73.89    6.40
  -5   2   0   66.39    6.10
   5   2   0   67.19    6.30
   5   2   0   83.99    6.90
  -5   2   0   62.89    6.30
   6  -2   0   47.60    4.10
   6  -2   0   34.20    4.80
  -6  -2   0   49.60    6.00
  -6  -2   0   55.39    6.90
   6   2   0   38.40    6.10
   6   2   0   53.69    6.80
  -6   2   0   43.00    6.00
  -6   2   0   42.60    6.10
  -7  -2   0   42.70    6.60
   7  -2   0   21.00    3.90
  -7  -2   0   25.40    5.80
   7  -2   0   23.30    3.80
   7   2   0   27.70    6.40
  -7   2   0   22.70    5.30
  -7   2   0   35.50    6.30
   7   2   0   32.60    6.00
  -8  -2   0   -7.50    4.90
  -8  -2   0    6.60    6.40
   8  -2   0   -4.20    3.10
   8  -2   0   -2.70    3.60
  -8   2   0    1.20    6.40
  -8   2   0    0.00    5.30
   8   2   0    1.80    6.20
   8   2   0    3.10    6.10
  -9  -2   0   43.20    8.30
   9  -2   0   32.20    4.70
   9  -2   0   35.60    4.60
  -9  -2   0   32.50    7.90
   9   2   0   32.60    6.60
   9   2   0   50.49    9.20
  -9   2   0   31.60    8.80
  -9   2   0   39.90    8.10
 -10  -2   0   17.60    8.00
  10  -2   0    6.40    3.90
  10  -2   0   13.70    3.70
 -10  -2   0    9.80    7.80
 -10   2   0    7.90    8.20
 -10   2   0    3.40    6.80
  10   2   0   22.90    8.50
  10   2   0   12.60    7.80
 -11  -2   0   22.60    8.90
 -11  -2   0   24.80    8.60
 -11   2   0   19.60    8.50
  11   2   0   31.00    7.30
 -11   2   0   18.50    7.90
  11   2   0   36.60    8.70
 -12  -2   0    7.40    9.50
 -12  -2   0    9.20    8.70
  12   2   0    4.90    8.40
  12   2   0    9.10    6.70
 -12   2   0    0.90    8.10
 -12   2   0   16.00    8.60
 -13  -2   0   -7.50    7.80
 -13  -2   0    1.80    9.20
 -13   2   0    4.80    7.90
  13   2   0    8.40    7.50
  13   2   0   -1.70    6.20
 -13   2   0   -2.60    8.00
 -14  -2   0   10.70    9.10
 -14  -2   0  -17.10    7.70
  14   2   0   -2.90    7.00
 -14   2   0    0.90    8.00
 -14   2   0   -2.40    7.90
 -15  -2   0  -21.90    9.20
 -15  -2   0    6.40   11.00
  15   2   0    7.60    5.50
 -15   2   0    9.10    8.40
  15   2   0   19.00    7.20
 -15   2   0   -4.30    9.00
   0  -3   0   -0.60    2.20
   0  -3   0    3.10    2.60
   0   3   0    1.10    2.30
   0   3   0    1.90    2.70
  -1  -3   0  225.68   11.60
   1  -3   0  231.38   11.40
  -1  -3   0  229.18   11.40
   1  -3   0  233.38   11.40
  -1   3   0  194.58   11.10
  -1   3   0  206.48   10.90
   1   3   0  235.18   11.70
   1   3   0  233.28   11.40
  -2  -3   0   99.79    6.30
  -2  -3   0   89.49    6.60
   2  -3   0   91.59    5.30
   2  -3   0   88.29    6.40
  -2   3   0   93.29    6.10
   2   3   0   88.39    6.40
  -2   3   0   93.49    5.50
   2   3   0   89.49    6.70
  -3  -3   0    2.70    4.20
  -3  -3   0   -0.30    3.70
   3  -3   0   -1.40    3.90
   3  -3   0    1.00    2.20
  -3   3   0   -1.60    3.50
   3   3   0    4.40    3.90
  -3   3   0    2.60    2.40
   3   3   0   -4.50    3.90
   4  -3   0   -0.20    2.00
  -4  -3   0    0.60    4.00
  -4  -3   0    3.10    3.70
   4  -3   0    4.00    3.40
   4   3   0   -0.40    3.70
   4   3   0    3.80    4.00
  -4   3   0    1.50    2.80
  -4   3   0    1.20    3.50
   5  -3   0  390.76   18.50
  -5  -3   0  379.36   19.80
  -5  -3   0  408.26   20.10
   5   3   0  406.16   19.90
  -5   3   0  415.26   19.70
  -5   3   0  351.26   19.20
  -6  -3   0   48.20    6.80
   6  -3   0   47.20    3.80
   6  -3   0   43.60    3.90
  -6  -3   0   49.10    6.90
  -6   3   0   38.30    5.40
   6   3   0   60.39    7.50
  -6   3   0   44.10    6.40
   6   3   0   54.29    6.50
   7  -3   0  293.47   14.60
   7  -3   0  299.47   14.60
  -7  -3   0  283.07   16.90
  -7  -3   0  292.77   17.10
  -7   3   0  326.67   17.20
   7   3   0  302.07   17.00
  -7   3   0  302.17   18.00
   7   3   0  348.87   17.90
   8  -3   0   -0.20    2.50
  -8  -3   0   -2.20    6.50
  -8  -3   0   -5.70    6.70
  -8   3   0   -4.70    6.00
   8   3   0   -3.00    6.50
  -8   3   0  -14.90    5.60
   8   3   0   -5.90    5.90
  -9  -3   0    4.00    7.00
  -9  -3   0   -4.00    6.90
   9   3   0    4.80    7.40
   9   3   0   -2.10    6.40
  -9   3   0   -2.30    5.90
  -9   3   0   -6.00    6.50
 -10  -3   0   35.70    9.80
 -10  -3   0   34.50    8.30
 -10   3   0   61.89    8.80
 -10   3   0   47.10    9.70
 -11  -3   0   31.40    9.70
 -11  -3   0   24.80    9.70
 -11   3   0   21.10    9.20
  11   3   0   34.10    8.40
  11   3   0   33.50    8.80
 -11   3   0   17.80    7.40
 -12  -3   0   -8.20    8.20
 -12  -3   0    0.20    8.30
  12   3   0   15.80    8.80
  12   3   0   -1.60    7.20
 -12   3   0   -4.00    6.80
 -12   3   0    8.10    7.70
 -13  -3   0    0.40    8.90
 -13  -3   0    6.70    8.80
  13   3   0   19.30    8.80
  13   3   0   20.00    7.40
 -13   3   0   16.40    7.80
 -13   3   0   13.10    8.40
 -14  -3   0  -20.20    8.40
 -14  -3   0  -10.60   11.00
 -14   3   0   14.60    7.80
 -14   3   0   12.70    7.70
  14   3   0    5.30    7.20
  14   3   0    1.70    7.30
 -15  -3   0    9.20   12.60
 -15  -3   0   -4.70    9.20
 -15   3   0    5.80    7.60
 -15   3   0    9.90    6.80
  15   3   0   16.80    6.90
   0  -4   0  853.91   39.20
   0  -4   0  828.02   39.40
   0   4   0  873.91   39.30
   0   4   0  827.82   39.40
   1  -4   0  182.18   10.30
  -1  -4   0  182.88   10.10
  -1   4   0  169.98    9.40
  -1   4   0  178.48   10.10
   1   4   0  179.38   10.40
   1   4   0  183.48   10.10
  -2  -4   0   74.19    6.50
  -2  -4   0   75.29    6.10
   2  -4   0   76.49    5.30
   2  -4   0   65.19    6.10
   2   4   0   64.49    6.10
   2   4   0   80.49    6.80
  -2   4   0   65.69    5.00
  -2   4   0   69.79    5.90
   3  -4   0  189.48   10.50
   3  -4   0  178.38    9.20
  -3  -4   0  182.88   10.80
  -3  -4   0  174.88   10.80
   3   4   0  173.78   11.50
  -3   4   0  177.68   10.80
  -3   4   0  158.18    9.30
   3   4   0  192.98   10.90
   4  -4   0   34.50    5.00
   4  -4   0   29.20    3.70
  -4  -4   0   44.30    6.50
   4   4   0   41.50    5.90
   4   4   0   35.90    5.60
  -4   4   0   35.80    4.30
  -4   4   0   35.40    4.90
  -5  -4   0  323.77   17.60
  -5  -4   0  343.07   17.40
   5  -4   0  332.67   15.90
   5   4   0  356.16   17.70
  -5   4   0  294.97   16.60
   5   4   0  328.27   17.60
  -5   4   0  288.77   16.30
   6  -4   0  223.58   11.60
   6  -4   0  242.18   11.50
  -6  -4   0  241.78   14.30
  -6  -4   0  220.58   13.80
  -6   4   0  242.78   13.70
   6   4   0  233.98   13.90
  -6   4   0  252.07   14.60
  -7  -4   0    2.90    6.30
  -7  -4   0    7.80    6.60
   7   4   0   10.50    7.20
   7   4   0   17.10    6.70
  -7   4   0    4.10    4.80
  -7   4   0   -1.70    5.50
  -8  -4   0   36.50    7.40
  -8  -4   0   45.60    8.50
  -8   4   0   35.40    7.40
   8   4   0   24.00    7.80
   8   4   0   30.70    8.40
  -8   4   0   28.40    7.10
  -9  -4   0   67.59    9.80
  -9  -4   0   66.79    9.40
   9   4   0   70.89   10.50
  -9   4   0   69.29    8.80
  -9   4   0   57.19    8.60
   9   4   0   64.69    9.60
 -10  -4   0   -8.90    8.10
 -10  -4   0    8.10    8.10
  10   4   0   -6.90    7.50
 -10   4   0    0.90    7.20
 -10   4   0   -4.80    6.10
  10   4   0    5.50    8.00
 -11  -4   0  -10.20    8.40
 -11  -4   0    7.70    9.10
 -11   4   0    2.50    6.70
  11   4   0   -6.40    6.80
 -11   4   0    1.40    7.10
 -12  -4   0   17.00   10.10
 -12  -4   0   14.70   10.10
  12   4   0   15.90    8.20
  12   4   0   23.50    9.70
 -12   4   0   13.40    7.90
 -12   4   0   17.00    7.30
 -13  -4   0  -12.80    7.80
 -13  -4   0   11.90   10.10
  13   4   0    2.20    8.90
 -13   4   0    0.50    6.50
 -13   4   0    6.90    7.40
  13   4   0   11.60    7.80
 -14  -4   0   -3.40    8.70
 -14  -4   0   -6.20    9.30
  14   4   0   20.70   10.20
 -14   4   0   13.30    7.30
 -14   4   0    1.40    6.50
 -15  -4   0  -24.20    9.80
 -15   4   0    2.00    6.80
  15   4   0   10.40   10.90
 -15   4   0   19.20    7.30
  15   4   0   16.30    8.00
   0  -5   0   -0.20    4.00
   0  -5   0    7.80    8.20
   0   5   0   -2.10    3.40
   1  -5   0   15.00    4.50
  -1  -5   0   17.20    4.50
   1   5   0   19.60    4.50
  -1   5   0   18.30    4.80
   1   5   0   10.20    4.70
  -1   5   0   16.20    3.70
  -2  -5   0  359.86   19.30
   2  -5   0  372.06   18.40
  -2  -5   0  374.26   19.10
   2  -5   0  374.56   19.00
  -2   5   0  390.36   19.10
   2   5   0  381.86   19.10
   2   5   0  401.76   19.50
  -2   5   0  354.36   18.40
  -3  -5   0    9.70    6.80
   3  -5   0   -0.90    2.70
   3  -5   0    5.40    4.60
  -3  -5   0   -1.10    4.70
  -3   5   0   -0.10    3.90
   3   5   0    5.40    4.50
  -3   5   0    2.00    2.90
   3   5   0    4.80    5.30
   4  -5   0  298.57   14.00
   4  -5   0  249.38   14.50
  -4  -5   0  292.67   15.70
  -4  -5   0  266.97   16.70
  -4   5   0  281.57   14.80
   4   5   0  292.97   15.50
  -4   5   0  248.68   14.20
   4   5   0  307.17   16.00
   5  -5   0    3.70    4.60
   5  -5   0   -1.10    3.50
  -5  -5   0   -1.90    5.30
  -5  -5   0   -1.80    5.60
  -5   5   0    2.60    3.50
   5   5   0   -4.60    6.00
   5   5   0   -1.10    5.20
  -5   5   0   -1.20    4.60
  -6  -5   0   16.10    6.40
   6  -5   0    5.00    3.00
  -6  -5   0   13.20    6.00
   6  -5   0    7.10    4.10
   6   5   0   10.70    6.50
  -6   5   0   16.60    5.10
   6   5   0    7.80    7.40
  -7  -5   0   -2.90    7.40
  -7  -5   0   13.30    6.20
  -7   5   0    3.20    5.50
   7   5   0    1.20    6.30
  -7   5   0    6.00    5.30
  -8  -5   0   59.69    8.80
  -8  -5   0   59.29    9.40
  -8   5   0   64.19    8.70
  -8   5   0   56.79    8.00
   8   5   0   61.59   12.60
  -9  -5   0    8.50    8.20
  -9  -5   0    0.70    6.50
  -9   5   0   -0.80    6.00
   9   5   0    0.50    8.20
  -9   5   0    3.60    6.60
   9   5   0    2.80    7.90
 -10  -5   0   39.30    9.10
 -10  -5   0   36.10    9.30
  10   5   0   33.60    8.70
  10   5   0   39.00    9.00
 -10   5   0   41.50    7.80
 -11  -5   0    1.90    8.80
 -11  -5   0    3.50    9.40
 -11   5   0   -2.10    6.90
  11   5   0   -4.90    7.90
 -11   5   0    4.80    6.50
  11   5   0    2.90    9.30
 -12  -5   0    1.70    9.50
 -12  -5   0   -8.70    9.40
 -12   5   0    7.50    7.00
  12   5   0   21.10   14.70
  12   5   0   16.80    7.90
 -12   5   0    0.20    6.70
 -13  -5   0   17.50    9.40
 -13  -5   0   -4.50    9.30
 -13   5   0    4.50    6.10
 -13   5   0   -1.30    6.10
  13   5   0    9.80    7.30
 -14  -5   0   -3.10   11.50
 -14  -5   0   14.50   10.30
  14   5   0    0.90   10.00
 -14   5   0   13.70    6.70
  14   5   0   10.40    8.60
 -14   5   0    9.00    8.20
 -15  -5   0  -11.00    9.30
 -15  -5   0   18.00   11.80
 -15   5   0    2.40    6.30
  15   5   0    3.60   11.00
   0  -6   0  152.18    9.30
   0  -6   0  150.48    9.80
   0   6   0  142.29   10.70
   0   6   0  140.49    9.00
   1  -6   0   90.39    8.00
  -1  -6   0  111.39    8.00
  -1  -6   0  118.69    8.70
   1   6   0  118.39    8.40
   1   6   0  131.39    8.20
  -1   6   0  107.89    7.50
  -2  -6   0  169.88   10.70
   2  -6   0  185.98   10.20
   2  -6   0  177.88   11.00
   2   6   0  173.58   10.90
  -2   6   0  174.88   10.20
  -2   6   0  175.88   10.60
   2   6   0  165.68   11.60
   3  -6   0  126.19    9.40
  -3  -6   0  141.89   10.00
   3  -6   0  125.39    8.10
  -3  -6   0  141.29   11.00
  -3   6   0  119.79    8.20
   3   6   0  145.79    9.50
   3   6   0  138.79   10.10
  -3   6   0  121.09    8.70
  -4  -6   0   71.29    7.80
   4  -6   0   64.59    5.80
  -4  -6   0   62.49    7.20
   4  -6   0   59.89    7.80
   4   6   0   67.59    7.90
  -4   6   0   59.89    6.10
   4   6   0   67.09    7.30
  -4   6   0   60.39    6.70
  -5  -6   0    2.10    6.00
  -5  -6   0    5.80    5.40
   5  -6   0   13.30    3.90
   5  -6   0    2.30    5.80
  -5   6   0    8.40    4.10
  -5   6   0    8.80    5.00
   5   6   0    5.90    6.00
   5   6   0   14.50    6.30
  -6  -6   0  200.68   14.30
  -6  -6   0  215.98   14.10
   6  -6   0  232.78   12.30
  -6   6   0  208.38   13.20
   6   6   0  221.88   14.90
   6   6   0  211.08   14.00
  -7  -6   0   19.50    7.60
  -7  -6   0   24.80    7.20
   7   6   0   20.30    8.40
  -7   6   0   22.10    5.90
   7   6   0   15.40    8.80
  -8  -6   0   72.79    9.50
  -8  -6   0   81.49   10.80
   8   6   0   76.69   12.00
   8   6   0   69.39    9.90
  -8   6   0   59.19    8.70
  -8   6   0   59.39    8.60
  -9  -6   0    7.10    8.70
  -9  -6   0    1.30    6.90
  -9   6   0    1.80    6.40
  -9   6   0   -0.80    5.80
   9   6   0    4.20    7.10
 -10  -6   0   36.60   11.70
 -10  -6   0   13.00    8.20
  10   6   0   18.20    8.90
 -10   6   0   19.90    7.20
  10   6   0   20.60    9.00
 -10   6   0   20.60    7.20
 -11  -6   0    4.80    9.00
 -11  -6   0   -4.20    8.70
 -11   6   0    9.40    7.20
 -11   6   0    0.30    6.20
  11   6   0    0.30    8.90
  11   6   0    1.30    8.10
 -12  -6   0   -1.10    9.40
 -12  -6   0    7.70    9.80
  12   6   0   17.60   12.50
 -12   6   0   27.60    7.40
 -12   6   0   11.10    6.50
  12   6   0   10.60    8.80
 -13  -6   0    1.90    9.60
 -13  -6   0  -13.40    8.60
 -13   6   0    0.10    5.60
 -13   6   0   19.60    6.80
  13   6   0    1.40    9.90
  13   6   0   -1.10    7.80
 -14  -6   0    8.30    9.70
   0  -7   0    2.50    5.10
   0  -7   0    0.40    6.00
   0   7   0    2.70    4.30
   0   7   0   -5.60    5.20
  -1  -7   0  489.25   25.10
  -1  -7   0  482.85   24.60
   1  -7   0  469.25   24.70
   1   7   0  505.45   24.80
  -1   7   0  482.65   24.30
  -1   7   0  509.85   24.70
   1   7   0  488.15   25.40
  -2  -7   0   45.30    6.60
   2  -7   0   44.80    6.20
   2  -7   0   51.19    7.30
   2   7   0   46.00    7.40
   2   7   0   45.70    7.10
  -2   7   0   43.10    5.70
  -2   7   0   41.40    6.50
  -3  -7   0   12.10    5.50
   3  -7   0    9.60    4.60
   3  -7   0   22.70    6.10
  -3  -7   0   14.40    6.50
   3   7   0    3.30    6.50
   3   7   0   21.30    7.80
  -3   7   0   12.10    5.20
  -3   7   0   16.30    4.70
  -4  -7   0   78.19    8.20
   4  -7   0   75.19    6.70
   4  -7   0   72.39    8.50
  -4  -7   0   90.49   11.80
  -4   7   0   71.39    6.90
   4   7   0   70.59    9.00
   4   7   0   76.69    8.20
  -4   7   0   79.79    7.40
   5  -7   0  228.08   14.10
  -5  -7   0  231.68   15.70
  -5  -7   0  236.18   14.80
   5  -7   0  225.98   12.90
   5   7   0  231.18   15.50
  -5   7   0  241.18   14.10
   5   7   0  242.78   15.50
  -5   7   0  238.28   13.70
   6  -7   0   12.50    6.40
  -6  -7   0   37.80    8.60
   6  -7   0   17.00    4.90
  -6  -7   0   20.70    6.80
   6   7   0   20.70    7.90
   6   7   0   21.60    7.80
  -6   7   0   27.30    6.50
   7  -7   0  162.38    9.40
  -7  -7   0  150.58   12.70
  -7  -7   0  175.08   13.40
  -7   7   0  171.88   11.70
   7   7   0  138.09   12.70
   7   7   0  167.88   13.70
  -8  -7   0    0.00    9.20
  -8  -7   0   -6.60    6.70
  -8   7   0    6.50    6.80
  -8   7   0   16.00    6.20
   8   7   0    1.60    7.70
   8   7   0   -4.20    9.10
  -9  -7   0   19.40    8.10
  -9  -7   0   18.90    9.90
  -9   7   0   24.80    7.10
   9   7   0    7.00   11.30
  -9   7   0   16.40   10.80
 -10  -7   0    1.90    9.10
 -10   7   0    1.20    5.80
  10   7   0   -5.20    7.10
 -10   7   0   -0.20    6.50
 -11  -7   0   18.10    9.10
 -11  -7   0   -4.50    8.40
  11   7   0   13.10    9.00
  11   7   0   14.50    9.30
 -11   7   0    9.20    7.10
 -11   7   0   12.70    6.60
 -12  -7   0   15.00    9.40
 -12  -7   0   -7.50    8.80
  12   7   0   -9.80    8.70
 -12   7   0    3.60    5.90
  12   7   0   -2.20   10.10
 -12   7   0   16.30    6.90
 -13  -7   0   -3.40    9.70
 -13  -7   0   11.00   10.70
 -13   7   0   22.30    6.40
 -13   7   0    5.70    6.70
 -14  -7   0  -24.90   12.40
 -14  -7   0   12.90    9.50
  14   7   0   -7.40   10.70
  14   7   0   10.80    8.90
   0  -8   0    2.30    6.10
   0  -8   0    0.00    5.00
   0   8   0  -11.80    5.20
   0   8   0    4.50    5.30
  -1  -8   0   -4.20    7.00
  -1  -8   0   -5.80    4.90
   1  -8   0   -0.90    5.50
   1   8   0    3.20    5.20
  -1   8   0    4.40    5.20
  -1   8   0    3.20    4.40
   1   8   0    0.10    5.60
  -2  -8   0   48.70    8.10
  -2  -8   0   42.00    7.20
   2  -8   0   37.90    6.90
   2  -8   0   43.70    6.70
   2   8   0   35.20   11.30
  -2   8   0   33.90    5.60
   2   8   0   36.80    7.20
  -3  -8   0  756.42   39.30
   3  -8   0  845.32   38.80
   3  -8   0  856.41   39.50
   3   8   0  812.02   39.50
  -3   8   0  822.02   38.80
  -3   8   0  734.63   38.70
  -4  -8   0   -6.10    6.00
   4  -8   0  -10.20    5.10
   4  -8   0    4.00    7.20
  -4  -8   0   14.50    7.30
   4   8   0    0.90    6.40
   4   8   0   -5.60    6.30
  -4   8   0    1.70    4.60
  -4   8   0   -3.10    5.40
   5  -8   0   51.49    6.30
   5  -8   0   53.49    8.20
  -5  -8   0   64.29    9.70
  -5  -8   0   62.69    8.80
  -5   8   0   52.49    7.10
  -5   8   0   62.09    8.20
   5   8   0   38.00   15.50
   5   8   0   61.69    9.50
  -6  -8   0  -14.20    7.30
   6  -8   0   -0.90    7.00
  -6  -8   0   17.90    7.70
   6  -8   0    0.90    5.10
   6   8   0   -3.70    8.50
  -6   8   0   -3.70    6.20
   6   8   0   -0.40    8.00
   7  -8   0   -2.10    4.30
   7  -8   0    2.20    5.40
  -7  -8   0    3.80    7.30
   7   8   0   -9.50    7.30
  -7   8   0    1.60    6.20
   7   8   0  -18.50    8.90
  -8  -8   0    7.50    7.40
  -8  -8   0   -4.30    8.50
  -8   8   0    6.20    6.30
   8   8   0  -13.90    9.30
  -8   8   0   -2.60    6.50
   8   8   0  -12.10    7.30
  -9  -8   0  112.49   12.60
  -9  -8   0  107.09   12.40
   9   8   0  103.89   12.30
  -9   8   0  117.39   11.00
   9   8   0  154.18   15.10
  -9   8   0  121.49   11.20
 -10  -8   0    0.60    8.50
 -10  -8   0    1.60    8.20
  10   8   0    0.60    8.10
 -10   8   0    4.70    6.70
  10   8   0  -13.00   15.30
 -10   8   0   -7.30    6.00
 -11  -8   0   23.20   11.00
 -11  -8   0  -10.60    9.00
 -11   8   0    8.20    6.80
 -11   8   0    9.20    7.50
  11   8   0    0.80    9.50
  11   8   0   -8.90   13.60
 -12  -8   0   -6.60    8.70
 -12  -8   0   17.20    9.40
 -12   8   0    4.50    6.60
  12   8   0   10.80   10.80
  12   8   0   15.90   10.10
 -12   8   0    4.50    6.40
 -13  -8   0   -4.50    8.80
 -13  -8   0   19.90   10.30
 -13   8   0   10.60    6.20
  13   8   0   10.60   12.40
 -13   8   0   14.30    7.10
 -14  -8   0   -5.80    9.90
 -14  -8   0  -19.90    8.80
  14   8   0    8.00   12.70
 -14   8   0    0.50    6.50
   0  -9   0    5.70    6.50
   0  -9   0   -8.30    7.50
   0   9   0    0.50    5.20
  -1  -9   0  109.29    9.90
  -1  -9   0  117.39   11.80
   1  -9   0  117.49   11.40
   1   9   0  119.89   11.30
  -1   9   0  126.99   10.70
   1   9   0  109.29    9.70
  -1   9   0  112.29    9.20
   2  -9   0  134.79   10.40
  -2  -9   0  123.89   11.00
   2  -9   0  120.29   11.00
  -2  -9   0  134.79   11.90
   2   9   0  131.09   11.70
  -2   9   0  142.29   10.50
  -2   9   0  137.69   11.40
   2   9   0  130.79   11.80
  -3  -9   0    7.10    7.30
   3  -9   0   20.00    6.40
  -3  -9   0   -9.60    7.60
   3  -9   0   12.80    7.80
   3   9   0    4.20    6.80
   3   9   0    6.50    7.70
  -3   9   0   21.20    6.10
   4  -9   0   41.30    9.20
  -4  -9   0   32.60    7.90
   4  -9   0   29.10    6.40
  -4   9   0   29.70    6.70
  -4   9   0   32.00    7.50
   4   9   0   33.40    8.60
   4   9   0   25.00    7.70
  -5  -9   0   98.99   10.60
   5  -9   0   89.59   10.80
  -5  -9   0   99.69   11.10
   5  -9   0   79.89    8.70
   5   9   0   86.69   10.30
  -5   9   0  110.19   10.60
  -5   9   0   85.79    9.00
   5   9   0  152.68   21.30
  -6  -9   0   25.10    8.40
  -6  -9   0   25.80    9.40
   6  -9   0   35.70    6.40
   6  -9   0   29.60    7.90
  -6   9   0   25.70    7.90
   6   9   0   22.80    8.90
  -6   9   0   32.10   13.30
   6   9   0   21.10    9.50
   7  -9   0   43.80    7.40
  -7  -9   0   51.59   10.50
   7  -9   0   47.20    6.10
  -7  -9   0   35.30    9.10
   7   9   0   35.00   10.70
  -7   9   0   56.29    8.50
   7   9   0   43.50   10.80
  -8  -9   0    8.20    9.30
  -8  -9   0   10.50    7.70
  -8   9   0   17.20    7.50
   8   9   0   15.50    8.80
   8   9   0   23.60    9.50
  -8   9   0   14.20    6.70
  -9  -9   0   25.60   10.30
  -9  -9   0    3.00    8.30
  -9   9   0   -0.30    7.00
  -9   9   0   21.80    7.50
   9   9   0   22.10    9.50
   9   9   0    3.60    9.80
 -10  -9   0   13.80   15.40
 -10  -9   0    3.80    8.20
  10   9   0   -0.80    9.50
 -10   9   0    8.20    6.90
 -10   9   0   11.90    7.10
  10   9   0    6.00   10.10
 -11  -9   0    8.40    9.20
 -11  -9   0   21.00   10.70
 -11   9   0   16.60    7.50
  11   9   0    7.30    9.60
 -11   9   0   34.40    7.50
 -12  -9   0  -11.40    9.10
 -12  -9   0   10.70   10.00
 -12   9   0   16.60    6.00
  12   9   0   19.30   12.00
 -12   9   0   20.70    7.60
  12   9   0    7.00   10.50
 -13  -9   0    8.50    9.80
 -13  -9   0   20.90   10.40
  13   9   0   21.00   11.00
  13   9   0   17.60   12.20
 -13   9   0   23.30   10.00
   0 -10   0  132.49   11.70
   0 -10   0  124.89   10.50
   0  10   0  129.89   10.50
   0  10   0  114.79   11.10
  -1 -10   0   87.89   12.10
   1 -10   0   86.89   11.60
  -1 -10   0   71.09    9.70
  -1  10   0   73.39    8.40
  -1  10   0   62.69    9.30
   1  10   0   72.49    9.00
   1  10   0   63.69   10.60
  -2 -10   0   84.89    9.80
   2 -10   0   75.39    9.30
   2 -10   0   79.89   11.00
  -2 -10   0   78.19   10.90
   2  10   0   78.19   10.20
  -2  10   0   87.59    9.40
  -2  10   0   76.89    9.10
   2  10   0   86.59    9.50
   3 -10   0   10.80    6.70
  -3 -10   0   -7.50    7.80
   3 -10   0   -5.40    8.20
  -3  10   0    1.70    5.40
   3  10   0   14.10    7.90
   3  10   0    8.30    7.30
  -4 -10   0  120.69   12.40
  -4 -10   0  111.79   11.60
   4 -10   0  109.19   10.40
   4 -10   0  122.39   12.00
   4  10   0  134.29   13.70
  -4  10   0  106.19   10.30
   4  10   0  119.19   11.10
  -5 -10   0    6.50    7.50
   5 -10   0   10.30    6.90
   5 -10   0   -3.80    8.00
  -5  10   0    4.60    6.90
   5  10   0   -7.60    7.20
  -5  10   0    2.30    6.00
   5  10   0   12.20    8.40
  -6 -10   0   90.59   12.40
   6 -10   0  136.99   19.10
   6 -10   0   99.79    8.90
  -6  10   0  100.89   12.70
   6  10   0   86.99   11.10
   6  10   0   82.09   13.00
  -6  10   0  107.19   10.20
  -7 -10   0   21.60    9.40
   7 -10   0   10.30    6.90
   7 -10   0    8.00    5.50
  -7 -10   0    1.80    7.10
   7  10   0   -1.70    8.70
   7  10   0    3.20    8.00
  -7  10   0    3.40    8.60
  -8 -10   0   16.70    9.70
  -8 -10   0   24.50    9.10
   8  10   0   16.90   17.60
  -8  10   0   35.10    8.20
  -8  10   0   22.20    7.90
  -9 -10   0   38.00   11.10
  -9 -10   0   12.90   10.50
  -9  10   0   25.70    8.60
   9  10   0   14.50   10.70
  -9  10   0   27.70    7.70
   9  10   0   22.00   10.90
 -10 -10   0    1.80    9.80
 -10 -10   0    9.60    9.00
 -10  10   0    3.90    6.20
  10  10   0   22.00   12.00
 -10  10   0    0.70    6.10
  10  10   0   -2.10    9.80
 -11 -10   0    6.80    9.50
 -11 -10   0    5.20   10.80
  11  10   0    4.80   10.70
 -11  10   0   16.10    6.90
 -11  10   0    4.00    7.70
  11  10   0    3.40    8.40
 -12 -10   0   15.90   12.10
 -12 -10   0    2.60    8.60
 -12  10   0   13.30    7.10
 -13 -10   0    4.80   12.70
  13  10   0    3.20   10.80
  13  10   0    1.40   11.30
   0 -11   0    8.50    7.00
   0 -11   0   -4.70    7.70
   0  11   0   -0.60    6.80
   0  11   0   -8.50    6.40
  -1 -11   0    0.90    7.50
   1 -11   0   24.60    8.80
  -1 -11   0   16.30    8.80
   1  11   0   26.90   11.00
  -1  11   0   15.10    7.50
  -1  11   0   21.80    7.30
   1  11   0   15.20    7.90
   2 -11   0   88.19   10.60
   2 -11   0  121.69   12.90
  -2 -11   0  113.39   12.10
  -2 -11   0  104.99   13.10
  -2  11   0  113.09   10.60
  -2  11   0  102.49   10.70
   2  11   0   99.59   10.60
   2  11   0  109.49   11.80
  -3 -11   0   10.90    8.80
  -3 -11   0   -0.50   10.60
   3 -11   0   17.20    9.10
   3 -11   0    6.20    7.30
   3  11   0    9.20    8.00
   3  11   0    2.20    7.90
  -3  11   0   14.40    7.10
  -3  11   0   16.60    7.00
  -4 -11   0   64.69   10.40
   4 -11   0   51.99   10.20
   4 -11   0   68.79   12.60
  -4 -11   0   49.10   10.80
  -4  11   0   63.59    8.00
   4  11   0   57.69   10.10
   4  11   0   46.90    9.90
   5 -11   0   -7.90    6.90
  -5 -11   0   -0.40    8.80
  -5 -11   0   -5.50    7.20
   5 -11   0  -17.30    7.80
   5  11   0   -0.80    7.50
   5  11   0    2.30    8.40
  -5  11   0  -12.30    6.20
  -6 -11   0   -1.10    7.90
   6 -11   0    5.90    7.70
   6 -11   0   -4.90    6.50
  -6  11   0    6.00    8.10
   6  11   0   -0.40    9.00
  -6  11   0    1.70    7.10
   6  11   0    1.30    9.80
   7 -11   0   13.70    7.90
   7 -11   0    2.60    6.40
  -7 -11   0    4.10    8.50
  -7  11   0   13.80    7.20
   7  11   0   22.00    9.10
   7  11   0   -0.30    9.10
   8 -11   0   14.50    5.60
   8 -11   0    0.30    4.80
  -8 -11   0   -0.30    8.20
   8  11   0   12.50    9.70
  -8  11   0    2.90    7.20
  -8  11   0   -6.30    6.70
  -9  11   0    3.10    6.70
   9  11   0   -3.00   15.00
  -9  11   0   -3.20    7.50
   9  11   0    2.50    9.40
 -10 -11   0    6.60    9.60
  10  11   0   22.10   12.70
  10  11   0   14.10    9.60
 -10  11   0   25.60    8.80
 -10  11   0   27.60    8.00
 -11 -11   0  -13.30    9.10
 -11  11   0   14.10    6.60
  11  11   0    0.00    9.60
  11  11   0    7.70   10.80
 -11  11   0   19.90    7.20
 -12 -11   0    8.30    9.90
 -12  11   0    8.50    7.30
  12  11   0   16.70   14.70
   0 -12   0  172.08   14.30
   0 -12   0  213.88   16.00
   0  12   0  197.28   14.50
   0  12   0  204.78   15.30
  -1 -12   0   -3.30    7.70
   1 -12   0    2.80    8.10
  -1 -12   0    1.80    8.90
   1  12   0  -11.20    6.90
  -1  12   0   10.70    7.40
   1  12   0   -2.80    8.70
  -1  12   0    4.90    7.00
   2 -12   0   10.30   11.20
   2 -12   0   -2.60    7.40
  -2 -12   0    5.00    8.50
  -2  12   0   -1.30    7.20
  -2  12   0    1.40    6.70
   2  12   0    1.10    7.40
   2  12   0   -9.50    7.30
  -3 -12   0   -4.00    8.00
   3 -12   0    5.20    7.70
  -3 -12   0   -5.00    8.40
   3 -12   0   -3.40   10.90
   3  12   0  -11.70    7.10
  -3  12   0    2.90    6.40
   3  12   0   -9.30    7.70
  -3  12   0   -2.20    7.80
  -4 -12   0    2.20    8.00
   4 -12   0  -10.80    9.20
  -4 -12   0    2.30    9.10
   4  12   0    6.50    8.10
  -4  12   0   -2.30    6.80
   4  12   0    2.80    8.30
  -5 -12   0    4.10   10.70
   5 -12   0    4.50    6.80
   5 -12   0    0.50    7.80
  -5 -12   0    4.30    8.00
   5  12   0   -2.10    8.40
   5  12   0   10.80    9.00
  -5  12   0    1.40    6.90
  -6 -12   0   35.00   10.00
   6 -12   0   32.60    9.00
  -6 -12   0   56.89   11.60
   6 -12   0   46.60    8.70
   6  12   0   37.50   10.50
   6  12   0   45.00   11.10
  -6  12   0   36.50    9.20
   7 -12   0   -3.30    6.90
  -7 -12   0   12.70    9.00
  -7 -12   0   29.10   10.60
   7 -12   0    4.30    7.00
   7  12   0   14.40   11.40
   7  12   0   14.30   10.10
   8 -12   0   -1.30    6.10
  -8 -12   0   12.40    8.90
  -8  12   0   10.10    7.90
   8  12   0   -0.40    9.70
   8  12   0   16.90   10.00
  -9 -12   0    0.50    9.30
  -9  12   0    8.80    8.00
  -9  12   0   19.70    7.40
   9  12   0   11.50   13.10
   9  12   0   17.00   15.30
 -10 -12   0   -7.90    8.30
 -10  12   0   -4.30    7.10
  10  12   0   17.60   10.00
  10  12   0   -0.30   11.20
 -11 -12   0   -2.50    9.40
  11  12   0   16.60   14.90
 -11  12   0   34.30    8.50
 -11  12   0    7.10    7.30
  11  12   0   18.10   11.90
   0 -13   0   -3.90    7.60
   0  13   0   -8.60    7.50
   0  13   0   -4.60    6.90
  -1 -13   0   49.00   11.00
  -1 -13   0   49.00   10.80
   1 -13   0   63.19   12.50
   1  13   0   47.00    9.60
  -1  13   0   38.30    9.30
  -1  13   0   40.20    9.20
   1  13   0   56.49   10.30
  -2 -13   0   -0.80    8.70
  -2 -13   0   -4.00   11.50
   2 -13   0   -4.50    9.60
   2 -13   0    6.90    8.10
   2  13   0   -5.50    7.60
  -2  13   0   -2.90    6.60
  -2  13   0   -2.70    8.00
  -3 -13   0    8.30    8.90
  -3 -13   0   -9.50    7.40
   3 -13   0   -9.90    7.80
   3 -13   0   -1.20    9.10
  -3  13   0   -8.90    7.90
  -3  13   0   -0.20    6.20
   3  13   0    7.50    8.30
   3  13   0    2.50    7.60
  -4 -13   0    4.10    9.20
  -4 -13   0  -10.10    8.00
   4 -13   0   -7.50    8.40
  -4  13   0   -3.70    6.20
  -4  13   0   -1.90    6.80
   4  13   0    4.70    8.50
   4  13   0   -4.70    8.10
  -5 -13   0   10.40    9.70
  -5 -13   0   20.30   10.20
   5 -13   0   30.00   10.10
   5 -13   0   28.10    8.30
  -5  13   0   26.40    8.70
  -5  13   0   22.80    7.40
   5  13   0   25.50   10.30
   5  13   0   11.60   10.40
   6 -13   0   10.80    8.30
   6 -13   0   -5.50    6.90
  -6 -13   0   -1.10    9.70
  -6 -13   0   -5.50    8.50
  -6  13   0    0.90    7.40
  -6  13   0    4.30    7.80
   6  13   0    8.70    9.40
   6  13   0   -5.10    8.70
  -7 -13   0    4.70    8.80
   7 -13   0   21.10    7.90
  -7 -13   0   16.50    9.70
   7 -13   0   -0.80    6.40
   7  13   0   16.40   10.10
  -8 -13   0    9.00    8.90
   8 -13   0   -0.20    6.00
  -8 -13   0   -2.70    9.00
  -8  13   0    3.10    8.10
   8  13   0   16.50   10.10
   8  13   0    5.90    9.70
  -9 -13   0   16.00   10.40
  -9 -13   0    4.90    8.90
   9  13   0    4.90   10.30
   9  13   0    0.60   10.10
  -9  13   0    9.20    8.60
 -10 -13   0  -21.40    8.30
 -10 -13   0   15.50   10.90
  10  13   0   10.50   11.00
 -10  13   0   -0.70    7.60
  10  13   0    2.30   11.50
 -11 -13   0   12.00   11.90
 -11 -13   0   46.00   12.10
 -11  13   0    8.10    8.50
   0 -14   0   84.39   14.40
   0 -14   0   65.09   12.90
   0  14   0   72.29   14.30
   0  14   0   60.29   11.00
  -1 -14   0    5.90    9.30
  -1 -14   0   12.80    9.90
   1 -14   0   25.50   10.10
  -1  14   0   -2.20    8.00
   1  14   0    6.80    8.70
   1  14   0   11.80    9.10
   2 -14   0    9.70   10.70
  -2 -14   0    7.80   11.80
  -2 -14   0   15.60   10.10
   2 -14   0   21.60    8.70
  -2  14   0   15.00   10.10
  -2  14   0   27.10    8.60
   2  14   0   18.20    9.50
   2  14   0    9.80    9.20
  -3 -14   0   18.80    9.40
   3 -14   0   31.30    9.90
   3 -14   0   35.80   10.90
   3  14   0   33.90    9.80
  -3  14   0   28.50    7.90
  -3  14   0   17.10    9.40
   3  14   0   11.70   10.60
   4 -14   0    9.90    9.30
  -4 -14   0  -15.50    8.70
  -4 -14   0   16.70   12.50
  -4  14   0    0.10    7.90
  -4  14   0   -1.90    7.70
   4  14   0    9.90    9.30
   4  14   0  -10.50    8.30
  -5 -14   0   15.70   10.60
   5 -14   0    8.20    9.30
  -5 -14   0   14.60   10.20
   5 -14   0   19.40    9.10
  -5  14   0   19.80    8.70
  -5  14   0   13.90    8.80
   5  14   0   17.70   10.10
   5  14   0   13.30    9.90
  -6 -14   0   21.60   10.70
   6 -14   0    7.20    8.40
  -6 -14   0   11.90   10.00
   6 -14   0   10.70    9.40
   6  14   0   18.30   11.30
  -6  14   0   28.00    9.00
  -6  14   0   12.40    8.10
   6  14   0   18.10   10.20
  -7 -14   0    4.80   10.30
   7 -14   0   19.20    9.10
   7 -14   0   -2.30    7.10
  -7 -14   0   -4.70    9.10
   7  14   0   -4.00    9.60
  -7  14   0    1.50    6.50
   7  14   0    7.90   10.30
  -8 -14   0   -6.70   15.40
  -8 -14   0   32.10   12.10
   8 -14   0   -4.60    6.40
   8  14   0   16.60   10.80
  -8  14   0    6.90    7.70
   8  14   0   20.30   11.00
  -8  14   0    0.40    6.80
  -9 -14   0    0.40   11.10
  -9 -14   0   -0.10    9.70
  -9  14   0    9.80    7.60
   9  14   0   29.10   11.70
 -10 -14   0  -10.00    8.80
 -10 -14   0    1.60   10.50
 -10  14   0   12.90    8.40
  10  14   0   14.40   12.60
 -10  14   0    4.50    7.50
  10  14   0    0.30   12.80
   0 -15   0   -4.70    9.40
   0 -15   0   -6.80    8.90
   0  15   0   -7.60    8.20
   0  15   0   -8.10   10.10
  -1 -15   0    6.70   11.30
  -1 -15   0   17.70   11.80
   1 -15   0   19.50   10.30
  -1  15   0   11.00    9.20
  -1  15   0   11.00    8.70
   1  15   0   11.20    9.10
  -2 -15   0   39.00   11.30
  -2 -15   0   19.40   10.80
   2 -15   0   44.20   12.00
   2 -15   0   36.10    9.70
   2  15   0   61.09   11.90
  -2  15   0   20.80    9.30
   2  15   0   26.70    9.90
  -2  15   0   41.30    9.90
  -3 -15   0    7.10   10.00
   3 -15   0    0.60    9.40
  -3 -15   0   23.50   10.60
   3 -15   0    4.40    9.10
   3  15   0   -9.70    8.60
   3  15   0   12.80    9.40
  -3  15   0    4.90    7.30
  -3  15   0   -7.00    8.50
  -4 -15   0   32.60   11.20
  -4 -15   0   46.60   12.20
   4 -15   0   36.40   11.10
   4 -15   0   55.79   12.20
   4  15   0   35.60   10.40
   4  15   0   27.00   10.10
  -4  15   0   39.30   10.20
  -4  15   0   34.50   10.50
  -5 -15   0   17.70   11.10
   5 -15   0    5.20   10.10
  -5 -15   0   -2.10    9.50
   5 -15   0  -14.40    8.80
   5  15   0   11.50   10.30
   5  15   0    7.70   10.20
  -5  15   0    9.40    8.40
  -5  15   0   11.30    8.90
   6 -15   0   -0.80    8.60
  -6 -15   0   10.00   10.50
   6 -15   0    4.00    9.40
  -6 -15   0   -8.30    8.80
  -6  15   0   -4.90    8.30
   6  15   0   -4.10    9.30
  -6  15   0    3.60    8.10
   6  15   0    1.50   12.20
   7 -15   0    4.60    8.60
  -7 -15   0    7.80    9.70
  -7 -15   0   37.20   12.20
   7 -15   0    5.60   15.40
   7  15   0    0.60    9.60
  -7  15   0    6.70    9.70
   7  15   0   15.20   10.60
  -8 -15   0   10.40   13.30
  -8 -15   0    5.30   12.00
   8 -15   0   -1.70    8.90
   8 -15   0    0.30    7.00
  -8  15   0   -7.90    7.20
  -8  15   0   24.70    9.90
   8  15   0   21.90   11.60
   8  15   0    4.00   11.10
  -9 -15   0  -15.70    9.80
  -9 -15   0    0.50   14.30
  -9  15   0  -10.90    7.20
   9  15   0    8.00   12.00
   9  15   0    5.10   12.50
  -9  15   0   14.60    9.40
   0 -16   0   43.90   10.30
   0 -16   0   36.10   11.20
   0  16   0   34.30   10.90
   0  16   0   54.49   11.30
  -1 -16   0    2.40    9.90
   1 -16   0    6.60   11.30
  -1 -16   0   18.30   11.40
  -1  16   0    3.80    8.30
   1  16   0    2.00    8.80
  -1  16   0    9.80    8.90
   1  16   0    7.50    9.70
  -2 -16   0   19.40   12.00
  -2 -16   0   -3.20   10.50
   2 -16   0   -7.10    9.80
   2 -16   0    3.40    9.50
  -2  16   0    0.00    8.40
   2  16   0    8.80    8.80
  -2  16   0   -6.60    9.20
   2  16   0   -8.20    8.60
   3 -16   0   -0.80   11.30
   3 -16   0   -5.00    9.50
  -3 -16   0    7.60   10.20
  -3 -16   0    6.70   10.20
   3  16   0   -9.20    9.00
   3  16   0  -10.10    8.60
  -3  16   0   -4.60    8.90
  -3  16   0    7.00    9.20
  -4 -16   0   -8.60    9.90
   4 -16   0   20.00   10.60
   4 -16   0    9.10    9.60
  -4 -16   0    3.10   10.60
  -4  16   0   13.60    9.60
  -4  16   0    0.30    7.60
   4  16   0   11.70    9.20
  -5 -16   0   23.70   11.00
   5 -16   0  -18.70    9.20
  -5 -16   0    6.60   10.70
   5  16   0   12.00   10.30
  -5  16   0    2.50    8.60
   5  16   0    1.80   11.90
  -5  16   0   15.90    9.20
  -6 -16   0    7.70   11.00
   6 -16   0    8.60    9.70
   6 -16   0   12.90   10.10
  -6 -16   0   26.40   11.10
   6  16   0    9.10   10.50
   6  16   0   19.50   11.00
  -6  16   0   13.40   10.80
  -7 -16   0   26.00   10.60
   7 -16   0    2.20    9.70
  -7 -16   0   -6.30   10.20
   7  16   0   -0.90   10.40
  -7  16   0   -9.10    7.90
   7  16   0   13.10   13.70
   0 -17   0   -1.70   11.20
   0 -17   0    1.10   11.30
   0  17   0    3.10   10.50
   0  17   0   14.80    9.60
   1 -17   0   35.00   12.90
  -1 -17   0   17.50   10.90
  -1 -17   0   45.00   11.30
   1  17   0    3.80    9.70
  -1  17   0   19.60    8.60
  -1  17   0   10.70   15.60
  -2 -17   0    1.70   12.50
  -2 -17   0   30.00   12.30
   2 -17   0    3.50   10.10
   2  17   0   16.00    9.70
   2  17   0    9.10    9.70
  -2  17   0   17.10    8.90
  -2  17   0    0.00    7.90
   3 -17   0    2.10   12.30
  -3 -17   0    4.50   10.40
  -3 -17   0   18.70   10.20
   3  17   0  -11.00    8.50
   3  17   0    6.60   10.10
  -3  17   0   16.40   10.10
  -3  17   0    9.00    9.70
  -4 -17   0   -5.70   10.70
   4 -17   0   12.10   10.70
   4  17   0    3.60   10.60
  -4  17   0    6.50    9.50
   4  17   0    4.00   10.10
  -5 -17   0  -11.50   10.40
   5 -17   0    7.90   10.70
  -5 -17   0   27.00   11.70
   5 -17   0   10.90   16.10
   5  17   0   13.80   11.70
  -5  17   0   10.70    8.90
  -5  17   0    5.70    8.80
   5  17   0    9.10   10.70
   6 -17   0  -10.40    9.90
  -6 -17   0  -19.80   10.70
  -6  17   0   15.40    9.50
   6  17   0   16.00   11.10
   6  17   0   -7.20   12.80
  -6  17   0    6.00    9.40
   0 -18   0   19.60   11.30
   0 -18   0   30.10   13.30
   0  18   0    7.50    9.30
   0  18   0   -1.10    9.90
  -1 -18   0    5.20   12.90
   1 -18   0   11.70   10.40
   1 -18   0  -33.20   15.40
  -1  18   0   12.70    9.50
   1  18   0    7.00    9.30
  -1  18   0    1.90   10.30
   1  18   0    5.60    9.10
   2 -18   0   12.00   10.50
  -2 -18   0  -12.90   17.20
   2 -18   0    3.50   15.10
   2  18   0    1.80    9.30
   2  18   0   13.50   11.00
  -2  18   0   12.20    9.50
  -3 -18   0   -0.50   14.10
   3 -18   0    3.00   14.30
   3  18   0   25.50   11.30
  -3  18   0   24.80   10.00
   3  18   0   -1.60    9.30
  -3  18   0    9.80   12.40
 -15   0   1   12.70    9.00
 -14   0   1  -13.60    7.30
 -14   0   1    4.30    7.60
 -13   0   1   11.30    8.10
 -13   0   1    0.60    8.70
 -12   0   1   -5.90    7.80
  12   0  -1   -5.90    4.50
 -12   0   1   -2.60    7.70
  12   0  -1    0.60    4.30
  11   0  -1   42.00    6.70
 -11   0   1   27.60    8.40
  11   0  -1   46.50    6.50
 -11   0   1   45.50   10.30
  10   0  -1  -11.50    5.00
 -10   0   1   -5.40    6.80
 -10   0   1  -12.80    6.10
  10   0  -1   -2.70    4.30
   9   0  -1   75.09    6.50
   9   0  -1   87.79    7.70
  -9   0   1   97.79    9.40
   8   0  -1   -4.50    3.90
  -8   0   1    1.60    5.50
  -8   0   1   -3.10    4.50
  -7   0   1   -0.30    4.10
  -7   0   1   -3.90    4.20
   6   0  -1   -3.10    3.20
  -6   0   1    3.60    4.10
  -6   0   1    5.70    3.80
  -5   0   1  697.83   32.50
  -5   0   1  689.53   32.30
   5   0  -1  693.83   32.50
   5   0  -1  697.53   32.10
  -4   0   1    3.50    2.50
  -4   0   1   -2.90    2.90
   4   0  -1    1.10    2.90
   4   0  -1    0.80    2.40
   3   0  -1 2705.63  120.69
  -3   0   1 2834.72  120.89
   3   0  -1 2508.75  120.79
  -3   0   1 2694.83  120.79
   2   0  -1   -0.80    1.20
  -2   0   1    0.60    1.10
  -2   0   1   -1.20    1.00
   2   0  -1    0.30    1.10
  -2   0  -1    1.00    2.50
   2   0   1   -1.20    2.60
  -2   0  -1   -1.80    2.30
   3   0   1 3524.65  161.68
  -3   0  -1 3647.64  161.78
  -3   0  -1 3587.34  161.58
   3   0   1 3573.24  161.48
   4   0   1   -2.30    3.90
   4   0   1    1.70    3.90
  -4   0  -1   -4.20    4.20
  -4   0  -1   -6.20    3.90
  -5   0  -1  401.16   20.50
   5   0   1  447.06   20.80
  -5   0  -1  385.36   20.30
   5   0   1  386.36   19.90
   6   0   1    3.50    4.90
  -6   0  -1    3.40    5.10
  -6   0  -1   -2.50    5.10
   6   0   1   -7.50    4.70
  -7   0  -1   -2.60    5.00
   7   0   1   -2.00    5.00
  -7   0  -1   10.30    5.60
   7   0   1    2.50    5.30
   8   0   1   -3.40    6.40
  -8   0  -1   -6.50    5.40
  -8   0  -1    0.00    6.30
   8   0   1   -0.20    5.40
   9   0   1  287.87   16.30
   9   0   1  236.48   15.20
  -9   0  -1  252.07   17.00
  -9   0  -1  292.57   17.00
 -10   0  -1    1.20    7.80
  10   0   1  -14.00    6.10
 -10   0  -1    1.60    6.60
  10   0   1  -13.20    5.20
  11   0   1   -4.10    6.10
  11   0   1   -3.90    5.70
 -11   0  -1    0.90    7.70
 -12   0  -1    4.10    9.90
  12   0   1   -3.70    6.50
  12   0   1   -4.80    5.50
 -12   0  -1   11.30   10.20
 -13   0  -1   -3.90    8.30
  13   0   1   -1.00    6.00
 -13   0  -1    0.90    7.90
  13   0   1    6.30    5.10
  14   0   1    1.00    4.90
 -14   0  -1  -10.10    8.30
 -14   0  -1    7.10    8.60
 -15   0  -1  -14.40    9.90
 -15   0  -1   -7.20    9.80
 -15  -1   1    7.60    9.00
 -15  -1   1  -19.00    9.10
 -15   1   1    7.60    8.50
 -14  -1   1   11.10    8.70
 -14  -1   1   -9.50    7.40
  14   1  -1   10.90    3.90
 -14   1   1    4.00    7.50
 -13  -1   1   -0.40    7.30
 -13  -1   1   -3.50    8.10
 -13   1   1    7.50    8.60
  13   1  -1   15.20    5.90
 -13   1   1   18.10    8.10
  13   1  -1   11.20    5.20
 -12  -1   1    8.30    7.90
  12   1  -1    7.60    6.10
 -12   1   1   21.70    8.00
 -12   1   1   19.50    8.60
  12   1  -1   14.20    6.90
 -11  -1   1    9.40    7.50
 -11  -1   1   11.90    9.50
 -11   1   1    3.20    9.30
  11   1  -1   11.20    6.00
 -11   1   1    4.10    6.70
  11   1  -1   12.90    6.40
 -10  -1   1    7.50    6.80
 -10  -1   1    1.20    7.60
  10  -1  -1    2.90    3.60
  10   1  -1   -1.20    6.30
  10   1  -1    0.40    5.30
 -10   1   1   -4.80    6.60
 -10   1   1   -1.20    6.00
   9  -1  -1    7.60    3.60
  -9  -1   1    5.00    6.00
  -9  -1   1   11.80    7.20
   9  -1  -1    5.20    3.40
   9   1  -1   -8.30    5.10
   9   1  -1   -0.10    6.20
  -9   1   1   10.80    6.20
  -9   1   1   10.80    6.80
   8  -1  -1   83.49    6.40
  -8  -1   1  106.39    8.50
  -8  -1   1  104.09    8.40
   8  -1  -1   90.09    6.10
   8   1  -1   89.19    7.40
  -8   1   1   95.99    8.60
  -8   1   1   93.89    8.50
   7  -1  -1  119.79    7.60
  -7  -1   1  127.69    8.90
  -7  -1   1  141.89    9.10
   7  -1  -1  129.19    7.20
   7   1  -1  136.19    9.40
  -7   1   1  140.49    9.10
  -7   1   1  122.19    8.60
   7   1  -1  124.69    8.40
   6  -1  -1   29.30    3.50
  -6  -1   1   44.40    5.20
  -6  -1   1   47.00    5.60
   6  -1  -1   40.10    4.30
   6   1  -1   46.20    5.90
  -6   1   1   42.80    5.20
   6   1  -1   37.90    5.00
  -6   1   1   38.40    5.20
  -5  -1   1 1189.98   54.29
  -5  -1   1 1181.78   54.19
   5  -1  -1 1067.89   53.49
  -5   1   1 1179.88   53.79
  -5   1   1 1166.78   53.89
   5   1  -1 1173.58   53.99
   5   1  -1 1292.97   54.49
  -4  -1   1    9.10    3.50
   4  -1  -1    5.00    1.80
  -4  -1   1   14.50    3.30
   4   1  -1    4.30    3.70
   4   1  -1    6.70    3.30
  -4   1   1    8.60    2.80
  -4   1   1   12.80    2.70
  -3  -1   1   90.89    5.40
  -3  -1   1   92.99    5.70
  -3   1   1   84.89    4.90
   3   1  -1   96.29    5.50
  -3   1   1   90.59    4.70
   3   1  -1   89.89    5.80
  -2  -1   1 1919.21   83.69
  -2  -1   1 1903.71   83.79
   2   1  -1 1591.24   84.49
   2   1  -1 2004.70   83.79
   1   1   1  300.77   14.30
  -2  -1  -1  845.52   40.50
  -2  -1  -1  913.81   40.70
   2  -1   1  892.41   40.60
   2  -1   1  903.21   40.50
  -2   1  -1  896.51   40.60
  -2   1  -1  891.21   40.60
   2   1   1  827.12   41.20
   2   1   1  902.21   40.60
  -3  -1  -1  118.79    7.20
  -3  -1  -1  110.39    7.30
   3  -1   1  107.39    7.30
   3  -1   1  101.49    7.00
  -3   1  -1  120.19    7.60
  -3   1  -1  112.69    7.80
   3   1   1  139.99    7.60
   4  -1   1  185.38   10.30
  -4  -1  -1  199.48   11.20
  -4  -1  -1  196.48   11.00
   4  -1   1  179.58   10.70
   4   1   1  205.68   10.90
  -4   1  -1  177.98   10.90
  -4   1  -1  202.98   11.60
   4   1   1  188.58   11.30
  -5  -1  -1 1018.20   45.60
   5  -1   1 1012.30   45.00
   5  -1   1  817.72   45.00
  -5  -1  -1  889.31   45.50
   5   1   1 1048.40   45.90
  -5   1  -1 1081.09   45.80
   5   1   1  982.50   45.30
  -5   1  -1  929.11   45.40
  -6  -1  -1    1.80    5.30
  -6  -1  -1   -1.80    5.20
   6  -1   1    0.90    4.30
   6  -1   1    4.80    4.90
  -6   1  -1    4.20    5.80
   6   1   1   -2.80    5.10
   6   1   1    3.60    5.10
  -6   1  -1   -2.00    4.60
   7  -1   1   57.09    7.00
   7  -1   1   39.10    5.70
  -7  -1  -1   45.00    7.30
  -7  -1  -1   54.29    7.50
   7   1   1   45.00    7.40
  -7   1  -1   53.09    7.20
   7   1   1   44.60    6.50
  -7   1  -1   39.10    6.50
   8  -1   1   -1.60    5.30
  -8  -1  -1    2.70    6.00
   8  -1   1   -1.60    5.10
  -8  -1  -1    2.70    6.30
   8   1   1  -10.20    5.60
  -8   1  -1    0.70    5.60
   8   1   1   -4.60    5.90
  -8   1  -1    5.10    6.90
   9  -1   1   -7.80    5.30
  -9  -1  -1   -2.60    7.10
  -9  -1  -1   -4.00    7.00
   9  -1   1   -9.00    5.40
   9   1   1    5.70    6.60
  -9   1  -1   -1.40    6.40
  -9   1  -1   -8.40    8.30
 -10  -1  -1    3.80    7.70
 -10  -1  -1   -1.20    7.20
  10  -1   1    5.10    5.90
  10  -1   1    0.50    5.70
  10   1   1    3.80    7.20
 -10   1  -1    3.30    7.60
  10   1   1    5.80    8.20
  11  -1   1    9.70    5.50
  11  -1   1    5.60    5.60
 -11  -1  -1   -3.80    7.50
 -11  -1  -1   -8.00    7.60
  11   1   1    5.80    6.50
 -11   1  -1    8.90    8.20
  11   1   1    7.70    6.20
 -11   1  -1   -2.40    9.20
  12  -1   1    0.60    5.30
 -12  -1  -1    4.50    9.00
  12  -1   1   -7.00    5.10
 -12   1  -1   -2.70    9.20
 -12   1  -1   -1.20    7.50
  12   1   1   -0.60    6.30
  12   1   1    4.80    6.80
 -13  -1  -1    7.80   10.80
  13  -1   1   16.30    4.50
 -13  -1  -1    0.30    9.00
 -13   1  -1    2.10    8.30
  13   1   1   18.30    6.40
 -13   1  -1   -3.70    8.20
  13   1   1   15.20    6.90
 -14  -1  -1   13.80    9.00
 -14   1  -1    8.50    8.90
  14   1   1   -0.40    5.60
 -14   1  -1   -5.50    7.60
  14   1   1   14.00   11.40
 -15  -1  -1    2.20    9.90
 -15   1  -1  -18.70    8.70
  15   1   1   15.10    5.80
  15   1   1   12.30    6.00
 -15   1  -1    1.50    8.90
 -15  -2   1   -9.40    8.60
 -15  -2   1  -21.70    9.00
 -15   2   1    4.90    7.60
  15   2  -1   11.40    5.80
 -15   2   1  -10.70    8.10
 -14  -2   1    6.80    8.90
 -14   2   1   13.90    7.40
  14   2  -1    9.40    5.30
 -13  -2   1   -9.60    8.20
 -13   2   1    2.20    7.20
  13   2  -1    3.20    6.00
  13   2  -1   13.30    6.60
 -13   2   1   -6.40    7.70
 -12  -2   1   46.00   12.50
 -12  -2   1   38.00   10.10
  12   2  -1   71.89    9.70
  12   2  -1   49.20    8.20
 -12   2   1   55.99   10.10
 -12   2   1   48.10    9.10
 -11  -2   1   -2.50    7.40
 -11  -2   1  -15.20    7.40
 -11   2   1  -12.80    6.20
  11   2  -1    2.90    6.50
 -11   2   1  -11.00    8.80
  11   2  -1   -0.30    7.30
 -10  -2   1    7.90    7.70
 -10  -2   1    6.00    7.20
  10   2  -1   13.30    6.90
 -10   2   1    4.30    6.20
 -10   2   1   14.30    7.20
  10   2  -1    3.30    7.30
  -9  -2   1   21.70    7.00
  -9  -2   1   17.40    7.30
  -9   2   1   25.40    6.20
   9   2  -1   17.30    6.20
  -9   2   1   29.90    7.40
  -8  -2   1   25.20    6.60
  -8  -2   1   25.30    6.30
  -8   2   1   18.20    9.20
  -8   2   1   26.10    6.80
   8   2  -1   14.30    6.00
   8   2  -1   37.50    7.40
  -7  -2   1   51.49    6.70
  -7  -2   1   55.39    6.80
   7   2  -1   56.39    7.40
   7   2  -1   45.70    5.80
  -7   2   1   37.80    5.50
  -7   2   1   54.49    6.80
  -6  -2   1  448.36   21.50
  -6  -2   1  426.76   21.10
   6   2  -1  430.16   21.00
   6   2  -1  441.36   21.50
  -6   2   1  388.36   20.50
  -6   2   1  394.96   21.20
  -5  -2   1    4.60    3.80
  -5  -2   1   11.70    3.80
   5   2  -1   -6.10    3.60
   5   2  -1    3.80    4.20
  -5   2   1    3.20    3.30
  -5   2   1   -2.10    3.00
  -4  -2   1   34.50    5.00
  -4  -2   1   37.00    4.60
   4   2  -1   35.80    5.20
  -4   2   1   36.90    4.30
   4   2  -1   32.60    4.50
  -3  -2   1  269.07   13.00
  -3  -2   1  255.07   12.60
  -3   2   1  223.68   11.60
  -3   2   1  229.28   11.90
   3   2  -1  278.97   12.90
  -2  -2   1  317.07   14.50
  -2  -2   1  304.67   14.60
   2   2  -1  331.47   14.60
   2   2  -1  267.67   15.00
  -2   2   1  294.87   13.70
  -2   2   1  273.77   13.80
  -1  -2   1  243.08   11.80
  -1  -2   1  246.98   11.70
   1  -2  -1  253.07   11.30
   1  -2  -1  231.48   11.30
  -1   2   1  234.28   11.20
  -1   2   1  218.28   11.20
   1   2  -1  251.37   11.80
   0  -2   1 1434.56   61.69
   0  -2   1 1408.36   61.69
   0  -2  -1 1352.06   61.49
   0   2   1 1423.36   61.49
   0   2  -1 1250.97   61.49
   0   2   1 1246.68   61.39
   0   2  -1 1380.66   61.69
  -1  -2  -1 1004.10   44.90
  -1  -2  -1 1022.30   45.00
   1  -2   1  945.71   45.00
  -1   2  -1  919.11   44.80
   1   2   1 1026.40   45.00
   1   2   1 1040.50   45.10
  -1   2  -1  926.81   44.90
   2  -2   1 1595.64   66.59
  -2  -2  -1 1480.45   66.69
   2  -2   1 1417.96   66.29
  -2  -2  -1 1416.06   66.49
  -2   2  -1 1433.56   66.49
   2   2   1 1500.65   66.79
   2   2   1 1497.65   66.59
  -2   2  -1 1352.16   66.39
   3  -2   1   29.80    3.80
  -3  -2  -1   47.10    5.00
  -3  -2  -1   51.79    5.90
   3  -2   1   61.29   10.30
   3   2   1   48.50    5.00
  -3   2  -1   40.80    9.20
  -3   2  -1   37.80    4.50
   3   2   1   44.30    5.00
   4  -2   1    1.40    2.90
   4  -2   1    3.20    4.10
  -4  -2  -1   14.50    5.10
  -4  -2  -1    8.60    4.10
  -4   2  -1    6.70    3.50
   4   2   1    6.90    4.70
   5  -2   1   35.40    4.90
  -5  -2  -1   43.00    6.30
  -5  -2  -1   38.90    5.90
   5  -2   1   34.80    5.00
  -5   2  -1   47.10    5.90
   5   2   1   43.50    6.00
  -5   2  -1   33.40    5.70
  -6  -2  -1  194.38   12.70
   6  -2   1  206.68   11.80
  -6  -2  -1  208.58   13.10
   6  -2   1  225.28   12.20
   6   2   1  213.28   12.60
   6   2   1  251.57   13.90
  -6   2  -1  252.77   13.70
  -6   2  -1  234.58   13.30
  -7  -2  -1   23.80    6.50
  -7  -2  -1   29.80    7.00
   7  -2   1   25.90    5.10
  -7   2  -1   27.40    5.90
   7   2   1   23.80    6.30
  -7   2  -1   23.40    7.00
   7   2   1   24.00    6.70
  -8  -2  -1  139.09   11.10
   8  -2   1  109.29    8.20
  -8  -2  -1  132.19   11.30
   8  -2   1  123.89    8.60
   8   2   1  123.29   11.10
  -8   2  -1  131.79   10.50
  -8   2  -1  135.79   11.80
   8   2   1  102.79    9.60
  -9  -2  -1    1.40    6.50
   9  -2   1    0.60    4.70
   9  -2   1   -7.00    4.20
  -9  -2  -1   10.30    7.10
  -9   2  -1    9.10    7.90
   9   2   1   -4.60    6.90
  -9   2  -1   15.80   12.60
   9   2   1   -7.30    6.50
  10  -2   1   58.59    6.30
 -10  -2  -1   48.40    9.40
  10  -2   1   41.70    6.20
 -10  -2  -1   54.29    9.90
 -10   2  -1   62.79   11.40
 -10   2  -1   51.49   10.20
  11  -2   1    8.40    4.90
 -11  -2  -1   16.50    8.90
  11  -2   1    7.10    4.70
 -11  -2  -1   22.80    9.20
 -11   2  -1    8.70    8.10
  11   2   1   10.50    6.90
  11   2   1    4.60    7.70
 -11   2  -1   13.10    8.90
  12  -2   1   19.00    4.60
  12  -2   1   17.60    4.40
 -12  -2  -1   14.40    9.40
 -12  -2  -1   21.10    9.70
  12   2   1    9.50    8.40
  12   2   1   14.90    7.50
 -12   2  -1   12.60    9.10
 -12   2  -1   16.00    8.00
 -13  -2  -1   10.50    9.60
 -13  -2  -1    6.00   11.20
  13   2   1    6.30    7.90
  13   2   1    2.50    6.50
 -13   2  -1   -4.10    8.10
 -13   2  -1    0.40    7.30
 -14  -2  -1  -20.70    8.90
 -14   2  -1   -0.90    8.00
 -14   2  -1    2.70    8.40
  14   2   1    6.40    6.70
  14   2   1   17.10    7.80
 -15  -2  -1  -24.50   11.10
 -15  -2  -1   10.60    9.70
 -15   2  -1   -9.90    7.30
  15   2   1   12.70    6.50
 -15   2  -1   -0.40    9.10
 -15  -3   1    2.80    9.50
 -15  -3   1  -19.00    8.20
 -15   3   1   -3.10    6.70
  15   3  -1   17.70    5.90
 -15   3   1   10.90    7.50
 -14  -3   1  -18.70    8.60
 -14   3   1   -4.10    6.90
  14   3  -1    4.10    7.40
 -14   3   1    3.40    6.70
  14   3  -1   15.30    7.00
 -13   3   1   13.90    7.20
  13   3  -1    9.70    8.70
  13   3  -1   13.10    6.90
 -13   3   1    5.30    7.60
 -12  -3   1  -11.40    8.30
 -12  -3   1  -10.30    8.20
  12   3  -1    2.70    8.90
 -12   3   1   -0.90    6.80
  12   3  -1   10.60    6.90
 -12   3   1    5.80    7.90
 -11  -3   1   15.30    8.50
 -11  -3   1   15.30    8.70
  11   3  -1    3.80    8.50
 -11   3   1   14.70    7.10
 -11   3   1    4.90    7.60
  11   3  -1    9.20    7.40
 -10  -3   1   35.70    8.80
 -10  -3   1   52.59    9.40
 -10   3   1   49.90    8.50
  10   3  -1   47.80   12.00
 -10   3   1   52.09    7.50
  -9  -3   1    4.00    6.00
  -9  -3   1    1.50    5.60
  -9   3   1   -0.10    6.10
   9   3  -1    2.20    6.40
  -9   3   1    2.80    4.90
   9   3  -1    1.50    7.50
  -8  -3   1   57.09    7.30
  -8  -3   1   67.09    8.30
   8   3  -1   53.79    7.70
   8   3  -1   63.09    8.30
  -8   3   1   56.39    7.80
  -8   3   1   61.09    6.90
  -7  -3   1   27.60    5.60
  -7  -3   1   19.10    6.20
  -7   3   1   27.40    5.60
   7   3  -1   19.80    6.10
   7   3  -1   21.50    6.80
  -6  -3   1   11.00    4.80
  -6  -3   1    4.80    5.30
   6   3  -1   -1.30    5.00
  -6   3   1    3.90    3.20
  -6   3   1    7.30    4.40
   6   3  -1    3.80    5.50
  -5  -3   1   -9.10    4.70
  -5  -3   1    0.80    3.60
  -5   3   1   -1.30    2.90
  -5   3   1    3.30    3.30
   5   3  -1   -1.30    3.90
  -4  -3   1  175.28   10.10
  -4  -3   1  141.79   12.00
   4   3  -1  185.58   10.10
  -4   3   1  164.18    8.60
  -3  -3   1  510.05   23.60
   3  -3  -1  512.35   22.30
  -3  -3   1  477.75   23.70
   3   3  -1  544.85   24.00
  -3   3   1  419.56   22.70
   3   3  -1  509.45   23.80
  -3   3   1  450.35   22.50
  -2  -3   1   82.69    5.50
   2  -3  -1   55.19    4.90
   2  -3  -1   79.29    4.40
  -2  -3   1   75.59    6.00
  -2   3   1   70.99    4.30
  -2   3   1   61.59    4.60
   2   3  -1   75.09    6.00
   2   3  -1   77.79    5.50
   1  -3  -1 2252.07   96.49
  -1  -3   1 2138.29   96.89
  -1  -3   1 2190.48   96.79
   1  -3  -1 2222.88   96.39
  -1   3   1 1806.62   96.29
   1   3  -1 2170.48   96.89
   1   3  -1 2126.19   96.79
  -1   3   1 2185.68   96.39
   0  -3   1  246.28   12.70
   0  -3   1  251.47   12.50
   0  -3  -1  255.37   12.60
   0   3  -1  235.48   12.40
   0   3   1  253.17   12.50
   0   3   1  257.17   12.40
   0   3  -1  249.18   12.70
   1  -3   1  629.54   27.60
  -1  -3  -1  567.04   27.50
  -1  -3  -1  583.64   27.40
  -1   3  -1  546.25   27.20
   1   3   1  573.34   27.30
  -1   3  -1  635.34   27.50
   1   3   1  544.35   27.40
   2  -3   1    4.80    2.80
   2  -3   1    5.40    4.30
  -2  -3  -1    6.40    4.10
  -2  -3  -1   11.20    4.00
   2   3   1    5.70    3.90
  -2   3  -1    5.00    4.00
   2   3   1    6.40    3.90
  -2   3  -1    4.80    2.50
   3  -3   1   99.99    7.90
  -3  -3  -1  123.79    7.90
  -3  -3  -1  112.39    8.10
   3  -3   1  116.49    7.00
   3   3   1  122.09    8.10
   3   3   1  137.89    7.90
  -3   3  -1  101.79    8.00
  -3   3  -1  102.99    7.10
   4  -3   1  236.48   13.20
  -4  -3  -1  257.67   13.70
   4  -3   1  243.68   12.50
  -4  -3  -1  252.67   13.80
  -4   3  -1  250.67   13.70
   4   3   1  271.87   13.50
   4   3   1  224.18   14.10
  -4   3  -1  226.68   12.90
  -5  -3  -1    5.10    5.30
   5  -3   1    3.00    3.30
   5  -3   1    2.90    4.60
  -5  -3  -1    4.90    4.60
   5   3   1    7.90    5.50
  -5   3  -1    3.00    3.80
  -5   3  -1    4.90    5.00
  -6  -3  -1    5.30    5.10
  -6  -3  -1    8.40    5.20
   6  -3   1   13.80    4.60
  -6   3  -1    6.90    4.60
   6   3   1    8.60    5.20
  -6   3  -1   20.50    6.10
   7  -3   1   35.60    5.20
  -7  -3  -1   38.10    7.30
   7  -3   1   50.09    5.50
  -7  -3  -1   51.59    7.40
   7   3   1   49.30    7.40
  -7   3  -1   50.59    8.00
  -7   3  -1   53.89    7.20
   7   3   1   41.50    8.20
  -8  -3  -1  144.29   11.40
   8  -3   1  107.59    8.10
   8  -3   1  120.49    8.10
  -8  -3  -1  117.59   10.40
  -8   3  -1  126.09   11.80
   8   3   1  122.99   10.70
   8   3   1  104.39   10.20
  -9  -3  -1   12.70    8.20
   9  -3   1   10.20    4.10
   9  -3   1    1.80    4.60
  -9  -3  -1   -6.60    6.50
  -9   3  -1    8.50    8.00
   9   3   1    1.80    6.70
   9   3   1    7.30    7.80
  -9   3  -1    8.20    6.80
 -10  -3  -1   62.69   10.70
  10  -3   1   48.30    5.60
  10  -3   1   63.79    5.50
 -10  -3  -1   68.29   11.20
  10   3   1   59.39   10.70
 -10   3  -1   59.09   10.00
  10   3   1   70.79   10.90
 -10   3  -1   63.89   10.60
 -11  -3  -1   -5.80    7.00
  11  -3   1    6.00    3.60
 -11  -3  -1    1.30    7.60
  11   3   1    2.30    7.00
 -11   3  -1    5.00    8.40
 -11   3  -1   -5.50    7.10
 -12  -3  -1    1.10    9.40
 -12  -3  -1    6.60    9.80
  12   3   1   -1.20    6.80
 -12   3  -1    3.60    7.90
 -12   3  -1    2.40    8.50
  12   3   1    5.40    7.90
 -13  -3  -1   11.70    9.40
 -13  -3  -1  -11.80    8.70
 -13   3  -1    4.60    7.60
  13   3   1    1.40    6.90
 -13   3  -1   16.90    8.20
  13   3   1    9.50    8.70
 -14  -3  -1    7.10   11.80
 -14  -3  -1   28.00   10.80
  14   3   1    3.50    8.50
 -14   3  -1    5.80    7.40
 -14   3  -1    7.50    8.10
  15   3   1   10.80    7.50
 -15   3  -1    2.40    7.70
 -15   3  -1    0.10    7.40
 -15  -4   1  -10.90    9.40
 -15   4   1   10.80    6.10
  15   4  -1   15.50    7.00
 -14  -4   1  -11.10    8.00
 -14   4   1    4.10    6.50
 -14   4   1    9.50    6.70
  14   4  -1   11.90    9.10
 -13  -4   1  -18.00    7.90
 -13  -4   1    8.20    9.20
  13   4  -1    8.30    7.20
 -13   4   1    0.00    6.60
 -13   4   1    6.60    6.90
  13   4  -1    0.90    8.20
 -12  -4   1    1.40    8.70
 -12  -4   1   10.80    9.70
 -12   4   1   10.90    6.80
 -12   4   1   15.70    7.10
  12   4  -1   13.30    8.60
  12   4  -1   11.40    8.10
 -11  -4   1   14.10    8.50
 -11  -4   1   22.10    9.60
 -11   4   1   19.60    7.10
  11   4  -1   21.80    7.70
 -11   4   1   11.30    6.70
  11   4  -1   35.60    9.30
 -10  -4   1   -3.80    7.20
 -10  -4   1    9.40    7.10
 -10   4   1   -4.10    5.80
  10   4  -1   -0.80    7.80
 -10   4   1    0.60    5.80
  10   4  -1   -4.90    7.40
  -9  -4   1   66.99    9.50
  -9  -4   1   72.59   10.40
  -9   4   1   51.09    7.30
  -9   4   1   54.79    8.00
   9   4  -1   62.99    9.60
   9   4  -1   59.99    8.90
  -8  -4   1   40.80    7.80
  -8  -4   1   45.70    8.60
   8   4  -1   35.10    7.60
   8   4  -1   48.90    9.00
  -8   4   1   42.90    6.80
  -8   4   1   40.70    6.10
  -7  -4   1   38.00    6.40
  -7  -4   1   29.80    7.40
   7   4  -1   24.20    6.60
   7   4  -1   21.90    7.20
  -7   4   1   26.70    5.50
  -7   4   1   39.60    5.70
  -6  -4   1   97.59    8.00
  -6  -4   1   87.79    8.40
  -6   4   1   93.29    7.40
  -6   4   1  100.29    7.20
   6   4  -1   88.79    8.00
  -5  -4   1  167.78   10.20
  -5  -4   1  174.18   10.90
   5   4  -1  168.38   10.20
   5   4  -1  155.68   12.40
  -5   4   1  156.18    9.30
  -5   4   1  131.89    9.30
  -4  -4   1   97.59    8.60
  -4  -4   1  103.29    7.90
   4  -4  -1   83.19    5.20
  -4   4   1   75.89    5.30
  -4   4   1   76.49    6.00
   4   4  -1   95.19    7.80
   4   4  -1   93.29    7.30
  -3  -4   1   69.79    6.40
   3  -4  -1   66.39    4.20
   3  -4  -1   54.19    5.00
  -3  -4   1   72.09    8.00
   3   4  -1   60.99    6.30
  -3   4   1   56.69    4.20
   3   4  -1   59.29    7.80
  -3   4   1   59.69    6.90
  -2  -4   1    9.40    3.90
   2  -4  -1   -3.50    3.60
   2  -4  -1    7.20    3.10
   2   4  -1    4.10    4.50
  -2   4   1    3.00    2.50
  -2   4   1    1.00    3.30
   2   4  -1    5.40    3.90
   1  -4  -1   76.39    6.10
   1  -4  -1   86.79    5.60
  -1  -4   1   88.89    6.90
  -1  -4   1   92.69    6.40
   1   4  -1   93.19    7.00
  -1   4   1   86.79    5.90
  -1   4   1   85.19    6.00
   1   4  -1   90.79    6.40
   0  -4   1  810.42   38.00
   0  -4  -1  772.32   37.80
   0  -4  -1  790.02   37.70
   0  -4   1  809.12   37.70
   0   4   1  871.81   37.90
   0   4  -1  805.52   37.90
   0   4   1  800.12   37.60
   0   4  -1  820.92   37.80
  -1  -4  -1  117.79    7.70
  -1  -4  -1  119.09    8.00
   1  -4   1  110.29    7.90
  -1   4  -1  117.89    7.50
   1   4   1  117.59    8.00
  -1   4  -1  127.89    8.20
   1   4   1  118.89    7.70
   2  -4   1   18.60    3.80
  -2  -4  -1   23.10    4.80
  -2  -4  -1   24.10    5.20
   2  -4   1   22.50    5.40
   2   4   1   20.70    4.80
  -2   4  -1   17.70    3.80
   2   4   1   17.80    4.80
  -2   4  -1   18.00    4.80
   3  -4   1   10.90    5.10
  -3  -4  -1    9.20    4.80
   3  -4   1    8.40    3.00
  -3  -4  -1    7.60    4.40
  -3   4  -1    8.60    3.50
   3   4   1   11.40    4.80
  -3   4  -1    8.80    4.30
   3   4   1   14.40    4.60
  -4  -4  -1  439.66   22.30
   4  -4   1  413.06   21.00
   4  -4   1  415.26   21.70
  -4  -4  -1  422.66   23.00
  -4   4  -1  459.45   22.10
   4   4   1  486.05   22.80
  -4   4  -1  432.26   21.60
   4   4   1  438.66   22.10
  -5  -4  -1  109.99    8.90
   5  -4   1  102.39    6.90
   5  -4   1  105.39    8.30
  -5  -4  -1  116.69    9.30
  -5   4  -1  104.39    8.80
  -5   4  -1   97.49    8.00
   5   4   1  102.29    8.50
   5   4   1  120.39    9.70
   6  -4   1  203.88   11.50
  -6  -4  -1  220.98   13.50
   6  -4   1  215.88   12.00
  -6  -4  -1  208.98   13.20
   6   4   1  205.28   13.50
  -6   4  -1  210.28   12.80
  -6   4  -1  210.18   13.30
   6   4   1  204.18   13.10
  -7  -4  -1   11.20    6.60
   7  -4   1    9.90    4.70
  -7  -4  -1   14.70    6.30
   7  -4   1   11.90    4.00
  -7   4  -1   11.00    6.40
   7   4   1    0.10    7.00
  -7   4  -1   11.50    6.00
   8  -4   1    0.50    3.70
  -8  -4  -1   -4.70    6.00
  -8  -4  -1   -1.80    7.40
   8  -4   1   -3.10    4.20
  -8   4  -1   -1.50    6.50
   8   4   1   -5.10    7.20
  -8   4  -1    6.10    6.10
   8   4   1    9.70    7.80
  -9  -4  -1   91.09   10.30
   9  -4   1   84.89    6.00
  -9  -4  -1   87.49   11.20
   9  -4   1   75.89    6.20
   9   4   1   94.79   10.50
  -9   4  -1   80.49   10.90
   9   4   1   82.89   10.20
 -10  -4  -1   -6.60    7.20
 -10  -4  -1   -3.20    8.50
 -10   4  -1    2.50    6.50
  10   4   1    8.30    8.20
 -10   4  -1    4.10    8.50
  10   4   1    1.60    7.60
 -11  -4  -1   -6.80    8.60
 -11  -4  -1   11.40    9.70
 -11   4  -1   11.30    7.60
  11   4   1    5.60    7.30
  11   4   1    5.80    8.90
 -11   4  -1    7.90    7.30
 -12  -4  -1   37.30   10.90
 -12  -4  -1   16.10    8.90
 -12   4  -1   19.00    8.30
  12   4   1   35.00    8.40
 -12   4  -1   42.00    9.60
 -13  -4  -1   -0.70    9.20
 -13  -4  -1   -2.80    8.10
  13   4   1  -10.00    6.20
 -13   4  -1   12.70    8.40
  13   4   1    4.40    9.30
 -13   4  -1    9.10    7.20
 -14  -4  -1  -10.50    8.30
 -14  -4  -1    3.60    9.80
 -14   4  -1    6.50    8.50
 -14   4  -1    6.20    7.30
  14   4   1   27.20    9.90
 -15  -4  -1  -21.60    8.80
 -15  -4  -1   20.20   13.30
 -15   4  -1    5.60    7.90
 -15   4  -1    6.90    8.20
  15   4   1    4.90    9.70
 -15  -5   1  -19.70    9.40
  15   5  -1   -6.00   10.10
 -15   5   1    6.50    5.70
 -15   5   1    2.30    6.40
 -14  -5   1  -16.80   10.60
 -14  -5   1   -3.00   10.20
  14   5  -1   18.50   10.20
 -14   5   1    6.10    5.70
 -14   5   1    7.10    7.50
 -13  -5   1    0.20    8.60
 -13  -5   1   20.30   10.10
 -13   5   1   14.00    6.40
  13   5  -1   20.40   10.10
  13   5  -1   11.30    7.60
 -13   5   1   15.50    6.30
 -12  -5   1    0.30    9.10
 -12  -5   1   -3.50    7.40
  12   5  -1    3.20    9.10
 -12   5   1    3.90    5.90
 -12   5   1   -8.00    5.50
  12   5  -1    6.20    8.00
 -11  -5   1   29.80    9.30
 -11  -5   1   46.50   10.80
  11   5  -1   34.80    8.90
 -11   5   1   30.40    7.50
 -11   5   1   30.50    7.10
  11   5  -1   52.39   18.00
 -10  -5   1   20.30    9.10
 -10  -5   1   15.20    8.20
 -10   5   1   15.10    6.40
  10   5  -1   16.20    8.00
 -10   5   1    6.00    5.30
  10   5  -1   32.60    9.30
  -9  -5   1    2.90    7.80
  -9  -5   1   -0.20    6.30
  -9   5   1   -2.30    5.80
   9   5  -1   -8.40    7.70
   9   5  -1   -8.30    6.00
  -9   5   1   -5.80    5.20
  -8  -5   1   37.80    8.70
  -8  -5   1   37.20    7.60
  -8   5   1   39.10    6.70
   8   5  -1   44.60    9.30
  -8   5   1   37.80    6.50
   8   5  -1   30.20    8.20
  -7  -5   1  216.78   13.70
  -7  -5   1  223.28   14.00
  -7   5   1  197.78   12.40
   7   5  -1  205.98   13.90
  -7   5   1  217.68   12.50
  -6  -5   1  108.09    9.60
  -6  -5   1  114.09    9.20
  -6   5   1  122.39    7.90
   6   5  -1  103.59    9.30
  -6   5   1  110.19    8.30
   6   5  -1  110.69    9.80
  -5  -5   1  358.06   19.10
  -5  -5   1  355.46   18.80
  -5   5   1  321.07   18.20
   5   5  -1  371.26   19.00
  -5   5   1  351.76   17.70
   5   5  -1  367.06   19.30
  -4  -5   1   34.20    6.10
  -4  -5   1   32.10    5.90
   4  -5  -1   25.30    4.20
  -4   5   1   21.00    4.30
   4   5  -1   20.80    5.90
   4   5  -1   22.10    5.40
  -4   5   1   23.00    3.50
   3  -5  -1   35.50    3.90
  -3  -5   1   47.50    6.90
  -3  -5   1   43.90    6.50
   3  -5  -1   44.30    5.00
   3   5  -1   47.60    6.00
  -3   5   1   30.10    4.10
  -3   5   1   36.40    4.50
   3   5  -1   44.50    6.00
   2  -5  -1   11.30    3.80
  -2  -5   1   14.00    4.50
   2  -5  -1    7.90    4.30
  -2  -5   1    1.60    4.80
   2   5  -1    7.00    4.50
   2   5  -1   10.80    4.30
  -2   5   1    5.60    3.20
  -1  -5   1  189.98   11.40
   1  -5  -1  193.18   10.90
  -1  -5   1  182.28   10.80
   1  -5  -1  185.68   10.60
   1   5  -1  187.88   10.80
   1   5  -1  175.58   11.20
  -1   5   1  192.28   10.40
  -1   5   1  193.98   10.80
   0  -5   1   61.09   10.00
   0  -5  -1   53.09    5.60
   0  -5   1   65.99    5.60
   0   5   1   58.59    6.00
   0   5  -1   66.79    6.10
   0   5   1   71.39    5.60
   0   5  -1   52.09    7.70
  -1  -5  -1  911.11   40.80
   1  -5   1  822.62   40.30
  -1  -5  -1  872.71   40.20
  -1   5  -1  826.02   40.20
  -1   5  -1  840.12   40.00
   1   5   1  854.11   40.40
   1   5   1  861.71   40.20
   2  -5   1   57.99    5.20
   2  -5   1   56.59    6.90
  -2  -5  -1   58.49    6.50
  -2  -5  -1   60.59    6.30
  -2   5  -1   54.39    5.40
   2   5   1   58.99    6.00
  -2   5  -1   61.79    6.20
   2   5   1   52.99    6.40
   3  -5   1   -1.50    5.40
  -3  -5  -1    7.30    5.00
   3  -5   1    5.90    3.50
  -3  -5  -1   11.20    4.90
  -3   5  -1    3.50    4.40
   3   5   1    7.80    4.80
  -3   5  -1   11.20    3.70
  -4  -5  -1  156.88   13.60
   4  -5   1  149.49   10.40
   4  -5   1  157.88    9.00
  -4  -5  -1  143.09   10.70
   4   5   1  149.39   10.90
  -4   5  -1  136.29    9.30
   4   5   1  178.28   10.60
  -4   5  -1  159.18   10.50
   5  -5   1  433.96   22.20
  -5  -5  -1  480.55   24.10
  -5  -5  -1  454.15   23.60
   5  -5   1  476.65   23.10
   5   5   1  530.55   24.80
   5   5   1  476.45   23.80
  -5   5  -1  407.56   22.80
  -5   5  -1  420.66   23.10
   6  -5   1   39.00    5.10
  -6  -5  -1   38.40    7.40
  -6  -5  -1   32.40    7.10
   6  -5   1   30.40    6.60
  -6   5  -1   43.60    7.10
  -6   5  -1   43.60    6.50
   6   5   1   39.10    8.40
   6   5   1   24.70    7.20
   7  -5   1  228.68   13.70
   7  -5   1  256.27   13.30
  -7  -5  -1  264.77   16.00
  -7  -5  -1  262.27   16.50
   7   5   1  280.87   17.30
   7   5   1  243.68   15.70
  -7   5  -1  261.67   15.90
  -8  -5  -1    0.50    7.20
  -8  -5  -1   -1.20    7.60
   8  -5   1    1.60    4.40
   8  -5   1    2.60    3.70
  -8   5  -1   -2.00    7.10
  -8   5  -1   -5.90    6.10
   8   5   1   -4.90    7.50
  -9  -5  -1   -1.10    8.10
   9  -5   1   -4.50    3.00
  -9  -5  -1   -2.60    8.20
   9   5   1   -2.30    7.00
  -9   5  -1    5.50    7.20
  -9   5  -1   -6.40    6.40
   9   5   1    2.70    8.60
 -10  -5  -1  -11.60    8.10
 -10  -5  -1   -4.30    6.90
 -10   5  -1   -6.60    7.00
  10   5   1    4.60    8.00
 -10   5  -1    5.20    8.60
  10   5   1    3.90    8.60
 -11  -5  -1   42.00   10.70
 -11  -5  -1   28.50    9.40
 -11   5  -1   12.00    7.70
 -11   5  -1   17.00    8.80
  11   5   1   20.50    8.90
  11   5   1   35.30   10.00
 -12  -5  -1  -15.70    9.50
 -12  -5  -1   -8.40    9.60
  12   5   1    0.40    9.40
 -12   5  -1   12.90    7.50
 -12   5  -1   -4.50    7.70
 -13  -5  -1    8.60    9.00
 -13  -5  -1   14.90   10.10
 -13   5  -1    6.60    7.50
  13   5   1   14.90    8.00
 -13   5  -1    9.00    8.10
 -14  -5  -1    0.80   10.30
 -14   5  -1   -1.90    7.40
  14   5   1    4.50    8.90
  14   5   1    0.20    7.80
 -14  -6   1   -4.10    9.80
  14   6  -1   12.30    7.30
 -14   6   1    9.30    6.10
 -13  -6   1    4.30    9.60
 -13  -6   1   26.50   10.60
  13   6  -1    6.00    7.80
  13   6  -1    5.10    9.10
 -13   6   1    1.40    5.90
 -13   6   1   11.70    5.60
 -12  -6   1   -7.40    8.40
 -12  -6   1    6.40   10.20
 -12   6   1    9.70    5.90
  12   6  -1    7.70    8.10
 -12   6   1    3.90    5.50
 -11  -6   1   -2.50    7.40
 -11  -6   1   13.80    8.00
 -11   6   1   11.40    6.20
  11   6  -1   11.30    7.30
  11   6  -1   17.10    9.50
 -11   6   1    7.40    6.20
 -10  -6   1    4.80    8.50
 -10  -6   1   -6.90    7.90
  10   6  -1   -2.90    7.70
 -10   6   1   -2.40    6.10
  10   6  -1   -4.80    8.80
  -9  -6   1   44.00    9.60
  -9  -6   1   52.19    9.50
  -9   6   1   56.69    7.80
  -9   6   1   50.29    7.30
   9   6  -1   44.60    9.70
   9   6  -1   58.19    9.90
  -8  -6   1    3.20    8.50
  -8  -6   1    4.60    6.40
  -8   6   1    5.40    5.30
  -8   6   1    2.60    5.00
   8   6  -1   -7.40    7.70
  -7  -6   1   14.90    6.50
  -7  -6   1   -3.90    6.70
   7   6  -1    0.40    7.90
  -7   6   1    1.50    4.20
   7   6  -1    1.10    6.30
  -7   6   1    5.80    5.50
  -6  -6   1  161.18   12.60
  -6  -6   1  152.98   11.20
  -6   6   1  141.59    9.80
  -6   6   1  139.89    9.80
   6   6  -1  138.19   11.80
   6   6  -1  165.38   12.90
  -5  -6   1  129.99   10.20
  -5  -6   1  128.39    9.50
   5  -6  -1  114.19    8.00
   5  -6  -1  125.49    7.10
  -5   6   1  120.99    8.20
   5   6  -1  123.19    9.70
   5   6  -1  113.89   10.30
  -5   6   1  103.59    7.90
  -4  -6   1   56.29    7.30
   4  -6  -1   50.19    6.20
  -4  -6   1   54.89    6.60
  -4   6   1   51.69    5.70
  -4   6   1   50.19    5.10
   4   6  -1   54.19    6.80
   4   6  -1   59.09    7.90
   3  -6  -1  315.57   16.40
   3  -6  -1  322.27   15.70
  -3  -6   1  310.97   16.80
  -3   6   1  294.07   15.90
   3   6  -1  317.47   16.90
   3   6  -1  311.47   17.20
  -3   6   1  292.87   15.60
  -2  -6   1   70.09    7.00
  -2  -6   1   84.09    9.10
   2  -6  -1   80.49    6.10
   2  -6  -1   65.99    6.70
  -2   6   1   79.99    6.00
   2   6  -1   83.99    7.60
   2   6  -1   79.49    6.90
  -1  -6   1  177.28   11.60
   1  -6  -1  197.68   11.30
  -1  -6   1  182.98   11.00
  -1   6   1  194.28   11.00
   1   6  -1  191.98   12.80
  -1   6   1  172.38   10.40
   1   6  -1  184.18   11.00
   0  -6   1  101.89    7.50
   0  -6  -1  114.39    7.70
   0  -6  -1  104.39    7.90
   0  -6   1   93.19    8.10
   0   6   1  101.49    7.40
   0   6   1  104.39    9.00
   0   6  -1  102.69    7.60
  -1  -6  -1   92.59    8.10
   1  -6   1  103.49    8.70
  -1  -6  -1   88.39    7.60
  -1   6  -1  100.59    7.20
   1   6   1  101.89    7.50
   1   6   1   94.89    7.80
  -1   6  -1  107.49    8.20
   2  -6   1    4.50    4.60
   2  -6   1    0.60    3.90
  -2  -6  -1    0.80    5.00
  -2  -6  -1    9.20    4.80
  -2   6  -1    6.10    4.70
   2   6   1    1.40    7.90
   2   6   1    0.70    4.60
  -2   6  -1   12.10    3.60
  -3  -6  -1  437.46   27.20
   3  -6   1  427.06   21.50
   3  -6   1  440.86   22.60
  -3   6  -1  437.66   22.20
   3   6   1  435.16   22.80
  -3   6  -1  419.46   21.90
   3   6   1  465.55   22.80
   4  -6   1   36.30    5.00
  -4  -6  -1   56.09    7.80
   4  -6   1   60.09    7.80
  -4  -6  -1   59.69    8.00
   4   6   1   51.09    7.00
  -4   6  -1   53.69    6.50
  -4   6  -1   48.90    5.70
   4   6   1   57.79    7.80
  -5  -6  -1   87.89    9.20
  -5  -6  -1  106.69    9.90
   5  -6   1  121.59   10.10
   5  -6   1  109.99    9.00
  -5   6  -1  115.99    9.50
  -5   6  -1  109.09    8.60
   5   6   1  102.59   10.10
   5   6   1  108.19    9.50
  -6  -6  -1  110.19   10.30
  -6  -6  -1  104.59   10.70
   6  -6   1  105.99    9.40
   6  -6   1  112.79    7.70
  -6   6  -1  125.29    9.70
   6   6   1  113.19   10.30
  -6   6  -1  113.49   10.30
   6   6   1  109.59   11.10
   7  -6   1   19.80    6.20
  -7  -6  -1   21.70    7.80
   7  -6   1   12.50    4.20
  -7  -6  -1   20.30    8.30
  -7   6  -1   27.30    7.00
   7   6   1    9.20    7.30
  -7   6  -1    3.70    6.80
   7   6   1   12.00    7.40
   8  -6   1   10.70    4.00
  -8  -6  -1    6.90    7.30
   8  -6   1   13.40    4.80
  -8  -6  -1    5.50    7.50
   8   6   1   26.30    9.40
   8   6   1    8.10    7.60
  -8   6  -1   15.40    7.20
  -9  -6  -1   -5.30    7.00
  -9  -6  -1    4.20    7.90
  -9   6  -1    9.50    7.20
   9   6   1    3.50    9.10
  -9   6  -1   -0.70    6.80
 -10  -6  -1   14.70    9.50
 -10  -6  -1    6.50    9.90
  10   6   1    5.00    8.90
 -10   6  -1   11.00    7.10
 -10   6  -1   14.60    7.60
  10   6   1   12.00    9.80
 -11  -6  -1   53.29   11.50
 -11  -6  -1   20.20    8.80
 -11   6  -1   19.40    7.50
 -11   6  -1   29.00    8.50
  11   6   1   27.10   11.20
 -12  -6  -1  -11.80    8.60
 -12  -6  -1   -7.40    9.70
  12   6   1   19.70   10.40
  12   6   1    4.70    7.40
 -12   6  -1   -1.00    7.20
 -12   6  -1  -10.40    5.90
 -13  -6  -1  -20.60    9.90
 -13  -6  -1    4.50   10.00
 -13   6  -1    8.40    6.90
  13   6   1   32.10   14.70
 -13   6  -1    1.10    7.20
  13   6   1    8.30    9.10
 -14  -6  -1    1.10    9.40
 -14   6  -1    1.90    6.70
 -14   6  -1    5.90    7.60
  14   6   1   -2.80    8.00
  14   6   1    2.80   11.30
 -14  -7   1   -5.80   11.50
  14   7  -1   10.60    8.30
  14   7  -1    9.40   11.80
 -14   7   1   17.50    8.60
 -14   7   1    3.90    5.60
 -13  -7   1    4.50    9.60
 -13  -7   1   25.00   10.50
  13   7  -1    8.20   10.70
 -13   7   1    4.20    5.50
 -13   7   1   -1.80    6.60
 -12  -7   1   -6.20    8.10
 -12  -7   1    5.70    8.80
 -12   7   1    0.50    5.40
  12   7  -1    4.60    8.80
 -12   7   1   -1.00    5.80
  12   7  -1   -9.10    9.50
 -11  -7   1   12.10    8.50
 -11  -7   1    9.20    8.80
 -11   7   1   16.70    6.30
  11   7  -1   15.90   10.60
  11   7  -1   32.60   10.00
 -11   7   1   11.40    6.10
 -10  -7   1    5.50   13.00
 -10  -7   1   30.00    8.80
 -10   7   1   22.90    6.50
  10   7  -1   27.90    8.70
 -10   7   1   11.40    6.30
  10   7  -1   27.90    9.20
  -9  -7   1    3.70    7.00
  -9  -7   1   -8.50    7.70
  -9   7   1    2.90    5.80
  -9   7   1    2.40    5.50
  -8  -7   1   25.70    8.90
  -8  -7   1   38.30    8.40
   8   7  -1   23.40    9.10
  -8   7   1   36.30    6.50
  -8   7   1   39.10    6.60
   8   7  -1   27.40    9.10
  -7  -7   1   14.80    7.90
  -7  -7   1   11.60    6.80
   7   7  -1    1.30    7.30
   7   7  -1   16.70    9.20
  -7   7   1    0.20    4.80
  -7   7   1    4.60    5.40
   6  -7  -1   16.30    4.70
  -6  -7   1    4.20    7.10
  -6  -7   1   20.50    7.80
   6  -7  -1   10.00    3.60
  -6   7   1   18.50    5.30
   6   7  -1    3.80    8.20
   6   7  -1    1.40    7.60
  -6   7   1    6.60    5.10
  -5  -7   1   34.40    8.30
  -5  -7   1   36.00    7.90
   5  -7  -1   27.00    6.60
   5  -7  -1   35.60    5.10
   5   7  -1   23.10    7.20
   5   7  -1   30.50    7.80
  -5   7   1   29.90    5.90
  -5   7   1   28.90    5.30
   4  -7  -1  236.28   14.00
  -4  -7   1  261.67   15.00
   4  -7  -1  232.58   13.80
  -4   7   1  222.38   13.00
  -4   7   1  228.28   13.40
   4   7  -1  239.98   14.50
   4   7  -1  255.07   15.40
   3  -7  -1  126.49    9.30
  -3  -7   1  106.89    9.70
   3  -7  -1  111.19    8.10
  -3  -7   1  105.29    8.80
  -3   7   1  113.69    7.80
   3   7  -1  106.39   11.50
   3   7  -1  104.19    8.90
  -2  -7   1  248.98   14.50
   2  -7  -1  255.47   13.90
   2  -7  -1  255.27   14.40
  -2  -7   1  243.48   15.10
   2   7  -1  242.28   16.10
  -2   7   1  234.88   13.60
  -2   7   1  269.97   14.30
   2   7  -1  262.67   15.10
   1  -7  -1   14.50    5.30
  -1  -7   1   18.10    6.50
  -1  -7   1   23.40    5.70
   1   7  -1   28.40   10.40
  -1   7   1   23.90    5.30
   1   7  -1   24.60    5.70
  -1   7   1   23.50    5.50
   0  -7   1  127.09    9.20
   0  -7  -1  124.49    8.70
   0  -7  -1  115.09    9.80
   0  -7   1  129.99   10.20
   0   7   1  125.69    9.10
   0   7  -1  108.69    8.60
   0   7   1  121.09    8.60
   1  -7   1  125.89    9.70
   1  -7   1  117.49   11.20
  -1  -7  -1  130.69    9.90
  -1   7  -1  138.69    9.50
   1   7   1  134.99    9.80
   1   7   1  134.19    9.80
  -1   7  -1  126.19    8.90
   2  -7   1  355.56   20.20
  -2  -7  -1  392.06   20.40
  -2  -7  -1  383.86   20.60
   2  -7   1  369.36   19.90
  -2   7  -1  369.76   19.70
   2   7   1  392.86   20.30
  -2   7  -1  418.76   20.50
  -3  -7  -1   10.20    6.70
   3  -7   1   22.20    6.80
   3  -7   1   14.00    4.80
  -3  -7  -1   22.40    6.50
   3   7   1   12.30    6.00
  -3   7  -1   17.20    5.60
   3   7   1   11.60    6.00
  -3   7  -1   13.80    4.20
   4  -7   1  217.58   12.60
   4  -7   1  250.27   14.80
  -4  -7  -1  212.38   14.20
  -4  -7  -1  223.78   14.50
  -4   7  -1  215.08   13.20
  -4   7  -1  222.48   13.70
   4   7   1  276.57   22.20
   4   7   1  227.88   14.20
  -5  -7  -1    1.90   12.00
  -5  -7  -1   11.30    6.50
   5  -7   1   -6.40    6.70
  -5   7  -1   -1.00    5.60
  -5   7  -1    0.00    4.50
   5   7   1   -5.00    6.70
   5   7   1    2.60    6.40
   6  -7   1   -1.00    6.90
  -6  -7  -1    8.30    7.10
   6  -7   1    3.30    4.70
  -6  -7  -1    8.30    8.00
  -6   7  -1    8.90    7.00
   6   7   1    9.60    7.40
  -6   7  -1   18.60    5.80
   6   7   1   -4.10    7.00
  -7  -7  -1   38.70    8.50
   7  -7   1   32.50    5.20
   7  -7   1   35.70    7.00
  -7  -7  -1   37.20   10.20
   7   7   1   32.40    9.30
  -7   7  -1   41.90    9.00
   7   7   1   29.80    8.90
  -7   7  -1   40.60    7.50
  -8  -7  -1   20.60    8.20
   8  -7   1   25.80    5.30
  -8  -7  -1   26.50    8.90
   8  -7   1   17.40    4.30
  -8   7  -1   22.10    7.50
   8   7   1   18.00    8.30
  -8   7  -1   14.10    8.20
   8   7   1   15.10    8.90
  -9  -7  -1   -5.00    8.40
  -9  -7  -1   -4.50    8.30
   9   7   1   -7.40    9.10
  -9   7  -1   -3.20    6.90
 -10  -7  -1   15.80   10.40
 -10   7  -1   11.30    8.20
 -10   7  -1   16.30    7.00
  10   7   1   32.10    9.50
 -11  -7  -1    2.30    8.50
 -11  -7  -1    5.40    8.80
 -11   7  -1    3.50    6.70
  11   7   1   -0.70    8.00
 -11   7  -1   -4.90    7.70
  11   7   1   -1.00    9.70
 -12  -7  -1   -3.00   10.10
 -12  -7  -1   -2.30    8.60
  12   7   1   -1.80    7.70
 -12   7  -1    5.10    6.00
  12   7   1  -10.10   10.10
 -12   7  -1   -2.00    6.70
 -13  -7  -1  -12.60    8.50
 -13  -7  -1   -9.70    8.30
 -13   7  -1    6.20    6.30
 -13   7  -1    5.30    6.30
  13   7   1    2.50   15.90
 -14  -7  -1    1.80   11.40
 -14  -7  -1   -1.50   11.30
  14   7   1    8.90   10.80
 -14   7  -1    1.00    5.90
 -14   7  -1    6.10    7.60
 -14  -8   1  -18.80   11.00
 -14  -8   1  -11.70    9.90
  14   8  -1    2.50   11.80
 -14   8   1    0.40    5.10
 -13  -8   1    2.10   10.70
 -13  -8   1  -12.50    8.90
 -13   8   1   19.60    5.00
 -12  -8   1   21.10   10.00
 -12  -8   1    3.00    9.70
  12   8  -1   12.50    8.20
  12   8  -1   21.00   11.00
 -12   8   1   14.70    6.20
 -12   8   1   22.20    5.80
 -11  -8   1   -4.50    7.60
 -11  -8   1  -13.30    9.50
  11   8  -1    3.70    8.70
 -11   8   1   15.40    6.20
  11   8  -1    3.10    8.90
 -11   8   1    2.50    5.80
 -10  -8   1   19.60    9.20
 -10  -8   1    9.40    8.10
 -10   8   1   13.90    6.50
 -10   8   1   19.80    6.90
  10   8  -1   22.60    9.30
  -9  -8   1    7.60    7.70
  -9  -8   1    2.90   10.00
   9   8  -1   17.40   10.00
  -9   8   1   13.80    6.80
   9   8  -1   13.90   10.10
  -9   8   1    3.00    6.20
  -8  -8   1   39.40    9.80
  -8  -8   1   19.20    8.90
   8   8  -1   15.00    8.90
  -8   8   1   33.70    6.90
   8   8  -1   27.50    8.90
  -8   8   1   28.00    6.60
  -7  -8   1   -3.70    7.60
  -7  -8   1   -0.70    8.30
   7   8  -1    0.40    8.10
   7   8  -1   -8.90    7.20
  -7   8   1    8.10    5.30
  -7   8   1   -2.30    5.50
  -6  -8   1  262.07   17.10
  -6  -8   1  338.67   25.10
   6  -8  -1  277.47   14.90
  -6   8   1  272.17   15.80
   6   8  -1  251.97   17.70
  -6   8   1  272.27   15.70
   6   8  -1  267.17   17.20
  -5  -8   1   11.90    6.70
   5  -8  -1   16.40    5.30
   5  -8  -1   13.50    7.10
  -5   8   1   28.50    5.90
  -5   8   1   16.10    5.60
   5   8  -1   -1.70    7.60
   5   8  -1   16.80    7.70
  -4  -8   1  121.49   10.80
   4  -8  -1  146.69   11.50
  -4   8   1  140.59    9.50
   4   8  -1  135.69   10.80
   4   8  -1  121.39   12.00
  -3  -8   1  -12.00    6.70
   3  -8  -1  -14.00    6.00
  -3  -8   1   -4.70    5.60
   3  -8  -1   -9.40    4.90
   3   8  -1  -12.40    7.70
   3   8  -1   -6.00    6.10
  -3   8   1   -5.20    4.70
  -2  -8   1  139.09   10.30
  -2  -8   1  126.59   11.00
   2  -8  -1  134.99   10.50
   2  -8  -1  133.19    9.70
   2   8  -1  133.29   11.90
  -2   8   1  135.39    9.60
  -2   8   1  137.09   10.20
   2   8  -1  144.19   11.00
   1  -8  -1    9.50    6.30
  -1  -8   1    8.80    7.40
  -1  -8   1   11.90    5.70
  -1   8   1   11.90    5.30
  -1   8   1    9.70    5.10
   1   8  -1    7.70    6.70
   1   8  -1    5.00    5.20
   0  -8  -1  842.02   41.10
   0  -8   1  849.61   40.80
   0  -8   1  870.61   41.30
   0  -8  -1  857.81   40.90
   0   8   1  793.12   40.50
   0   8  -1  819.22   41.10
   0   8   1  861.31   41.10
   0   8  -1  869.51   40.90
   1  -8   1    2.90    5.00
  -1  -8  -1  -11.80    6.80
   1  -8   1   -6.90    5.60
  -1  -8  -1   -6.30    5.40
   1   8   1   -6.20    5.30
   1   8   1   -7.30    5.20
  -1   8  -1    3.60    4.50
  -2  -8  -1   -6.90    5.30
   2  -8   1    8.00    5.30
   2  -8   1   -2.20    6.60
  -2   8  -1   -7.90    4.90
   2   8   1   -6.70    6.00
   2   8   1   -2.30    5.50
  -2   8  -1   -2.00    4.90
   3  -8   1   10.20    7.50
   3  -8   1   10.00    5.30
  -3  -8  -1   15.90    7.30
  -3  -8  -1   11.20    6.40
   3   8   1    1.70    6.60
  -3   8  -1   -1.80    5.90
  -3   8  -1   10.40    5.20
   3   8   1    6.90    6.40
  -4  -8  -1   61.89    8.70
   4  -8   1   55.39    6.60
  -4  -8  -1   52.79    8.60
   4  -8   1   69.19    9.30
  -4   8  -1   67.79    8.50
   4   8   1   68.19   11.20
  -4   8  -1   53.29    7.20
   4   8   1   62.79    8.40
  -5  -8  -1    9.70    7.60
  -5  -8  -1    0.00    6.60
   5  -8   1    0.20    7.80
  -5   8  -1   -0.10    5.90
   5   8   1    6.80    7.20
   5   8   1    8.20    7.70
  -5   8  -1   10.40    5.50
  -6  -8  -1  298.47   19.90
   6  -8   1  363.86   19.60
  -6  -8  -1  363.26   21.50
   6  -8   1  340.07   17.90
   6   8   1  293.67   20.60
  -6   8  -1  323.47   19.10
  -6   8  -1  380.36   20.00
   6   8   1  338.87   20.40
  -7  -8  -1    3.70    7.50
   7  -8   1   10.40    6.90
  -7  -8  -1    9.90    8.50
   7  -8   1    9.70    5.10
  -7   8  -1    8.00    6.70
   7   8   1   10.00    8.20
   7   8   1   18.80    8.70
  -7   8  -1    5.20    6.90
   8  -8   1   14.70    4.60
  -8  -8  -1   36.70   14.70
   8  -8   1   20.40    6.20
  -8  -8  -1   28.90    8.90
  -8   8  -1   20.30    7.90
   8   8   1    9.50    8.50
   8   8   1   19.20    8.40
  -8   8  -1   11.40    7.60
  -9  -8  -1    0.20   10.30
  -9  -8  -1   12.50    9.80
  -9   8  -1   10.60    8.40
   9   8   1   21.90    9.50
  -9   8  -1   24.00    8.10
   9   8   1   28.40   11.80
 -10  -8  -1   12.70    9.40
 -10  -8  -1   -5.30    7.90
  10   8   1    4.70   10.50
 -10   8  -1    7.20    7.80
 -10   8  -1   -7.70    7.00
  10   8   1    6.20    9.40
 -11  -8  -1  -14.20    8.00
 -11  -8  -1    3.90    9.00
  11   8   1    0.60    8.40
 -11   8  -1   -4.90    7.40
 -11   8  -1   -9.00    7.30
 -12  -8  -1   22.80    9.80
 -12  -8  -1   33.70   12.10
 -12   8  -1   18.30    8.60
 -12   8  -1   29.90    8.20
  12   8   1   29.90   10.70
  12   8   1   31.30    9.60
 -13  -8  -1  -15.50    8.60
 -13  -8  -1    2.70   11.20
 -13   8  -1    1.60    7.20
  13   8   1   -8.60   11.10
  13   8   1   -3.80   11.00
 -14  -8  -1    6.30   13.10
 -13  -9   1   -8.80   10.40
  13   9  -1   11.00   10.30
 -13   9   1    0.90    6.50
  13   9  -1    2.40   11.20
 -12  -9   1   -2.70    9.40
 -12  -9   1   -4.20    7.80
  12   9  -1    9.00   11.10
  12   9  -1    8.00   10.20
 -12   9   1    7.10    6.00
 -12   9   1   15.60    5.80
 -11  -9   1   13.10    9.70
 -11  -9   1   18.30    9.40
  11   9  -1    7.10    8.60
 -11   9   1   19.40    6.60
 -11   9   1   25.60    6.60
 -10  -9   1    6.40   11.20
 -10  -9   1    0.60    8.50
  10   9  -1   10.20    8.90
 -10   9   1   14.70    6.90
  10   9  -1    5.20   10.00
 -10   9   1   19.10    6.20
  -9  -9   1   10.40    8.20
  -9   9   1    5.20    6.50
  -9   9   1    4.50    6.60
   9   9  -1    9.70    9.10
   9   9  -1   11.10    9.10
  -8  -9   1   38.40   10.10
  -8  -9   1   57.79   11.20
  -8   9   1   51.49    7.50
   8   9  -1   44.40   10.40
  -8   9   1   34.50   11.90
   8   9  -1   42.90   10.80
  -7  -9   1   14.70    7.80
  -7   9   1   10.10    6.60
   7   9  -1    4.30    9.40
  -7   9   1   13.00    6.50
   7   9  -1   -6.00    8.80
  -6  -9   1    4.00    7.20
   6  -9  -1    2.60    5.60
   6  -9  -1   -5.80    6.70
  -6   9   1    7.30    5.90
   6   9  -1    1.90    7.90
   6   9  -1  -11.20   14.40
  -6   9   1    6.20    6.50
  -5  -9   1  149.88   13.20
   5  -9  -1  170.68   11.50
   5  -9  -1  195.38   13.40
   5   9  -1  187.38   13.60
  -5   9   1  189.08   12.50
   5   9  -1  169.48   14.50
  -4  -9   1  105.19   11.30
  -4  -9   1   92.39   10.20
   4  -9  -1  101.79   10.80
   4   9  -1   88.69   11.50
  -4   9   1  105.89    8.90
   4   9  -1   93.39    9.90
   3  -9  -1   10.50    7.90
  -3  -9   1    3.60    7.60
   3  -9  -1   18.00    6.30
   3   9  -1    8.90    7.20
  -3   9   1   12.50    5.50
  -3   9   1   14.80    5.60
   3   9  -1   12.10    6.70
   2  -9  -1   51.59    9.00
   2  -9  -1   56.29    7.80
  -2  -9   1   65.79    9.10
  -2  -9   1   55.19    9.70
  -2   9   1   53.99    7.90
   2   9  -1   51.19    9.00
   2   9  -1   58.09    8.60
  -2   9   1   68.69    7.10
  -1  -9   1   -2.00    7.10
  -1  -9   1   15.70    6.40
   1  -9  -1   -1.40    6.50
  -1   9   1    2.80    6.30
   1   9  -1   11.90    6.20
  -1   9   1   10.50    5.50
   1   9  -1   10.10    6.80
   0  -9   1    4.80    6.60
   0  -9   1   -0.20    5.80
   0  -9  -1    8.30    6.90
   0  -9  -1   -2.30    6.90
   0   9   1   -4.00    6.90
   0   9  -1    3.20    5.90
   0   9   1   -1.80    6.40
   0   9  -1   -8.50    6.10
   1  -9   1  413.66   22.80
   1  -9   1  389.76   22.30
  -1  -9  -1  421.06   22.90
  -1  -9  -1  423.66   22.80
   1   9   1  409.76   22.30
  -1   9  -1  411.56   22.00
   1   9   1  423.96   22.80
   2  -9   1   41.00    7.70
  -2  -9  -1   27.30    7.60
   2  -9   1   29.80    8.80
   2   9   1   21.30    7.80
  -2   9  -1   37.80    6.70
   3  -9   1   48.90    9.20
  -3  -9  -1   37.30    9.20
   3  -9   1   54.29    7.70
   3   9   1   39.60    8.30
  -3   9  -1   44.80    6.60
  -3   9  -1   43.00    8.30
   3   9   1   39.50    8.30
  -4  -9  -1   96.49   10.50
   4  -9   1   99.09   12.30
   4  -9   1   94.39    8.70
  -4  -9  -1  111.09   11.30
   4   9   1  102.89   11.10
  -4   9  -1   98.69   10.30
   4   9   1  101.39   10.10
  -4   9  -1   95.49    9.50
   5  -9   1   22.90    9.10
  -5  -9  -1   22.90    9.00
  -5  -9  -1    7.40    8.00
  -5   9  -1   15.50    6.20
   5   9   1    6.10    8.40
  -5   9  -1   25.10    7.20
   5   9   1   14.30    8.30
  -6  -9  -1    3.70    9.50
   6  -9   1   -4.40    7.60
   6  -9   1   -6.00    5.90
  -6  -9  -1   -1.40    7.50
   6   9   1   -2.00    8.10
  -6   9  -1    1.90    6.30
  -6   9  -1    1.30    5.80
   6   9   1    2.20    8.60
   7  -9   1   38.80    9.20
   7  -9   1   52.59    7.10
  -7  -9  -1   49.60   10.70
  -7  -9  -1   34.00    9.30
   7   9   1   44.70   10.00
  -7   9  -1   40.30    8.10
  -7   9  -1   47.50    8.80
   8  -9   1   12.90    6.30
   8  -9   1   18.20    5.50
  -8  -9  -1   20.40    9.00
  -8  -9  -1   30.50   10.00
   8   9   1   31.20   10.20
   8   9   1   55.09   11.60
  -8   9  -1   31.90    8.10
  -8   9  -1   22.40    8.40
  -9  -9  -1    3.90    9.10
  -9  -9  -1   17.20    9.00
   9   9   1   -2.90    8.60
   9   9   1    6.60    9.50
  -9   9  -1   -7.20    7.30
  -9   9  -1    2.90    6.90
 -10  -9  -1    4.00    8.70
 -10  -9  -1    9.60    8.80
  10   9   1   15.90    9.40
 -10   9  -1   20.70    7.90
 -10   9  -1   20.70    8.10
  10   9   1    0.90   10.90
 -11  -9  -1  -10.60   10.40
 -11  -9  -1   -2.60    8.70
 -11   9  -1   11.20    7.50
 -11   9  -1   14.30    7.40
  11   9   1   26.90   11.00
  11   9   1    7.70   10.30
 -12  -9  -1  -17.10   14.90
 -12  -9  -1   -1.00    9.70
  12   9   1   -5.20   10.90
 -12   9  -1    4.00    6.50
 -12   9  -1   11.40    6.80
 -13  -9  -1   23.00   12.60
  13   9   1   21.80   10.90
 -13   9  -1   14.90    8.00
  13   9   1   50.99   13.20
 -13   9  -1   18.20    6.10
  13  10  -1   13.90   13.40
 -13  10   1    7.70    5.80
  13  10  -1    9.00   10.60
 -12 -10   1  -19.60    8.30
 -12  10   1    8.90    8.30
 -11 -10   1    1.20   10.70
  11  10  -1   15.50   11.20
  11  10  -1   16.90    9.20
 -11  10   1   23.40    6.50
 -11  10   1    9.60    6.50
 -10 -10   1    7.80    8.70
  10  10  -1    0.20    8.20
  10  10  -1   -8.00    9.30
 -10  10   1    2.00    6.30
 -10  10   1   -0.10    6.60
  -9 -10   1   21.70   10.90
   9  10  -1   16.80   10.90
  -9  10   1   40.50    7.90
   9  10  -1   46.30   11.00
  -9  10   1   34.40    7.40
  -8 -10   1    2.10    8.10
  -8  10   1    1.50    6.30
   8  10  -1   18.30    9.60
  -8  10   1   20.80    7.50
  -7 -10   1   15.80    8.10
   7 -10  -1   17.60    5.10
   7  10  -1   18.70    8.90
  -7  10   1   27.20    7.20
   7  10  -1   31.20   11.60
   6 -10  -1    9.20    6.00
   6 -10  -1   19.00    7.80
  -6 -10   1    9.50    8.10
  -6  10   1   12.40    6.20
   6  10  -1    1.10   16.30
   6  10  -1   11.50    8.70
  -5 -10   1   51.19    9.40
  -5 -10   1   57.39   10.80
   5 -10  -1   50.79    8.90
   5 -10  -1   54.39    8.00
  -5  10   1   51.59    7.80
   5  10  -1   64.69   10.10
   5  10  -1   46.70   10.00
   4 -10  -1   92.59   11.00
  -4 -10   1   80.59   11.20
  -4 -10   1   67.89   10.00
   4  10  -1   74.29   11.20
  -4  10   1   96.79    9.70
   4  10  -1   66.49    9.70
  -4  10   1   80.69    8.80
  -3 -10   1  150.08   13.20
   3 -10  -1  183.18   13.80
  -3 -10   1  130.99   12.60
   3 -10  -1  146.89   11.40
  -3  10   1  166.78   11.60
   3  10  -1  141.19   12.10
  -3  10   1  159.08   12.20
   3  10  -1  142.09   13.10
   2 -10  -1   62.19    8.90
  -2 -10   1   63.49   11.50
   2 -10  -1   61.79    9.10
  -2  10   1   57.39    9.00
   2  10  -1   54.79    9.00
  -2  10   1   51.79    8.40
   2  10  -1   50.39    9.10
   1 -10  -1  164.38   13.40
  -1 -10   1  134.19   12.40
  -1 -10   1  163.68   14.20
  -1  10   1  143.39   11.20
   1  10  -1  155.28   12.70
  -1  10   1  160.08   12.10
   1  10  -1  140.99   13.20
   0 -10  -1   -5.40    7.30
   0 -10  -1   15.10    7.90
   0 -10   1    1.00    7.80
   0 -10   1   -3.80    6.20
   0  10   1   -6.40    7.70
   0  10   1   -5.60    6.80
   0  10  -1    0.00    6.10
   0  10  -1  -16.00    7.70
  -1 -10  -1  156.38   14.20
  -1 -10  -1  139.49   12.20
   1 -10   1  183.28   14.50
   1 -10   1  148.89   11.70
   1  10   1  165.78   12.80
  -1  10  -1  164.38   12.90
  -1  10  -1  149.99   11.70
   1  10   1  156.68   12.10
  -2 -10  -1   38.90    9.40
  -2 -10  -1   28.80    9.00
   2 -10   1   31.70    9.00
   2 -10   1   25.20    8.50
  -2  10  -1   31.30    7.70
   2  10   1   31.30    8.10
   2  10   1   31.50    8.20
  -3 -10  -1   97.79   11.00
   3 -10   1  102.89   11.90
   3 -10   1   91.69    9.70
  -3  10  -1   96.99   10.00
  -3  10  -1   90.29    9.00
   3  10   1  108.09   11.10
   3  10   1  101.39   10.30
  -4 -10  -1   51.49    9.60
   4 -10   1   51.79   10.30
   4 -10   1   48.30    8.40
   4  10   1   55.69   10.10
   4  10   1   52.49    9.50
  -4  10  -1   51.19    8.50
  -4  10  -1   53.59    9.20
   5 -10   1   94.19   15.10
  -5 -10  -1   55.29   10.30
   5 -10   1   78.99   10.80
  -5 -10  -1   84.29   11.90
  -5  10  -1   71.69   10.20
   5  10   1   75.29   10.30
   5  10   1   73.19   11.10
  -5  10  -1   80.19    9.40
  -6 -10  -1   -5.50    8.90
   6 -10   1   -3.80    5.80
  -6 -10  -1    1.50    7.60
   6  10   1   -7.50    8.20
  -6  10  -1   -9.10    6.90
  -6  10  -1   -6.40    5.80
   6  10   1   -7.00    8.40
   7 -10   1   36.70    8.90
  -7 -10  -1   35.70   10.60
   7 -10   1   32.30    6.80
  -7 -10  -1   27.00    9.20
   7  10   1   38.10   10.10
  -7  10  -1   24.20    8.70
  -7  10  -1   33.00    8.40
  -8 -10  -1   77.89   12.80
  -8 -10  -1   65.39   12.00
   8 -10   1   70.89    8.40
   8 -10   1   61.29    7.00
  -8  10  -1   66.19    9.60
  -8  10  -1   69.99   11.00
   8  10   1   55.09   12.40
  -9 -10  -1    1.10    9.20
  -9 -10  -1   -1.80    9.50
  -9  10  -1    8.60    7.70
  -9  10  -1   20.30    8.00
   9  10   1   12.90    9.30
   9  10   1    2.60   11.30
 -10 -10  -1   12.60    9.70
 -10 -10  -1    6.20   10.00
 -10  10  -1   32.50    7.80
  10  10   1    6.50   10.50
 -10  10  -1   16.30    8.50
  10  10   1   24.20   10.40
 -11 -10  -1    3.80    9.50
 -11 -10  -1    5.60   10.60
 -11  10  -1   30.50    8.90
 -11  10  -1   17.40    7.10
  11  10   1   20.80   10.20
  11  10   1   15.60   13.00
 -12 -10  -1    1.80    9.30
 -12 -10  -1    4.10   11.00
 -12  10  -1    1.50    7.10
  12  10   1   -2.10   11.30
 -13 -10  -1   -3.20   10.00
 -13  10  -1   26.80    7.90
  13  10   1    6.50   11.50
 -12 -11   1  -21.30    8.30
  12  11  -1    8.60   19.30
  12  11  -1   25.70   14.40
 -11 -11   1   -9.40   10.10
 -11  11   1   13.70    6.60
  11  11  -1   30.10   13.50
  11  11  -1    1.70    9.80
 -10 -11   1    3.20    8.50
  10  11  -1   21.50   11.00
  10  11  -1    1.80    9.20
 -10  11   1   24.80    7.70
   9  11  -1    4.50   12.80
  -9  11   1    2.50    6.70
   9  11  -1    2.50    9.00
  -8 -11   1   16.80    8.70
  -8  11   1   12.00    6.90
   8  11  -1    6.20   10.30
   8  11  -1    5.40   10.00
  -7 -11   1   31.30    9.50
   7 -11  -1   40.70    7.40
  -7 -11   1   52.59   11.20
   7 -11  -1   47.60    6.70
   7  11  -1   37.20   10.40
  -7  11   1   56.09    8.80
   7  11  -1   48.60   11.80
   6 -11  -1   -2.40    6.10
  -6 -11   1   -8.70    8.60
  -6 -11   1   -6.80    8.50
   6 -11  -1    3.60    7.10
  -6  11   1    3.40    7.00
   6  11  -1   -5.10    8.20
   6  11  -1   10.20    8.70
   5 -11  -1   58.19    8.50
  -5 -11   1   56.69   10.70
  -5 -11   1   37.60    9.30
   5 -11  -1   53.49   10.10
  -5  11   1   58.29    8.60
  -5  11   1   55.99    8.90
   5  11  -1   46.80   10.10
   5  11  -1   47.40   10.40
  -4 -11   1   22.10   10.70
  -4 -11   1   12.10    7.90
   4 -11  -1   19.80    9.60
  -4  11   1   10.80    6.70
  -4  11   1    7.30    7.30
   4  11  -1    9.10    8.00
   4  11  -1    9.50    8.50
  -3 -11   1   -0.40    8.40
   3 -11  -1   10.60    7.60
   3 -11  -1   -0.60    8.00
  -3 -11   1   12.30    8.60
   3  11  -1    2.70    8.00
  -3  11   1   -2.10    7.00
   3  11  -1   11.20    7.60
  -3  11   1    5.80    6.60
   2 -11  -1    0.50    6.20
  -2 -11   1   11.10    9.30
  -2 -11   1   -6.10    8.10
   2 -11  -1   11.00    7.60
   2  11  -1    1.90    7.80
   2  11  -1   -1.40    7.20
  -2  11   1    1.20    6.80
  -2  11   1   -5.70    5.50
  -1 -11   1  149.29   13.00
   1 -11  -1  168.38   13.70
  -1 -11   1  188.38   14.60
  -1  11   1  167.08   12.60
  -1  11   1  178.78   14.00
   1  11  -1  167.08   13.90
   1  11  -1  183.28   18.90
   0 -11  -1   31.70    9.10
   0 -11   1   29.20    9.10
   0 -11  -1   18.50    8.60
   0 -11   1   36.20    8.20
   0  11  -1   27.00    7.70
   0  11   1   23.20    8.60
   0  11  -1   29.00    8.80
   0  11   1   19.30    7.40
  -1 -11  -1   76.79   10.80
   1 -11   1  108.49   12.50
   1 -11   1   67.79    9.20
  -1 -11  -1   71.49   10.00
   1  11   1   71.69   10.20
  -1  11  -1   71.79    9.00
   1  11   1   80.09    9.30
  -1  11  -1   88.09   10.30
   2 -11   1   55.39   11.60
  -2 -11  -1   42.20    9.40
  -2 -11  -1   44.40   10.20
   2 -11   1   38.10   10.00
  -2  11  -1   42.30    8.30
   2  11   1   60.39    9.40
   2  11   1   45.20    9.30
  -2  11  -1   39.70    8.90
  -3 -11  -1  -10.80   12.20
   3 -11   1   -1.30    9.00
   3 -11   1   -2.40    6.10
  -3 -11  -1    4.40    8.60
  -3  11  -1    0.20    5.70
   3  11   1   -1.50    7.50
   3  11   1    0.50    7.40
   4 -11   1   -5.40    6.70
  -4 -11  -1   -6.90    7.60
   4  11   1   -3.80    7.80
  -4  11  -1   -9.10    6.20
   4  11   1    9.10    7.90
   5 -11   1   70.99   10.30
   5 -11   1   85.59   12.20
  -5 -11  -1   64.09   11.10
  -5  11  -1   83.39   10.70
  -5  11  -1   74.69    9.90
   5  11   1   83.49   11.50
   5  11   1   62.39   11.20
   6 -11   1    7.10    8.40
  -6 -11  -1   -0.40    9.10
   6 -11   1   12.30    6.80
  -6  11  -1    9.60    7.00
  -6  11  -1   15.30    7.60
   6  11   1   16.10    9.40
   6  11   1   10.30    8.60
   7 -11   1   21.70    7.20
  -7 -11  -1   34.20   10.80
  -7 -11  -1   22.70    9.30
   7 -11   1   38.40    9.40
  -7  11  -1   26.40    9.10
   7  11   1    3.30    9.10
  -7  11  -1   37.70   10.10
   7  11   1   19.80    9.60
  -8 -11  -1   22.50   10.70
   8 -11   1    0.90    6.90
  -8 -11  -1    1.90    9.70
   8 -11   1   14.40    5.90
  -8  11  -1   -0.30    7.30
   8  11   1  -16.60    9.10
  -8  11  -1   13.70    7.50
   8  11   1   -4.20    9.60
  -9 -11  -1    0.10    9.40
   9  11   1    1.90    8.80
  -9  11  -1    3.70    7.70
  -9  11  -1    3.50    7.20
   9  11   1   -8.20   12.00
 -10 -11  -1  -22.30    8.30
 -10 -11  -1    5.30   10.40
 -10  11  -1   13.40    8.10
 -10  11  -1   20.90    7.30
  10  11   1   -2.50    9.40
  10  11   1   -4.60   12.90
 -11 -11  -1   15.60   10.90
 -11 -11  -1    9.50    9.70
  11  11   1   29.30   13.40
  11  11   1   23.10   10.30
 -11  11  -1    5.50    7.90
 -11  11  -1   27.30    9.20
 -12 -11  -1    0.90   10.90
 -12 -11  -1    7.60   11.50
 -12  11  -1   19.10    8.60
  12  11   1   -8.20   10.70
  12  11   1   13.90   12.40
 -11 -12   1   -0.90    8.60
 -11 -12   1   24.10   10.20
  11  12  -1   21.20   13.40
 -11  12   1   12.30    7.80
  11  12  -1   13.70   11.50
 -10 -12   1   16.20    9.80
 -10 -12   1   -3.90    8.40
 -10  12   1    1.60    6.60
  10  12  -1   12.60    9.90
  -9 -12   1   13.20   10.00
  -9 -12   1   14.50    9.70
   9  12  -1   10.60   10.50
   9  12  -1   27.50   19.20
  -9  12   1   30.90    8.10
  -8 -12   1  -10.10    7.90
  -8 -12   1    7.20    9.50
  -8  12   1   -0.40    6.90
   8  12  -1   -2.90    9.70
   8  12  -1   16.00    9.90
   7 -12  -1  -13.10    5.70
   7 -12  -1   -4.10    6.70
  -7 -12   1   -3.10    8.00
  -7 -12   1   10.40    9.20
  -7  12   1   -3.90    6.50
  -7  12   1   -2.30    6.90
   7  12  -1    7.20    8.60
   6 -12  -1   21.90    8.30
  -6 -12   1   32.80    9.50
   6 -12  -1   30.30    7.70
  -6 -12   1   33.60   10.60
   6  12  -1   19.00   11.10
   6  12  -1   19.20    9.70
  -6  12   1   31.90    8.00
  -6  12   1   34.60    9.70
   5 -12  -1    7.80    7.30
  -5 -12   1   29.30   11.30
  -5 -12   1   10.30    8.40
   5 -12  -1   17.60    8.70
  -5  12   1   28.80    7.90
  -5  12   1    4.00    7.10
   5  12  -1   -8.30    8.70
   5  12  -1   20.00    9.30
   4 -12  -1    7.40   12.80
   4 -12  -1   22.90    8.50
  -4 -12   1    2.20   10.40
  -4 -12   1   20.40    9.10
   4  12  -1   13.30    8.60
   4  12  -1   15.10    8.20
  -4  12   1   20.80    7.60
  -3 -12   1   42.60    9.60
   3 -12  -1   46.60    9.10
   3 -12  -1   58.19   11.00
  -3 -12   1   48.50   10.90
  -3  12   1   43.40    8.30
   3  12  -1   31.90    9.40
  -3  12   1   45.90    8.20
  -2 -12   1    9.20    8.10
  -2 -12   1  -11.50    8.10
   2 -12  -1    3.00    7.90
   2  12  -1   -2.90    7.10
   2  12  -1   -2.00    7.50
  -2  12   1    1.20    7.00
  -2  12   1   -9.40    7.50
  -1 -12   1   -6.60    9.60
  -1 -12   1   -8.70    7.30
   1 -12  -1   -7.70    8.80
  -1  12   1   -3.00    6.80
   1  12  -1   -0.40    7.60
  -1  12   1   -9.30    6.70
   1  12  -1   -6.70    6.50
   0 -12  -1   58.29   11.00
   0 -12  -1   45.80   10.40
   0 -12   1   63.99   12.40
   0 -12   1   45.60    9.40
   0  12  -1   48.80    9.60
   0  12   1   39.70    9.00
   0  12   1   47.00    9.30
   0  12  -1   42.90    9.00
   1 -12   1    9.00    7.20
  -1 -12  -1   21.60    9.40
  -1 -12  -1   17.40    8.50
   1 -12   1   23.00   10.70
   1  12   1   17.20   12.40
   1  12   1   25.00    9.80
  -1  12  -1   20.40    8.20
  -1  12  -1    9.20    7.70
  -2 -12  -1  -11.70    9.20
   2 -12   1    7.50    8.20
   2 -12   1    8.10    9.10
  -2 -12  -1   -3.70    8.10
   2  12   1   10.30    7.80
  -2  12  -1   -2.90    7.10
   2  12   1   -5.50    7.20
  -2  12  -1   14.30    8.60
   3 -12   1   86.39   10.30
   3 -12   1   99.09   15.60
  -3 -12  -1   95.59   19.60
  -3 -12  -1   88.09   12.00
  -3  12  -1  116.99   12.30
  -3  12  -1  104.09   11.10
   3  12   1   75.29   11.40
   3  12   1   92.49   10.90
  -4 -12  -1   -2.70    8.30
  -4 -12  -1   -0.70   10.10
   4 -12   1   -1.60    7.10
   4 -12   1   -1.60    8.90
  -4  12  -1    0.30    7.40
   4  12   1   13.80    8.60
   4  12   1   -3.10    7.80
   5 -12   1   -6.50    6.40
   5 -12   1   -6.70    8.10
  -5 -12  -1   14.90   10.00
  -5 -12  -1   -4.00    7.80
   5  12   1   -3.30    8.10
   5  12   1   -6.60    8.30
  -5  12  -1    2.60    5.80
   6 -12   1   47.20    8.50
  -6 -12  -1   40.80   10.20
   6 -12   1   41.70   10.10
  -6  12  -1   45.60    9.90
   6  12   1   41.00   10.70
  -6  12  -1   50.99    9.40
   6  12   1   37.00   10.90
   7 -12   1    4.90    8.50
  -7 -12  -1   -5.80    8.10
   7 -12   1   -2.30    6.70
   7  12   1    1.40    9.50
  -7  12  -1   -2.00    9.20
  -7  12  -1   -4.30    7.40
   7  12   1    8.30    9.40
  -8 -12  -1    2.40    8.70
   8 -12   1   -5.40    6.90
   8 -12   1    7.70    6.00
   8  12   1   -3.20    9.20
  -8  12  -1   19.50    8.10
  -8  12  -1    4.80    6.90
   8  12   1   -8.80    9.20
  -9 -12  -1    2.40   11.10
   9  12   1   26.90   10.90
  -9  12  -1   34.80    9.50
   9  12   1   36.40   13.00
  -9  12  -1   30.80    8.10
 -10 -12  -1   -7.90    8.90
  10  12   1   -3.60   20.00
  10  12   1   18.80   11.80
 -10  12  -1   -1.30    7.80
 -11 -12  -1   -6.00    9.30
 -11  12  -1   11.80    8.40
  11  12   1   11.10   13.60
 -11 -13   1   -8.70    8.90
 -11 -13   1   21.20   10.90
 -11  13   1  -12.00    6.20
 -11  13   1    0.90    7.00
 -10 -13   1   22.30   11.40
 -10 -13   1    3.30    9.30
  10  13  -1   24.50   17.60
  10  13  -1   17.70   12.50
 -10  13   1   26.70    7.80
  -9 -13   1    3.80    9.30
  -9 -13   1    0.60   10.40
   9  13  -1    9.60   10.30
  -9  13   1   -0.10    6.20
   9  13  -1   26.00   12.40
  -9  13   1   19.00    7.80
  -8 -13   1   17.60   10.10
  -8 -13   1    6.30    8.90
  -8  13   1   12.00    8.10
   8  13  -1   17.50   10.60
   8  13  -1   10.80    9.80
  -8  13   1   25.80    7.00
  -7 -13   1   -8.90    8.00
   7 -13  -1   -4.20    6.50
   7 -13  -1   -4.20    7.00
  -7 -13   1   -1.90    9.20
   7  13  -1    5.70    9.50
  -7  13   1   16.70    7.40
   7  13  -1    5.20    9.80
  -7  13   1   -0.70    6.30
  -6 -13   1   -0.50    8.00
   6 -13  -1   -8.40    8.10
   6 -13  -1   -5.40    7.30
  -6 -13   1   -2.40    9.70
   6  13  -1    3.80    8.90
  -6  13   1   -4.70    7.20
   5 -13  -1   -1.70    8.80
   5 -13  -1   -6.60    7.90
  -5 -13   1   -0.50    9.30
  -5 -13   1   -0.60    8.60
  -5  13   1  -15.20    6.80
   5  13  -1    0.00    8.80
   5  13  -1   -3.20    8.70
  -5  13   1  -10.00    7.50
   4 -13  -1   21.20    8.80
   4 -13  -1   18.80    8.50
  -4 -13   1   24.90   11.10
  -4 -13   1    2.30    8.50
   4  13  -1   13.50    8.80
   4  13  -1    4.40    8.20
  -4  13   1   16.90    7.40
  -4  13   1   22.10    7.20
  -3 -13   1   -2.70    7.80
   3 -13  -1   -1.20    8.60
   3 -13  -1    5.30    8.00
  -3 -13   1   -6.60    8.60
  -3  13   1   -1.90    6.90
   3  13  -1  -12.70    8.60
  -3  13   1   -2.60    6.60
   3  13  -1   -0.40    8.20
   2 -13  -1   52.69   10.90
  -2 -13   1   47.20   10.20
   2 -13  -1   57.29   10.50
  -2 -13   1   68.99   11.40
  -2  13   1   46.50   11.00
   2  13  -1   31.40    9.30
  -2  13   1   46.90    8.70
   2  13  -1   61.99   10.30
  -1 -13   1   -1.00    8.60
   1 -13  -1    2.70    9.70
  -1 -13   1   -7.10    7.40
  -1  13   1   -4.00    8.20
   1  13  -1   -0.10    7.80
  -1  13   1   -5.30    7.30
   1  13  -1   -0.40    7.30
   0 -13   1   -6.10    7.50
   0 -13  -1    1.70    7.80
   0  13  -1    1.00    8.00
   0  13  -1    3.10    8.90
   0  13   1    6.30    7.50
   0  13   1   -2.30    7.00
  -1 -13  -1   23.10   10.20
   1 -13   1  -10.20    7.10
   1 -13   1    0.20   11.40
  -1 -13  -1   -9.50    8.80
  -1  13  -1  -16.70    8.20
  -1  13  -1   -6.80    7.20
   1  13   1   -2.40    8.80
   1  13   1   -2.10    7.80
  -2 -13  -1    1.20    9.40
   2 -13   1   13.70    8.10
   2 -13   1   25.70   11.00
  -2 -13  -1   10.30   14.90
   2  13   1   27.20    8.80
  -2  13  -1   20.40    8.40
  -2  13  -1   12.70    7.40
   2  13   1    1.00    7.80
  -3 -13  -1   -2.30    8.90
  -3 -13  -1    1.80    9.40
   3 -13   1    2.60    9.20
   3 -13   1   -3.80    7.90
  -3  13  -1    5.00    7.00
  -3  13  -1    1.10    9.70
   3  13   1   -4.80    7.50
   3  13   1  -11.40    7.30
   4 -13   1   52.29   11.10
  -4 -13  -1   46.20   11.30
   4 -13   1   44.60    9.50
  -4 -13  -1   36.90   10.30
  -4  13  -1   49.70    9.30
  -4  13  -1   53.89    9.90
   4  13   1   42.20   10.30
   4  13   1   48.00   10.30
  -5 -13  -1   -7.20    9.10
   5 -13   1   -3.30    8.00
  -5 -13  -1   -3.60    9.30
   5 -13   1   -2.30   10.20
   5  13   1   -5.50    8.80
  -5  13  -1   12.50    6.80
   5  13   1  -10.80    8.20
  -6 -13  -1    5.30    9.70
   6 -13   1  -12.90    8.50
  -6 -13  -1    1.10    8.80
   6 -13   1    2.40    7.30
   6  13   1   -5.80    8.30
   6  13   1    5.20    9.00
  -6  13  -1   -5.60    7.80
   7 -13   1   -3.10    7.20
  -7 -13  -1   -7.30    8.60
  -7 -13  -1   -1.20    9.30
   7 -13   1    6.00    8.90
  -7  13  -1   -1.80    9.10
   7  13   1    3.30    9.10
   8 -13   1    7.40    7.00
   8 -13   1    8.30    7.30
  -8 -13  -1   15.50    9.80
   8  13   1    2.30   10.00
  -8  13  -1   24.00    8.60
   8  13   1   23.60   11.30
  -9 -13  -1   -6.60    8.70
   9  13   1   13.10   11.10
  -9  13  -1   -4.30    8.10
  -9  13  -1   16.70    8.00
   9  13   1   19.10   11.70
 -10 -13  -1  -13.50    9.50
  10  13   1    0.40   13.20
 -10  13  -1   11.30    8.30
  10  13   1   19.10   11.50
 -10  13  -1   35.20    7.40
 -11 -13  -1  -16.30   10.80
 -11  13  -1   -8.50    9.80
 -10 -14   1   34.00   11.50
 -10 -14   1    2.90    9.50
 -10  14   1   16.00    7.80
  10  14  -1    8.50   12.30
  10  14  -1   -5.00   14.80
 -10  14   1    1.20    6.50
  -9 -14   1    1.40    9.70
  -9 -14   1   17.30   11.30
   9  14  -1   11.90   13.30
  -9  14   1    9.50    7.90
   9  14  -1   16.20   11.20
  -8 -14   1   20.70   10.40
   8  14  -1    9.60   12.10
   8  14  -1    8.00   11.00
  -8  14   1   16.80    7.80
  -8  14   1   20.80    7.60
  -7 -14   1    0.40    9.40
  -7 -14   1   28.80   11.10
   7 -14  -1    1.50    7.20
   7 -14  -1    1.00    7.20
   7  14  -1   -4.50    9.20
  -7  14   1    5.90    7.50
   7  14  -1   11.00    9.70
  -7  14   1    3.00    7.40
   6 -14  -1   14.00    8.10
  -6 -14   1    6.10    8.70
   6 -14  -1   36.50   10.00
  -6 -14   1   34.30   11.00
   6  14  -1   -7.00    9.60
  -6  14   1    9.90    7.30
  -5 -14   1   14.10   10.50
  -5 -14   1    0.60    9.00
   5 -14  -1   -2.70    8.50
   5 -14  -1  -15.30    8.30
  -5  14   1    5.10    8.30
   5  14  -1   -3.40    8.50
  -5  14   1    9.70    8.50
   5  14  -1   15.10   11.00
   4 -14  -1    3.00    9.40
  -4 -14   1    7.70   10.10
  -4 -14   1    1.70    8.70
   4 -14  -1    1.00    9.50
   4  14  -1    8.00    8.90
  -4  14   1    9.00    8.50
  -4  14   1    4.30    7.80
   4  14  -1    3.60    9.30
   3 -14  -1   19.90    9.90
  -3 -14   1    7.90    8.80
   3 -14  -1   21.70    9.90
  -3  14   1   21.20    9.10
   3  14  -1   14.60    9.50
   3  14  -1   23.30    8.70
  -3  14   1   18.50    8.70
   2 -14  -1   25.30   10.40
  -2 -14   1   12.90   11.30
   2 -14  -1   -1.90    9.40
  -2  14   1    7.20    7.70
   2  14  -1    4.50    8.70
  -2  14   1   13.70    8.90
   2  14  -1    9.60    8.80
  -1 -14   1    2.50    9.70
   1 -14  -1   -9.20    8.50
  -1 -14   1   -2.40   10.40
  -1  14   1   -9.60    7.40
   1  14  -1  -10.80    9.00
   1  14  -1   -5.10    8.70
  -1  14   1   -4.60    9.00
   0 -14   1   84.39   13.40
   0 -14  -1   64.39   12.00
   0 -14   1   61.59   11.40
   0 -14  -1   68.49   13.10
   0  14  -1   85.19   15.90
   0  14   1   52.69   13.30
   0  14  -1   61.09   11.50
   0  14   1   72.29   11.60
   1 -14   1   13.60    9.60
  -1 -14  -1   18.70   10.00
   1 -14   1   34.10   11.80
  -1 -14  -1   15.40    9.70
   1  14   1   22.70    9.40
  -1  14  -1    9.20    8.00
   1  14   1   -4.90    9.40
  -2 -14  -1   70.09   11.70
   2 -14   1   60.09   13.10
   2 -14   1   42.80   10.50
   2  14   1   40.80   10.60
  -2  14  -1   55.89   11.00
  -2  14  -1   39.40    9.70
   2  14   1   59.19   11.20
   3 -14   1   28.30   11.00
  -3 -14  -1    1.80    9.60
   3 -14   1   10.30    9.30
   3  14   1   11.90    8.90
  -3  14  -1    7.20    8.80
   3  14   1   12.70    8.90
  -3  14  -1   13.00    8.40
  -4 -14  -1  -10.10   10.30
   4 -14   1   -7.40    9.30
  -4  14  -1   -0.30    7.20
   4  14   1    9.50    9.00
  -4  14  -1   -2.50    6.20
   4  14   1   18.20    9.70
  -5 -14  -1  -10.50    8.70
   5 -14   1   -2.90    8.70
   5 -14   1    8.40    8.30
  -5  14  -1   20.40    9.10
   5  14   1   11.90    9.70
   5  14   1   10.70    9.60
  -5  14  -1   17.40    9.20
  -6 -14  -1   40.50   12.00
   6 -14   1   31.20   10.50
  -6 -14  -1   17.70    9.70
   6 -14   1   17.90    8.50
  -6  14  -1   15.50    9.20
   6  14   1   17.00   10.10
   6  14   1   18.90   10.20
  -6  14  -1   19.40    8.90
  -7 -14  -1   -2.20    9.10
   7 -14   1   -3.10    7.70
   7 -14   1   18.90    9.20
  -7 -14  -1   24.30   10.60
  -7  14  -1   -2.20    9.20
   7  14   1    6.30    9.60
   7  14   1   -3.40    8.70
   8 -14   1   10.70    7.90
  -8 -14  -1   13.50   10.80
  -8 -14  -1   17.30   11.90
   8  14   1   19.30   11.00
  -8  14  -1   11.90    8.50
   8  14   1   -0.80   11.20
  -9 -14  -1    3.40   10.10
  -9 -14  -1   27.60   11.70
  -9  14  -1    5.80    9.60
   9  14   1    6.30   11.30
   9  14   1   18.30   11.00
 -10 -14  -1   25.20   11.40
 -10 -14  -1   11.60   11.50
 -10  14  -1    0.30    8.10
  10  14   1   -1.30   12.50
  10  14   1    9.80   13.90
  -9 -15   1    1.80   10.20
   9  15  -1    2.70   10.30
  -9  15   1    3.40    7.40
   9  15  -1    7.20   11.90
  -9  15   1    1.10    8.00
   8 -15  -1    1.50    5.80
  -8 -15   1   -1.40    9.70
  -8  15   1   -1.80    7.20
  -8  15   1   10.40    8.20
   8  15  -1   12.70   11.20
   8  15  -1   -0.30    9.90
   7 -15  -1    9.10    8.40
  -7 -15   1   13.50   10.40
  -7  15   1   37.80   11.20
   7  15  -1    7.70   10.30
  -7  15   1   26.50    9.20
   7  15  -1   19.50   10.60
   6 -15  -1    1.00    9.20
  -6 -15   1   -9.60    9.30
   6 -15  -1    4.80    8.60
  -6 -15   1    6.50   12.40
  -6  15   1    9.10    8.50
   6  15  -1  -16.80    8.80
   6  15  -1    0.40   10.10
  -5 -15   1   21.80   12.60
  -5 -15   1   10.70    9.80
   5 -15  -1   11.30    9.80
   5 -15  -1    7.80    9.40
  -5  15   1    5.60    6.90
   5  15  -1   31.40   10.40
   5  15  -1   12.80    9.60
  -5  15   1   13.70    9.30
  -4 -15   1   -4.80   10.90
  -4 -15   1   19.90   11.40
   4 -15  -1    2.40    8.40
   4 -15  -1   10.30    9.10
  -4  15   1    3.60    8.40
   4  15  -1    7.00   10.00
  -4  15   1   -1.90    8.20
   4  15  -1   -2.80    9.00
  -3 -15   1   10.60   10.10
   3 -15  -1   -2.00   10.60
  -3 -15   1    2.60    9.60
   3 -15  -1    0.00   10.00
   3  15  -1    7.70    8.80
   3  15  -1  -13.40    7.90
  -3  15   1    1.50    7.90
  -3  15   1   -0.60    7.30
   2 -15  -1   15.20   10.70
   2 -15  -1    6.30    8.50
  -2 -15   1    2.30    9.90
  -2 -15   1   -4.60   14.90
   2  15  -1    0.60    8.60
  -2  15   1   11.20    7.90
  -2  15   1   -2.30    9.10
   1 -15  -1  102.89   14.20
  -1 -15   1   89.99   14.10
  -1 -15   1   81.79   12.90
   1  15  -1   70.59   12.40
  -1  15   1   79.69   12.50
   0 -15   1   10.00   10.50
   0 -15   1    5.30   10.30
   0 -15  -1   10.70   10.80
   0 -15  -1    7.50   11.40
   0  15   1  -15.10   18.20
   0  15   1   -7.70    9.80
   0  15  -1   11.00   10.80
   0  15  -1   11.50    8.80
  -1 -15  -1   45.80   11.30
  -1 -15  -1   63.29   12.40
   1 -15   1   53.49   15.80
   1 -15   1   62.19   12.50
   1  15   1   72.39   11.80
  -1  15  -1   41.40   11.30
   1  15   1   38.50   11.20
  -1  15  -1   52.29   11.10
   2 -15   1   12.40    8.40
  -2 -15  -1    9.00   17.00
  -2 -15  -1   15.30   10.60
   2 -15   1   32.10   11.80
   2  15   1   18.70    9.80
  -2  15  -1    6.10    8.60
  -2  15  -1   10.40    9.80
   2  15   1   12.10   15.60
  -3 -15  -1    5.70   11.10
   3 -15   1   -0.40    9.40
  -3 -15  -1   15.20   11.40
   3 -15   1   20.50   10.80
   3  15   1   -5.00    8.80
  -3  15  -1   -7.20    8.00
  -3  15  -1    4.70    9.50
   3  15   1    3.60    9.00
  -4 -15  -1   24.30   12.30
   4 -15   1    8.50   10.10
  -4 -15  -1   31.30   12.10
   4  15   1    9.30    9.00
   4  15   1   23.60    9.60
  -4  15  -1   26.30    9.30
  -4  15  -1    7.40    9.10
  -5 -15  -1   51.29   11.90
   5 -15   1   22.70   10.20
   5 -15   1   27.00    9.60
  -5 -15  -1   21.60   10.60
   5  15   1   12.60   10.70
  -5  15  -1   38.60   10.80
   5  15   1   42.80   11.50
  -5  15  -1   15.90    8.40
  -6 -15  -1   -2.70    8.90
   6 -15   1    2.00    8.90
   6 -15   1   -7.00    9.80
  -6 -15  -1   16.80   11.20
  -6  15  -1    9.30    8.90
   6  15   1    8.10   10.00
  -6  15  -1    0.20    7.80
  -7 -15  -1    9.60   10.80
  -7 -15  -1   -6.60    9.70
   7 -15   1    0.20    8.00
   7  15   1   24.40   10.90
  -7  15  -1    7.70   10.40
  -7  15  -1   23.10   11.50
   7  15   1   20.40   12.50
  -8 -15  -1   -8.80   11.50
  -8 -15  -1   16.80   11.70
   8 -15   1    9.50    8.20
  -8  15  -1   17.00    9.40
  -8  15  -1    7.40    7.70
   8  15   1  -12.50   10.50
   8  15   1    1.70   10.50
  -9 -15  -1   25.10   11.90
  -9 -15  -1    2.80   11.40
   9  15   1  -11.90   11.50
  -9  15  -1    5.00    9.00
   9  15   1    2.40   11.40
  -9  15  -1    4.70    9.50
  -7 -16   1    6.00   10.90
   7 -16  -1   -3.50    9.00
  -7 -16   1   26.60   11.30
   7  16  -1    1.20   11.80
   7  16  -1    8.90   10.60
  -7  16   1    5.10    8.80
  -7  16   1   31.40    9.20
   6 -16  -1    3.60   10.00
  -6 -16   1    5.20   10.20
   6 -16  -1  -17.30    9.30
  -6 -16   1   23.10   11.10
   6  16  -1   10.90   10.70
   6  16  -1   21.50   11.10
   5 -16  -1   -2.50    8.30
  -5 -16   1   -1.80    9.80
  -5 -16   1   23.70   11.30
   5  16  -1    1.10    9.70
  -5  16   1   10.80    8.70
  -5  16   1   11.80    9.00
  -4 -16   1  -15.20    9.30
   4 -16  -1    8.40    9.30
  -4 -16   1   22.70   11.20
   4 -16  -1    1.30    9.30
  -4  16   1    7.80    9.50
   4  16  -1  -18.20   10.50
   4  16  -1   -0.80    9.40
  -4  16   1    2.90    8.90
  -3 -16   1   34.20   11.10
  -3 -16   1   42.50   11.80
   3 -16  -1   25.00   10.70
  -3  16   1   30.40   10.00
   3  16  -1   29.10   10.60
  -3  16   1   44.70   11.00
  -2 -16   1   20.80   12.30
   2 -16  -1  -14.60   10.00
   2 -16  -1   -1.50   10.50
  -2  16   1   34.90   10.50
   2  16  -1    1.60    9.10
   2  16  -1    7.30   11.00
  -2  16   1    6.70    8.50
   1 -16  -1   -9.70   13.20
   1 -16  -1    7.10   10.80
  -1 -16   1    1.30    9.70
  -1 -16   1    4.60    9.50
  -1  16   1    0.40    8.30
   1  16  -1   15.10    9.50
  -1  16   1    0.30    8.60
   1  16  -1    4.50    9.40
   0 -16  -1    3.30   10.20
   0 -16  -1    0.70    9.80
   0 -16   1   17.30   11.40
   0 -16   1    8.60   11.20
   0  16  -1    6.00    9.10
   0  16  -1   -4.30    8.80
   0  16   1   -0.40    8.20
   0  16   1   -4.20    8.00
  -1 -16  -1   15.70    9.70
  -1 -16  -1  -17.10   10.90
   1 -16   1    4.00   10.20
  -1  16  -1   17.50   12.90
   1  16   1    1.20    8.40
   1  16   1    1.00    7.90
  -1  16  -1    7.10    8.50
   2 -16   1  -10.60    9.50
   2 -16   1  -10.10   10.80
  -2 -16  -1   10.40    9.50
   2  16   1    0.50    9.00
  -2  16  -1    8.70    8.80
  -2  16  -1   -1.00    8.20
   2  16   1   10.70    8.50
  -3 -16  -1   42.80   11.40
  -3 -16  -1   30.50   11.50
   3 -16   1   23.60   10.30
   3 -16   1   62.09   12.70
   3  16   1   26.70   10.80
  -3  16  -1   25.00   10.40
  -3  16  -1   16.90   10.00
   3  16   1    9.00    8.90
   4 -16   1   -4.10    9.90
   4 -16   1    6.30   12.70
  -4 -16  -1    8.00   10.20
  -4 -16  -1   -3.20   10.40
   4  16   1   12.30    9.70
  -4  16  -1   -8.30    6.90
  -4  16  -1    2.30    8.60
  -5 -16  -1   -4.60   10.80
   5 -16   1   11.70    9.00
  -5 -16  -1   20.40   10.90
   5  16   1    5.60   12.10
  -5  16  -1   -2.70    7.10
   5  16   1    7.30   10.60
  -5  16  -1   12.10    8.30
  -6 -16  -1    6.00   10.80
   6 -16   1  -10.10    9.80
   6 -16   1    6.30    9.80
  -6 -16  -1    7.90   10.80
   6  16   1    9.80   11.10
  -6  16  -1    7.20    9.70
   6  16   1   11.00   11.10
  -7 -16  -1   20.20   12.90
   7 -16   1   -5.30   11.70
   7 -16   1   -1.70    9.80
  -7 -16  -1    1.30   11.00
  -7  16  -1   -1.80    8.20
   7  16   1    4.30   11.00
   7  16   1    3.70   10.50
  -7  16  -1    7.60   11.10
   6 -17  -1   -8.80   14.10
  -6 -17   1   -0.90   11.50
  -6  17   1    5.90    9.50
   6  17  -1   20.30   11.60
   5 -17  -1   12.40   10.40
   5 -17  -1    3.80   10.90
  -5 -17   1   35.90   11.50
  -5 -17   1   15.10   13.60
   5  17  -1   20.70   11.40
  -5  17   1   11.90   10.10
  -5  17   1   30.00   10.20
   5  17  -1    5.80   10.80
  -4 -17   1  -22.10   10.10
   4 -17  -1    4.10   10.40
   4 -17  -1   22.00   10.30
  -4 -17   1   11.50   11.00
  -4  17   1   11.40    9.40
   4  17  -1   13.10   10.10
   4  17  -1   10.20   12.50
  -3 -17   1   11.20   11.10
  -3 -17   1   13.60   11.10
   3 -17  -1   -3.20   14.60
   3 -17  -1   28.30   13.30
  -3  17   1    4.90    8.50
   3  17  -1    7.90    9.80
   3  17  -1   -7.20    9.90
  -3  17   1    7.10    9.60
  -2 -17   1   14.90   10.60
   2 -17  -1   14.10   11.40
  -2  17   1   20.20    9.80
   2  17  -1   12.00   10.40
   2  17  -1   21.10   10.40
  -2  17   1   20.60    9.20
  -1 -17   1    0.10   10.40
   1 -17  -1    4.50   11.80
  -1 -17   1   19.80   11.00
   1 -17  -1   -1.90   11.20
  -1  17   1    8.30    9.60
   1  17  -1   18.90    9.70
   1  17  -1   -8.00    9.60
  -1  17   1   -0.10    9.90
   0 -17  -1   -2.30   11.30
   0 -17   1   27.50   11.10
   0 -17   1    7.20   11.60
   0 -17  -1   27.20    9.80
   0  17   1    2.50    8.60
   0  17  -1    2.20    8.80
   0  17   1   20.70    9.30
   0  17  -1   10.70    9.30
  -1 -17  -1   -4.70   10.00
   1 -17   1   14.90   11.90
  -1 -17  -1   26.70    9.90
   1  17   1   22.60   10.60
   1  17   1   25.10   10.30
  -1  17  -1   38.10   12.60
  -1  17  -1    8.50    9.50
   2 -17   1    5.00   10.30
  -2 -17  -1    7.30    9.50
  -2  17  -1    6.60    8.40
   2  17   1    1.40    9.30
   2  17   1    8.30    9.20
  -2  17  -1    4.90    8.90
   3 -17   1   -8.70   10.50
  -3 -17  -1   31.90   11.00
  -3 -17  -1  -13.40   10.40
   3 -17   1    6.60   13.60
  -3  17  -1    8.50    9.90
   3  17   1    2.50    9.70
  -3  17  -1    1.80    8.20
   3  17   1    2.40   10.10
   4 -17   1   21.10   10.30
  -4 -17  -1   37.50   11.60
  -4 -17  -1  -21.20   10.60
   4  17   1    2.70   10.30
  -4  17  -1    6.80   10.10
   4  17   1   17.50   10.40
  -5 -17  -1   38.00   11.90
   5 -17   1   14.80   11.00
  -5 -17  -1    5.40   11.00
   5 -17   1   11.00   10.70
   5  17   1    3.30   10.60
   5  17   1    4.70   17.80
  -5  17  -1   -4.00    7.80
  -5  17  -1   12.50    9.40
  -6 -17  -1    6.80   12.20
  -6 -17  -1   14.70   12.10
   6 -17   1   -5.20   11.30
  -6  17  -1   11.10    9.70
   6  17   1    7.90   11.60
   6  17   1   14.70   11.80
  -6  17  -1   13.20   10.80
  -3 -18   1   11.60   13.80
   3 -18  -1  -11.10   11.70
  -3 -18   1    4.00   12.90
  -3  18   1    4.00    8.60
   3  18  -1    1.20    9.90
  -3  18   1   -0.90   10.30
   3  18  -1   24.50   11.80
   2 -18  -1  -11.20   11.40
   2 -18  -1   11.30    9.90
  -2 -18   1   -1.30   22.10
   2  18  -1   21.30   11.20
  -2  18   1   38.60    9.90
   2  18  -1    0.80   10.00
   1 -18  -1   30.10   10.30
   1 -18  -1   -1.30   12.30
  -1 -18   1   -0.20   13.80
   1  18  -1    5.60    9.80
  -1  18   1    4.00    8.70
   1  18  -1    6.50   10.00
   0 -18  -1   22.70   10.50
   0 -18   1   28.70   13.40
   0 -18  -1  -22.70   19.80
   0 -18   1   -0.50   11.10
   0  18  -1   23.40   10.20
   0  18   1   16.30    9.80
   0  18   1    9.90   10.90
   0  18  -1    9.30   11.40
  -1 -18  -1   -0.40   13.70
   1 -18   1   21.70   10.50
   1  18   1   14.30    9.00
  -1  18  -1   25.30   10.30
  -1  18  -1    1.50    8.70
   1  18   1    1.70    9.70
   2 -18   1   14.60   10.40
   2 -18   1    2.00   11.80
   2  18   1   30.20   10.90
   2  18   1   17.40    9.30
  -2  18  -1   28.20   11.30
  -3 -18  -1  -14.70   12.40
  -3  18  -1    9.70   10.50
  -3  18  -1   31.30   11.70
   3  18   1   30.40   11.40
   3  18   1   12.10    9.80
 -15   0   2    2.90    8.60
 -15   0   2  -15.50    9.20
 -14   0   2   -9.40    7.60
 -14   0   2    9.00    7.80
 -13   0   2    2.60    7.30
 -13   0   2   -7.50    7.20
 -12   0   2   15.70    7.40
 -12   0   2   16.40    7.80
 -11   0   2   -9.20    6.70
  10   0  -2   76.89    6.40
  10   0  -2   65.39    5.70
 -10   0   2   77.39    9.30
 -10   0   2   79.79   11.50
  -9   0   2   -7.20    5.10
   9   0  -2   -9.10    3.90
   9   0  -2   -7.70    3.40
  -9   0   2    1.20    5.10
  -8   0   2  188.68   11.50
   8   0  -2  184.48   10.60
   8   0  -2  174.58    9.90
   7   0  -2   -8.30    3.50
   7   0  -2   -7.10    3.00
  -7   0   2   -0.20    3.60
  -7   0   2   -4.50    3.40
   6   0  -2  307.97   14.70
  -6   0   2  298.47   15.30
  -6   0   2  304.77   15.10
   5   0  -2   -2.00    2.70
   5   0  -2   -0.20    2.20
  -5   0   2   -0.80    2.60
  -5   0   2    0.90    2.90
  -4   0   2   30.60    3.40
   4   0  -2   26.80    3.10
   4   0  -2   29.50    2.90
  -4   0   2   25.20    3.10
   3   0  -2    0.40    2.00
   3   0  -2   -2.50    1.70
  -3   0   2   -1.20    1.60
  -3   0   2   -0.50    1.90
   2   0  -2 2736.13  112.99
   2   0  -2 2441.56  112.79
  -2   0   2 2460.35  112.89
  -2   0   2 2411.56  112.89
   1   0  -2   -0.70    1.70
  -1   0   2   -0.20    1.30
  -1   0   2    0.20    1.30
  -1   0  -2   -0.60    2.40
   1   0   2    1.00    2.60
  -1   0  -2    0.70    2.30
   1   0   2   -2.70    2.20
  -2   0  -2 1716.63   77.19
   2   0   2 1563.24   77.59
   2   0   2 1726.53   77.09
  -2   0  -2 1759.92   77.29
  -3   0  -2   -5.60    4.30
   3   0   2   -0.10    5.20
  -3   0  -2    5.30    4.50
  -4   0  -2   68.99    8.40
   4   0   2   78.39    6.60
   4   0   2   93.59    7.30
  -4   0  -2   58.89    6.60
  -5   0  -2   -7.80    4.80
  -5   0  -2    6.20    5.50
   5   0   2   -4.90    5.00
   5   0   2   -0.50    5.20
  -6   0  -2  661.23   32.70
  -6   0  -2  678.93   32.80
   6   0   2  681.63   32.70
   6   0   2  630.14   32.00
   7   0   2   -2.30    5.30
   7   0   2   -7.90    5.30
  -7   0  -2    0.60    6.20
  -7   0  -2    4.60    6.00
  -8   0  -2   25.40    7.70
   8   0   2   35.80    7.90
  -8   0  -2   41.10    8.70
   8   0   2   34.60    7.60
   9   0   2    9.80    6.10
  -9   0  -2   -3.90    7.80
  -9   0  -2   -5.70    7.10
  10   0   2    0.50    6.50
 -10   0  -2   -2.70    7.60
 -10   0  -2    3.00    8.70
 -11   0  -2  -10.50    8.50
  11   0   2    1.90    6.50
 -11   0  -2   -8.40    7.40
  11   0   2   -7.40    5.80
 -12   0  -2   63.79   13.00
  12   0   2   43.90    8.30
  12   0   2   66.59    9.80
  13   0   2   -2.40    6.50
 -13   0  -2   -4.70   13.20
 -13   0  -2   -1.70    8.90
  13   0   2    6.60    6.00
 -14   0  -2   -0.10    8.60
  14   0   2    0.70    5.20
 -14   0  -2  -12.90    8.90
  15   0   2   14.00    6.00
 -15   0  -2   -0.50    9.80
  15   0   2    9.80    5.60
 -15   0  -2  -21.50    8.90
 -15  -1   2  -17.20    8.60
 -15  -1   2    8.90    8.60
 -15   1   2   11.00    8.10
 -14  -1   2   -1.30    7.90
 -14   1   2  -13.60    7.10
 -14   1   2    5.40    7.30
 -13  -1   2    3.90    6.90
 -13  -1   2    6.60    7.90
 -13   1   2    2.10    8.40
  13   1  -2    2.70    3.70
 -13   1   2   -4.30    7.10
 -12  -1   2  -14.30    6.80
 -12  -1   2   -7.00    6.90
  12   1  -2   -1.20    5.00
 -12   1   2    3.30    7.20
 -12   1   2   -2.30    7.40
  12   1  -2    8.30    4.80
 -11  -1   2   15.00    8.70
  11   1  -2   22.20    5.80
  11   1  -2   25.70    6.40
 -11   1   2   32.30    7.50
 -10  -1   2   57.59    8.50
 -10  -1   2   68.89    9.20
  10   1  -2   60.49    6.80
 -10   1   2   76.69    7.90
  10   1  -2   72.49    8.20
 -10   1   2   69.69    9.20
  -9  -1   2   16.20    6.90
  -9  -1   2    7.90    6.10
  -9   1   2   12.90    5.40
   9   1  -2   12.60    5.30
  -9   1   2   13.50    5.70
   9   1  -2    8.70    5.80
  -8  -1   2   79.69    7.70
  -8  -1   2  100.19    8.20
  -8   1   2   86.89    8.40
   8   1  -2   88.99    7.00
  -8   1   2   87.89    7.80
   8   1  -2   92.79    8.20
  -7  -1   2   43.70    5.60
  -7  -1   2   48.30    5.90
  -7   1   2   43.60    5.00
  -7   1   2   38.50    4.70
   7   1  -2   31.80    4.70
  -6  -1   2   37.60    4.80
  -6  -1   2   33.30    4.70
  -6   1   2   35.80    4.80
   6   1  -2   34.60    4.90
   6   1  -2   27.20    4.20
  -6   1   2   25.90    3.70
  -5  -1   2  256.77   13.30
  -5  -1   2  231.98   12.80
  -5   1   2  235.48   12.30
  -5   1   2  248.78   12.30
   5   1  -2  268.67   12.90
   5   1  -2  284.37   13.30
  -4  -1   2  820.92   35.10
  -4  -1   2  728.83   35.00
  -4   1   2  779.22   34.30
   4   1  -2  705.83   35.00
  -4   1   2  700.43   34.30
   4   1  -2  805.72   35.00
  -3  -1   2   41.00    3.50
  -3  -1   2   36.10    3.90
   3   1  -2   47.20    3.70
   3   1  -2   42.60    4.00
  -2  -1   2  282.87   12.80
  -2  -1   2  277.87   12.80
  -2   1   2  245.78   12.10
  -2   1   2  238.38   12.10
   2   1  -2  255.17   12.80
   2   1  -2  289.27   12.80
  -1  -1   2    3.10    1.70
   1  -1  -2    5.50    1.80
   1  -1  -2    4.30    1.50
  -1  -1   2    2.80    2.10
  -1   1   2    7.80    1.70
  -1   1   2    4.00    1.40
   1   1  -2    2.30    1.80
   0  -1   2  558.54   24.80
   0  -1   2  512.35   23.30
   0  -1  -2  498.75   23.10
   0   1   2  417.66   23.00
   0   1   2  511.25   23.20
   1  -1   2 4972.30  224.68
  -1  -1  -2 4922.91  224.58
   1  -1   2 4926.61  224.68
  -1  -1  -2 5115.59  224.68
  -1   1  -2 4958.20  224.68
  -1   1  -2 4927.21  224.68
   1   1   2 5090.19  224.68
   1   1   2 5049.49  224.68
  -2  -1  -2  810.22   36.60
   2  -1   2  850.81   36.80
  -2  -1  -2  817.52   36.70
  -2   1  -2  747.63   36.60
   2   1   2  792.12   36.50
  -2   1  -2  692.23   36.40
   2   1   2  782.32   36.60
  -3  -1  -2    5.30    4.10
  -3  -1  -2   11.80    4.50
   3  -1   2   13.50    6.70
   3  -1   2    4.50    3.40
  -3   1  -2    1.80    3.60
   3   1   2    4.70    5.20
   3   1   2    9.10    5.40
  -3   1  -2    4.80    5.60
  -4  -1  -2   81.09    7.30
   4  -1   2   81.89    7.10
   4  -1   2   89.69    7.60
  -4  -1  -2   93.79    7.50
  -4   1  -2   96.99    7.80
   4   1   2   91.39    7.20
   5  -1   2  140.69    9.80
   5  -1   2  148.49    9.70
  -5  -1  -2  146.89   10.00
  -5  -1  -2  153.68   10.20
  -5   1  -2  152.38   10.50
   5   1   2  133.19   11.60
  -5   1  -2  157.08   11.00
   5   1   2  151.28    9.70
  -6  -1  -2   11.90    5.40
   6  -1   2   17.30    6.10
  -6  -1  -2   18.70    5.80
   6  -1   2   24.00    5.30
  -6   1  -2   21.30    6.90
   6   1   2   16.60    6.40
   6   1   2   14.40    6.30
  -6   1  -2   20.30    6.00
  -7  -1  -2  202.08   13.90
   7  -1   2  213.88   13.20
   7  -1   2  206.88   12.70
  -7  -1  -2  207.78   13.90
  -7   1  -2  229.98   15.00
   7   1   2  191.68   13.70
  -7   1  -2  247.28   14.30
   7   1   2  176.98   12.80
  -8  -1  -2  118.69   10.90
   8  -1   2  111.09    9.10
  -8  -1  -2  139.79   11.60
   8   1   2  108.39    9.90
  -8   1  -2  128.29   11.00
  -8   1  -2  133.79   12.30
   8   1   2  137.29   11.30
  -9  -1  -2   31.70    8.40
   9  -1   2   16.00    6.70
   9  -1   2   19.40    6.80
  -9  -1  -2   26.40    8.60
  -9   1  -2   20.60    7.70
  -9   1  -2   33.70    9.30
   9   1   2   28.40    8.10
   9   1   2   34.90    7.80
 -10  -1  -2   10.50    8.60
  10  -1   2   26.00    7.20
 -10  -1  -2    5.80    8.60
  10  -1   2   10.20   11.20
 -10   1  -2   23.10    9.00
 -10   1  -2   31.80    9.50
 -11  -1  -2    5.60    8.40
  11  -1   2    3.90    6.00
  11  -1   2   -4.40    5.80
 -11  -1  -2   -2.40    8.70
  11   1   2  -14.00    6.60
  11   1   2   -0.80    6.40
 -11   1  -2    0.50    8.80
  12  -1   2   10.40    6.20
 -12  -1  -2    9.40    8.90
 -12  -1  -2   15.10   10.40
  12  -1   2    4.20    6.60
  12   1   2    3.20    7.20
 -12   1  -2    0.90    8.60
  12   1   2   15.90    8.00
 -13  -1  -2   -9.70    9.00
  13  -1   2    1.30    5.20
  13  -1   2    2.60    5.40
 -13   1  -2    0.90    9.00
  13   1   2   13.80    8.20
 -13   1  -2    6.10    8.70
  13   1   2    6.00    6.80
 -14  -1  -2  -11.60    9.90
  14  -1   2    9.00    4.90
  14   1   2    6.50    7.30
  14   1   2    5.60    6.60
 -14   1  -2   -2.50    7.90
 -14   1  -2    5.30    8.60
 -15  -1  -2  -19.50   11.50
 -15  -1  -2   13.30    9.70
  15   1   2    7.20    6.10
 -15   1  -2    7.20   11.00
 -15   1  -2   -1.60    9.50
 -15  -2   2   22.10    9.80
 -15  -2   2  -15.80    7.20
 -15   2   2   16.90    8.10
 -15   2   2   -9.60    8.30
 -14  -2   2    9.90    8.70
 -14  -2   2   -9.40    7.50
  14   2  -2    8.10    4.60
 -14   2   2  -15.00    6.60
 -14   2   2   17.30    6.80
 -13  -2   2    1.00    7.40
 -13  -2   2    5.40    7.10
 -13   2   2   -8.80    7.20
  13   2  -2    4.50    5.50
 -13   2   2   -0.60    6.40
  13   2  -2    3.70    6.40
 -12  -2   2   15.00    8.50
  12   2  -2   15.80    6.30
 -12   2   2   16.20    8.20
  12   2  -2   28.30    8.40
 -12   2   2   19.50    7.80
 -11  -2   2    1.10    7.00
  11   2  -2   -2.80    5.80
 -11   2   2    1.90    5.60
  11   2  -2    2.30    6.70
 -10  -2   2   -4.80    7.00
 -10  -2   2   -8.50    6.20
  10   2  -2    7.20    6.10
 -10   2   2   -3.40    5.00
  10   2  -2   10.50    6.60
 -10   2   2    5.20    7.00
  -9  -2   2  142.99   11.30
  -9  -2   2  164.48   12.20
   9   2  -2  127.29   10.20
  -9   2   2  154.28   10.10
  -9   2   2  164.38   11.40
   9   2  -2  174.98   11.70
  -8  -2   2   20.30    5.60
  -8  -2   2   12.30    5.70
  -8   2   2   11.40    4.30
   8   2  -2   11.60    5.40
   8   2  -2   23.00    7.50
  -8   2   2   15.40    5.20
  -7  -2   2   98.89    8.00
  -7  -2   2   93.49    7.60
  -7   2   2   74.29    6.90
   7   2  -2   89.49    7.40
   7   2  -2  101.49    8.30
  -6  -2   2   49.40    6.10
  -6  -2   2   44.30    5.50
  -6   2   2   41.60    4.30
  -6   2   2   48.80    4.60
   6   2  -2   47.00    6.50
  -5  -2   2  129.09    7.90
  -5  -2   2  122.19    8.10
   5   2  -2  133.99    7.80
  -5   2   2  122.19    6.50
   5   2  -2  123.99    8.30
  -5   2   2  106.19    6.80
  -4  -2   2  190.98   10.50
  -4  -2   2  172.68   12.30
   4   2  -2  184.38   10.50
   4   2  -2  199.98   10.30
  -3  -2   2  569.84   28.10
  -3  -2   2  540.25   27.90
   3   2  -2  679.13   28.40
  -2  -2   2  135.59    7.40
  -2  -2   2  129.89    7.60
   2   2  -2  128.89    7.30
  -2   2   2  128.29    6.40
  -2   2   2  119.19    6.20
   1  -2  -2  870.51   42.40
  -1  -2   2  955.10   42.80
   1  -2  -2  883.11   42.30
  -1  -2   2  935.01   42.80
   1   2  -2  954.20   42.80
   1   2  -2  970.80   42.90
  -1   2   2  952.20   42.40
  -1   2   2  942.71   42.40
   0  -2  -2  671.63   33.30
   0  -2   2  739.33   33.70
   0  -2   2  744.73   33.60
   0   2   2  721.73   33.40
   0   2  -2  744.13   33.70
   0   2   2  704.53   33.40
   0   2  -2  738.53   33.60
  -1  -2  -2  360.86   17.30
   1  -2   2  346.07   17.20
   1  -2   2  343.17   17.50
  -1  -2  -2  367.46   17.40
  -1   2  -2  352.26   17.50
   1   2   2  360.06   17.30
   1   2   2  366.76   17.30
  -1   2  -2  346.27   17.20
  -2  -2  -2   60.39    5.70
   2  -2   2   49.30    6.10
  -2  -2  -2   60.59    5.70
  -2   2  -2   60.89    5.40
   2   2   2   56.79    5.60
  -2   2  -2   53.49    5.90
   2   2   2   64.39    5.80
   3  -2   2  389.56   21.10
  -3  -2  -2  424.56   21.20
   3  -2   2  419.66   20.70
  -3  -2  -2  442.96   21.30
  -3   2  -2  377.86   21.20
   3   2   2  421.46   21.10
   3   2   2  456.45   21.30
  -3   2  -2  450.85   21.10
  -4  -2  -2  120.69    9.00
   4  -2   2  115.69    8.70
  -4  -2  -2  118.59    8.70
   4  -2   2  116.99    7.80
   4   2   2  114.99    8.20
   4   2   2  141.19    9.40
  -4   2  -2  114.79    9.30
  -4   2  -2  108.39    8.30
  -5  -2  -2  122.29    9.30
   5  -2   2  117.29    8.90
   5  -2   2  115.39    8.30
  -5  -2  -2  126.19    9.40
  -5   2  -2  148.29   10.70
   5   2   2  130.59    9.10
  -5   2  -2  124.29    9.30
  -6  -2  -2   64.69    7.60
  -6  -2  -2   73.09    8.50
   6  -2   2   68.19    7.00
   6  -2   2   70.99    6.80
  -6   2  -2   71.19    7.90
   6   2   2   77.99   10.10
  -6   2  -2   62.59    8.60
   6   2   2   62.89    7.20
   7  -2   2   14.20    5.30
  -7  -2  -2    8.10    6.10
  -7  -2  -2    9.30    6.90
   7  -2   2   15.50    5.80
   7   2   2    3.10    6.80
   7   2   2    7.90    6.70
  -7   2  -2    4.70    6.90
  -7   2  -2   13.90    6.50
  -8  -2  -2   20.90    8.10
   8  -2   2    8.00    5.30
  -8  -2  -2   21.80    7.60
   8  -2   2   18.00    6.60
  -8   2  -2    5.70    7.50
   8   2   2    7.00    7.50
  -8   2  -2   12.90    6.40
   8   2   2   15.90    7.20
   9  -2   2   22.10    6.20
  -9  -2  -2   27.10    8.00
  -9  -2  -2   23.20    8.80
   9  -2   2   20.70    5.80
   9   2   2   32.30    8.80
  -9   2  -2   24.60    8.80
  -9   2  -2   23.90    7.70
   9   2   2   21.00    7.60
  10  -2   2   -0.90   10.40
 -10  -2  -2   15.10    8.90
  10  -2   2    2.20    5.10
 -10  -2  -2    4.00    7.30
  10   2   2   -5.80    8.00
 -10   2  -2    2.80    8.30
  10   2   2  -10.20    7.60
  11  -2   2   30.70    6.30
  11  -2   2   36.70    6.80
 -11  -2  -2   36.50   10.40
 -11  -2  -2   31.40    9.10
  11   2   2   43.60   10.30
 -11   2  -2   42.70   10.10
  11   2   2   25.30    8.50
 -11   2  -2   11.70   10.60
 -12  -2  -2   -8.00    9.10
  12  -2   2    6.80    5.70
  12  -2   2    4.10    5.30
 -12  -2  -2   -2.50    8.90
  12   2   2   -6.50    7.90
 -12   2  -2    3.40    9.10
  12   2   2   10.30    8.00
 -12   2  -2   12.40   10.00
  13  -2   2   10.90    4.80
 -13  -2  -2  -13.00    8.20
 -13  -2  -2   15.90   10.00
 -13   2  -2    8.00    9.50
  13   2   2   11.00    6.90
  13   2   2    2.30    7.70
 -13   2  -2    7.80    8.20
 -14  -2  -2  -14.60   10.30
  14   2   2    4.90    7.90
 -14   2  -2    9.10    8.00
 -14   2  -2   -0.90    9.40
 -15   2  -2   -1.50    9.10
 -15   2  -2   14.30    9.90
  15   2   2   14.60    7.60
 -15  -3   2  -13.60    8.40
 -15  -3   2   -8.70    9.20
  15   3  -2   18.60    5.80
 -15   3   2    3.80    7.70
  15   3  -2    2.20    6.40
 -14  -3   2  -13.40    8.50
 -14  -3   2   -2.60    8.10
 -14   3   2   -0.30    5.90
  14   3  -2   14.70    5.90
 -14   3   2   -6.10    6.30
 -13  -3   2   33.10    9.00
 -13  -3   2   13.60   10.80
 -13   3   2   20.80    6.70
  13   3  -2   25.40    6.80
 -13   3   2    8.60    7.50
  13   3  -2   25.20    8.30
 -12  -3   2   -0.80    7.90
 -12   3   2   -3.30    6.10
  12   3  -2    9.20    6.60
  12   3  -2   -9.20    8.40
 -12   3   2    7.80    7.20
 -11  -3   2   26.70    8.80
 -11  -3   2   31.20    8.50
  11   3  -2    7.30    6.60
 -11   3   2   23.40    6.40
 -11   3   2   10.40    8.50
  11   3  -2   30.60    8.40
 -10  -3   2    8.30    7.00
 -10  -3   2   11.00    7.70
 -10   3   2   -0.20    4.90
  10   3  -2    4.30    7.60
  10   3  -2    6.00   11.40
 -10   3   2   20.50    6.70
  -9  -3   2    2.10    6.20
  -9  -3   2   -4.50    6.60
  -9   3   2   -2.50    6.00
  -9   3   2   -2.70    4.30
   9   3  -2   -1.00    6.20
   9   3  -2   13.20   11.40
  -8  -3   2   -0.90    6.10
  -8  -3   2    9.00    5.90
   8   3  -2    8.30    5.80
   8   3  -2    7.10    6.40
  -8   3   2   12.70    5.60
  -8   3   2   13.20    4.20
  -7  -3   2  108.39    8.50
  -7  -3   2  110.29    9.00
   7   3  -2  101.59    8.30
   7   3  -2  114.19    9.20
  -7   3   2   91.79    7.50
  -7   3   2  101.79    6.80
  -6  -3   2   29.40    5.60
  -6  -3   2   32.00    6.10
   6   3  -2   32.30    6.20
   6   3  -2   21.40    5.80
  -6   3   2   16.30    5.60
  -6   3   2   25.50    4.30
  -5  -3   2  433.26   20.90
  -5  -3   2  424.76   21.10
   5   3  -2  428.06   20.90
   5   3  -2  483.85   21.50
  -5   3   2  376.06   19.50
  -5   3   2  386.76   19.60
  -4  -3   2  102.79    7.60
  -4  -3   2   84.69    6.80
  -4   3   2   84.49    4.70
   4   3  -2  100.39    6.90
   3   3  -2  222.58   13.70
  -3   3   2  278.57   12.10
  -3   3   2  263.17   12.30
  -2  -3   2  431.96   21.40
   2  -3  -2  413.26   20.50
  -2  -3   2  436.66   21.60
   2  -3  -2  463.85   20.60
  -2   3   2  463.45   20.70
   2   3  -2  444.36   21.60
  -2   3   2  435.16   20.60
   2   3  -2  455.45   21.50
   1  -3  -2  353.16   16.60
  -1  -3   2  342.87   17.00
  -1  -3   2  346.97   17.20
   1  -3  -2  355.16   16.60
  -1   3   2  339.97   16.60
   1   3  -2  333.77   17.00
  -1   3   2  346.87   16.50
   1   3  -2  340.47   17.30
   0  -3   2  349.17   16.90
   0  -3   2  328.57   17.10
   0  -3  -2  360.86   16.90
   0   3  -2  339.17   17.10
   0   3  -2  323.07   16.80
   0   3   2  324.97   16.60
   0   3   2  340.57   16.70
  -1  -3  -2  255.27   13.30
  -1  -3  -2  257.07   13.30
   1  -3   2  250.07   13.70
   1  -3   2  243.88   13.00
  -1   3  -2  253.77   13.00
   1   3   2  256.07   13.20
   1   3   2  259.47   13.30
  -1   3  -2  255.17   13.60
   2  -3   2  273.87   15.70
  -2  -3  -2  264.07   14.00
  -2  -3  -2  268.07   13.90
   2   3   2  266.27   13.90
  -2   3  -2  236.58   14.10
  -2   3  -2  239.78   13.30
   2   3   2  268.17   13.90
   3  -3   2  154.18   10.60
  -3  -3  -2  162.78   10.10
  -3  -3  -2  160.48    9.90
   3  -3   2  144.49    9.10
  -3   3  -2  162.78   10.70
   3   3   2  156.98   10.00
   3   3   2  162.58   10.00
  -3   3  -2  151.28    9.50
   4  -3   2  100.89    8.60
  -4  -3  -2  125.99    8.80
   4  -3   2  108.29    7.70
  -4  -3  -2  129.29    9.30
   4   3   2  109.19    8.50
  -4   3  -2  108.39    8.20
   4   3   2  116.39    8.50
  -4   3  -2  105.89    8.90
  -5  -3  -2  622.74   31.00
   5  -3   2  612.84   30.70
  -5  -3  -2  675.93   31.60
   5  -3   2  599.94   30.30
   5   3   2  626.34   31.10
  -5   3  -2  629.04   31.10
   5   3   2  671.83   31.50
  -5   3  -2  643.34   31.40
  -6  -3  -2    4.40    5.40
   6  -3   2    3.80    4.20
   6  -3   2    1.90    5.50
  -6   3  -2   -1.30    6.70
  -6   3  -2   -1.50    5.30
  -7  -3  -2  111.59   10.00
   7  -3   2   90.29    8.40
  -7  -3  -2  109.29    9.90
  -7   3  -2  129.39   11.70
  -7   3  -2  118.39   10.50
   7   3   2  110.69   10.00
   8  -3   2   59.39    7.00
  -8  -3  -2   71.69   10.40
  -8  -3  -2   73.49    9.90
   8  -3   2   54.49    7.40
   8   3   2   70.49    9.60
  -8   3  -2   76.69   10.80
   8   3   2   54.69    8.40
  -8   3  -2   77.39   10.00
  -9  -3  -2  -11.20    7.80
   9  -3   2    1.70    4.80
   9  -3   2    3.80    5.40
  -9  -3  -2   -0.70    8.60
   9   3   2    3.40    7.70
  -9   3  -2    8.10   13.10
   9   3   2   -0.60    8.30
  -9   3  -2    1.50    7.70
 -10  -3  -2    1.40    7.20
  10  -3   2   20.60    5.40
 -10  -3  -2    6.70    7.70
  10  -3   2   -7.20    8.10
 -10   3  -2   -3.70    7.50
 -10   3  -2    6.00    9.30
  10   3   2   -4.80    7.50
  10   3   2   -1.10    8.00
 -11  -3  -2   23.50   10.00
  11  -3   2   23.60    5.90
 -11  -3  -2   22.80    8.90
  11  -3   2   26.00    5.70
 -11   3  -2   28.30    9.20
 -11   3  -2   23.70    9.90
  11   3   2   45.50    8.90
  12  -3   2   10.30    4.40
 -12  -3  -2    4.10   10.20
 -12  -3  -2   -6.40    8.20
  12  -3   2    1.40    4.50
 -12   3  -2    4.90    8.90
 -12   3  -2    8.20    7.90
  12   3   2    1.60    7.50
  12   3   2   -4.90    9.60
 -13  -3  -2    3.50    9.90
 -13  -3  -2   -4.10    9.60
 -13   3  -2   14.00    8.60
  13   3   2    2.30    7.00
 -13   3  -2   20.10    8.40
  13   3   2   22.30    9.60
 -14  -3  -2  -21.20   10.20
 -14  -3  -2   -2.80    9.40
 -14   3  -2   -3.20    7.80
  14   3   2   16.90    9.30
  15   3   2   16.10    9.60
 -15   3  -2   13.90    8.80
  15   3   2  -10.40    9.00
 -15   3  -2   10.50    8.30
 -15  -4   2    1.00   10.90
 -15  -4   2   -6.60    8.10
  15   4  -2   11.70    6.00
 -15   4   2   -0.20    5.40
 -15   4   2    4.60    6.50
 -14  -4   2   -2.70    8.70
 -14  -4   2   10.90   12.20
 -14   4   2    0.40    5.50
  14   4  -2   12.60    7.40
 -14   4   2    9.40    6.20
  14   4  -2   16.50    8.40
 -13  -4   2    3.50    8.60
 -13  -4   2   -2.00    8.90
  13   4  -2   -4.20    8.30
  13   4  -2   14.40    7.70
 -13   4   2   -5.00    5.90
 -13   4   2    1.50    6.00
 -12  -4   2   -5.70    8.80
 -12  -4   2   -8.90    7.80
 -12   4   2    6.10    6.00
  12   4  -2    4.60    7.10
 -12   4   2    2.00    5.10
  12   4  -2   -0.80    7.50
 -11  -4   2   26.20    9.90
 -11  -4   2   40.10    9.60
  11   4  -2   43.40    8.90
 -11   4   2   35.50    6.60
 -11   4   2   39.80    6.90
  11   4  -2   58.69   10.30
 -10  -4   2   23.30    8.00
 -10  -4   2   19.70    8.40
  10   4  -2   10.00    8.70
 -10   4   2   10.20    5.90
 -10   4   2    3.70    4.80
  -9  -4   2   -2.80    6.50
  -9  -4   2    3.60    7.00
  -9   4   2    0.30    5.30
   9   4  -2   -7.90    8.20
  -9   4   2    0.30    4.00
   9   4  -2    3.20    6.40
  -8  -4   2   70.09    9.10
  -8  -4   2   68.79    8.70
  -8   4   2   68.99    6.40
   8   4  -2   60.29    8.00
   8   4  -2   64.39    9.20
  -8   4   2   58.49    6.90
  -7  -4   2    3.20    4.80
  -7  -4   2   -6.30    5.90
   7   4  -2   -8.60    5.60
  -7   4   2    1.50    4.10
   7   4  -2   -5.80    6.30
  -7   4   2   -0.30    3.40
  -6  -4   2  424.16   20.20
  -6  -4   2  378.16   20.00
   6   4  -2  347.57   20.40
  -6   4   2  341.57   18.30
   6   4  -2  417.56   20.30
  -6   4   2  377.26   18.30
  -5  -4   2    7.90    5.70
  -5  -4   2    7.20    4.40
   5   4  -2   11.50    4.60
  -5   4   2    8.40    3.00
  -5   4   2   11.70    2.40
  -4  -4   2   62.79    6.00
  -4  -4   2   72.49    6.60
  -4   4   2   60.69    4.00
   4   4  -2   66.29    6.50
   4   4  -2   73.79    6.20
  -4   4   2   57.49    4.40
   3  -4  -2  145.89    8.30
   3  -4  -2  156.78    8.10
  -3  -4   2  180.78   10.30
   3   4  -2  154.38    9.90
   3   4  -2  173.78    9.80
  -3   4   2  152.48    8.20
  -2  -4   2  302.37   15.30
   2  -4  -2  319.07   14.50
   2  -4  -2  268.47   14.30
  -2  -4   2  291.37   15.60
   2   4  -2  295.07   15.30
  -2   4   2  303.57   14.40
   2   4  -2  296.77   15.60
  -2   4   2  273.47   14.30
  -1  -4   2  307.87   15.70
   1  -4  -2  312.07   14.90
  -1  -4   2  289.17   15.20
   1   4  -2  297.77   15.60
  -1   4   2  293.07   14.70
  -1   4   2  267.37   17.10
   1   4  -2  300.17   15.30
   0  -4   2 1039.20   48.30
   0  -4  -2 1082.09   48.30
   0  -4   2 1028.80   48.60
   0   4  -2 1040.70   48.30
   0   4  -2 1053.29   48.50
   0   4   2 1028.20   48.20
   0   4   2 1026.00   48.10
  -1  -4  -2  870.11   41.20
   1  -4   2  896.31   41.80
   1  -4   2  920.21   41.20
  -1  -4  -2  859.51   41.30
  -1   4  -2  855.41   41.10
   1   4   2  891.91   41.30
   1   4   2  880.31   41.30
  -1   4  -2  882.81   41.50
   2  -4   2  159.88   10.60
  -2  -4  -2  148.89    9.60
  -2  -4  -2  141.59    9.70
   2   4   2  153.58    9.50
  -2   4  -2  129.59    8.70
  -2   4  -2  162.78   10.20
   2   4   2  144.19    9.60
   3  -4   2  474.65   24.30
  -3  -4  -2  503.15   24.40
  -3  -4  -2  491.45   24.20
   3  -4   2  489.25   23.60
  -3   4  -2  488.45   23.90
   3   4   2  510.85   24.70
  -3   4  -2  426.26   23.90
   3   4   2  499.55   24.30
  -4  -4  -2  154.68   11.50
   4  -4   2  149.69    9.10
  -4  -4  -2  144.09   10.30
   4  -4   2  170.48   11.10
   4   4   2  145.19   10.40
  -4   4  -2  144.29   10.50
   4   4   2  165.98   10.50
  -4   4  -2  148.09    9.70
   5  -4   2   58.29    5.90
   5  -4   2   55.99    8.00
  -5  -4  -2   61.79    7.60
  -5  -4  -2   67.59    7.70
   5   4   2   60.59    7.80
   5   4   2   59.39    7.30
  -5   4  -2   58.49    7.10
  -5   4  -2   66.29    7.90
  -6  -4  -2  134.49   11.30
  -6  -4  -2  162.98   11.40
   6  -4   2  159.08    9.90
   6  -4   2  146.99   10.70
   6   4   2  141.59   11.00
  -6   4  -2  142.69   10.80
  -6   4  -2  150.88   11.50
   6   4   2  181.38   12.70
   7  -4   2   25.50    5.10
  -7  -4  -2   29.20    7.40
   7  -4   2   21.80    6.20
  -7  -4  -2   19.50    7.40
  -7   4  -2   21.50    7.30
   7   4   2   16.10    9.30
  -7   4  -2   34.20    7.40
   7   4   2   38.40    7.80
  -8  -4  -2   63.59   10.50
   8  -4   2   36.90    6.80
  -8  -4  -2   53.89    9.80
   8  -4   2   43.00    6.10
   8   4   2   51.29    9.60
  -8   4  -2   53.29    9.10
  -8   4  -2   57.09    9.30
  -9  -4  -2   62.29   11.00
   9  -4   2   48.80    6.30
   9  -4   2   44.20    6.70
  -9   4  -2   44.90    9.30
  -9   4  -2   40.80    9.70
   9   4   2   41.20    9.20
   9   4   2   47.00    9.80
 -10  -4  -2    7.50    8.00
 -10  -4  -2    0.50    8.00
  10  -4   2   -1.10    4.30
  10  -4   2   -2.20    6.00
  10   4   2  -10.20    8.50
  10   4   2   -8.30    7.60
  11  -4   2    2.10    4.00
  11  -4   2    2.90    4.40
 -11  -4  -2    0.00    9.00
 -11  -4  -2   -1.10    9.10
 -11   4  -2   -5.40    7.30
 -11   4  -2  -11.60    7.10
  11   4   2   -4.00    8.20
  11   4   2    5.10    9.10
 -12  -4  -2    8.00   10.50
 -12  -4  -2   20.80    9.80
 -12   4  -2    8.50    9.40
 -12   4  -2   35.40    9.60
  12   4   2   28.80    9.20
 -13  -4  -2   -4.60    9.10
 -13  -4  -2    1.80   11.10
 -13   4  -2    4.20    8.20
 -13   4  -2    1.00    7.80
  13   4   2   -1.60    7.60
  13   4   2   -6.20    8.60
 -14  -4  -2    2.00    9.60
 -14   4  -2   -1.80    7.80
  14   4   2   -0.70    8.40
  14   4   2    8.30    7.80
 -15  -4  -2   -1.50   11.40
  15   4   2   16.10   11.30
 -15   4  -2   16.10    9.80
 -15  -5   2   -3.10   14.80
 -15  -5   2  -17.30    9.70
  15   5  -2   -1.50    7.70
 -15   5   2    4.50    4.50
 -14  -5   2   -6.60    9.00
 -14  -5   2  -15.50    8.10
  14   5  -2   17.00    9.90
 -14   5   2    0.90    4.70
 -13  -5   2  -11.50    8.00
 -13  -5   2    5.30    8.50
  13   5  -2   11.10    7.90
 -13   5   2    2.20    5.30
 -13   5   2    0.30    5.00
  13   5  -2   -0.90    9.50
 -12  -5   2   -3.60    7.90
 -12  -5   2    4.70    8.50
 -12   5   2   11.60    6.00
  12   5  -2   12.80    9.20
  12   5  -2   -3.00    7.40
 -12   5   2    1.30    5.00
 -11  -5   2   -3.80    8.80
 -11  -5   2   -0.10    7.20
 -11   5   2  -10.80    4.50
 -11   5   2   -0.60    5.60
  11   5  -2   12.10    7.60
 -10  -5   2   22.80    7.90
 -10  -5   2   34.70    8.70
 -10   5   2   26.10    6.10
 -10   5   2   29.90    5.50
  10   5  -2   34.40    9.00
  -9  -5   2   -8.60    6.20
  -9  -5   2    3.60    7.30
  -9   5   2   -3.40    4.20
   9   5  -2   -7.20    7.60
  -9   5   2    5.70    5.00
   9   5  -2   -2.10    6.90
  -8  -5   2  113.09   10.20
  -8  -5   2  104.49   10.60
   8   5  -2  108.49   11.10
  -8   5   2   75.49    7.30
  -8   5   2   82.49    7.50
   8   5  -2   89.29    9.70
  -7  -5   2    0.00    5.90
  -7  -5   2  -14.90    5.60
   7   5  -2   -5.70    6.60
   7   5  -2   -8.60    7.20
  -7   5   2   -6.30    3.90
  -7   5   2   -0.70    3.60
  -6  -5   2   26.60    6.50
  -6  -5   2    8.10    6.20
  -6   5   2   16.90    3.60
   6   5  -2   14.30    6.90
  -6   5   2   16.80    4.00
  -5  -5   2   14.20    5.00
  -5  -5   2   10.50    5.70
  -5   5   2   16.40    3.50
   5   5  -2    5.00    5.60
  -5   5   2   15.40    3.10
   5   5  -2   14.80    5.40
   4  -5  -2  148.59    8.30
   4  -5  -2  160.18    7.90
  -4  -5   2  161.08   10.10
   4   5  -2  158.78   10.60
   4   5  -2  160.28   10.10
  -4   5   2  149.09    8.40
  -4   5   2  148.19    8.60
  -3  -5   2   42.20    6.10
   3  -5  -2   27.30    4.30
   3  -5  -2   31.20    3.90
  -3  -5   2   37.90    5.10
   3   5  -2   31.40    5.70
   3   5  -2   28.20    5.30
  -3   5   2   25.00    3.70
   2  -5  -2  178.88   10.10
   2  -5  -2  191.08    9.90
  -2  -5   2  170.68   11.20
  -2  -5   2  184.88   10.70
  -2   5   2  181.18    9.90
  -2   5   2  174.78    9.90
   2   5  -2  177.18   11.10
   2   5  -2  183.78   10.80
  -1  -5   2  120.89    8.90
   1  -5  -2  115.69    7.40
  -1  -5   2  122.69    8.20
   1   5  -2  121.99    8.10
   1   5  -2  118.29    8.80
  -1   5   2  112.29    7.30
   0  -5   2    4.80    8.00
   0  -5  -2    4.40    4.30
   0  -5   2    9.20    3.90
   0  -5  -2    1.90    4.00
   0   5   2   13.60    4.00
   0   5  -2    4.70    4.00
   0   5   2   10.70    4.20
   0   5  -2    6.80    4.90
  -1  -5  -2  101.49    7.50
   1  -5   2   97.09    8.20
   1  -5   2   88.99    6.90
  -1  -5  -2   90.09    8.70
  -1   5  -2   99.59    7.70
  -1   5  -2   85.39    6.90
   1   5   2  111.39    7.40
   2  -5   2  218.88   13.90
  -2  -5  -2  268.57   14.50
  -2  -5  -2  250.67   13.70
  -2   5  -2  230.38   13.20
   2   5   2  242.38   13.90
  -2   5  -2  273.37   14.20
   2   5   2  248.58   13.70
  -3  -5  -2   19.90    5.60
   3  -5   2   16.00    4.20
  -3  -5  -2   11.80    5.30
   3  -5   2   12.00    5.90
   3   5   2   17.60    5.50
  -3   5  -2   14.20    4.90
  -3   5  -2   16.70    4.40
  -4  -5  -2  527.05   26.20
   4  -5   2  491.05   25.60
   4  -5   2  485.05   24.70
   4   5   2  497.35   26.00
  -4   5  -2  503.85   25.40
  -4   5  -2  529.15   25.80
   4   5   2  523.95   25.80
  -5  -5  -2   17.60    6.30
  -5  -5  -2   23.70    6.90
   5  -5   2   12.00    6.60
   5  -5   2   10.70    4.10
   5   5   2   13.80    6.50
   5   5   2   17.20    7.30
  -5   5  -2    5.90    5.50
  -5   5  -2    8.80    5.70
  -6  -5  -2   43.40    8.80
   6  -5   2   30.00    7.60
  -6  -5  -2   44.90    9.40
  -6   5  -2   50.39    7.90
  -6   5  -2   41.20    8.20
   6   5   2   32.20    7.70
   6   5   2   39.30    9.20
   7  -5   2    0.80    6.70
  -7  -5  -2    9.00    7.00
   7  -5   2    9.30    4.40
  -7  -5  -2    9.10    8.40
   7   5   2    5.00    7.10
  -7   5  -2    6.70    7.60
   7   5   2    0.00    7.20
  -7   5  -2    5.40    6.60
  -8  -5  -2   52.59    9.10
  -8  -5  -2   60.69   10.10
   8  -5   2   39.40    5.60
   8  -5   2   57.39    7.50
   8   5   2   58.59   10.00
  -8   5  -2   49.60    8.80
   8   5   2   53.59    9.20
  -9  -5  -2   -7.50    8.70
   9  -5   2   -4.90    4.40
  -9  -5  -2  -13.50    8.30
   9  -5   2   -3.20    5.40
   9   5   2  -21.00    7.90
  -9   5  -2    1.90    8.00
  -9   5  -2   -8.70    7.30
  10  -5   2   61.79    6.60
 -10  -5  -2   72.29   11.40
  10  -5   2   78.49    6.60
  10   5   2  105.19   12.60
 -10   5  -2   81.39   11.40
 -10   5  -2   73.39   10.90
 -11  -5  -2    1.30    9.60
 -11  -5  -2   -8.60    9.70
  11   5   2    3.40    8.80
  11   5   2   10.10    9.60
 -11   5  -2   -6.30    7.00
 -11   5  -2   -0.10    7.90
 -12  -5  -2   -9.50    8.30
 -12  -5  -2    8.70    9.10
  12   5   2   -1.40    8.50
  12   5   2   -5.10   10.00
 -12   5  -2   13.10    8.20
 -12   5  -2    6.70    8.40
 -13  -5  -2   -0.30    9.60
 -13  -5  -2  -17.30    9.10
  13   5   2   -8.60    9.30
  13   5   2   -4.00    8.80
 -13   5  -2   -0.50    7.70
 -13   5  -2   -2.90    7.40
 -14  -5  -2   -3.80    9.30
 -14   5  -2    7.50    8.10
  14   5   2   12.70   10.00
 -14   5  -2   -1.00    8.70
  14   5   2   16.00    9.00
 -14  -6   2    7.00    9.20
  14   6  -2   18.30   10.60
 -14   6   2   -0.60    4.70
  14   6  -2    2.30    6.80
 -13  -6   2    3.00    8.70
 -13  -6   2  -11.00    8.20
 -13   6   2    6.00    4.30
  13   6  -2    0.90    7.30
  13   6  -2    7.00    9.40
 -12  -6   2   34.40    9.60
 -12  -6   2   32.30   10.20
  12   6  -2   47.40    9.50
 -12   6   2   32.80    6.20
  12   6  -2   49.20   10.90
 -12   6   2   36.40    6.10
 -11  -6   2   -2.60    8.80
 -11  -6   2    1.90    8.60
 -11   6   2    8.40    4.90
  11   6  -2   -4.20    7.60
  11   6  -2   -4.70    8.90
 -11   6   2    0.40    4.50
 -10  -6   2    0.00    8.10
  10   6  -2  -11.70    5.60
 -10   6   2   -0.20    5.10
 -10   6   2   -5.90    4.30
  10   6  -2   -9.30    8.30
  -9  -6   2    7.10    8.50
  -9  -6   2    6.50    7.70
   9   6  -2    3.10    8.60
  -9   6   2    2.10    4.90
   9   6  -2    2.70    8.50
  -9   6   2    5.80    4.70
  -8  -6   2   30.50    7.30
  -8  -6   2   49.40    9.00
   8   6  -2   33.50    9.10
  -8   6   2   37.90    5.80
  -8   6   2   44.20    6.00
  -7  -6   2    9.70    5.70
  -7  -6   2    4.80    6.80
   7   6  -2   -2.80    6.40
  -7   6   2    1.00    4.20
  -7   6   2    5.60    3.80
   7   6  -2    0.10    8.70
  -6  -6   2  270.47   16.90
  -6  -6   2  283.47   16.30
  -6   6   2  263.77   14.10
   6   6  -2  257.87   15.90
   6   6  -2  268.07   16.50
  -6   6   2  251.37   13.90
  -5  -6   2   10.10    5.10
  -5   6   2    8.10    3.40
  -5   6   2    8.70    4.00
   5   6  -2    7.10    7.20
   5   6  -2    7.80    5.70
  -4  -6   2  141.59    9.60
   4  -6  -2  129.59    7.70
   4  -6  -2  126.09    8.40
  -4   6   2  143.59    8.20
   4   6  -2  131.49   10.20
   4   6  -2  127.49    9.70
  -3  -6   2   74.79    8.10
  -3  -6   2   70.69    7.10
   3  -6  -2   67.29    6.50
   3  -6  -2   85.19    6.20
  -3   6   2   66.69    6.30
   3   6  -2   87.99    7.50
   3   6  -2   77.39    8.80
  -3   6   2   70.49    5.70
  -2  -6   2  140.29   10.00
   2  -6  -2  141.99    8.90
   2  -6  -2  128.39    8.10
  -2  -6   2  129.89    9.10
   2   6  -2  124.79    9.60
   2   6  -2  121.69   10.30
  -2   6   2  128.69    8.40
  -2   6   2  127.29    8.10
   1  -6  -2   58.29    5.50
   1  -6  -2   61.39    6.60
  -1  -6   2   61.69    6.30
  -1  -6   2   63.99    7.30
  -1   6   2   60.29    5.80
  -1   6   2   66.89    6.00
   1   6  -2   64.49    6.40
   0  -6   2  490.95   25.80
   0  -6   2  512.15   25.60
   0  -6  -2  479.45   25.40
   0  -6  -2  533.85   25.70
   0   6   2  526.25   25.50
   0   6  -2  513.85   25.90
   0   6   2  563.24   25.80
   0   6  -2  506.95   25.50
  -1  -6  -2  125.99    8.80
  -1  -6  -2  140.89    9.60
   1  -6   2  121.49    9.40
   1  -6   2  116.19    8.20
  -1   6  -2  123.89    9.10
  -1   6  -2  117.59    8.40
   1   6   2  118.79   10.10
   1   6   2  125.89    8.70
  -2  -6  -2  237.38   14.40
   2  -6   2  247.98   14.80
  -2  -6  -2  261.47   14.80
  -2   6  -2  259.07   14.30
  -2   6  -2  252.47   14.50
   2   6   2  274.97   14.80
   2   6   2  262.57   14.60
   3  -6   2   -1.40    6.00
  -3  -6  -2    4.70    5.80
  -3  -6  -2    6.60    5.80
   3  -6   2   -1.10    3.90
  -3   6  -2    3.10    4.20
   3   6   2   -2.00    5.50
  -3   6  -2    5.70    5.30
   3   6   2    6.00    8.70
  -4  -6  -2   23.80    7.80
  -4  -6  -2   14.20   10.30
   4  -6   2   17.90    4.90
   4  -6   2   23.90    6.90
  -4   6  -2   20.40    5.30
   4   6   2   13.70    6.40
   4   6   2    9.50    6.00
  -4   6  -2   18.80    6.20
  -5  -6  -2   -2.30    7.20
   5  -6   2    0.10    7.20
   5  -6   2   -0.10    4.00
  -5  -6  -2    3.80    6.00
  -5   6  -2    3.20    4.80
  -5   6  -2    3.10    5.90
   5   6   2   -3.20    6.20
   5   6   2   -4.40    6.20
   6  -6   2  205.78   14.40
  -6  -6  -2  223.88   15.10
  -6  -6  -2  215.08   14.70
   6   6   2  210.98   15.20
   6   6   2  227.48   14.90
  -6   6  -2  220.08   14.60
  -6   6  -2  228.88   14.50
  -7  -6  -2    6.90    7.90
   7  -6   2   15.40    5.10
  -7  -6  -2   17.10    7.60
   7  -6   2   18.80    7.20
  -7   6  -2    5.60    6.90
   7   6   2    0.60    8.80
   7   6   2   19.00    8.30
  -7   6  -2   10.40    7.00
   8  -6   2   61.69    6.50
   8  -6   2   53.29    7.50
  -8  -6  -2   84.29   12.20
  -8  -6  -2   71.89   10.10
  -8   6  -2   64.69   11.20
   8   6   2   72.19   10.70
  -8   6  -2   77.99   10.70
   8   6   2   69.49   10.70
   9  -6   2    2.90    4.30
  -9  -6  -2   -7.50    8.20
  -9  -6  -2   -7.80    7.80
   9  -6   2    4.80    6.90
   9   6   2   -6.50    9.20
   9   6   2    2.80    8.70
  -9   6  -2    6.90    9.20
  10  -6   2   17.80    4.80
 -10  -6  -2   28.20   10.80
  10  -6   2   15.90    4.60
 -10  -6  -2   15.50   10.30
 -10   6  -2   20.10    8.50
 -10   6  -2   23.20    8.70
  10   6   2   40.90   10.60
 -11  -6  -2    5.90   10.10
 -11  -6  -2   -2.30    9.50
 -11   6  -2   26.40    8.90
  11   6   2  -15.50    7.30
  11   6   2    1.40   10.50
 -11   6  -2   15.30    8.40
 -12  -6  -2   -3.10    9.00
 -12  -6  -2   19.30   10.60
  12   6   2   -4.60    9.30
  12   6   2    6.50   10.30
 -12   6  -2   13.20    7.60
 -12   6  -2   11.60    7.50
 -13  -6  -2  -15.00    9.60
 -13  -6  -2    6.30    8.70
 -13   6  -2   -0.30    7.20
  13   6   2    3.80   10.70
 -13   6  -2    7.90    7.10
 -14  -6  -2   -7.40   10.60
 -14   6  -2    5.90    7.40
  14   6   2    5.00    8.40
 -14   6  -2   12.30    7.80
  14   6   2   20.70   11.20
  14   7  -2   30.40   10.20
 -14   7   2   18.00    5.20
 -13  -7   2    0.90    9.40
  13   7  -2   10.80   10.10
  13   7  -2   11.70   10.10
 -12  -7   2   -5.90    7.60
 -12  -7   2    0.30    8.00
  12   7  -2   15.60    9.00
 -12   7   2    1.90    4.50
 -12   7   2    4.30    4.70
 -11  -7   2    4.90   10.10
 -11  -7   2    1.80    8.80
 -11   7   2   13.40    5.10
  11   7  -2   12.60   10.30
 -11   7   2   17.60    5.30
  11   7  -2   16.20    9.20
 -10  -7   2  -13.30    8.50
 -10  -7   2    2.10   11.10
 -10   7   2   -6.40    4.70
  10   7  -2   -4.60    8.50
 -10   7   2   -4.90    4.60
  10   7  -2   -7.10    7.70
  -9  -7   2   16.10    7.10
  -9  -7   2   20.70    8.40
  -9   7   2   22.00    5.40
  -9   7   2   15.80    5.30
  -8  -7   2   24.80    8.70
  -8  -7   2   24.40    8.30
   8   7  -2   23.80    8.40
   8   7  -2   32.00   10.80
  -8   7   2   25.10    5.50
  -8   7   2   18.60    5.40
  -7  -7   2  158.78   12.70
  -7  -7   2  180.88   13.50
   7   7  -2  190.98   14.50
   7   7  -2  163.48   13.00
  -7   7   2  175.28   11.10
  -7   7   2  180.88   11.10
  -6  -7   2   17.60    6.70
   6   7  -2   25.20    7.70
  -6   7   2   19.10    5.30
  -6   7   2   25.50    5.60
   6   7  -2   14.40    7.20
   5  -7  -2  121.09    8.80
  -5  -7   2  152.08   11.40
   5  -7  -2  147.99    8.30
   5   7  -2  133.69   11.80
  -5   7   2  166.68   13.10
   5   7  -2  143.89   11.00
  -4  -7   2   76.89    8.10
   4  -7  -2   82.29    7.70
  -4  -7   2   84.09    9.10
   4  -7  -2   88.49    7.40
   4   7  -2   84.69    9.30
  -4   7   2   92.79    6.90
   4   7  -2   90.19    8.50
   3  -7  -2   20.40    5.70
   3  -7  -2   19.30    5.10
  -3  -7   2   20.20    6.70
  -3  -7   2   22.90    8.50
   3   7  -2   21.60    6.20
  -3   7   2   15.50    4.70
   3   7  -2   20.30    6.70
  -3   7   2   16.70    4.50
  -2  -7   2   83.79    8.90
   2  -7  -2   90.89    7.40
   2  -7  -2   86.09    8.20
  -2  -7   2   77.79    8.00
   2   7  -2   99.39    9.70
  -2   7   2   90.39    7.30
  -2   7   2   94.79    7.60
   2   7  -2   86.59    8.50
   1  -7  -2  841.72   37.40
  -1  -7   2  761.52   37.70
   1  -7  -2  697.83   37.10
  -1  -7   2  766.92   37.40
  -1   7   2  759.02   36.90
   1   7  -2  798.32   37.50
  -1   7   2  789.72   37.20
   0  -7   2   63.89    8.00
   0  -7  -2   47.80    6.90
   0  -7   2   52.89    6.40
   0   7  -2   55.59    7.20
   0   7  -2   50.59    6.40
   0   7   2   55.29    6.90
   0   7   2   43.40    6.10
  -1  -7  -2  199.28   12.90
  -1  -7  -2  217.38   13.80
   1  -7   2  238.08   14.30
   1  -7   2  219.08   12.80
   1   7   2  201.98   13.00
  -1   7  -2  220.48   13.00
  -1   7  -2  224.08   13.70
   1   7   2  196.18   12.60
   2  -7   2    1.40    6.70
  -2  -7  -2    3.00    6.10
  -2  -7  -2   -3.20    5.50
  -2   7  -2   -1.20    4.70
   2   7   2   -2.20    5.20
  -2   7  -2   -3.20    4.60
   2   7   2   -9.10    4.80
  -3  -7  -2   12.50    6.30
   3  -7   2   13.00    5.10
   3  -7   2   12.00    7.30
   3   7   2   15.70    6.20
   3   7   2    8.10    6.20
  -3   7  -2   17.70    6.10
  -3   7  -2   20.50    5.40
  -4  -7  -2   96.89    9.90
   4  -7   2  101.69    8.10
   4  -7   2  114.49   10.80
  -4  -7  -2   98.49    9.50
   4   7   2   97.99    9.50
  -4   7  -2  108.79    9.60
   4   7   2   91.69    9.80
  -4   7  -2  106.19    8.70
   5  -7   2  150.48   12.30
   5  -7   2  165.38   10.80
  -5  -7  -2  173.48   12.90
  -5  -7  -2  160.58   12.40
  -5   7  -2  162.18   12.20
  -5   7  -2  165.88   11.50
   5   7   2  148.49   13.30
   5   7   2  161.38   12.50
  -6  -7  -2    9.50    8.40
   6  -7   2  -11.30    5.80
   6  -7   2  -13.10    7.40
  -6  -7  -2    2.00    8.90
  -6   7  -2  -13.60    6.30
   6   7   2   -3.90    7.10
   6   7   2    0.40    7.20
  -6   7  -2   -6.50    5.20
   7  -7   2   17.00    7.80
   7  -7   2   14.40    5.10
  -7  -7  -2   13.50    7.80
  -7  -7  -2   19.30   15.10
   7   7   2   20.10    8.50
  -7   7  -2   15.10    6.50
  -7   7  -2   15.50    6.70
   7   7   2   10.20    8.30
   8  -7   2    1.50    6.50
  -8  -7  -2    3.10    7.60
   8  -7   2    6.10    4.70
  -8  -7  -2   -9.80    7.90
  -8   7  -2    2.30    6.90
   8   7   2   -8.40    7.60
  -8   7  -2   13.90    7.70
   8   7   2    8.50    8.90
  -9  -7  -2   28.60    9.60
   9  -7   2   11.60    4.80
  -9  -7  -2   17.60    8.40
   9  -7   2   23.10    5.70
   9   7   2   27.80   10.50
  -9   7  -2   12.50    7.90
  -9   7  -2   30.50    8.40
 -10  -7  -2   -0.80   10.10
 -10   7  -2   11.40    8.10
 -10   7  -2   10.70    7.50
  10   7   2   -3.50   11.20
  10   7   2    9.00   10.00
 -11  -7  -2   31.00   10.80
 -11  -7  -2   27.70   10.20
  11   7   2   36.00   10.90
 -11   7  -2   25.20    9.40
 -11   7  -2   22.90    8.10
 -12  -7  -2   -1.70   10.20
 -12  -7  -2   19.30   11.50
 -12   7  -2   10.20    7.60
 -12   7  -2    2.70    6.50
  12   7   2    2.00    9.40
  12   7   2   10.40   10.70
 -13  -7  -2    0.90    9.40
 -13  -7  -2   20.40   11.40
 -13   7  -2    7.40    7.50
  13   7   2   18.20   11.50
 -14  -7  -2   -2.80   11.30
 -14  -7  -2  -12.20    9.20
 -14   7  -2    1.90    8.10
 -14   7  -2   12.40    6.90
 -14  -8   2   -3.30    8.70
 -14   8   2    9.70    4.50
 -14   8   2   26.00    5.90
 -13  -8   2  -17.70    9.00
 -13   8   2    8.30    4.60
 -12  -8   2   11.80    9.80
 -12   8   2   12.20    4.20
 -12   8   2    2.50    5.80
  12   8  -2   -3.10    8.80
  12   8  -2   -5.90    8.60
 -11  -8   2   14.60    8.70
  11   8  -2   34.20   10.10
  11   8  -2   25.90   10.70
 -11   8   2   22.00    5.60
 -11   8   2   15.10    5.80
 -10  -8   2    5.20    7.60
  10   8  -2    4.20    7.90
 -10   8   2   -1.50    5.20
 -10   8   2    3.30    5.00
  -9  -8   2    3.90    6.90
   9   8  -2   -1.20    7.80
  -9   8   2    5.10    8.30
  -9   8   2    2.00    5.20
   9   8  -2   -6.20    9.30
  -8  -8   2    2.10    6.80
   8   8  -2    4.60    8.40
   8   8  -2   -1.50    7.70
  -8   8   2   -1.80    5.10
  -8   8   2   -0.70    4.60
  -7  -8   2   49.90    9.70
  -7   8   2   52.09    7.10
   7   8  -2   38.00   10.40
  -7   8   2   53.19    7.20
   7   8  -2   57.69   11.60
  -6  -8   2   23.30    8.20
  -6   8   2    4.30    9.00
   6   8  -2    6.20    8.70
   6   8  -2   14.10    8.40
  -5  -8   2  122.29   12.20
  -5  -8   2  120.69   11.50
   5  -8  -2  131.99    8.60
   5  -8  -2  145.89   10.20
   5   8  -2  128.49   12.30
  -5   8   2  150.68   12.40
   5   8  -2  110.89   11.00
   4  -8  -2    5.00    6.80
  -4  -8   2    0.30    7.10
  -4  -8   2   13.50    6.30
   4  -8  -2    8.20    6.30
   4   8  -2    5.70    6.60
  -4   8   2    7.20    4.90
  -4   8   2   -1.40    4.70
  -3  -8   2  297.87   18.10
  -3  -8   2  291.67   19.20
   3  -8  -2  281.57   16.60
   3  -8  -2  311.87   16.50
   3   8  -2  312.77   18.10
  -3   8   2  304.37   16.70
  -3   8   2  312.87   16.40
   3   8  -2  292.47   17.40
   2  -8  -2   -6.80    5.60
   2  -8  -2   -1.70    5.50
  -2  -8   2   -5.20    6.40
  -2  -8   2   -6.90    8.40
  -2   8   2   -0.60    4.50
   2   8  -2    5.90    6.20
  -2   8   2   -5.70    4.90
   2   8  -2    1.20    5.70
  -1  -8   2   56.59    7.60
  -1  -8   2   70.29    8.70
   1  -8  -2   58.99    7.60
   1  -8  -2   80.79   11.10
   1   8  -2   66.59    8.50
   1   8  -2   65.39    7.60
  -1   8   2   65.79    8.00
  -1   8   2   66.39    6.80
   0  -8  -2  101.39    9.40
   0  -8   2  112.49   10.10
   0  -8   2   92.09    8.70
   0  -8  -2   97.59    8.80
   0   8   2  107.99    9.70
   0   8   2   97.19    9.00
   0   8  -2  112.39    8.90
   1  -8   2  306.87   17.70
  -1  -8  -2  283.47   17.00
   1  -8   2  277.97   16.40
  -1   8  -2  291.07   17.20
   1   8   2  311.87   17.30
  -1   8  -2  293.07   16.70
   1   8   2  320.87   17.80
   2  -8   2   38.30    7.50
  -2  -8  -2   27.90    7.50
  -2  -8  -2   25.80    6.80
   2   8   2   21.90    6.60
   2   8   2   32.20    6.90
  -2   8  -2   23.70    5.30
  -2   8  -2   24.20    6.40
  -3  -8  -2  159.18   12.40
   3  -8   2  193.08   13.60
  -3  -8  -2  152.18   14.20
   3  -8   2  160.48   11.20
   3   8   2  166.18   12.50
  -3   8  -2  183.28   12.70
  -3   8  -2  189.68   11.90
   3   8   2  156.38   12.00
   4  -8   2   -2.90    5.00
   4  -8   2    8.30    7.70
  -4  -8  -2   -4.40    7.00
  -4  -8  -2   11.00    7.10
   4   8   2   -6.10    6.80
  -4   8  -2    4.50    5.20
   4   8   2   -0.40    6.90
  -4   8  -2    0.40    6.20
   5  -8   2   76.59   10.80
   5  -8   2   52.69    7.40
  -5  -8  -2   72.49   10.00
  -5  -8  -2   81.29   10.70
   5   8   2   77.09   10.40
  -5   8  -2   68.49    8.50
  -5   8  -2   67.59    9.30
   5   8   2   70.29    9.70
  -6  -8  -2   -1.20    7.40
  -6  -8  -2    1.60    8.30
   6  -8   2   -0.40    8.10
   6  -8   2    3.40    5.40
  -6   8  -2   -2.50    7.60
  -6   8  -2    1.00    5.70
   6   8   2    0.90   13.40
   6   8   2    0.30    7.50
   7  -8   2    1.50    7.90
   7  -8   2   10.10    5.50
  -7  -8  -2    0.40    7.50
  -7  -8  -2   10.50    8.60
  -7   8  -2    3.60    6.20
   7   8   2   17.50    8.60
  -7   8  -2    6.50    8.20
   7   8   2    1.70    7.70
   8  -8   2    7.00    5.50
  -8  -8  -2   12.10    8.30
  -8  -8  -2   13.20    8.90
   8  -8   2   13.80    7.60
  -8   8  -2   15.80    7.20
   8   8   2    9.30    8.70
   8   8   2    7.50    9.10
  -9  -8  -2   68.29   12.80
   9  -8   2   73.79    6.80
  -9  -8  -2   61.59   11.20
   9  -8   2   56.29    7.20
  -9   8  -2   95.79   11.30
   9   8   2   83.09   13.50
   9   8   2   84.09   14.10
  -9   8  -2   88.69   11.40
 -10  -8  -2  -11.60    8.30
 -10   8  -2    1.10    7.50
  10   8   2   12.10    9.20
 -10   8  -2   -7.40    7.30
  10   8   2   -9.60    8.40
 -11  -8  -2    7.10   10.90
 -11  -8  -2    3.30    9.30
  11   8   2   10.20    9.50
  11   8   2   -0.20   15.50
 -11   8  -2   -3.50    7.40
 -11   8  -2   13.20    7.80
 -12  -8  -2   -5.20    8.50
 -12  -8  -2   -0.10    9.60
  12   8   2   12.80    8.90
 -12   8  -2   17.90    7.40
 -12   8  -2   -2.40    7.40
  12   8   2   13.80   10.90
 -13  -8  -2    7.80   10.10
 -13  -8  -2   -0.60   10.30
  13   8   2   17.50   10.60
  13   8   2   -1.70    9.70
 -13   8  -2    3.30    7.50
 -13   8  -2    3.40    6.90
 -13  -9   2    3.80    9.30
 -13   9   2    4.40    4.80
  13   9  -2   -0.20   12.80
  13   9  -2    9.70    8.60
 -12  -9   2    8.80    8.80
  12   9  -2    9.50    9.60
 -12   9   2   15.10    4.40
  12   9  -2    7.80    9.70
 -11  -9   2    4.90    8.60
  11   9  -2   11.00   16.10
 -11   9   2   17.50    5.80
 -11   9   2   10.60    5.60
  11   9  -2   26.10   10.70
 -10  -9   2    0.60    8.40
 -10   9   2    7.30    5.50
  10   9  -2   -3.20    9.50
  10   9  -2   27.10   15.30
 -10   9   2    1.50    5.40
  -9  -9   2   20.50    8.10
  -9   9   2   22.50    6.20
   9   9  -2   14.90    9.30
  -9   9   2   13.40    6.00
   9   9  -2   10.70   10.20
  -8  -9   2   39.60    9.10
  -8   9   2   43.80    7.20
   8   9  -2   46.30   10.70
   8   9  -2   46.40   10.90
  -7  -9   2   53.49    9.70
  -7   9   2   58.09    7.70
   7   9  -2   53.99   10.90
   7   9  -2   41.50   10.80
   6  -9  -2   23.80    5.30
   6  -9  -2   28.10    6.10
  -6  -9   2   19.00    9.00
  -6  -9   2   17.00    7.50
   6   9  -2   14.10   10.40
   6   9  -2   20.20   10.10
   5  -9  -2  162.78   12.10
   5  -9  -2  157.88   10.70
  -5  -9   2  165.78   13.50
  -5  -9   2  168.68   13.80
  -5   9   2  184.68   13.50
   5   9  -2  147.49   12.80
  -5   9   2  149.39   11.30
   5   9  -2  148.89   13.80
  -4  -9   2   20.90    7.30
  -4  -9   2   11.90    8.30
   4  -9  -2   23.20    7.80
   4  -9  -2   27.20    7.40
  -4   9   2   22.70    5.80
   4   9  -2    9.80    8.10
  -4   9   2   13.70    6.50
   3  -9  -2   20.30    6.50
   3  -9  -2   22.40    6.90
  -3  -9   2   12.10    6.70
  -3  -9   2    4.70    7.80
  -3   9   2   13.40    6.20
  -3   9   2   15.80    5.90
   3   9  -2    9.00    7.20
   3   9  -2   10.50    7.60
   2  -9  -2  335.37   18.80
  -2  -9   2  362.16   20.30
   2  -9  -2  336.97   19.20
  -2  -9   2  312.87   21.10
   2   9  -2  330.47   19.90
   2   9  -2  336.77   19.40
  -2   9   2  324.77   18.50
  -2   9   2  354.06   19.20
  -1  -9   2  278.17   17.00
   1  -9  -2  315.17   17.70
  -1  -9   2  309.57   18.00
   1  -9  -2  274.67   18.00
   1   9  -2  264.97   17.40
  -1   9   2  294.27   16.90
   1   9  -2  286.37   17.60
  -1   9   2  272.07   16.30
   0  -9  -2   62.49    9.30
   0  -9  -2   73.69   10.30
   0  -9   2   67.49    8.60
   0  -9   2   75.09   10.60
   0   9   2   66.79    8.40
   0   9   2   60.89    8.40
  -1  -9  -2   55.29    8.50
   1  -9   2   42.90   10.10
   1  -9   2   48.90    7.70
   1   9   2   62.79    8.20
  -1   9  -2   46.10    8.10
  -1   9  -2   53.69    8.20
   1   9   2   41.10    7.80
  -2  -9  -2   36.80    8.60
  -2  -9  -2   27.80    7.50
   2  -9   2   17.60    8.00
  -2   9  -2   31.70    7.40
   2   9   2   19.80    7.10
  -2   9  -2   33.50    7.20
   2   9   2   33.30    9.40
   3  -9   2   -6.70    8.30
  -3  -9  -2    0.70    6.40
  -3  -9  -2   15.80    7.80
   3  -9   2    7.60    6.00
  -3   9  -2    4.70    5.40
  -3   9  -2   -4.10    6.00
   3   9   2    7.80    6.80
   3   9   2    9.80    7.00
  -4  -9  -2  162.58   13.90
   4  -9   2  230.98   16.20
   4  -9   2  179.98   12.60
  -4  -9  -2  191.98   14.40
  -4   9  -2  204.88   14.30
  -4   9  -2  198.48   13.40
   4   9   2  185.88   14.40
   5  -9   2   86.29   11.70
   5  -9   2   55.99    7.70
  -5  -9  -2   63.29   10.40
  -5  -9  -2   77.79   11.90
  -5   9  -2   66.79    9.60
  -5   9  -2   73.79    9.00
   5   9   2   78.79   10.90
   5   9   2   74.99   11.00
   6  -9   2    0.60    8.80
   6  -9   2   -6.10    5.60
  -6  -9  -2    3.10    8.60
  -6  -9  -2    8.10    7.70
   6   9   2   20.50   13.60
  -6   9  -2    3.70    6.30
   6   9   2    1.70    9.50
  -6   9  -2    3.40    7.30
  -7  -9  -2    7.40    8.50
   7  -9   2   -3.70    5.60
   7  -9   2   -4.50    9.20
  -7  -9  -2   -4.40    7.60
  -7   9  -2    3.70    7.60
   7   9   2   -4.10    8.10
  -7   9  -2    2.10    6.40
   7   9   2   16.60    9.10
   8  -9   2   -0.40    7.10
  -8  -9  -2    4.60    9.20
  -8  -9  -2    9.60    8.50
   8  -9   2    4.80    5.10
  -8   9  -2    0.10    8.00
   8   9   2    2.60    8.90
   8   9   2   -0.90   11.10
  -8   9  -2    8.90    7.90
  -9  -9  -2   -6.50    8.70
   9  -9   2    2.50    5.60
   9  -9   2    2.60    5.10
  -9  -9  -2  -15.20    7.50
  -9   9  -2   -4.90    7.80
  -9   9  -2   -4.40    7.50
   9   9   2  -11.40    9.20
   9   9   2   -1.70   10.30
 -10  -9  -2    7.30   10.60
 -10  -9  -2   29.00   10.60
 -10   9  -2   31.60    9.30
  10   9   2   28.40   10.10
 -10   9  -2   27.00    9.20
  10   9   2   20.60   11.10
 -11  -9  -2   24.90   10.70
 -11  -9  -2   -2.70    9.30
 -11   9  -2    8.70    8.60
 -11   9  -2   19.20    7.80
  11   9   2   36.50   12.80
  11   9   2   16.10   10.50
 -12  -9  -2  -22.40    9.00
 -12  -9  -2    2.10   11.20
 -12   9  -2    2.60    9.10
  12   9   2   -4.60    9.90
 -12   9  -2   15.60    9.40
 -13  -9  -2    9.20   16.10
 -13  -9  -2    0.20   11.50
  13   9   2   15.40   13.60
 -13   9  -2   23.20    8.70
 -13   9  -2   16.60    7.60
  13   9   2   10.10   11.10
 -13 -10   2   36.10   10.60
 -13  10   2    2.60    4.30
  13  10  -2   12.40   14.80
  13  10  -2    9.60   10.50
 -12 -10   2   21.70   11.10
  12  10  -2   37.70   13.00
 -11 -10   2    5.60    9.00
  11  10  -2    5.00   10.30
 -11  10   2    9.10    6.10
 -10 -10   2    3.50    8.10
 -10  10   2   12.00    6.10
  10  10  -2    6.20   10.80
  10  10  -2    9.00    9.30
  -9 -10   2   58.89   11.20
  -9 -10   2   50.79   16.10
   9  10  -2   36.10   11.50
   9  10  -2   39.20   11.70
  -9  10   2   42.00    8.20
  -8 -10   2    8.10   10.40
  -8 -10   2    0.70    7.30
  -8  10   2   15.00    6.80
   8  10  -2   13.50    9.40
  -7 -10   2   -3.90   10.30
  -7 -10   2   23.20    8.00
  -7  10   2    9.50    6.10
   7  10  -2   -1.90    9.50
   7  10  -2    5.30   15.30
   6 -10  -2  200.38   12.00
   6 -10  -2  210.88   13.10
  -6 -10   2  240.68   16.70
  -6 -10   2  202.98   15.30
  -6  10   2  206.38   14.30
   6  10  -2  172.38   16.10
   6  10  -2  196.68   16.30
  -5 -10   2   -0.90    8.80
   5 -10  -2   -4.50    6.40
   5 -10  -2   -5.90    7.20
  -5 -10   2   -5.50    6.90
  -5  10   2    8.60    6.00
   5  10  -2   10.60    9.00
   5  10  -2    0.00    7.30
  -5  10   2   -7.50    5.40
  -4 -10   2    5.20    6.80
   4 -10  -2   19.70    8.10
  -4 -10   2    8.00    8.70
   4 -10  -2    5.90    6.70
  -4  10   2   11.20    6.10
  -4  10   2   23.30    6.80
   4  10  -2   -1.00    8.30
   4  10  -2   13.70    9.10
  -3 -10   2   95.09   11.70
   3 -10  -2  126.89   10.10
   3 -10  -2  115.99   11.70
  -3 -10   2  118.09   10.80
  -3  10   2  104.49    9.80
  -3  10   2  117.59    9.90
   3  10  -2   92.59   11.70
   3  10  -2  113.89   10.80
   2 -10  -2   37.30    8.30
   2 -10  -2   35.50    8.50
  -2 -10   2   24.40    7.60
  -2 -10   2   19.70    8.90
   2  10  -2   35.20    8.70
  -2  10   2   26.90    6.70
   2  10  -2   40.10    8.20
  -2  10   2   29.40    7.30
   1 -10  -2    1.60    8.00
  -1 -10   2    8.60    6.70
  -1 -10   2   -3.00    9.20
   1  10  -2  -11.00    7.10
  -1  10   2    6.80    6.10
  -1  10   2    1.60    6.10
   1  10  -2  -10.00   10.70
   0 -10  -2  240.88   16.60
   0 -10   2  247.28   15.90
   0 -10  -2  237.78   15.90
   0 -10   2  267.77   17.20
   0  10   2  241.48   16.40
   0  10  -2  264.77   16.20
   0  10  -2  305.07   17.90
   0  10   2  238.98   15.60
  -1 -10  -2   -1.70    6.90
   1 -10   2   -6.00    5.80
  -1 -10  -2  -17.50    7.00
   1 -10   2   -7.90    9.10
   1  10   2   -7.10    6.30
   1  10   2    2.80    6.50
  -1  10  -2   -0.60    5.60
   2 -10   2   82.09   11.80
  -2 -10  -2   65.39    9.70
  -2  10  -2   63.19    8.40
   2  10   2   47.30    8.80
  -2  10  -2   55.49    8.90
   2  10   2   50.59   11.00
   3 -10   2   11.90    7.40
  -3 -10  -2   18.50    8.00
   3 -10   2   37.10   10.30
   3  10   2   18.30    8.00
  -3  10  -2   24.30    7.80
   3  10   2   23.50    8.00
  -3  10  -2   22.90    7.60
  -4 -10  -2   51.29   10.30
  -4 -10  -2   36.40    9.00
   4 -10   2   39.90    7.50
   4 -10   2   33.60   10.60
   4  10   2   46.00   10.70
  -4  10  -2   32.30    9.10
  -4  10  -2   43.60    8.30
   4  10   2   33.80    9.30
   5 -10   2    2.60    8.90
  -5 -10  -2   -4.50    8.40
   5 -10   2   -3.60    7.60
  -5 -10  -2   -5.40    7.60
   5  10   2  -12.80    7.60
  -5  10  -2   -6.60    7.50
  -5  10  -2    6.80    6.70
   5  10   2  -15.00    7.70
   6 -10   2  176.48   14.20
  -6 -10  -2  168.88   14.50
   6 -10   2  135.89   11.30
  -6 -10  -2  150.48   13.80
  -6  10  -2  155.28   13.40
   6  10   2  121.79   13.90
   6  10   2  147.49   13.60
  -6  10  -2  145.99   12.80
   7 -10   2    4.70    6.20
  -7 -10  -2   10.30   10.40
  -7 -10  -2   -6.80    8.00
   7 -10   2    4.80    8.70
  -7  10  -2   -1.20    7.30
  -7  10  -2   12.70    6.70
   7  10   2    2.90    9.20
   7  10   2    1.40    8.90
   8 -10   2   34.60    7.30
  -8 -10  -2   30.30    9.70
  -8 -10  -2   30.70   10.90
   8 -10   2   40.50    8.80
  -8  10  -2   46.80    8.80
   8  10   2   29.30   13.70
  -8  10  -2   30.30   11.70
   9 -10   2   16.70    5.70
  -9 -10  -2   20.90    9.70
  -9 -10  -2   15.50   10.00
   9 -10   2   14.10    6.40
  -9  10  -2   18.50    8.80
   9  10   2   10.50   10.30
  -9  10  -2   29.90    9.70
 -10 -10  -2    1.80    9.30
 -10 -10  -2    4.10    9.10
  10  10   2   14.90   11.10
  10  10   2    5.40   12.20
 -10  10  -2    5.20    8.20
 -10  10  -2   16.90    7.60
 -11 -10  -2    6.20    9.80
 -11 -10  -2   -5.60    8.90
 -11  10  -2   17.70    7.70
  11  10   2    5.40    9.20
  11  10   2    4.40   10.60
 -11  10  -2    3.90    8.10
 -12 -10  -2   -8.00   11.10
 -12 -10  -2    4.40   11.20
 -12  10  -2    9.30    7.00
  12  10   2   22.20   11.90
 -12  10  -2   12.00    8.70
 -12 -11   2    6.50   10.60
 -12 -11   2   27.20   11.80
 -12  11   2    2.80    5.30
  12  11  -2   10.90   10.60
 -11 -11   2    8.60    9.60
 -11  11   2    7.80    5.60
  11  11  -2    9.40    9.10
 -10 -11   2   36.00   10.30
 -10 -11   2   17.60    9.60
 -10  11   2   29.80    7.40
  10  11  -2   27.50   13.00
  10  11  -2   23.00   10.20
  -9 -11   2    4.60   12.00
  -9 -11   2    3.70    9.30
   9  11  -2   -1.80    9.40
  -9  11   2   -2.60    6.00
   9  11  -2   -1.10    9.30
  -8 -11   2   12.10    8.40
  -8 -11   2    9.80   10.60
  -8  11   2    8.50    6.70
   8  11  -2   -6.90    8.30
   8  11  -2    8.00   12.30
  -8  11   2    5.80    6.30
  -7 -11   2    4.30    8.00
  -7 -11   2   -9.70    9.80
   7 -11  -2  -11.10    4.10
  -7  11   2  -11.70    5.90
  -7  11   2    0.40    6.30
   7  11  -2    9.00   10.30
  -6 -11   2   -8.10    7.20
  -6 -11   2  -10.50    8.60
   6 -11  -2   -2.30    7.00
   6 -11  -2   -2.00    5.80
  -6  11   2    1.60    6.60
   6  11  -2  -12.30    7.70
   6  11  -2   -0.40    9.10
  -5 -11   2  -12.40    8.70
   5 -11  -2   -8.30    6.40
  -5 -11   2   -6.70    7.10
   5 -11  -2  -13.10    8.00
   5  11  -2   -5.90    7.90
   5  11  -2   -2.10    8.10
  -5  11   2  -11.50    7.60
  -5  11   2   -4.40    6.40
   4 -11  -2  150.08   14.40
   4 -11  -2  129.09   11.10
  -4 -11   2  109.09   11.90
  -4 -11   2  133.39   13.20
  -4  11   2  140.69   11.10
  -4  11   2   96.89   11.00
   4  11  -2  125.49   13.20
   4  11  -2  136.69   12.10
  -3 -11   2   24.80    9.60
  -3 -11   2   19.20    7.70
   3 -11  -2   38.40    8.70
   3 -11  -2   51.29    8.80
  -3  11   2   36.00    8.20
   3  11  -2   43.70    8.80
  -3  11   2   43.00    7.70
   3  11  -2   35.20    9.70
  -2 -11   2   11.70    9.10
   2 -11  -2    5.50    7.80
   2 -11  -2   15.40    8.60
  -2 -11   2    5.00    6.90
  -2  11   2    8.30    7.40
   2  11  -2   10.40    7.20
  -2  11   2   12.50    7.10
   2  11  -2   14.20    8.20
   1 -11  -2    2.40    9.00
   1 -11  -2    9.00   13.30
  -1 -11   2    0.90    8.40
  -1 -11   2   10.30    7.30
   1  11  -2    2.40    7.90
  -1  11   2    2.30    7.50
  -1  11   2    8.10    7.10
   1  11  -2   22.20    7.60
   0 -11   2   12.90    6.90
   0 -11   2   -3.50    8.20
   0 -11  -2  -10.80    8.60
   0 -11  -2   -2.50    8.50
   0  11   2   -5.80    6.40
   0  11   2    5.50    6.60
   0  11  -2   -2.60    7.10
   0  11  -2    1.60    6.80
   1 -11   2   19.10    8.70
  -1 -11  -2   -0.30    7.40
   1 -11   2   -4.50    8.40
  -1 -11  -2   -4.40    7.60
   1  11   2   -8.40    6.20
  -1  11  -2   -9.00    7.20
  -1  11  -2   -2.90    6.00
   1  11   2   -0.70    6.80
   2 -11   2  100.59   13.40
  -2 -11  -2   83.99   11.40
  -2 -11  -2   74.79   11.00
  -2  11  -2   82.89   10.10
   2  11   2   89.49   10.90
   2  11   2   96.99   10.40
   3 -11   2   -3.60    5.80
  -3 -11  -2    9.40    8.80
   3 -11   2    8.70    8.90
  -3  11  -2   29.50    7.20
  -3  11  -2    8.30    7.30
   3  11   2    5.10    7.90
   3  11   2   10.80    7.60
  -4 -11  -2   42.30    9.90
   4 -11   2   48.50    8.80
   4  11   2   33.70    8.80
   4  11   2   48.20    9.90
  -4  11  -2   43.30    9.50
  -4  11  -2   48.40    8.50
   5 -11   2   22.10   11.20
  -5 -11  -2   27.00   10.00
  -5 -11  -2   18.20   10.10
   5  11   2   21.80    9.30
  -5  11  -2   25.30    8.80
  -5  11  -2   33.10   10.10
   5  11   2   34.00    9.60
   6 -11   2    1.40    7.20
   6 -11   2  -13.50    7.90
  -6 -11  -2    6.40    8.40
  -6 -11  -2    1.80    9.70
   6  11   2   -0.30    8.60
  -6  11  -2  -13.00    7.50
   6  11   2    7.50    9.10
  -6  11  -2   -1.60    6.70
  -7 -11  -2    4.80    9.60
  -7 -11  -2   -2.30    8.40
   7 -11   2   -3.90    6.80
   7 -11   2   17.70    8.80
   7  11   2    0.40    8.80
  -7  11  -2    1.40    7.40
   7  11   2    9.00    9.40
  -7  11  -2    6.70    7.90
   8 -11   2   41.50    8.90
  -8 -11  -2   48.30   12.20
  -8 -11  -2   43.60   11.00
   8 -11   2   56.29    7.60
   8  11   2   35.90   11.30
   8  11   2   45.80   12.40
  -8  11  -2   45.90    9.60
   9 -11   2    7.10    6.40
  -9 -11  -2   -4.60   15.90
   9 -11   2    0.60    6.20
  -9 -11  -2  -11.10   11.60
   9  11   2   -1.10   16.30
   9  11   2    2.90    9.90
  -9  11  -2    1.10    6.50
  -9  11  -2   16.50    8.30
 -10 -11  -2    5.70    9.60
 -10 -11  -2    8.00   12.00
 -10  11  -2   24.00    6.90
  10  11   2   16.70    9.60
  10  11   2    0.30   13.20
 -10  11  -2   18.30    9.00
 -11 -11  -2   12.90   10.50
 -11 -11  -2   18.20   10.90
  11  11   2   15.90   11.90
 -11  11  -2    5.20    8.20
  11  11   2   17.10   12.60
 -12 -11  -2   -3.20   11.00
 -12 -11  -2  -19.80    9.30
 -12  11  -2   16.00    6.30
  12  11   2    6.20   10.70
  12  11   2   -2.90   12.10
 -12  11  -2   17.60    8.70
  12  12  -2   -3.80   14.80
 -12  12   2    4.40    6.30
  12  12  -2   15.50   12.20
 -11 -12   2   42.50   11.20
 -11 -12   2   -3.20    9.20
  11  12  -2    2.70   10.80
 -11  12   2   11.90    8.20
 -10 -12   2    9.40   10.70
 -10 -12   2   25.10   10.40
  10  12  -2    8.80   11.60
 -10  12   2   16.20    7.30
 -10  12   2   13.80    6.40
  10  12  -2   19.90   10.20
  -9 -12   2    6.70    9.80
  -9 -12   2    9.80    9.30
   9  12  -2   19.50   11.20
   9  12  -2   13.30   11.30
  -9  12   2   13.70    7.40
  -9  12   2   14.70    7.10
  -8 -12   2   20.50    8.90
  -8 -12   2   42.80   11.30
   8  12  -2   33.50   10.80
  -8  12   2   31.70    7.80
  -8  12   2   28.60    7.50
   8  12  -2   20.30   11.10
   7 -12  -2   15.50    6.30
  -7 -12   2   14.20    9.40
   7 -12  -2   13.90    5.50
  -7 -12   2   10.50    8.70
  -7  12   2   11.30    7.20
  -7  12   2   13.70    6.70
   7  12  -2   11.30    9.30
  -6 -12   2    5.50    9.00
  -6 -12   2   10.90    8.70
   6 -12  -2   -5.60    7.40
   6 -12  -2    4.20    6.70
   6  12  -2   -1.00    8.40
  -6  12   2   -0.60    7.80
   6  12  -2   -5.90    8.70
  -6  12   2    5.80    6.70
   5 -12  -2   -8.10    6.90
   5 -12  -2   -1.10    7.40
  -5 -12   2   -4.50    8.90
  -5 -12   2   -5.10    7.40
  -5  12   2    0.80    6.20
   5  12  -2   -4.10    8.30
   5  12  -2    6.80    8.80
  -5  12   2   -6.40    6.30
   4 -12  -2   -3.60    7.20
   4 -12  -2   13.40    8.20
  -4 -12   2   -9.40    7.50
  -4 -12   2    2.20    9.10
   4  12  -2   -3.70    8.80
   4  12  -2   -0.90    7.80
  -4  12   2   -2.00    6.40
   3 -12  -2   -1.40    8.10
  -3 -12   2   -1.30    9.10
  -3 -12   2   -8.30    6.80
   3 -12  -2   -0.40    7.60
   3  12  -2  -18.40    8.20
   3  12  -2   -1.20    7.40
  -3  12   2  -13.60    6.50
  -3  12   2    2.30    7.00
   2 -12  -2   39.00    9.20
  -2 -12   2   45.00   10.70
  -2 -12   2   37.50    9.40
   2  12  -2   49.80    9.30
   2  12  -2   39.30    9.60
  -2  12   2   44.50    8.80
  -2  12   2   39.10    9.00
  -1 -12   2   42.00    9.40
  -1 -12   2   33.90   10.10
   1 -12  -2   40.40   10.30
   1  12  -2   42.30    9.70
  -1  12   2   53.69    9.60
   1  12  -2   40.00    9.10
  -1  12   2   32.90    8.00
   0 -12   2   13.20    8.00
   0 -12   2   11.00    9.40
   0 -12  -2   17.80    8.60
   0 -12  -2   34.70   10.50
   0  12  -2   13.60    8.00
   0  12  -2   16.10    8.30
   0  12   2   12.10    8.00
   0  12   2   21.50    7.80
   1 -12   2    1.80    6.80
   1 -12   2   -9.00   10.10
  -1 -12  -2   -2.70    9.40
  -1 -12  -2  -15.30    7.60
  -1  12  -2  -18.40    7.00
   1  12   2  -12.70    6.80
   1  12   2    3.50    7.40
  -1  12  -2  -11.40    6.70
   2 -12   2   28.70   11.40
  -2 -12  -2   14.60    8.60
  -2 -12  -2   24.10   10.50
  -2  12  -2   15.20    7.50
   2  12   2    5.40    7.90
   2  12   2   20.00    8.20
  -2  12  -2   12.80    7.90
  -3 -12  -2   59.09   11.00
  -3 -12  -2   57.79   17.10
   3 -12   2   44.50    9.70
  -3  12  -2   46.70    9.20
   3  12   2   67.19   11.40
   3  12   2   44.30    9.40
   4 -12   2   20.10   10.40
   4 -12   2   23.00    8.40
  -4 -12  -2   -0.80    9.50
   4  12   2   17.60    8.80
  -4  12  -2   26.90    8.30
   4  12   2   23.20    8.80
   5 -12   2   30.00   10.10
  -5 -12  -2   24.90    9.50
   5  12   2   49.70   10.50
  -5  12  -2   23.70    9.30
  -5  12  -2   28.50    8.60
   5  12   2   30.20   10.20
   6 -12   2    2.50    9.40
  -6 -12  -2    3.80    8.80
   6 -12   2    9.70    7.10
  -6  12  -2    4.80    7.90
  -6  12  -2   10.50    8.90
   6  12   2   18.30    9.50
   6  12   2   16.80    9.80
  -7 -12  -2    7.10    9.00
   7 -12   2   13.70    8.90
   7 -12   2    6.20    6.80
  -7 -12  -2   -1.90   10.60
   7  12   2    3.30    9.20
   7  12   2    2.90   10.30
  -7  12  -2    9.20    8.20
  -7  12  -2   15.60    9.10
   8 -12   2   17.30    8.60
   8 -12   2    7.80    6.30
  -8 -12  -2   -3.90    9.10
  -8 -12  -2   -7.50   10.20
   8  12   2    3.60   10.20
   8  12   2   12.30    9.90
  -8  12  -2   14.50    8.30
   9 -12   2    2.10    6.60
  -9 -12  -2  -14.00   10.70
  -9 -12  -2   14.20   11.10
   9  12   2   -8.40    9.80
  -9  12  -2   17.00    9.20
   9  12   2   12.80   10.60
  -9  12  -2   28.00    8.40
 -10 -12  -2    0.50    9.10
 -10 -12  -2    3.90   11.20
  10  12   2   24.70   14.40
  10  12   2    8.80   10.40
 -10  12  -2   12.30    7.90
 -10  12  -2   21.90    9.60
 -11 -12  -2  -11.40   11.10
 -11 -12  -2   -6.70    9.10
 -11  12  -2   20.70    7.70
 -11  12  -2   25.00    9.10
  11  12   2   12.30   13.90
 -11 -13   2   21.20   11.70
 -11 -13   2    4.60   11.00
  11  13  -2   -7.10   11.70
 -11  13   2    4.20    6.90
  11  13  -2   26.90   14.20
 -10 -13   2   26.50   11.30
 -10 -13   2   -0.90    8.70
  10  13  -2   30.10   15.90
 -10  13   2    9.30    7.40
  10  13  -2   18.90   10.20
  -9 -13   2   12.40    9.50
  -9 -13   2   18.60   10.50
  -9  13   2    8.70    6.30
   9  13  -2   23.90   11.70
   9  13  -2   -0.90   11.10
  -9  13   2    2.60    6.50
  -8 -13   2    0.40    9.20
  -8 -13   2  -12.80   13.40
  -8  13   2    1.40    6.60
   8  13  -2   -3.30    9.50
   8  13  -2    7.90    9.30
  -8  13   2   -3.70    7.00
   7 -13  -2   12.20    6.90
  -7 -13   2   -5.30    8.50
  -7 -13   2   20.30   10.50
   7 -13  -2    6.90    6.10
  -7  13   2   27.10    8.10
  -7  13   2    5.70    7.20
   7  13  -2    0.70    8.90
   7  13  -2   -1.60   11.20
   6 -13  -2   -9.10    6.80
   6 -13  -2    7.30    8.30
  -6 -13   2    4.00    9.80
  -6 -13   2   12.30    9.30
   6  13  -2   -7.20    8.80
  -6  13   2    0.80    6.50
   6  13  -2    0.60    9.10
  -6  13   2    2.30    9.40
  -5 -13   2   46.50   10.60
   5 -13  -2   61.69   10.80
  -5 -13   2   58.19   12.20
   5 -13  -2   69.69   10.40
   5  13  -2   61.29   11.30
  -5  13   2   60.79    9.60
  -5  13   2   45.00    9.70
   5  13  -2   52.69   11.40
   4 -13  -2    7.20    8.80
   4 -13  -2   -3.40    8.50
  -4 -13   2    3.70    9.30
  -4 -13   2    2.80    8.10
  -4  13   2   -8.60    7.20
  -4  13   2   -6.00    6.90
   4  13  -2    6.60    8.00
   4  13  -2   -4.50    8.80
  -3 -13   2   -7.30    8.70
   3 -13  -2   -2.20    8.00
  -3 -13   2  -15.30    7.00
   3 -13  -2   -4.70    7.90
  -3  13   2    1.00    7.00
   3  13  -2    5.00    7.50
  -3  13   2   -4.70    5.80
   3  13  -2   -2.20    8.10
  -2 -13   2   -1.50   15.20
   2 -13  -2   -4.70    9.00
   2 -13  -2   -3.90    8.80
  -2 -13   2    5.10    8.60
   2  13  -2   -7.20    7.80
   2  13  -2    2.00    7.70
  -2  13   2   -2.80    6.50
  -1 -13   2   58.59   11.80
   1 -13  -2   49.50   12.20
  -1 -13   2   66.09   11.00
   1 -13  -2   68.69   10.70
  -1  13   2   55.19    9.60
  -1  13   2   53.09   10.70
   1  13  -2   77.59   11.50
   1  13  -2   51.59   10.60
   0 -13  -2    5.90   11.10
   0 -13   2    5.40   11.30
   0 -13   2    1.40    7.90
   0 -13  -2    5.80    8.50
   0  13  -2   24.90   10.70
   0  13  -2   12.40    8.70
   0  13   2   17.80    9.20
   0  13   2   13.40    8.70
   1 -13   2  133.19   19.00
  -1 -13  -2  129.09   14.10
   1 -13   2  113.39   12.10
  -1  13  -2  120.29   12.40
   1  13   2  176.98   19.10
  -1  13  -2  171.68   14.10
   1  13   2  130.19   13.40
  -2 -13  -2   -6.10    8.70
   2 -13   2   -7.00   10.10
  -2 -13  -2    7.90    9.30
   2  13   2   12.70    9.20
  -2  13  -2   -7.60    8.50
   2  13   2    8.10    8.10
  -2  13  -2   -7.50    6.90
   3 -13   2    7.30    8.30
  -3 -13  -2   -4.90   13.30
   3 -13   2  -13.10    8.50
  -3 -13  -2    3.70    8.90
  -3  13  -2  -13.70    8.20
   3  13   2    3.60    8.50
  -3  13  -2    2.60    8.10
   3  13   2  -10.80    7.90
   4 -13   2   10.80    8.10
  -4 -13  -2    5.40    9.30
   4 -13   2   -9.90   10.00
  -4 -13  -2   -0.90    8.40
  -4  13  -2    8.70    8.00
   4  13   2    6.30    8.40
   4  13   2   -6.10    8.30
   5 -13   2   27.70   11.40
   5 -13   2   24.90   10.10
  -5 -13  -2   18.60    9.90
   5  13   2   32.50   10.50
   5  13   2   40.90   11.10
  -5  13  -2   33.70    9.60
   6 -13   2   -0.80    8.70
  -6 -13  -2    5.90    8.80
   6 -13   2    0.80    6.80
  -6  13  -2    1.00    8.00
  -6  13  -2    8.20    8.60
   6  13   2   -0.90    9.10
   6  13   2   -4.50    8.10
   7 -13   2   38.10    9.10
  -7 -13  -2   12.10   10.70
   7 -13   2   36.60   10.40
  -7  13  -2   45.20   10.70
   7  13   2   31.90   11.00
  -7  13  -2   49.30   10.30
   8 -13   2    2.00    8.50
   8 -13   2    3.40    7.10
  -8 -13  -2   -1.70    8.90
   8  13   2   10.00   10.30
   8  13   2   13.00   10.50
  -8  13  -2   15.40    7.60
   9 -13   2    9.60    6.90
  -9 -13  -2  -14.80    9.00
  -9  13  -2    6.10    9.70
   9  13   2   -4.40   10.00
   9  13   2   -8.30   10.80
  -9  13  -2    6.10    7.90
 -10 -13  -2    2.40   10.60
  10  13   2    6.10   11.70
 -10  13  -2    9.50    7.40
  10  13   2  -12.90   12.50
 -10  13  -2   -7.40    8.70
 -10 -14   2  -14.20    8.80
 -10 -14   2   26.20   11.40
 -10  14   2    9.00    7.80
 -10  14   2    7.80    7.20
  10  14  -2    3.20   11.40
  -9 -14   2   25.40   11.00
  -9 -14   2    7.30   10.30
   9  14  -2   22.30   11.90
   9  14  -2   12.40   10.60
  -9  14   2   27.20    8.30
  -8 -14   2   14.40   11.70
  -8 -14   2   11.90    9.50
  -8  14   2    6.40    8.00
   8  14  -2    4.50   10.10
  -8  14   2   -3.40    6.50
   8  14  -2   -1.80    9.70
   7 -14  -2   -6.40    6.90
  -7 -14   2   -3.80    9.20
  -7 -14   2    6.40    8.40
   7  14  -2   25.10   11.00
  -7  14   2    8.40    7.80
   7  14  -2    2.50    9.10
  -7  14   2   12.50    6.70
   6 -14  -2   -4.80    7.70
  -6 -14   2   16.20   10.30
  -6 -14   2   19.90    9.50
   6 -14  -2    3.90    8.10
  -6  14   2    9.30    9.90
  -6  14   2   34.50    8.50
   6  14  -2    6.30   10.10
  -5 -14   2   -3.20    9.60
   5 -14  -2    2.60    9.40
   5 -14  -2    9.90    8.30
  -5 -14   2   -6.00    8.20
   5  14  -2   -7.40    8.30
  -5  14   2    8.90    8.60
   5  14  -2   -8.10    8.20
  -5  14   2    3.90    7.70
   4 -14  -2    2.10    8.20
  -4 -14   2    3.40   10.00
  -4 -14   2   -4.60    8.30
   4 -14  -2   -2.40    9.50
  -4  14   2    2.20    7.90
   4  14  -2  -15.10    8.40
   4  14  -2    8.50    9.20
  -4  14   2   -2.70    7.50
  -3 -14   2   59.49   12.30
   3 -14  -2   67.89   11.30
  -3 -14   2   65.79   16.30
  -3  14   2   46.00   10.60
  -3  14   2   58.89    9.80
   3  14  -2   69.29   11.70
   3  14  -2   43.70   10.60
   2 -14  -2   15.00    8.50
   2 -14  -2  -14.10    8.70
  -2 -14   2    8.20   14.60
   2  14  -2    9.60    8.80
  -2  14   2    6.90    8.90
   2  14  -2   -4.20    8.30
  -2  14   2    9.90    7.30
  -1 -14   2   25.90   10.50
   1 -14  -2   41.50   13.60
   1 -14  -2   35.90    9.70
  -1 -14   2   40.00   12.80
  -1  14   2   37.30   10.80
  -1  14   2   53.59   10.80
   1  14  -2   30.70    9.70
   1  14  -2   23.80    9.90
   0 -14  -2   26.30    9.90
   0 -14   2   12.30    9.20
   0 -14   2   26.00   11.00
   0 -14  -2    9.80    9.80
   0  14  -2    7.50    9.30
   0  14   2   36.00   10.70
   0  14  -2   28.60    9.90
   1 -14   2   -4.50    9.60
  -1 -14  -2    8.00   11.00
  -1 -14  -2   -7.90    8.70
   1 -14   2    9.40   11.20
   1  14   2    0.50    8.10
   1  14   2    5.60    8.90
  -1  14  -2   -2.80    7.40
  -2 -14  -2   -7.70    9.60
  -2 -14  -2   -2.90    9.50
   2 -14   2    8.30   10.00
   2  14   2    6.10    8.50
  -2  14  -2    5.20    8.50
  -2  14  -2   13.10    8.20
   2  14   2   18.30    8.90
   3 -14   2   72.59   13.20
  -3 -14  -2   48.60   14.10
   3 -14   2   73.49   10.10
  -3 -14  -2   58.79   12.80
  -3  14  -2   82.19   10.70
   3  14   2   71.39   12.80
  -3  14  -2   68.39   12.20
   3  14   2   80.79   11.90
   4 -14   2   -7.20   10.00
  -4 -14  -2    2.40    9.50
   4 -14   2    7.80    8.50
  -4  14  -2    7.10    9.40
   4  14   2   -5.00    8.40
  -4  14  -2    2.80    8.10
   4  14   2   14.90    9.50
   5 -14   2    0.30    9.70
   5 -14   2   15.90    8.40
  -5 -14  -2    6.90    9.90
  -5  14  -2    7.50    9.10
   5  14   2   12.40    9.40
   5  14   2    4.90   11.00
  -6 -14  -2   17.80   10.40
   6 -14   2    3.90    7.60
   6 -14   2    6.40   10.50
  -6  14  -2   13.50    9.60
   6  14   2   19.60   10.30
   6  14   2   15.00   10.20
  -7 -14  -2    2.80    9.40
   7 -14   2   -3.50    7.30
   7 -14   2    8.90    9.40
   7  14   2    9.00   10.20
  -7  14  -2    2.50   10.80
   7  14   2    1.10    9.70
   8 -14   2    4.70    8.20
  -8 -14  -2   -1.90   10.20
   8  14   2    1.40   10.30
   8  14   2    7.70   10.60
  -9 -14  -2    6.60   10.20
   9 -14   2    0.30    6.40
   9 -14   2    5.40    7.30
   9  14   2   21.90   11.70
   9  14   2   19.40   12.10
  -9  14  -2   31.20    8.10
  -9  14  -2   13.60    9.20
  -9 -15   2   30.90   17.90
  -9 -15   2  -11.70    9.90
   9  15  -2    5.10   11.40
  -9  15   2   23.10    8.90
  -9  15   2    4.50    7.90
   9  15  -2   -1.90   13.10
  -8 -15   2    6.60   17.50
  -8 -15   2    2.20   10.00
   8  15  -2    3.50   11.00
  -8  15   2   17.60    8.00
  -8  15   2   14.40    8.20
   8  15  -2   10.40   12.30
  -7 -15   2   -4.00    9.20
   7 -15  -2   -2.60    7.30
  -7  15   2    1.70   10.50
  -7  15   2    6.90    7.90
   7  15  -2   12.80   10.30
   7  15  -2    3.90   10.30
   6 -15  -2  -15.00    7.80
  -6 -15   2    6.90    9.10
   6 -15  -2    5.20    8.50
  -6  15   2    1.70    7.40
   6  15  -2   10.70    9.90
   6  15  -2    7.80   10.80
  -6  15   2   -7.50    9.30
   5 -15  -2   -4.60    8.70
   5 -15  -2   10.90    9.10
  -5 -15   2   -7.10    9.20
  -5 -15   2   -1.70   10.40
   5  15  -2   -7.40    8.90
  -5  15   2    1.70    7.30
  -5  15   2   -7.30    7.40
   5  15  -2  -10.20    9.60
  -4 -15   2   27.80   11.40
   4 -15  -2   46.50   10.20
  -4 -15   2   24.30   10.50
   4 -15  -2   19.40    8.80
  -4  15   2   23.80    8.20
   4  15  -2   29.10   10.40
  -4  15   2   39.70    9.30
   4  15  -2   24.10   10.20
   3 -15  -2   13.80    9.80
  -3 -15   2   -1.60    9.30
  -3 -15   2   -7.80    9.30
  -3  15   2    3.10    8.50
   3  15  -2   -6.20    8.40
   3  15  -2    1.30    9.30
  -3  15   2    7.40    8.70
   2 -15  -2   16.80    9.30
   2 -15  -2   15.30   10.40
  -2 -15   2   26.80   11.40
  -2 -15   2    3.80   10.40
  -2  15   2   29.80    8.90
   2  15  -2   11.90   10.90
   2  15  -2   18.00   10.80
  -2  15   2   11.60    8.20
  -1 -15   2  -13.00   10.10
  -1 -15   2   -2.60   10.40
   1 -15  -2  -12.20   10.10
   1 -15  -2    4.40    8.90
  -1  15   2    2.70    9.80
  -1  15   2   -2.80    7.70
   1  15  -2    8.00    8.90
   1  15  -2   -3.60   16.40
   0 -15   2    6.20   11.70
   0 -15   2   -0.70    9.10
   0 -15  -2    2.20    8.80
   0 -15  -2  -11.50   10.20
   0  15   2    2.10   10.40
   0  15  -2    5.40    8.50
   0  15  -2   14.10    9.50
   0  15   2  -17.20    7.90
  -1 -15  -2    3.90   11.20
  -1 -15  -2   14.70   11.20
   1 -15   2   21.80   12.10
   1 -15   2    3.30    8.90
  -1  15  -2   11.70    9.90
   1  15   2    2.30    8.20
  -1  15  -2   10.90    9.40
   1  15   2   15.90    9.00
   2 -15   2   39.20   11.50
  -2 -15  -2    4.70   12.30
  -2 -15  -2   36.30   12.50
   2 -15   2   27.20   17.00
  -2  15  -2   21.90    9.30
  -2  15  -2   36.80   11.00
   2  15   2   31.40   10.60
   3 -15   2    3.80   11.00
   3 -15   2    0.70    8.70
  -3 -15  -2   -1.70   10.10
  -3 -15  -2    7.00   10.10
  -3  15  -2    6.60    8.60
   3  15   2    9.40    9.60
  -3  15  -2   10.00    9.10
   3  15   2   -0.70    9.30
   4 -15   2   22.80   11.40
  -4 -15  -2   -1.40   10.00
  -4 -15  -2   23.30   11.00
  -4  15  -2   24.20    8.50
  -4  15  -2   15.10    9.30
   4  15   2   17.00   10.40
   4  15   2   14.80    9.70
  -5 -15  -2    3.10   10.00
  -5 -15  -2   33.30   11.20
   5 -15   2    1.20    9.60
   5 -15   2   15.10   10.50
  -5  15  -2    8.20    9.60
  -5  15  -2    9.20    7.70
   5  15   2    0.50    9.80
   5  15   2   16.80   10.30
   6 -15   2   -5.70    7.70
  -6 -15  -2   18.60   10.70
   6 -15   2    0.20   10.50
  -6 -15  -2   12.60   10.50
  -6  15  -2    9.10    9.20
  -6  15  -2  -11.10    8.00
   6  15   2   -0.10    9.80
  -7 -15  -2   23.70   11.00
   7 -15   2    4.40   11.20
  -7 -15  -2   -6.60   10.00
   7 -15   2    5.60    8.40
  -7  15  -2   24.00   12.30
   7  15   2   -3.90   11.00
   7  15   2   -5.90    9.50
  -8 -15  -2   53.09   11.90
   8 -15   2    9.30    9.10
  -8 -15  -2  -17.10   18.20
   8  15   2   19.90   11.30
   8  15   2   18.70   13.60
   7 -16  -2    0.20    7.70
   7 -16  -2    0.70    8.30
  -7 -16   2   20.30   10.70
  -7 -16   2   23.90   19.90
  -7  16   2    7.60    8.40
   7  16  -2   10.70   11.40
  -7  16   2   -3.10    8.00
   7  16  -2   22.10   11.00
   6 -16  -2   35.10   10.00
  -6 -16   2   24.60   11.70
   6 -16  -2    5.00    8.60
  -6 -16   2    5.40   10.20
   6  16  -2   11.90   10.40
   6  16  -2   14.70   11.00
  -5 -16   2    1.80   10.90
   5 -16  -2    6.20   10.00
  -5 -16   2    4.90   10.30
  -5  16   2    6.10    9.20
   5  16  -2   12.30    9.50
  -5  16   2   21.00    9.30
  -4 -16   2   -0.30   10.10
  -4 -16   2   13.60   10.30
   4 -16  -2    9.10   10.40
   4 -16  -2    0.40   10.60
  -4  16   2    5.40    8.70
   4  16  -2   37.90   11.10
  -4  16   2   18.80    9.20
   4  16  -2   14.30   10.40
   3 -16  -2   -5.70   11.90
  -3 -16   2    1.20    9.70
  -3 -16   2   -2.70    9.60
   3 -16  -2    5.30    9.90
   3  16  -2   28.40   10.60
  -3  16   2   16.10   10.00
  -3  16   2  -11.00    7.30
  -2 -16   2   16.90   11.00
  -2 -16   2   10.80   13.20
   2 -16  -2   36.00   11.40
   2 -16  -2   -0.20   10.50
   2  16  -2   -1.50    9.10
  -2  16   2   20.30    9.90
  -2  16   2    7.00    8.90
   2  16  -2   44.20   11.10
   1 -16  -2   11.40    9.10
  -1 -16   2    6.60   15.40
   1 -16  -2   -2.70    9.40
  -1 -16   2   50.89   14.10
   1  16  -2    8.60    9.00
  -1  16   2   19.50    9.70
   1  16  -2   12.50    9.10
  -1  16   2    5.30    8.40
   0 -16   2   15.60   10.60
   0 -16  -2   48.50   10.50
   0 -16   2   35.40   11.60
   0 -16  -2   45.20   13.90
   0  16  -2   23.40    9.20
   0  16   2   16.60    9.10
   0  16  -2   20.30   11.10
   0  16   2   50.99   18.10
   1 -16   2   -2.50    8.70
  -1 -16  -2   12.30   11.00
  -1 -16  -2    1.20   10.40
   1 -16   2   13.70   11.40
  -1  16  -2    6.10    9.20
  -1  16  -2   12.40   11.20
   1  16   2    9.50    8.30
   1  16   2    1.00    8.70
   2 -16   2   14.00   12.50
  -2 -16  -2   25.20   10.40
   2 -16   2   33.70   11.70
  -2 -16  -2   -3.90   16.40
   2  16   2    7.10    8.90
  -2  16  -2   23.60   10.50
   2  16   2    4.80    8.80
  -2  16  -2   14.80    9.90
  -3 -16  -2   15.00   11.50
  -3 -16  -2   -6.10   10.50
   3 -16   2   -4.10   10.70
   3 -16   2   -3.00    7.60
  -3  16  -2   -4.60    9.00
  -3  16  -2   -4.80    9.00
   3  16   2   14.70    9.70
   3  16   2    1.40    9.30
  -4 -16  -2   23.10   12.90
  -4 -16  -2   13.50   10.90
   4  16   2   25.20   10.80
  -4  16  -2    3.50    8.00
  -4  16  -2    8.40    9.30
   4  16   2   10.80    9.20
  -5 -16  -2    0.30   10.50
   5 -16   2    9.60   12.50
  -5 -16  -2    1.20   10.50
   5 -16   2    2.90    8.60
  -5  16  -2    3.60    7.90
  -5  16  -2   -3.00    7.60
   5  16   2    4.90   10.50
   6 -16   2   17.80   10.10
  -6 -16  -2   32.80   13.90
   6 -16   2    8.50    9.40
  -6 -16  -2   14.30   11.40
   6  16   2   19.40   13.90
  -6  16  -2   28.20    9.50
   6  16   2   25.70   11.60
   7 -16   2    2.50   10.10
  -7 -16  -2   -7.50   10.60
   7 -16   2    0.10    9.90
   7  16   2   -4.80   10.70
   7  16   2    6.50   11.00
  -7  16  -2    6.70    9.10
  -6 -17   2    4.20   12.20
  -6 -17   2   37.00   11.70
   6  17  -2   -9.60   10.40
  -6  17   2    8.60    9.00
  -5 -17   2   -4.60   10.80
   5 -17  -2    0.20   10.60
  -5 -17   2   33.70   11.20
   5 -17  -2   17.00   10.60
   5  17  -2   17.60   13.30
  -5  17   2    8.70    9.70
   5  17  -2  -17.60   12.10
  -5  17   2   12.20   10.90
   4 -17  -2   22.80   15.40
  -4 -17   2   15.80   11.70
  -4 -17   2   39.20   12.30
   4 -17  -2   -7.80   10.20
  -4  17   2    8.50    9.00
   4  17  -2   10.20   11.50
   4  17  -2    6.70   10.60
  -3 -17   2   -5.50   10.50
   3 -17  -2  -19.50   10.00
   3 -17  -2    4.00   10.50
  -3 -17   2   14.60   13.00
   3  17  -2   -5.50   10.00
  -3  17   2    7.90    9.60
   3  17  -2   10.60    9.90
  -3  17   2    7.80    9.00
  -2 -17   2   21.70   10.90
  -2 -17   2   18.40   11.40
   2 -17  -2   -4.90   11.30
  -2  17   2   28.60   10.60
   2  17  -2    9.90   10.50
  -2  17   2   11.90    9.10
   2  17  -2   29.00   12.10
  -1 -17   2   30.10   12.50
   1 -17  -2   -5.70   10.90
   1  17  -2   21.90   10.90
  -1  17   2   17.10    9.50
   1  17  -2    6.20    9.80
  -1  17   2    3.90    9.30
   0 -17  -2   29.80    9.60
   0 -17   2    8.00   10.60
   0 -17   2    5.20   10.90
   0  17   2    5.70    8.90
   0  17  -2    1.90    8.10
   0  17   2    3.30    8.90
   0  17  -2   -0.60    9.30
   1 -17   2    6.40   10.80
   1 -17   2   16.60   10.10
  -1 -17  -2   -5.30   10.30
  -1 -17  -2   32.80   10.30
   1  17   2    8.90    9.40
   1  17   2    8.20    9.30
  -1  17  -2   14.60    9.20
  -1  17  -2    1.60   10.50
  -2 -17  -2   13.00   10.00
  -2 -17  -2    4.90   19.60
   2 -17   2    5.40    8.80
  -2  17  -2    1.90   10.40
  -2  17  -2    5.00   10.10
   2  17   2    4.60    9.70
   2  17   2    4.00    9.30
   3 -17   2   -4.10   11.40
  -3 -17  -2   42.60   11.50
  -3 -17  -2  -16.10   10.80
   3 -17   2   -3.40    9.60
   3  17   2    5.30    9.20
   3  17   2   12.30   10.80
  -3  17  -2   20.70   10.10
  -3  17  -2   19.60    8.90
  -4 -17  -2   13.60   11.70
  -4 -17  -2   32.40   11.50
   4 -17   2    1.30   10.00
   4  17   2   38.60   11.70
  -4  17  -2    3.30    8.80
   4  17   2    8.80   10.20
   5 -17   2   -6.30    8.90
  -5 -17  -2    7.80   13.40
  -5 -17  -2   13.20   11.50
   5 -17   2   13.10   12.20
  -5  17  -2   -3.80    9.90
   5  17   2   19.20   10.70
  -5  17  -2   27.70   10.60
  -3 -18   2   -2.70   12.30
  -3 -18   2   30.80   14.50
   3 -18  -2   14.00   12.20
  -3  18   2   28.60   11.20
   3  18  -2    2.80   11.00
  -3  18   2    5.90   10.80
   3  18  -2   42.80   12.60
   2 -18  -2   14.60   10.40
  -2 -18   2  -17.80   12.60
  -2  18   2   20.70    9.70
   2  18  -2   14.30   10.50
   2  18  -2    6.20   10.70
   1 -18  -2   25.00   11.60
   1 -18  -2  -13.20   11.90
   1  18  -2    4.50    9.60
  -1  18   2    5.80   10.10
  -1  18   2    1.90    9.90
   1  18  -2   11.40    9.50
   0 -18   2   25.60   15.10
   0 -18   2    1.60   12.90
   0 -18  -2   28.50   10.20
   0  18  -2   32.00   12.20
   0  18  -2   17.80    9.60
   0  18   2   18.80    9.50
   0  18   2   15.00    9.80
  -1 -18  -2   -7.10   13.70
   1 -18   2   18.20   11.00
   1  18   2   14.40   10.10
   1  18   2   -0.60    8.50
  -1  18  -2   12.40   10.00
  -1  18  -2    5.00    9.00
   2 -18   2   -3.50   11.80
   2  18   2    4.90   10.20
   2  18   2    9.70    9.30
   3 -18   2   15.70   18.80
  -3 -18  -2    6.70   13.40
  -3  18  -2   15.00   13.90
  -3  18  -2   27.20   10.00
   3  18   2    7.00   10.20
   3  18   2   22.30   11.30
 -15   0   3    4.60    7.30
 -14   0   3    6.80    7.00
 -14   0   3   -8.50    6.70
 -13   0   3    4.10    7.30
 -13   0   3   -6.20    7.30
 -12   0   3  -11.00    6.30
 -12   0   3    2.50    6.50
 -11   0   3   69.69    9.20
 -10   0   3   -1.30    5.70
 -10   0   3   -6.90    5.00
  -9   0   3   19.70    5.70
  -9   0   3   21.00    9.30
  -8   0   3    4.00    4.10
   8   0  -3   -2.80    2.70
   8   0  -3   -5.80    3.00
  -7   0   3   39.10    4.90
  -7   0   3   43.20    8.40
   7   0  -3   26.00    3.60
   7   0  -3   41.20    4.40
  -6   0   3   -5.20    2.80
   6   0  -3   -4.70    2.30
   5   0  -3  390.66   18.40
  -5   0   3  400.96   18.80
  -5   0   3  400.76   18.70
   5   0  -3  383.96   18.80
   4   0  -3    0.80    2.00
   4   0  -3   -0.20    2.20
  -4   0   3    2.30    2.20
   3   0  -3    1.10    2.30
  -3   0   3    0.50    2.00
  -3   0   3    0.40    2.50
   3   0  -3    2.60    2.20
   2   0  -3    0.00    2.30
  -2   0   3   -0.70    1.80
   2   0  -3    0.80    2.30
  -2   0   3   -0.80    2.10
   1   0  -3 1599.54   71.39
  -1   0   3 1580.34   71.29
  -1   0   3 1533.65   71.29
   0   0   3   -2.30    2.40
   0   0   3    0.60    3.00
   0   0  -3   -0.50    2.60
   0   0  -3   -0.10    2.80
  -1   0  -3  695.43   32.30
   1   0   3  662.43   32.20
   1   0   3  689.63   32.20
  -1   0  -3  687.83   32.30
   2   0   3    3.80    5.20
  -2   0  -3    9.50    5.20
   2   0   3   -5.00    3.90
  -2   0  -3    1.70    4.20
   3   0   3   26.40    7.40
  -3   0  -3   22.90    5.40
   3   0   3   22.70    5.60
  -3   0  -3   20.50    6.50
  -4   0  -3   -2.80    9.50
   4   0   3    2.70    5.20
  -4   0  -3   -2.80    4.60
  -5   0  -3  911.51   46.70
  -5   0  -3  920.81   46.70
   5   0   3 1027.10   46.50
   5   0   3 1066.69   48.00
   6   0   3   -8.10    4.80
   6   0   3   -5.30    6.00
  -6   0  -3   -2.00    7.00
  -6   0  -3    5.70    5.80
   7   0   3   66.79    8.80
  -7   0  -3   69.59    9.70
  -7   0  -3   68.69    9.20
   7   0   3   77.69    9.30
   8   0   3    6.30    7.60
  -8   0  -3    3.80    6.60
   8   0   3   -2.50    6.70
  -8   0  -3    1.70    8.70
  -9   0  -3   42.50    9.50
  -9   0  -3   48.60   10.60
   9   0   3   54.29    8.80
   9   0   3   38.40    8.70
  10   0   3   -1.50    6.80
 -10   0  -3  -11.30    7.90
  10   0   3   11.80    9.60
 -10   0  -3   10.30    9.50
  11   0   3   20.50    8.10
  11   0   3    4.00    7.10
 -11   0  -3   23.90    9.50
 -11   0  -3    8.90    9.60
 -12   0  -3   -5.80    9.70
  12   0   3   -6.00    6.60
 -12   0  -3    7.20    9.20
  12   0   3   13.60    8.40
  13   0   3   -0.20    6.70
  13   0   3    4.20    7.70
 -13   0  -3   -4.10    9.10
 -14   0  -3  -14.70   10.40
  14   0   3   12.50    7.50
  15   0   3   11.90    7.20
  15   0   3    9.10    5.90
 -15   0  -3    0.10   10.30
 -15   0  -3    2.00    9.50
 -15  -1   3   -3.00    9.10
 -15  -1   3    6.90    8.10
 -15   1   3    8.00    7.50
 -14  -1   3   -4.20    7.70
 -14  -1   3   -8.10    7.50
 -14   1   3    9.00    7.10
 -13  -1   3    5.90    7.40
 -13  -1   3   10.00    7.90
 -13   1   3    6.70    6.80
 -13   1   3    8.20    7.70
 -12  -1   3   -0.90    7.20
 -12  -1   3  -11.60    7.10
 -12   1   3   -8.80    6.50
 -12   1   3   -3.40    6.70
 -11  -1   3   36.30    9.90
 -11  -1   3   43.70    8.80
  11   1  -3   57.49    6.40
 -11   1   3   51.69    7.70
 -10  -1   3   35.00    7.30
  10   1  -3   34.50    6.30
 -10   1   3   35.00    6.70
 -10   1   3   61.29    7.90
  10   1  -3   39.80    5.50
  -9  -1   3   21.60    5.80
  -9  -1   3   20.70    7.60
   9   1  -3   12.20    4.40
  -9   1   3   18.50    5.30
   9   1  -3   10.50    5.30
  -9   1   3    3.80    5.00
  -8  -1   3   15.90    5.70
  -8  -1   3   27.50    5.40
  -8   1   3   25.80    4.90
   8   1  -3   19.90    4.70
  -8   1   3   33.60    5.10
   8   1  -3   29.00    5.30
  -7  -1   3  280.37   15.30
  -7  -1   3  309.67   15.70
   7   1  -3  300.37   16.40
   7   1  -3  291.77   15.00
  -7   1   3  287.77   14.60
  -7   1   3  289.07   15.60
  -6  -1   3   14.70    3.90
  -6  -1   3    9.40    3.70
  -6   1   3    7.90    2.80
   6   1  -3   12.10    4.10
   6   1  -3    9.10    3.70
  -6   1   3    8.60    2.80
  -5  -1   3  143.99    8.20
  -5  -1   3  136.89    7.80
   5   1  -3  153.28    8.20
  -5   1   3  124.79    6.80
   5   1  -3  125.39    7.60
  -5   1   3  125.29    7.00
   4   1  -3  311.57   14.80
   4   1  -3  307.07   14.70
  -4   1   3  278.17   13.90
  -3  -1   3  117.09    6.90
  -3  -1   3  108.09    8.00
   3   1  -3  117.09    6.70
  -3   1   3  111.09    6.00
   3   1  -3  125.69    7.60
  -3   1   3  102.89    5.90
  -2  -1   3  491.75   23.00
   2  -1  -3  461.85   22.40
   2  -1  -3  497.55   22.40
  -2  -1   3  476.45   22.90
  -2   1   3  474.35   22.60
   2   1  -3  498.75   23.10
   2   1  -3  517.65   23.00
  -2   1   3  479.25   22.60
   1  -1  -3  496.75   23.00
  -1  -1   3  517.15   23.30
  -1  -1   3  472.95   23.20
   1  -1  -3  510.15   23.10
  -1   1   3  464.25   23.10
   1   1  -3  493.75   23.20
  -1   1   3  487.25   23.00
   0  -1  -3  131.79    7.60
   0  -1  -3  119.39    7.80
   0  -1   3  136.09    7.70
   0  -1   3  128.39    7.90
   0   1   3  130.09    7.60
   0   1  -3  141.89    8.00
   0   1   3  130.09    7.80
   0   1  -3  135.59    7.70
   1  -1   3  422.36   20.00
  -1  -1  -3  425.36   20.00
  -1  -1  -3  401.56   20.10
   1  -1   3  369.26   20.10
  -1   1  -3  396.86   19.90
  -1   1  -3  406.76   20.10
   1   1   3  396.26   20.00
   1   1   3  434.26   20.10
   2  -1   3   43.60    7.10
   2  -1   3   28.70    4.90
  -2  -1  -3   31.90    5.40
  -2  -1  -3   42.20    6.10
   2   1   3   30.30    5.30
   2   1   3   38.90    6.10
  -2   1  -3   29.90    6.10
  -2   1  -3   27.40    5.00
   3  -1   3   19.60    7.40
  -3  -1  -3    6.00    5.00
  -3  -1  -3    9.50    5.60
   3   1   3    9.90    5.90
  -3   1  -3   27.20    8.40
  -3   1  -3   11.00    4.70
   3   1   3   17.40    5.10
  -4  -1  -3  671.83   33.00
  -4  -1  -3  638.84   33.90
   4  -1   3  739.13   33.10
   4   1   3  665.03   32.70
  -4   1  -3  733.43   33.50
  -4   1  -3  607.54   32.80
   4   1   3  688.33   34.10
   5  -1   3  438.16   21.60
  -5  -1  -3  399.36   21.50
  -5  -1  -3  392.96   21.60
   5  -1   3  445.16   21.60
  -5   1  -3  428.36   22.20
   5   1   3  380.86   21.10
  -5   1  -3  373.66   21.40
   6  -1   3   38.10    6.60
  -6  -1  -3   37.60    7.00
   6  -1   3   41.30    7.30
  -6  -1  -3   47.00    8.00
   6   1   3   37.20    7.90
  -6   1  -3   33.90    7.20
   6   1   3   33.10    6.90
  -6   1  -3   39.50    8.40
  -7  -1  -3   77.69    9.60
   7  -1   3   82.19    9.30
  -7  -1  -3   71.19    8.90
   7  -1   3   81.59    8.80
  -7   1  -3   77.19    9.70
   7   1   3   85.19    9.90
   7   1   3   75.69    8.30
  -7   1  -3   92.49   11.10
  -8  -1  -3   -6.50    7.60
   8  -1   3   -3.50    5.80
  -8  -1  -3    3.50    8.20
   8  -1   3   -1.20    6.30
   8   1   3   -7.70    6.90
  -8   1  -3   -4.50    7.00
  -8   1  -3   -2.70    8.30
   8   1   3   -8.50    7.00
  -9  -1  -3    8.00    8.30
  -9  -1  -3    2.50    8.90
   9  -1   3    1.10    7.10
  -9   1  -3   19.30    8.20
   9   1   3   -4.00    7.10
   9   1   3   -4.20    7.20
  -9   1  -3   -0.30    8.50
 -10  -1  -3   36.60   10.40
 -10  -1  -3   35.00    9.90
  10  -1   3   37.50    8.30
  10  -1   3   43.60    8.20
 -10   1  -3   35.80   10.00
 -10   1  -3   31.50    9.30
  10   1   3   31.40    9.90
  10   1   3   41.20    8.70
 -11  -1  -3    7.80   10.50
 -11  -1  -3   22.70   10.00
  11  -1   3   18.00    6.90
  11  -1   3   15.50    6.60
  11   1   3   22.80    7.90
 -11   1  -3   24.10   10.10
  11   1   3   20.20    7.20
 -11   1  -3   21.20    9.20
  12  -1   3    4.90    6.90
  12  -1   3    0.40    6.00
 -12  -1  -3  -11.00    9.00
 -12  -1  -3  -14.70   10.20
  12   1   3    4.60    8.00
  12   1   3   -5.20    7.70
 -12   1  -3    0.90    9.40
 -13  -1  -3    4.10    8.00
  13  -1   3   11.60    6.60
  13  -1   3   -2.90    5.50
 -13  -1  -3   -9.30    9.70
 -13   1  -3    9.00    9.10
  13   1   3   15.20    8.40
  13   1   3   -2.40    6.50
  14  -1   3    7.40    6.30
 -14  -1  -3  -13.90   11.40
  14   1   3    1.70    8.70
 -14   1  -3    8.50    9.30
 -15  -1  -3  -15.50   10.30
  15  -1   3   13.80    5.40
  15  -1   3    8.10    5.70
 -15   1  -3    1.50    9.90
 -15   1  -3    7.10    9.50
  15   1   3    1.30    6.50
 -15  -2   3    2.00    7.40
 -15  -2   3   -1.10    9.00
 -14  -2   3    8.10    8.80
 -14  -2   3   -7.90    7.30
 -14   2   3    1.20    6.00
 -13  -2   3   -8.30    7.30
 -13  -2   3   -7.80    7.20
  13   2  -3    2.00    4.40
 -13   2   3    0.00    7.00
 -13   2   3    0.30    6.10
 -12  -2   3   49.80    9.00
 -12  -2   3   50.89   10.30
  12   2  -3   74.89    8.70
 -12   2   3   49.40    8.30
  12   2  -3   54.49    6.90
 -12   2   3   43.10    8.60
 -11  -2   3    5.30    7.30
 -11  -2   3   -9.80    6.90
  11   2  -3    5.90    5.50
  11   2  -3    8.50    6.90
 -11   2   3   -4.50    5.30
 -10  -2   3    1.10   11.00
 -10  -2   3    7.50    6.80
  10   2  -3   -4.70    5.60
 -10   2   3    0.80    5.50
  10   2  -3   -7.70    5.90
 -10   2   3   -6.30    4.70
  -9  -2   3   68.69    8.50
  -9  -2   3   75.09    8.10
  -9   2   3   69.69    6.60
   9   2  -3   75.59    8.70
  -9   2   3   66.89    7.20
   9   2  -3   58.89    7.00
  -8  -2   3   19.90    5.80
  -8  -2   3   29.20    6.40
  -8   2   3   18.00    4.00
  -8   2   3   21.50    4.40
   8   2  -3   22.80    5.60
  -7  -2   3   19.00    5.40
  -7  -2   3   23.10    5.20
  -7   2   3   12.80    3.00
  -7   2   3   20.60    3.60
   7   2  -3   14.70    4.80
   7   2  -3   16.10    5.00
  -6  -2   3  542.55   26.20
  -6  -2   3  528.25   26.00
   6   2  -3  593.74   26.40
   6   2  -3  534.35   26.00
  -6   2   3  529.65   24.60
  -6   2   3  491.25   25.00
  -5  -2   3   26.10    4.80
  -5  -2   3   27.30    4.10
   5   2  -3   26.20    4.70
   5   2  -3   23.60    4.30
  -4  -2   3  186.88   10.50
   4   2  -3  175.88   10.50
   4   2  -3  201.78   10.50
  -3  -2   3  219.88   11.80
  -3  -2   3  195.98   10.80
   3   2  -3  199.88   11.30
   3   2  -3  228.18   11.90
  -3   2   3  183.18    9.70
  -3   2   3  185.48    9.70
  -2  -2   3   48.30    4.30
   2  -2  -3   31.80    3.80
  -2  -2   3   41.80    5.10
   2  -2  -3   47.70    3.20
  -2   2   3   32.50    4.20
   2   2  -3   47.50    4.40
  -2   2   3   46.40    3.60
  -1  -2   3 1024.40   47.60
  -1  -2   3 1009.10   47.60
   1  -2  -3 1000.30   47.10
   1  -2  -3 1095.89   47.40
   1   2  -3 1026.10   47.70
  -1   2   3 1025.00   47.10
  -1   2   3 1028.40   47.30
   1   2  -3 1047.50   47.60
   0  -2   3 9999.00  439.16
   0  -2   3 9764.72  439.06
   0  -2  -3 9935.91  438.86
   0   2  -3 9549.34  439.16
   0   2  -3 9791.12  439.06
   0   2   3 9623.04  438.86
  -1  -2  -3  156.58    9.40
   1  -2   3  150.08   10.00
   1  -2   3  160.98    9.20
  -1  -2  -3  162.68    9.70
  -1   2  -3  158.78    9.30
   1   2   3  150.08    9.20
   1   2   3  164.28    9.70
  -1   2  -3  151.08    9.90
  -2  -2  -3  155.08   10.30
   2  -2   3  165.88   11.40
  -2  -2  -3  178.28   10.80
   2  -2   3  185.98   10.50
  -2   2  -3  203.18   11.90
  -2   2  -3  171.58   10.40
   2   2   3  168.18   10.50
   2   2   3  178.88   10.80
  -3  -2  -3   48.80    6.80
   3  -2   3   66.09    8.10
  -3  -2  -3   60.49    7.60
   3   2   3   47.70    6.90
  -3   2  -3   61.49    7.10
  -3   2  -3   51.59    7.10
   3   2   3   49.30    6.50
  -4  -2  -3   12.60    6.20
   4  -2   3    7.90    4.40
  -4  -2  -3   14.80    5.50
   4  -2   3    5.70    5.40
   4   2   3    7.70    5.50
  -4   2  -3    7.50    5.50
   4   2   3   14.00    5.60
  -4   2  -3   18.10    5.20
   5  -2   3   37.40    6.10
  -5  -2  -3   33.80    6.90
  -5  -2  -3   37.90    6.70
   5  -2   3   39.20    7.40
   5   2   3   38.80    6.50
  -5   2  -3   31.40    7.70
   5   2   3   39.70    7.10
  -5   2  -3   28.40    6.70
   6  -2   3  532.55   28.40
  -6  -2  -3  604.24   29.70
   6  -2   3  628.04   28.90
  -6  -2  -3  515.75   28.90
  -6   2  -3  556.54   29.50
  -6   2  -3  594.44   29.40
   6   2   3  571.44   29.10
  -7  -2  -3   10.00    6.80
   7  -2   3   25.80    7.60
   7  -2   3   19.90    5.90
  -7  -2  -3   22.40    7.30
  -7   2  -3   19.10    8.40
  -7   2  -3   22.20    7.20
   7   2   3   20.50    8.50
   7   2   3   20.00    7.10
  -8  -2  -3    5.80    6.90
   8  -2   3    6.50    6.20
  -8  -2  -3    3.40    8.10
   8  -2   3    8.40    6.10
  -8   2  -3    4.20    6.80
  -8   2  -3    0.20    8.30
   8   2   3   -6.20    7.50
   8   2   3   -8.10    7.20
   9  -2   3   44.50    8.10
  -9  -2  -3   44.60    9.40
   9  -2   3   56.79    7.80
  -9  -2  -3   36.30   10.20
  -9   2  -3   49.90    9.30
  -9   2  -3   27.40   10.00
   9   2   3   33.30    9.40
   9   2   3   35.10    9.10
 -10  -2  -3    2.00    9.00
  10  -2   3    6.30    7.00
  10  -2   3   14.60    6.00
 -10  -2  -3    1.50    7.90
  10   2   3   -4.10    7.30
 -10   2  -3   -7.90    9.90
 -10   2  -3    6.00    7.20
  10   2   3   -0.30    8.90
 -11  -2  -3    2.00    9.60
  11  -2   3   -2.10    6.30
  11  -2   3    5.10    5.70
 -11  -2  -3   -0.20    9.80
 -11   2  -3   -9.10    8.60
  11   2   3    0.20    7.10
 -11   2  -3   -5.90   13.50
 -12  -2  -3   10.50   10.90
  12  -2   3   20.90    6.80
 -12  -2  -3   12.30   10.50
  12  -2   3   35.00    6.90
 -12   2  -3   49.70   12.00
 -12   2  -3   50.89   12.20
  12   2   3   24.40    8.80
  12   2   3   32.20   10.00
 -13  -2  -3    1.70    9.50
  13  -2   3   -1.00    5.30
  13  -2   3    0.80    6.20
 -13  -2  -3   -8.60   10.20
  13   2   3  -13.40    7.50
  13   2   3   -8.80    7.20
 -13   2  -3   14.50    8.50
 -13   2  -3    7.80    9.20
 -14  -2  -3   11.80   10.60
  14  -2   3    7.70    5.10
  14   2   3    1.70    8.70
 -14   2  -3   13.60    9.00
 -15  -2  -3  -27.20   11.50
  15   2   3    0.50   10.30
 -15   2  -3    3.30    9.40
 -15   2  -3   -7.50    9.20
 -15  -3   3  -15.00    8.10
 -15  -3   3   15.10    9.70
  15   3  -3   12.80    5.50
 -15   3   3    7.50    6.90
 -14  -3   3    5.40    9.00
 -14  -3   3   -3.20    7.70
 -14   3   3   -5.30    6.20
  14   3  -3   19.10    5.30
 -14   3   3    7.50    6.30
 -13  -3   3   -1.30    7.10
  13   3  -3    5.70    5.50
  13   3  -3   12.20    7.50
 -13   3   3    2.10    5.50
 -13   3   3   -6.60    5.90
 -12  -3   3   -8.30    8.20
 -12  -3   3   -5.50    6.90
  12   3  -3    4.20    6.60
 -12   3   3    2.50    5.80
  12   3  -3   10.10    7.80
 -12   3   3    3.30    6.50
 -11  -3   3   -4.30    7.10
 -11  -3   3  -10.80    7.60
  11   3  -3   -6.70    7.20
  11   3  -3   12.50    6.20
 -11   3   3   -1.00    4.90
 -10  -3   3   32.50    7.40
 -10  -3   3   24.60    8.80
  10   3  -3   41.20    8.10
  10   3  -3   22.00   11.90
 -10   3   3   29.70    5.20
 -10   3   3   34.00    6.50
  -9  -3   3   -4.10    6.10
  -9  -3   3    1.40    5.70
   9   3  -3   -9.10    5.60
  -9   3   3   -8.90    3.80
  -9   3   3   -2.10    4.90
  -8  -3   3   93.69    8.50
  -8  -3   3   96.29    9.00
   8   3  -3   76.59    8.00
   8   3  -3  100.59    9.50
  -8   3   3   89.89    6.10
  -8   3   3   86.39    7.30
  -7  -3   3   12.40    5.00
  -7  -3   3    7.10    5.00
  -7   3   3   13.90    3.60
   7   3  -3   11.20    5.80
  -7   3   3   13.00    2.70
   7   3  -3    2.40    5.50
  -6  -3   3  174.68   10.90
  -6  -3   3  152.28    9.90
   6   3  -3  154.88   10.60
   6   3  -3  167.08   10.50
  -5  -3   3   23.40    4.70
   5   3  -3   17.40    4.90
   5   3  -3   14.80    5.30
  -4  -3   3  370.16   19.30
  -4  -3   3  374.36   19.20
   4   3  -3  411.76   19.50
  -3  -3   3    5.70    3.40
  -3  -3   3    4.50    4.10
  -3   3   3    3.50    2.00
   3   3  -3   -1.20    3.90
  -3   3   3    5.20    2.30
  -2  -3   3  550.94   27.50
  -2  -3   3  576.94   27.40
   2  -3  -3  554.74   26.70
  -2   3   3  582.44   27.10
   2   3  -3  589.14   27.50
   2   3  -3  606.94   27.90
  -2   3   3  560.34   26.70
  -1  -3   3 1363.96   62.09
  -1  -3   3 1302.07   61.89
   1  -3  -3 1301.77   61.39
   1  -3  -3 1401.56   61.59
  -1   3   3 1354.26   61.49
  -1   3   3 1279.77   61.39
   1   3  -3 1396.26   61.99
   1   3  -3 1384.86   62.09
   0  -3   3  152.48    9.70
   0  -3  -3  135.49    8.60
   0  -3   3  147.49    8.80
   0   3   3  141.99    8.80
   0   3  -3  142.89    8.90
   0   3  -3  140.79    9.60
   0   3   3  147.19    8.80
  -1  -3  -3  181.28   10.60
   1  -3   3  185.88   10.40
  -1  -3  -3  183.48   10.80
   1  -3   3  172.68   11.40
   1   3   3  177.78   10.50
   1   3   3  183.08   10.70
  -1   3  -3  171.98   10.40
  -1   3  -3  188.48   11.30
   2  -3   3  359.16   19.00
  -2  -3  -3  343.37   18.30
  -2  -3  -3  367.26   18.50
   2   3   3  346.97   18.30
   2   3   3  365.46   18.40
  -2   3  -3  340.37   18.00
  -3  -3  -3   19.10    5.50
   3  -3   3   27.60    6.90
  -3  -3  -3   17.60    5.70
   3   3   3   22.40    5.40
   3   3   3   18.90    5.90
  -3   3  -3   19.70    4.60
  -4  -3  -3   91.39    8.20
  -4  -3  -3   98.19    9.50
   4  -3   3   70.69    6.60
   4  -3   3   91.59    8.90
  -4   3  -3  102.09    9.10
   4   3   3   86.19    7.90
  -4   3  -3   75.39    7.20
   4   3   3   80.69    7.80
   5  -3   3  163.98   11.80
   5  -3   3  151.08   10.60
  -5  -3  -3  162.48   11.50
  -5  -3  -3  156.68   11.80
  -5   3  -3  156.88   11.60
  -5   3  -3  172.18   12.40
   5   3   3  177.38   12.30
   5   3   3  172.78   11.50
  -6  -3  -3    6.50    7.60
   6  -3   3   -0.40    6.50
   6  -3   3    8.10    4.80
  -6  -3  -3    0.40    7.40
  -6   3  -3    7.60    6.20
   6   3   3   -5.00    5.70
  -6   3  -3    1.20    7.00
   6   3   3    2.10    6.70
   7  -3   3   -5.80    5.10
  -7  -3  -3  -11.80    7.40
  -7  -3  -3    9.00    7.10
   7  -3   3    2.90    6.40
   7   3   3    3.30    7.80
  -7   3  -3    1.00    6.30
  -7   3  -3   12.10    7.90
   8  -3   3   58.29    8.70
  -8  -3  -3   56.49    9.20
  -8  -3  -3   59.49   10.00
  -8   3  -3   66.99   10.80
  -8   3  -3   72.59    9.90
   8   3   3   62.69    9.40
   8   3   3   58.89   14.40
   9  -3   3   11.10    5.90
  -9  -3  -3    7.40    7.80
  -9  -3  -3   18.50    9.60
   9  -3   3    9.10    6.70
  -9   3  -3   20.40   10.30
   9   3   3    6.10    7.40
  -9   3  -3   22.70    7.70
   9   3   3   34.20    9.60
  10  -3   3   35.40    6.80
  10  -3   3   31.00    7.30
 -10  -3  -3   35.10    9.60
 -10  -3  -3   33.20    9.10
  10   3   3   41.20   10.20
 -10   3  -3   34.40   10.80
  10   3   3   35.30    8.90
  11  -3   3    5.70    6.00
 -11  -3  -3    7.20    8.40
  11  -3   3    4.60    6.10
 -11  -3  -3   10.70    8.60
 -11   3  -3    4.50    8.30
  11   3   3    8.10    9.50
  11   3   3   15.00    8.80
 -12  -3  -3   -0.10    8.40
  12  -3   3   18.90    5.90
 -12  -3  -3   -7.30    8.60
  12  -3   3    4.70    5.80
  12   3   3    2.80    7.90
 -12   3  -3    5.30    8.50
 -12   3  -3   -2.00    8.30
  12   3   3   15.30   12.90
  13  -3   3    0.70    4.80
 -13  -3  -3    5.10   10.80
 -13  -3  -3  -14.90   10.40
  13   3   3   -1.40    8.50
 -13   3  -3   12.30    9.50
 -13   3  -3   16.50    9.10
  13   3   3   -0.10    7.50
 -14  -3  -3    8.20   10.50
 -14   3  -3   12.90    8.80
  14   3   3    2.40    8.10
 -15  -3  -3   22.40   13.50
 -15   3  -3   -5.60   10.80
 -15  -4   3   -9.60    8.50
  15   4  -3    9.50    7.70
  15   4  -3   11.50    5.40
 -15   4   3    1.20    5.30
 -14  -4   3   -2.40    7.70
 -14   4   3    0.80    5.00
  14   4  -3   20.10    7.30
  14   4  -3    8.40    8.50
 -13  -4   3    4.90    8.10
  13   4  -3   20.00    9.20
 -13   4   3    1.70    5.00
 -13   4   3    3.40    5.00
  13   4  -3    9.60    6.80
 -12  -4   3    8.00    8.70
 -12  -4   3    4.90    8.80
 -12   4   3    9.80    4.90
 -12   4   3   11.40    5.50
  12   4  -3    5.20    7.70
  12   4  -3   10.70    8.30
 -11  -4   3   16.30    7.90
 -11  -4   3    8.10    8.70
  11   4  -3   32.90    9.20
 -11   4   3   21.50    5.10
  11   4  -3   32.00    8.10
 -10  -4   3   16.80    7.30
 -10  -4   3   18.10    8.20
  10   4  -3   39.80   10.40
 -10   4   3   22.80    5.30
  10   4  -3   29.30    7.90
 -10   4   3   17.90    4.50
  -9  -4   3   11.50    7.40
  -9  -4   3   13.10    6.60
   9   4  -3   -4.20    6.00
   9   4  -3   -0.20    7.00
  -9   4   3    9.00    4.80
  -9   4   3    5.50    3.70
  -8  -4   3   58.49    7.60
  -8  -4   3   65.79    8.30
  -8   4   3   68.79    5.90
   8   4  -3   82.19   10.00
  -8   4   3   60.89    5.30
   8   4  -3   75.79    8.70
  -7  -4   3    3.50    6.00
  -7  -4   3   -2.70    5.10
   7   4  -3   -8.60    5.50
   7   4  -3   -2.90    6.50
  -6  -4   3   52.39    6.50
   6   4  -3   72.09    8.10
   6   4  -3   62.19    7.40
  -5  -4   3   77.09    6.70
   5   4  -3   85.49    7.40
  -5   4   3   71.39    4.60
  -5   4   3   77.49    5.30
  -4  -4   3   78.29    6.90
  -4  -4   3   74.69    6.80
   4   4  -3   74.79    6.50
   4   4  -3   61.49    6.70
  -4   4   3   69.99    4.80
  -4   4   3   70.29    4.50
  -3  -4   3  340.07   17.40
   3  -4  -3  337.37   16.10
   3  -4  -3  317.07   16.00
  -3  -4   3  366.56   18.10
  -3   4   3  342.57   16.20
   3   4  -3  342.77   17.50
  -3   4   3  349.07   16.30
   3   4  -3  331.77   17.70
  -2  -4   3   76.79    7.00
  -2  -4   3   80.19    6.40
   2  -4  -3   80.59    5.90
  -2   4   3   68.39    7.60
   2   4  -3   67.59    6.30
   2   4  -3   77.09    7.10
  -2   4   3   76.79    5.30
  -1  -4   3 1094.49   50.79
  -1  -4   3 1088.39   50.89
   1  -4  -3 1118.59   50.29
   1  -4  -3 1067.69   50.29
  -1   4   3 1067.19   50.29
  -1   4   3 1116.89   50.29
   1   4  -3 1105.89   50.99
   1   4  -3 1076.69   50.79
   0  -4   3 1290.57   57.69
   0  -4  -3 1119.99   59.69
   0  -4   3 1234.78   57.89
   0   4  -3 1263.87   57.69
   0   4   3 1280.97   57.39
   0   4  -3 1305.87   57.99
   0   4   3 1206.58   58.89
   1  -4   3  102.49    7.50
  -1  -4  -3  102.19    7.80
  -1  -4  -3  103.29    8.10
  -1   4  -3  108.39    8.80
  -1   4  -3  103.19    7.60
   1   4   3  111.79    8.00
   1   4   3  109.69    7.90
   2  -4   3   59.49    7.40
  -2  -4  -3   48.90    6.40
  -2  -4  -3   57.09    6.80
  -2   4  -3   58.99    7.00
   2   4   3   47.30    6.30
  -2   4  -3   51.09    6.10
   2   4   3   49.90    6.20
   3  -4   3  265.37   16.10
  -3  -4  -3  271.97   15.60
   3  -4   3  327.87   16.70
  -3  -4  -3  313.47   16.10
  -3   4  -3  249.88   15.20
   3   4   3  299.87   17.50
  -3   4  -3  268.57   15.90
   3   4   3  292.97   15.80
  -4  -4  -3   46.00    7.30
   4  -4   3   38.80    5.90
  -4  -4  -3   51.89    8.40
   4  -4   3   51.69    8.20
   4   4   3   56.59    7.40
  -4   4  -3   49.30    6.80
   4   4   3   53.99    8.10
  -4   4  -3   52.39    7.80
   5  -4   3  107.99   10.40
   5  -4   3   64.29    7.30
  -5  -4  -3   83.49    8.60
  -5  -4  -3   84.69    9.00
   5   4   3   76.39    8.90
   5   4   3   81.39    8.90
  -5   4  -3   93.69    9.80
  -5   4  -3   69.79    8.40
  -6  -4  -3  227.88   14.90
   6  -4   3  229.98   13.50
  -6  -4  -3  206.08   14.40
   6  -4   3  198.88   14.10
  -6   4  -3  224.28   15.30
   6   4   3  240.38   15.20
   6   4   3  226.88   14.90
  -6   4  -3  228.88   14.60
   7  -4   3   42.90    8.60
  -7  -4  -3   57.89    9.10
   7  -4   3   55.79    9.00
  -7  -4  -3   63.69   10.50
  -7   4  -3   55.59    8.80
   7   4   3   52.69    9.90
   7   4   3   36.50    8.60
  -7   4  -3   55.79    9.40
  -8  -4  -3   48.10   10.60
   8  -4   3   34.90    7.90
  -8  -4  -3   38.10    9.10
   8  -4   3   38.80    6.70
   8   4   3   22.90    8.30
  -8   4  -3   38.20    9.40
  -8   4  -3   41.70    9.20
  -9  -4  -3   49.99    9.80
  -9  -4  -3   74.29   11.80
   9  -4   3   55.19    7.70
   9  -4   3   61.19    8.60
  -9   4  -3   60.49   10.60
  -9   4  -3   79.09   10.90
   9   4   3   75.99   15.70
   9   4   3   62.19   11.00
 -10  -4  -3    4.40    8.20
 -10  -4  -3    3.40    8.10
  10  -4   3    5.80    5.30
  10  -4   3   13.00    6.70
 -10   4  -3   13.60    9.60
  10   4   3   18.40    8.80
 -10   4  -3   15.40    9.70
 -11  -4  -3    0.60    8.50
  11  -4   3    9.00    5.80
 -11  -4  -3   27.90   11.10
  11  -4   3   10.60    6.20
  11   4   3   17.10    9.80
  11   4   3   11.20    7.70
 -11   4  -3    1.90    8.10
  12  -4   3   14.80    5.50
 -12  -4  -3   -9.10    9.60
  12  -4   3    9.50    5.00
 -12  -4  -3   12.20   10.60
  12   4   3    4.90   15.50
 -12   4  -3   -1.20    7.50
 -12   4  -3    7.70    9.50
  12   4   3   13.40    9.00
  13  -4   3    1.30    6.80
  13  -4   3    7.10    4.00
  13   4   3  -10.30    7.60
  13   4   3    6.80    9.10
 -13   4  -3   14.50    9.30
 -13   4  -3    3.20    7.80
 -14  -4  -3   16.30   10.70
 -14   4  -3   -0.70    8.70
  14   4   3    9.30    9.20
  14   4   3   15.60    8.70
 -14   4  -3   12.60    9.10
 -15  -5   3  -10.60    8.90
  15   5  -3   -1.50    6.60
 -15   5   3    5.90    4.60
 -15   5   3   10.20    4.30
 -14   5   3   11.80    4.00
 -14   5   3    4.10    4.70
 -13  -5   3   28.20   10.50
 -13  -5   3   10.70    7.70
 -13   5   3   28.80    5.00
  13   5  -3   28.30    8.10
  13   5  -3   30.50    9.70
 -12  -5   3   -3.30    8.10
 -12  -5   3   -2.70    8.40
  12   5  -3    4.00    9.00
 -12   5   3    8.80    4.60
 -12   5   3   -4.40    4.10
  12   5  -3   15.40    8.10
 -11  -5   3    5.90    7.10
 -11  -5   3   -8.20    8.60
  11   5  -3    3.00    7.90
  11   5  -3    5.60    7.90
 -11   5   3    9.40    4.20
 -11   5   3    4.30    4.60
 -10  -5   3   -2.20    6.60
 -10  -5   3   14.80    8.80
 -10   5   3    2.10    3.60
 -10   5   3    0.70    4.00
  10   5  -3   13.70    8.80
  10   5  -3    9.60    7.00
  -9  -5   3   14.10    6.50
  -9  -5   3    3.60    8.10
  -9   5   3    6.20    4.00
  -9   5   3    7.10    3.70
   9   5  -3    9.40    7.20
   9   5  -3   13.40    8.60
  -8  -5   3    2.90    6.40
  -8  -5   3   -4.50    7.00
   8   5  -3    3.10    6.90
  -8   5   3   -3.20    3.50
  -8   5   3   -2.30    3.30
   8   5  -3   -2.90    7.60
  -7  -5   3  137.59   10.00
  -7   5   3  124.99    7.50
   7   5  -3  153.48   11.60
  -7   5   3  118.89    7.50
   7   5  -3  131.89   10.10
  -6  -5   3    2.10    4.90
  -6   5   3    6.70    2.90
  -6   5   3    5.30    2.50
   6   5  -3    7.70    5.80
  -5  -5   3  478.15   23.70
  -5  -5   3  457.05   23.40
  -5   5   3  420.76   21.90
   5   5  -3  481.35   24.10
   5   5  -3  458.25   23.50
  -4  -5   3   68.89    7.10
  -4  -5   3   67.99    7.00
   4   5  -3   64.19    6.70
  -4   5   3   56.79    4.80
   4   5  -3   57.29    7.10
  -4   5   3   67.59    4.80
  -3  -5   3   27.30    5.70
  -3  -5   3   18.70    5.00
   3  -5  -3   24.30    4.20
   3  -5  -3   17.50    3.80
   3   5  -3   20.10    5.30
   3   5  -3   24.80    5.80
  -3   5   3   24.90    3.60
  -3   5   3   25.50    3.60
  -2  -5   3   46.50    5.90
  -2  -5   3   40.50    6.40
   2  -5  -3   34.00    4.70
   2  -5  -3   41.90    5.00
  -2   5   3   38.40    4.90
   2   5  -3   37.50    9.30
  -2   5   3   37.40    4.30
   1  -5  -3 1033.50   49.60
  -1  -5   3 1043.10   50.09
   1  -5  -3 1016.90   49.50
  -1  -5   3 1087.29   50.49
   1   5  -3 1062.39   50.19
  -1   5   3 1106.89   49.70
  -1   5   3 1139.19   49.90
   1   5  -3 1085.09   50.49
   0  -5   3  114.99    8.10
   0  -5  -3  117.39    8.40
   0   5  -3  107.79    8.00
   0   5  -3  108.59   10.30
   0   5   3  109.89    8.80
   0   5   3  109.09    7.80
   1  -5   3  285.57   15.30
  -1  -5  -3  291.37   15.70
  -1  -5  -3  282.17   15.40
   1  -5   3  287.17   16.10
   1   5   3  289.57   15.50
   1   5   3  296.17   15.50
  -1   5  -3  277.47   15.30
  -1   5  -3  286.97   15.90
  -2  -5  -3   10.80    5.10
   2  -5   3   19.20    6.60
  -2  -5  -3   20.50    6.60
  -2   5  -3   14.30    4.40
   2   5   3   14.10    5.30
  -2   5  -3    7.60    5.00
  -3  -5  -3   71.79    8.00
   3  -5   3   93.39    9.50
   3  -5   3   88.89    7.40
  -3  -5  -3   80.39    9.70
  -3   5  -3   95.69    7.80
   3   5   3   82.39    8.20
  -3   5  -3   92.49    8.90
   4  -5   3   39.10    7.90
  -4  -5  -3   22.50    6.70
   4  -5   3   24.90    5.50
  -4   5  -3   20.30    5.80
   4   5   3   25.50    7.10
  -4   5  -3   24.80    6.00
   4   5   3   34.20    7.20
  -5  -5  -3  329.87   18.20
  -5  -5  -3  281.07   17.70
   5  -5   3  270.87   17.90
   5  -5   3  313.37   17.00
  -5   5  -3  311.47   18.40
   5   5   3  319.37   18.30
  -5   5  -3  326.07   17.80
   5   5   3  320.67   18.00
  -6  -5  -3    0.10    6.70
  -6  -5  -3    5.30    7.70
   6  -5   3    4.30    5.20
   6  -5   3    0.60    7.20
   6   5   3    6.00    8.20
  -6   5  -3    4.10    5.80
   6   5   3   -1.20    7.20
  -6   5  -3    6.20    7.40
   7  -5   3  200.88   14.20
  -7  -5  -3  192.98   14.70
  -7  -5  -3  224.58   15.20
  -7   5  -3  220.98   16.20
   7   5   3  206.48   15.00
  -7   5  -3  212.48   14.90
   7   5   3  212.98   15.20
   8  -5   3   41.80    6.80
  -8  -5  -3   39.80   10.70
   8  -5   3   53.29    9.20
  -8  -5  -3   37.70    9.40
  -8   5  -3   56.09    9.70
   8   5   3   43.40   10.70
  -8   5  -3   49.90   10.70
   8   5   3   51.09   10.00
  -9  -5  -3    3.40    9.80
   9  -5   3    8.00    5.40
  -9  -5  -3    7.30    8.60
   9   5   3    3.30    8.30
  -9   5  -3    7.30   13.50
  -9   5  -3    2.60    8.00
 -10  -5  -3    4.10   10.10
  10  -5   3    2.00    4.90
 -10  -5  -3    5.90    9.70
  10  -5   3    1.20    6.10
 -10   5  -3   12.90   10.10
  10   5   3    1.30   10.60
  10   5   3    4.60    8.20
 -10   5  -3   -6.20    8.70
  11  -5   3   36.10    6.00
 -11  -5  -3   37.80   10.40
  11  -5   3   19.10    6.30
 -11  -5  -3   17.00   10.80
  11   5   3   33.30   10.30
 -11   5  -3   36.50    9.40
  11   5   3   48.30   12.50
 -11   5  -3   23.60    9.80
 -12  -5  -3    0.80   10.90
  12  -5   3    5.30    4.60
 -12  -5  -3   -5.00    9.20
  12   5   3    7.40   10.50
 -12   5  -3    5.70    7.60
  12   5   3    2.20    8.90
 -12   5  -3   -1.90    7.30
 -13  -5  -3   -3.40   11.00
 -13  -5  -3   10.30    9.70
 -13   5  -3   15.00    9.50
 -13   5  -3   12.30    8.90
  13   5   3   11.30    9.30
 -14  -5  -3   11.40    9.80
  14   5   3    4.40   10.10
 -14   5  -3    0.50    7.90
  14   5   3   -9.90    7.90
 -14   5  -3    1.20    8.20
  14   6  -3    9.20    7.90
 -13  -6   3   -3.70    8.40
  13   6  -3   -4.60    8.40
  13   6  -3    9.90    6.80
 -12  -6   3    8.20    8.50
  12   6  -3   23.90    9.00
 -12   6   3    8.30    4.20
  12   6  -3   17.00    9.30
 -12   6   3   20.00    4.60
 -11  -6   3    8.50    7.50
  11   6  -3   21.60    8.20
 -11   6   3    5.40    3.90
 -11   6   3   12.90    4.40
  10   6  -3  -12.00    6.40
 -10   6   3   -2.40    3.40
 -10   6   3   -5.50    3.80
  10   6  -3    0.20    8.10
  -9  -6   3  116.69   11.70
   9   6  -3  152.68   12.90
  -9   6   3  115.29    7.90
   9   6  -3  117.89   13.80
  -9   6   3  115.79    8.30
  -8  -6   3    1.20    6.70
  -8   6   3    7.10    4.00
   8   6  -3    0.80    6.90
   8   6  -3   -2.40    7.30
  -8   6   3    9.20    3.90
  -7  -6   3    0.40    6.00
  -7   6   3   -7.90    3.60
  -7   6   3   -1.50    3.00
   7   6  -3  -10.30    6.90
  -6  -6   3   99.79    9.70
  -6   6   3   99.19    6.60
   6   6  -3  104.49   11.00
   6   6  -3   83.89    9.10
  -5  -6   3  111.29   10.00
  -5  -6   3  125.49    9.40
  -5   6   3  115.09    7.60
  -5   6   3  114.29    7.10
   5   6  -3  122.19   10.40
   5   6  -3  107.79    9.40
   4  -6  -3    1.10    3.80
   4  -6  -3    5.30    3.60
  -4  -6   3    3.40    5.70
  -4  -6   3   -2.90    4.50
   4   6  -3    5.60    6.00
  -4   6   3    4.40    3.20
   4   6  -3    4.90    5.80
  -4   6   3    8.00    3.20
   3  -6  -3 1102.19   49.50
   3  -6  -3 1072.99   49.50
  -3  -6   3 1055.59   50.89
  -3   6   3 1099.39   49.70
  -3   6   3 1056.09   49.70
   3   6  -3 1079.29   50.79
   3   6  -3 1033.50   50.89
  -2  -6   3   31.70    6.80
  -2  -6   3   46.30    9.50
   2  -6  -3   27.90    5.50
   2  -6  -3   33.80    5.20
  -2   6   3   38.00    5.00
   2   6  -3   36.30    6.30
  -2   6   3   34.20    5.10
   1  -6  -3  102.89    7.50
  -1  -6   3   81.19    7.40
  -1  -6   3   82.99    8.70
   1  -6  -3   68.99    6.90
  -1   6   3   87.99    6.90
  -1   6   3   94.69    7.10
   1   6  -3   82.79    7.70
   0  -6   3   33.40    6.70
   0  -6  -3   30.80    5.80
   0  -6  -3   39.60    8.50
   0  -6   3   29.70    5.70
   0   6   3   35.10    5.60
   0   6   3   29.10    5.30
   0   6  -3   29.60    6.40
   0   6  -3   26.60    5.50
  -1  -6  -3   99.99    7.90
   1  -6   3   97.49    8.90
   1  -6   3   80.49    7.30
  -1  -6  -3   86.59    8.00
   1   6   3   90.99    7.80
  -1   6  -3   93.69    7.60
   1   6   3   87.69    7.70
  -1   6  -3   81.99    8.30
   2  -6   3   -3.90    6.50
  -2  -6  -3    9.90    5.60
  -2  -6  -3   -0.50    5.40
  -2   6  -3    0.60    4.90
   2   6   3    4.00    5.20
   2   6   3   -8.10    5.00
  -2   6  -3    4.10    4.00
   3  -6   3  293.87   17.50
  -3  -6  -3  385.26   19.30
   3  -6   3  304.27   18.60
  -3  -6  -3  305.27   18.60
  -3   6  -3  372.26   19.00
   3   6   3  330.07   18.70
   3   6   3  350.86   18.60
  -3   6  -3  323.97   17.90
  -4  -6  -3   -2.40    7.00
  -4  -6  -3   11.80    6.70
   4  -6   3   -1.20    7.10
   4  -6   3    1.40    4.70
   4   6   3    1.70    6.00
  -4   6  -3    4.10    5.00
   4   6   3    1.80    6.80
  -4   6  -3   12.30    6.50
  -5  -6  -3  126.29   10.90
   5  -6   3  126.19    9.30
   5  -6   3  140.79   13.00
  -5  -6  -3  143.89   17.60
  -5   6  -3  131.09   10.50
  -5   6  -3  125.09   11.40
   5   6   3  123.99   10.70
   5   6   3  117.39   11.20
  -6  -6  -3   78.19   10.40
   6  -6   3   75.69   10.70
   6  -6   3   54.79    7.70
  -6  -6  -3   75.79   10.80
   6   6   3   82.49   10.50
  -6   6  -3   67.89   10.00
  -6   6  -3   82.99    9.80
   6   6   3   70.09   10.30
   7  -6   3   -3.20    5.00
   7  -6   3   -7.00    7.70
  -7  -6  -3    2.40    7.30
  -7  -6  -3   -8.40    7.60
  -7   6  -3   -1.80    7.00
   7   6   3  -15.40    8.60
  -7   6  -3    3.00    7.40
   7   6   3  -16.70    8.30
  -8  -6  -3   11.80   10.10
   8  -6   3   -2.20    5.50
  -8  -6  -3    1.50    7.40
   8  -6   3   -2.70    6.80
   8   6   3   -6.90    8.00
  -8   6  -3    9.40    7.10
  -8   6  -3   -0.60    7.80
   8   6   3   -8.80    7.50
  -9  -6  -3  118.39   13.10
   9  -6   3  118.79    9.30
   9  -6   3  102.39    9.70
  -9  -6  -3  127.09   13.60
  -9   6  -3  119.39   15.90
   9   6   3  168.28   15.00
 -10  -6  -3    0.50    9.10
  10  -6   3    7.10    5.90
  10  -6   3   -0.30    5.00
  10   6   3   -6.40    8.30
 -10   6  -3    9.80    8.60
 -11  -6  -3    0.50    8.90
 -11  -6  -3    9.20    9.50
  11  -6   3    2.70    5.20
  11  -6   3   16.40    5.10
 -11   6  -3   11.00    8.10
 -11   6  -3   15.90    8.70
  11   6   3    5.10   10.00
  11   6   3    4.80    9.00
 -12  -6  -3  -13.50    8.80
 -12  -6  -3   14.30    9.50
  12   6   3   -1.00    8.00
 -12   6  -3   11.50    7.70
 -12   6  -3   10.00    8.50
  12   6   3   -4.00   10.90
 -13  -6  -3    8.90   10.90
 -13  -6  -3  -16.40   10.50
 -13   6  -3    3.40    8.30
 -13   6  -3   -4.30    6.70
  14   6   3    7.70    9.30
  14   6   3    8.70   11.20
 -14   6  -3    0.90    7.80
 -14  -7   3  -12.40    9.80
  14   7  -3   13.10   10.50
 -13  -7   3    3.10    8.80
  13   7  -3    1.10    9.30
 -12  -7   3   -0.30    7.00
  12   7  -3    7.40    8.10
 -11  -7   3   13.50    8.50
  11   7  -3   -0.70    9.50
 -11   7   3    6.50    4.10
 -11   7   3    2.00    3.90
  11   7  -3   -1.10    6.80
 -10  -7   3   -1.10    8.00
  10   7  -3  -11.80    7.80
 -10   7   3    7.90    4.30
  10   7  -3   -5.50    8.60
 -10   7   3    4.10    4.60
  -9  -7   3  -13.40    5.80
   9   7  -3   -0.90    9.30
  -9   7   3    1.20    4.30
   9   7  -3   -3.20    7.40
  -9   7   3   -1.70    4.30
  -8  -7   3   79.39   10.40
  -8   7   3   72.39    6.40
  -8   7   3   66.09    6.70
   8   7  -3   69.49   10.20
  -7  -7   3   32.90    7.40
   7   7  -3   26.20    8.80
   7   7  -3   24.10    7.50
  -7   7   3   27.40    5.10
  -6  -7   3   42.30    8.40
  -6  -7   3   18.00    6.60
   6   7  -3    7.40    6.90
  -6   7   3   18.00    4.00
   6   7  -3   24.30    8.20
  -5  -7   3   24.60    6.40
  -5  -7   3   11.80    8.00
   5   7  -3    7.10    7.30
   5   7  -3   25.70    7.10
  -5   7   3   20.90    4.90
  -5   7   3   18.80    4.40
  -4  -7   3   81.79   10.00
  -4  -7   3   78.39    8.00
   4  -7  -3   78.69    6.40
   4  -7  -3   68.39    7.00
  -4   7   3   78.79    6.40
   4   7  -3   92.29    9.30
  -4   7   3   80.19    6.70
   4   7  -3   73.89    8.10
   3  -7  -3   19.50    5.20
  -3  -7   3   16.30    5.70
   3  -7  -3   -0.90    4.70
  -3  -7   3    8.50   12.00
  -3   7   3    8.50    4.50
  -3   7   3   11.40    4.10
   3   7  -3    6.00    5.90
   3   7  -3    7.40    6.30
   2  -7  -3  121.19    8.50
  -2  -7   3  103.49   10.50
   2  -7  -3  108.09    8.50
  -2  -7   3   94.39    9.80
  -2   7   3  115.79    8.40
   2   7  -3  111.89    9.30
   2   7  -3  117.39   10.20
  -2   7   3  123.59    8.60
   1  -7  -3   39.90    6.50
  -1  -7   3   44.70    6.50
  -1  -7   3   39.90    7.50
   1   7  -3   40.60    6.50
  -1   7   3   37.40    5.80
  -1   7   3   31.70    6.00
   1   7  -3   32.90    8.40
   0  -7  -3    4.80    5.50
   0  -7  -3   17.60    6.50
   0  -7   3   16.40    6.60
   0  -7   3    8.50    5.10
   0   7   3    8.10    5.60
   0   7   3   11.40    5.10
   0   7  -3    6.80    5.70
   0   7  -3   13.30    5.90
   1  -7   3  228.98   14.40
  -1  -7  -3  200.08   13.20
   1  -7   3  222.08   13.40
  -1  -7  -3  229.78   14.10
  -1   7  -3  206.98   13.10
  -1   7  -3  233.28   13.90
   1   7   3  224.38   13.40
   1   7   3  208.28   13.10
   2  -7   3   90.19    9.50
  -2  -7  -3   93.49    8.90
  -2  -7  -3   87.99    9.00
   2  -7   3   84.39   10.10
  -2   7  -3   97.19    9.40
   2   7   3   98.69    8.60
   2   7   3   88.89    8.60
  -2   7  -3  105.09    8.50
  -3  -7  -3   17.40    6.30
   3  -7   3   15.00    7.90
   3  -7   3   14.50    4.90
  -3  -7  -3    8.30    9.90
   3   7   3    7.40    6.20
  -3   7  -3   12.50    6.60
  -3   7  -3   14.50    4.90
   3   7   3    7.00    6.10
   4  -7   3   59.79    7.00
   4  -7   3   65.09    9.80
  -4  -7  -3   65.99    9.40
  -4  -7  -3   58.99    9.30
   4   7   3   62.49    9.30
  -4   7  -3   61.29    8.10
   4   7   3   58.69    8.40
  -4   7  -3   54.79    6.80
  -5  -7  -3   33.30    8.10
  -5  -7  -3   46.70    8.90
   5  -7   3   62.89    9.90
   5  -7   3   45.20    6.40
   5   7   3   48.90    9.20
   5   7   3   41.60    8.80
  -5   7  -3   44.70    7.90
  -5   7  -3   44.40    7.60
   6  -7   3   12.40    6.20
  -6  -7  -3   15.10    7.60
   6  -7   3   15.50    9.20
  -6  -7  -3   10.90    8.40
   6   7   3    9.60    8.10
  -6   7  -3   21.50    6.90
   6   7   3   16.60    9.40
  -6   7  -3    8.60    7.40
   7  -7   3   17.40    9.80
  -7  -7  -3   26.50    8.30
   7  -7   3   31.60    6.40
  -7  -7  -3   36.20    9.70
   7   7   3   27.00    9.20
   7   7   3   26.20    9.20
  -7   7  -3   37.90    9.00
  -7   7  -3   31.50    7.90
   8  -7   3   11.00    5.20
  -8  -7  -3   10.80   14.50
  -8  -7  -3   15.10    8.30
  -8   7  -3   15.30    8.40
   8   7   3   32.50   10.60
   8   7   3    4.40    8.40
  -8   7  -3   13.20    7.70
  -9  -7  -3    9.90    9.10
  -9  -7  -3   -0.60   12.20
   9  -7   3   -6.50    6.50
   9  -7   3    9.80    5.40
  -9   7  -3    1.00    7.50
  -9   7  -3   17.40    8.90
   9   7   3    8.80   10.90
  10  -7   3   10.80    6.10
 -10  -7  -3   12.50    9.20
  10  -7   3    8.70    5.40
 -10  -7  -3   12.60   16.60
  10   7   3   13.80    8.90
  10   7   3   17.30    9.70
 -10   7  -3   16.60    9.30
 -10   7  -3   14.40    8.70
 -11  -7  -3    4.80    9.50
 -11  -7  -3    0.00    9.50
  11  -7   3    0.90    4.50
  11   7   3   -1.00    8.60
 -11   7  -3    3.70    7.60
 -11   7  -3   -6.50    8.60
 -12  -7  -3  -19.60    9.60
 -12  -7  -3  -12.30    9.00
  12   7   3   -0.50    9.50
 -12   7  -3   -1.40    7.50
 -12   7  -3    4.00    6.80
  12   7   3   11.30    9.60
 -13  -7  -3    3.70    9.70
 -13  -7  -3  -19.20    8.80
  13   7   3   15.40   11.90
 -13   7  -3  -13.80    7.40
 -14  -7  -3   13.90   11.00
 -14   7  -3   -2.70    9.10
 -14  -8   3   46.10   11.20
 -13  -8   3    0.50    9.80
  13   8  -3   12.80   10.20
 -12  -8   3   13.70    9.50
  12   8  -3    7.50   11.30
  12   8  -3   24.60    9.50
 -11  -8   3   12.10    8.40
  11   8  -3    3.20    8.40
 -11   8   3   -1.00    3.90
  11   8  -3    8.50    8.00
 -10  -8   3   21.60    9.00
 -10   8   3   23.90    5.10
  10   8  -3   24.60   10.90
  10   8  -3   21.20    8.70
  -9  -8   3   -4.80    6.60
   9   8  -3  -10.50    6.70
  -9   8   3   -3.60    4.30
  -8  -8   3   40.00    8.30
  -8  -8   3   38.40    9.80
   8   8  -3   35.20   10.40
  -8   8   3   43.90    6.20
   8   8  -3   32.10    9.30
  -7  -8   3    4.00    7.30
  -7  -8   3   -7.20    7.70
   7   8  -3    5.70    8.30
  -7   8   3    1.90    4.60
   7   8  -3   -1.60    7.50
  -6  -8   3  116.39   10.50
  -6  -8   3   92.49   11.20
   6   8  -3  117.59   11.70
   6   8  -3  109.89   10.60
  -6   8   3  115.89    8.80
  -6   8   3  108.59    8.10
   5  -8  -3   22.70    5.40
  -5  -8   3   24.90   15.00
   5  -8  -3   26.00    5.80
  -5  -8   3   27.70    7.40
  -5   8   3   32.50    5.60
   5   8  -3   17.70    8.10
  -5   8   3   27.30    5.80
   5   8  -3   32.80    7.50
  -4  -8   3  213.78   14.50
   4  -8  -3  220.68   12.20
   4  -8  -3  209.38   12.70
  -4  -8   3  205.38   13.80
   4   8  -3  178.98   14.90
  -4   8   3  205.88   12.30
   4   8  -3  203.98   13.80
  -4   8   3  204.28   12.00
   3  -8  -3   37.30    6.80
  -3  -8   3   24.40    7.80
   3  -8  -3   47.80    7.00
  -3  -8   3   33.70    6.90
  -3   8   3   46.80    6.20
   3   8  -3   33.40    7.40
  -3   8   3   28.30    6.00
   3   8  -3   43.10    8.40
   2  -8  -3  483.65   25.90
   2  -8  -3  518.45   25.90
  -2  -8   3  473.75   26.50
  -2  -8   3  509.55   27.10
   2   8  -3  523.65   26.80
  -2   8   3  505.25   25.80
   2   8  -3  547.75   29.20
  -2   8   3  545.15   26.20
  -1  -8   3   10.10    6.70
   1  -8  -3    2.60    6.00
  -1  -8   3    6.70    5.50
   1  -8  -3    1.70    5.10
   1   8  -3    6.90    7.30
  -1   8   3    6.40    4.80
  -1   8   3   -5.10    4.70
   0  -8   3  239.88   15.20
   0  -8  -3  199.78   13.70
   0  -8   3  216.88   13.80
   0   8  -3  232.18   14.80
   0   8  -3  226.38   13.90
   0   8   3  229.58   13.70
   0   8   3  244.78   14.50
   1  -8   3   14.20    7.60
  -1  -8  -3    8.00    6.40
  -1  -8  -3   14.40    7.50
   1  -8   3   12.20    6.30
  -1   8  -3    6.10    6.30
   1   8   3   18.00    6.10
  -1   8  -3   23.40    6.00
   1   8   3   13.50    6.20
   2  -8   3   35.70    8.30
   2  -8   3   29.20    8.10
  -2  -8  -3   38.30    8.00
  -2  -8  -3   39.40    7.60
  -2   8  -3   39.90    6.50
  -2   8  -3   43.80    7.60
   2   8   3   26.20    7.00
   2   8   3   45.30    8.50
   3  -8   3   -0.80    4.50
  -3  -8  -3  -15.20   10.70
   3  -8   3   -5.50    8.00
  -3  -8  -3   -6.00    6.80
   3   8   3   -3.10    6.10
   3   8   3   -1.40    6.50
  -3   8  -3   -8.50    6.40
  -3   8  -3   -3.80    5.20
   4  -8   3   83.09   10.70
   4  -8   3   96.19    8.40
  -4  -8  -3   83.99   10.20
  -4  -8  -3   92.79   10.30
  -4   8  -3   86.69    8.60
   4   8   3   91.49    9.90
   4   8   3   93.59   10.30
  -4   8  -3   94.49   10.60
  -5  -8  -3   -0.40    7.30
   5  -8   3    6.90    8.70
  -5  -8  -3   10.30    8.20
   5  -8   3    6.50    6.20
  -5   8  -3    3.70    5.40
  -5   8  -3   -0.40    6.20
   5   8   3    1.70    8.40
   5   8   3    3.80    7.60
   6  -8   3   43.00   10.70
  -6  -8  -3   40.00    9.30
  -6  -8  -3   33.40    9.40
   6   8   3   20.70    8.40
  -6   8  -3   40.60    8.10
  -6   8  -3   42.20    9.20
   6   8   3   57.29   11.10
  -7  -8  -3    7.30    8.40
   7  -8   3    7.90    5.50
   7  -8   3   -4.60   10.20
  -7  -8  -3   -4.10    9.70
  -7   8  -3   12.80    7.30
   7   8   3  -15.80    9.50
  -7   8  -3   -4.30    7.70
  -8  -8  -3   42.60   10.90
   8  -8   3   38.30    7.10
   8  -8   3   49.40    9.10
  -8  -8  -3   40.00   10.70
   8   8   3   31.50   10.30
  -8   8  -3   50.59   12.20
   8   8   3   41.00   10.40
   9  -8   3   -2.80    4.80
  -9  -8  -3  -16.90    9.20
   9  -8   3   -2.40    6.40
  -9  -8  -3   -8.60    8.30
   9   8   3    3.80    9.50
  -9   8  -3    1.10    7.30
   9   8   3   -9.30    8.60
 -10  -8  -3    0.90    9.50
 -10  -8  -3    6.30    9.50
  10  -8   3    5.80    5.90
  10  -8   3    3.80    4.60
  10   8   3    6.80    9.30
 -10   8  -3   21.70    9.40
 -10   8  -3   13.90    7.70
  10   8   3    1.10   10.80
 -11  -8  -3   -6.60    9.00
 -11  -8  -3   -5.50   11.00
 -11   8  -3   12.10    9.20
  11   8   3   -7.50    9.00
  11   8   3   -2.30    8.80
 -11   8  -3    0.80    7.10
 -12  -8  -3   -1.10    9.80
 -12  -8  -3   13.20   15.60
  12   8   3   -6.60    8.70
 -12   8  -3   -0.70    9.20
 -12   8  -3    5.50    7.30
 -13  -8  -3    4.20   10.70
 -13  -8  -3   -7.20   11.40
 -13   8  -3   -4.10    8.00
 -13   8  -3    4.70    7.30
  13   8   3   15.10   11.00
  13   8   3   13.00   10.10
 -13  -9   3   25.10    9.80
  13   9  -3   19.60   10.30
 -12  -9   3   -0.80    7.40
 -12  -9   3    8.30    8.50
  12   9  -3   -4.60    8.70
 -12   9   3    1.40    3.90
  12   9  -3  -14.10    9.90
 -11  -9   3    9.50    8.20
 -11  -9   3    9.90   10.20
 -11   9   3    2.30    4.50
  11   9  -3   15.20   11.10
  11   9  -3    6.30    9.70
 -10  -9   3   33.60   10.20
 -10  -9   3   44.50   10.40
  10   9  -3   37.60   10.00
 -10   9   3   27.20    5.80
  -9  -9   3   -6.40    8.00
  -9  -9   3    5.40    8.40
   9   9  -3   -5.10   10.10
   9   9  -3    1.60    9.20
  -9   9   3    5.90    4.40
  -8  -9   3   55.09    9.50
  -8  -9   3   80.99   13.80
  -8   9   3   66.19    7.70
   8   9  -3   49.00   10.50
  -7  -9   3   83.99   12.00
  -7  -9   3   76.09   10.90
   7   9  -3  107.49   13.20
   7   9  -3   76.39   11.30
  -7   9   3   94.69    8.40
  -7   9   3   75.99    8.40
  -6  -9   3    4.30    8.70
  -6  -9   3   13.50    7.10
  -6   9   3    7.50    5.90
   6   9  -3    1.70    7.90
   6   9  -3   -6.40    8.20
  -6   9   3   -7.40    5.20
   5  -9  -3   50.99    6.60
  -5  -9   3   66.39   10.60
  -5  -9   3   57.69    9.60
   5  -9  -3   46.40    7.60
  -5   9   3   52.59    7.70
  -5   9   3   46.50    8.40
   5   9  -3   58.29    9.50
   5   9  -3   68.79   17.40
   4  -9  -3   63.59    7.30
  -4  -9   3   84.19   11.00
  -4  -9   3   56.19    9.00
   4  -9  -3   72.89    8.40
  -4   9   3   57.89    8.00
   4   9  -3   66.49    9.40
   4   9  -3   52.99   10.60
  -4   9   3   52.79    7.00
   3  -9  -3   22.20    7.20
   3  -9  -3   -0.20    6.10
  -3  -9   3    2.30    7.50
  -3  -9   3    8.00    6.40
  -3   9   3   -1.50    5.20
   3   9  -3   10.50    7.60
   3   9  -3    8.90    6.70
  -3   9   3    7.70    5.50
  -2  -9   3   73.49    8.70
  -2  -9   3   83.99   11.00
   2  -9  -3   72.09    8.90
   2  -9  -3   75.59    8.70
   2   9  -3   78.79    9.90
   2   9  -3   68.09    8.70
  -2   9   3   72.79    8.00
  -2   9   3   78.89    8.30
  -1  -9   3  125.19   11.30
  -1  -9   3  127.99   12.60
   1  -9  -3  168.18   11.80
   1  -9  -3  146.99   12.00
  -1   9   3  154.78   11.30
  -1   9   3  146.09   11.30
   1   9  -3  147.49   12.60
   0  -9   3   25.80    8.40
   0  -9   3   18.20    6.90
   0  -9  -3   28.30    8.30
   0   9   3   23.20    6.90
   0   9   3   25.40    6.60
   0   9  -3   26.40    6.80
  -1  -9  -3  319.37   19.30
   1  -9   3  317.97   18.40
  -1  -9  -3  325.67   19.00
   1   9   3  313.07   18.80
  -1   9  -3  331.57   19.30
  -1   9  -3  316.17   18.40
   1   9   3  325.87   18.60
   2  -9   3  123.39   15.00
   2  -9   3  119.39   12.20
  -2  -9  -3  116.49   12.10
  -2  -9  -3  116.09   11.00
  -2   9  -3  134.59   11.30
   2   9   3  127.29   11.10
  -2   9  -3  126.79   10.70
   2   9   3  121.69   11.40
   3  -9   3   -5.50    7.70
  -3  -9  -3  -11.30    6.90
  -3  -9  -3  -11.30    7.20
   3  -9   3  -10.20    4.90
  -3   9  -3   -0.30    5.40
  -3   9  -3   -1.50    6.30
   3   9   3   -8.20    7.30
   3   9   3   -4.50    6.60
  -4  -9  -3   53.89    9.90
   4  -9   3   82.89   12.00
  -4  -9  -3   70.99   10.90
   4  -9   3   66.39    8.70
   4   9   3   48.80    9.70
  -4   9  -3   59.89    8.50
  -4   9  -3   64.29   10.20
   4   9   3   68.39    9.70
   5  -9   3   20.10    9.60
  -5  -9  -3   15.00    8.20
  -5  -9  -3    0.40    8.20
   5  -9   3   12.40    6.20
  -5   9  -3   23.30    7.00
   5   9   3   12.60    7.80
   5   9   3   18.60    9.60
  -5   9  -3   15.20    8.10
  -6  -9  -3    1.00    8.80
   6  -9   3  -13.50    9.90
  -6  -9  -3   -0.20    7.70
   6   9   3   -8.80    7.90
   6   9   3    9.40    8.30
  -6   9  -3   -2.90    7.60
  -6   9  -3    0.70    6.70
   7  -9   3   78.09   10.90
  -7  -9  -3   77.89   12.00
   7  -9   3   71.79    7.90
  -7  -9  -3   64.09   11.00
   7   9   3   81.59   18.00
   7   9   3   69.89   11.80
  -7   9  -3   73.79   10.60
  -8  -9  -3   12.50    8.40
   8  -9   3   17.30    8.70
   8  -9   3    5.20    5.20
  -8  -9  -3    5.50   10.50
  -8   9  -3    6.40   14.20
   8   9   3    6.70    9.40
  -8   9  -3   13.70    7.90
   8   9   3   10.30   10.20
   9  -9   3   -3.90    5.70
   9  -9   3   -4.00    7.10
  -9  -9  -3   -7.80    8.00
  -9  -9  -3   -1.60    8.90
   9   9   3   -9.60   11.20
  -9   9  -3   14.00    8.30
   9   9   3   -2.30    9.20
 -10  -9  -3   -6.80    9.20
 -10  -9  -3   10.40   10.40
  10  -9   3    3.70    5.40
  10  -9   3    7.40    5.40
  10   9   3   11.70   10.90
 -10   9  -3    5.60    7.60
 -10   9  -3   18.20    8.00
  10   9   3   -4.40    9.20
 -11  -9  -3   13.90   11.90
 -11  -9  -3  -10.10    9.70
 -11   9  -3   16.60    8.30
 -11   9  -3    9.50    9.30
  11   9   3  -10.40    9.70
  11   9   3   -7.50    9.70
 -12  -9  -3    6.40   11.30
 -12  -9  -3  -19.10    9.60
  12   9   3  -12.80   11.90
 -12   9  -3    8.90    8.90
  12   9   3  -16.00   11.10
 -13  -9  -3   18.60   11.30
 -13   9  -3    4.50    8.30
  13   9   3   11.00   10.90
 -13   9  -3   17.00    8.30
 -13 -10   3   27.30    9.90
  13  10  -3    3.40   10.60
  13  10  -3   -4.60   19.10
 -12 -10   3    7.40    8.20
 -12 -10   3   35.50   12.40
 -12  10   3    3.10    4.60
 -12  10   3    0.70    4.30
  12  10  -3    8.90   11.70
 -11 -10   3   26.10   10.50
 -11 -10   3    8.00    8.40
 -11  10   3   -4.20    4.70
 -11  10   3    8.70    5.90
  11  10  -3   -1.30    8.80
 -10 -10   3   -3.50    7.50
 -10 -10   3   23.40   18.90
 -10  10   3    4.30    5.20
  10  10  -3   11.10    8.70
 -10  10   3    1.30    5.50
  10  10  -3   -0.80    9.20
  -9 -10   3   32.90   16.60
  -9 -10   3   63.59   11.40
  -9  10   3   54.49    7.90
  -9  10   3   51.49    7.50
   9  10  -3   54.79   10.60
   9  10  -3   62.19   13.20
  -8 -10   3   -2.20    8.30
  -8 -10   3   -7.40    7.00
  -8  10   3   -6.60    5.00
   8  10  -3   -6.00    9.10
  -8  10   3  -12.40    5.10
   8  10  -3   -6.80    9.90
  -7 -10   3   -2.50    6.70
  -7 -10   3  -10.10    8.40
   7  10  -3    6.00    8.00
   7  10  -3   -5.60    8.60
  -7  10   3   -2.60    5.50
  -7  10   3   -3.10    6.20
   6 -10  -3   76.49    7.90
   6 -10  -3   65.29    6.70
  -6 -10   3   85.39   12.00
  -6 -10   3   72.89   11.00
  -6  10   3   61.29    9.00
  -6  10   3   77.49    9.00
   6  10  -3   72.49   10.40
   6  10  -3   73.69   12.10
  -5 -10   3   12.50    7.40
  -5 -10   3   11.90    9.20
   5 -10  -3   18.90    7.00
   5 -10  -3   16.70    7.70
   5  10  -3   20.50    8.20
   5  10  -3   25.60   14.70
  -5  10   3   11.30    9.50
  -5  10   3   24.20    7.10
   4 -10  -3    5.40    6.90
  -4 -10   3   -1.80    8.10
  -4 -10   3  -11.30    6.30
   4 -10  -3   -1.20    7.00
   4  10  -3   -4.70    6.70
   4  10  -3   11.60    7.90
  -4  10   3    5.90    5.80
  -4  10   3   -3.40    5.40
   3 -10  -3  174.38   12.40
  -3 -10   3  182.88   14.40
  -3 -10   3  154.98   13.00
   3 -10  -3  173.38   12.80
  -3  10   3  176.78   12.30
   3  10  -3  189.28   14.40
  -3  10   3  171.18   12.90
   3  10  -3  170.38   13.20
   2 -10  -3   -1.80    7.10
   2 -10  -3  -14.30    7.00
  -2 -10   3   -5.10    6.40
  -2 -10   3   -4.70    7.60
   2  10  -3    9.70    7.40
   2  10  -3   -2.30    6.40
  -2  10   3  -11.70    6.00
   1 -10  -3   -3.20    7.80
   1 -10  -3   -7.50    7.80
  -1 -10   3   -3.90    8.20
  -1 -10   3   -7.60    5.90
   1  10  -3  -11.90    6.10
  -1  10   3  -13.30    6.30
   1  10  -3   -4.00    7.40
  -1  10   3  -15.00    6.60
   0 -10  -3   66.19   10.00
   0 -10  -3   62.09    9.50
   0 -10   3   65.59    9.30
   0 -10   3   74.19   11.10
   0  10  -3   65.59    8.90
   0  10   3   55.19    8.90
   0  10   3   67.69    8.60
   1 -10   3    3.20    6.30
  -1 -10  -3   11.70    8.80
   1 -10   3    4.80    9.90
   1  10   3   11.00    6.80
   1  10   3    5.40    6.70
  -1  10  -3   10.10    7.60
  -1  10  -3   -0.40    6.00
   2 -10   3   40.50   10.00
   2 -10   3   38.30    9.30
  -2 -10  -3   41.10    9.50
  -2 -10  -3   51.29    9.20
   2  10   3   33.70    8.10
   2  10   3   41.80   13.30
  -2  10  -3   40.20    7.80
  -2  10  -3   30.30    9.30
  -3 -10  -3  266.47   17.90
   3 -10   3  325.77   19.80
   3 -10   3  246.78   16.10
  -3 -10  -3  227.28   17.40
  -3  10  -3  272.27   17.60
   3  10   3  275.97   17.80
   3  10   3  263.47   17.20
  -3  10  -3  252.87   16.60
  -4 -10  -3    0.90    8.20
   4 -10   3   11.90   10.10
  -4 -10  -3   -7.80    7.60
   4 -10   3   -5.50    6.60
   4  10   3   -3.90    7.60
  -4  10  -3   -2.20    6.70
   4  10   3  -11.50    7.70
  -4  10  -3    2.60    6.60
  -5 -10  -3   10.40    8.60
  -5 -10  -3   14.70    9.00
   5 -10   3   11.70    6.90
  -5  10  -3   18.50    7.40
   5  10   3    3.50    8.40
  -5  10  -3    5.00    8.00
   5  10   3    2.50    8.20
  -6 -10  -3   26.90   10.30
   6 -10   3   15.60   10.60
  -6 -10  -3   17.60    9.30
   6 -10   3    3.60    6.80
   6  10   3    6.70    8.80
   6  10   3   18.50   11.30
  -6  10  -3   17.70   10.30
  -6  10  -3   16.90    7.30
   7 -10   3    4.00    6.40
  -7 -10  -3   -5.80    8.60
  -7 -10  -3    2.40    9.10
   7 -10   3   -1.70    8.80
   7  10   3    7.00    9.40
  -7  10  -3    4.80    7.90
   7  10   3   -1.90    8.90
  -7  10  -3    8.70    8.00
   8 -10   3    8.30    6.30
  -8 -10  -3  -23.70    9.80
  -8 -10  -3    4.70    8.70
   8 -10   3    3.90    8.70
  -8  10  -3    5.50    8.10
   8  10   3   -5.00    9.20
   9 -10   3   68.39    9.30
  -9 -10  -3   88.09   14.20
  -9 -10  -3   22.70   10.40
   9 -10   3   50.59    8.00
   9  10   3   76.09   13.70
  -9  10  -3   49.99   10.10
   9  10   3   62.49   13.00
  10 -10   3   -2.80    5.40
 -10 -10  -3  -11.70    9.90
 -10 -10  -3   40.90   11.20
 -10  10  -3   -7.40    6.40
  10  10   3   -2.70   13.40
  10  10   3    4.40   10.00
 -10  10  -3   16.50    9.80
 -11 -10  -3    1.30   11.40
 -11 -10  -3   13.50   11.00
  11  10   3   20.30   10.50
 -11  10  -3   12.50    9.10
 -11  10  -3   36.60    8.30
  11  10   3   12.90   11.10
 -12 -10  -3   -3.20   10.50
 -12 -10  -3   -0.70   10.50
 -12  10  -3    8.10    7.50
 -12  10  -3    6.80    8.70
  12  10   3    2.60   12.40
 -12 -11   3    4.50    9.00
 -12 -11   3    8.70    9.30
 -12  11   3   11.30    6.10
 -12  11   3    1.50    4.90
  12  11  -3    7.30   10.70
 -11 -11   3   -0.60    8.70
 -11 -11   3   28.20   10.00
  11  11  -3   28.40   10.90
  11  11  -3   11.50   10.30
 -11  11   3    8.20    5.60
 -10 -11   3   -1.80    8.40
 -10 -11   3   29.50    9.80
 -10  11   3    1.50    5.70
  10  11  -3   12.50   10.30
 -10  11   3   -9.00    6.00
  10  11  -3    2.40   10.00
  -9 -11   3   13.80    9.80
  -9 -11   3    6.10    9.40
   9  11  -3   -7.90    8.40
  -9  11   3   -2.30    5.60
   9  11  -3  -11.10    9.40
  -9  11   3    7.40    5.90
  -8 -11   3   -6.50    7.60
  -8 -11   3    3.40   10.00
  -8  11   3    2.70    5.50
   8  11  -3   12.80   15.60
   8  11  -3   -2.20    8.70
  -8  11   3    5.60    6.50
  -7 -11   3   50.09    9.80
  -7 -11   3   58.89   11.30
  -7  11   3   48.70    8.00
   7  11  -3   46.20   10.60
   7  11  -3   25.90   10.90
  -7  11   3   43.30    7.60
   6 -11  -3   -3.80    5.60
  -6 -11   3    0.40    7.40
   6 -11  -3   -3.40    5.80
  -6 -11   3   -6.20    8.90
   6  11  -3   -3.30    8.10
   6  11  -3   -7.30   10.10
  -6  11   3   -7.20    6.00
  -6  11   3   -1.70    6.40
   5 -11  -3   39.40    8.80
  -5 -11   3   36.10    8.50
  -5 -11   3   38.00   10.50
   5 -11  -3   39.70    7.90
  -5  11   3   40.60    9.80
  -5  11   3   15.30   12.30
   5  11  -3   24.10    9.60
   5  11  -3   48.80   10.20
   4 -11  -3  -11.40   13.00
   4 -11  -3    4.50    7.40
  -4 -11   3    3.30    7.40
  -4 -11   3    8.80    9.00
   4  11  -3   -2.10    7.20
  -4  11   3   -4.80    6.40
   4  11  -3  -15.20    8.00
  -4  11   3    3.00    6.30
   3 -11  -3   -5.50    7.10
  -3 -11   3   -6.50    8.60
   3 -11  -3   -1.60    7.20
  -3 -11   3   -4.40    6.70
  -3  11   3   -7.70    5.30
  -3  11   3    1.60    6.50
   3  11  -3    5.30    8.10
   3  11  -3    6.20    7.20
   2 -11  -3    7.40    8.10
  -2 -11   3    2.50    8.60
  -2 -11   3   14.00   11.40
   2 -11  -3   15.90    8.00
   2  11  -3    2.00    7.90
  -2  11   3    8.50    5.70
  -2  11   3   12.30    7.30
   2  11  -3    1.10    7.30
   1 -11  -3   77.09   11.10
  -1 -11   3   76.99   11.20
  -1 -11   3   72.69   10.20
   1 -11  -3   90.59   11.60
  -1  11   3   80.39    8.90
  -1  11   3   75.79    9.60
   1  11  -3   93.89    9.90
   1  11  -3   76.39   10.80
   0 -11   3   42.90    9.50
   0 -11   3   48.60   11.80
   0 -11  -3   40.60   10.30
   0 -11  -3   56.89    9.80
   0  11   3   48.10    8.40
   0  11  -3   33.80    9.40
   0  11   3   39.20    8.50
   0  11  -3   49.30   11.60
  -1 -11  -3   62.89   11.20
   1 -11   3   74.29   12.60
   1 -11   3   62.39    8.80
  -1 -11  -3   58.69   10.30
   1  11   3   71.19   10.70
  -1  11  -3   62.69    9.50
   1  11   3   55.99    9.40
   2 -11   3   -7.30    8.70
  -2 -11  -3    9.60    8.40
  -2  11  -3    9.00    7.60
   2  11   3   -2.60    7.10
   2  11   3    6.00    7.90
  -2  11  -3    3.40    7.70
  -3 -11  -3   -3.50    8.40
  -3 -11  -3    0.60    8.20
   3 -11   3    3.90    7.20
   3 -11   3    6.90    9.30
   3  11   3   -3.50    7.70
  -3  11  -3   -2.80    6.80
  -3  11  -3   -0.70    7.30
   3  11   3    6.60    7.60
  -4 -11  -3   -7.50    8.70
   4 -11   3   -1.10    5.90
  -4 -11  -3   16.80    8.60
  -4  11  -3   -3.00    7.20
   4  11   3   -5.40    7.70
   4  11   3   -3.10    7.20
  -4  11  -3    0.20    7.40
   5 -11   3   99.49   11.20
   5 -11   3  109.59   14.10
  -5 -11  -3  105.19   13.00
  -5 -11  -3  119.79   13.20
  -5  11  -3  136.29   16.40
  -5  11  -3  121.99   12.40
   5  11   3  123.59   13.90
   5  11   3  104.59   12.90
  -6 -11  -3   -2.10    9.90
   6 -11   3   -0.80    6.60
  -6 -11  -3  -12.40    8.60
   6 -11   3   -1.20    9.10
   6  11   3    5.20    9.20
  -6  11  -3    7.80    8.70
  -6  11  -3    0.90    7.60
   6  11   3   -0.80    8.50
   7 -11   3   28.90   10.20
   7 -11   3   36.70    7.80
  -7 -11  -3   39.80   11.80
  -7 -11  -3   20.70    9.90
  -7  11  -3   44.10   10.00
   7  11   3   35.10   10.90
  -7  11  -3   42.30    9.50
   7  11   3   30.50   10.10
   8 -11   3    0.30    9.20
  -8 -11  -3   14.50   10.90
   8 -11   3    4.40    7.10
  -8 -11  -3   14.60   10.10
   8  11   3   10.90   10.30
  -8  11  -3    8.80    8.70
   8  11   3   14.60   11.70
   9 -11   3   -3.10    7.30
   9 -11   3   -4.30    6.20
  -9 -11  -3   -7.70    9.70
  -9  11  -3    8.00    7.60
   9  11   3   -7.20    9.60
   9  11   3    9.60   10.90
  -9  11  -3    9.40   10.40
 -10 -11  -3   -5.60    9.70
 -10 -11  -3  -20.40    8.70
  10 -11   3   -4.10    6.00
 -10  11  -3   21.50    7.90
  10  11   3   23.90   20.00
 -10  11  -3    1.60    8.40
  10  11   3    1.00   11.30
 -11 -11  -3    3.60   11.00
 -11 -11  -3   31.20   12.10
  11  11   3   26.00   11.70
 -11  11  -3   27.30    9.90
 -11  11  -3   38.30   12.80
 -12 -11  -3  -16.00   10.00
 -12 -11  -3   16.90   11.80
  12  11   3   10.20   10.70
  12  11   3    6.00   13.40
 -12  11  -3    3.30   10.30
 -12  11  -3   25.90    9.40
 -12  12   3    4.20    6.00
  12  12  -3   12.70   12.20
 -11 -12   3   -8.60    9.80
 -11 -12   3   24.20   10.60
  11  12  -3    1.40   12.40
 -10 -12   3   12.70    9.50
 -10 -12   3   16.40   10.10
  10  12  -3    9.50   10.40
 -10  12   3    9.90    6.10
  10  12  -3   15.80    9.60
 -10  12   3   -3.80    6.10
  -9 -12   3    8.40    9.10
  -9 -12   3   21.80   11.80
  -9  12   3   17.40    6.90
  -9  12   3    2.10    6.70
   9  12  -3   38.60   12.20
  -8 -12   3    9.20    9.40
  -8 -12   3   -4.00    8.00
  -8  12   3   15.00    7.60
   8  12  -3   15.20    9.40
  -8  12   3    9.90    7.10
  -7 -12   3   -4.00    7.80
  -7 -12   3   19.80    9.70
  -7  12   3   -3.30    6.60
  -7  12   3    7.20    6.60
   7  12  -3    8.80    9.40
  -6 -12   3   39.10    9.60
  -6 -12   3   57.99   11.50
   6 -12  -3   47.80    7.90
   6 -12  -3   42.10    7.80
  -6  12   3   40.00   10.40
   6  12  -3   40.60   10.20
   6  12  -3   49.60   11.10
  -6  12   3   50.29    8.50
  -5 -12   3   39.70   10.20
   5 -12  -3   35.40    8.10
  -5 -12   3   16.60    8.50
   5 -12  -3   18.10    7.60
  -5  12   3   19.20    7.20
   5  12  -3   10.90    9.90
   5  12  -3   10.70    9.60
  -5  12   3   30.80    9.60
   4 -12  -3   32.60    8.70
   4 -12  -3   37.10    9.10
  -4 -12   3   14.80    8.40
  -4 -12   3   32.10   10.40
   4  12  -3   22.70    9.50
   4  12  -3   18.20    9.20
  -4  12   3   38.10    8.20
  -4  12   3   23.50    9.20
  -3 -12   3   16.80   11.20
   3 -12  -3    4.20    8.90
  -3 -12   3    9.00    7.80
   3 -12  -3   18.50    9.80
   3  12  -3   14.20   10.30
  -3  12   3   14.90    7.70
   3  12  -3   30.00    8.70
  -3  12   3   19.60    8.00
   2 -12  -3   12.30    8.90
  -2 -12   3  -19.10    8.00
  -2 -12   3    5.20    9.10
   2  12  -3  -13.50    8.00
  -2  12   3   -5.60    7.60
   2  12  -3   -1.80    7.50
  -2  12   3   -1.60    7.30
  -1 -12   3   23.20    9.80
   1 -12  -3   35.90    9.10
  -1 -12   3   15.80   15.20
   1 -12  -3   26.80    9.90
  -1  12   3   33.10    9.10
   1  12  -3   17.30    8.70
   1  12  -3   36.50    8.70
  -1  12   3   32.90    9.10
   0 -12  -3   62.19   11.40
   0 -12   3   73.89   12.20
   0 -12   3   75.79   10.80
   0 -12  -3   94.39   12.60
   0  12   3   76.99   11.30
   0  12  -3   76.79   12.60
   0  12  -3   70.99   11.00
   0  12   3   63.09   10.00
  -1 -12  -3    8.30   10.00
   1 -12   3   12.10    7.40
  -1 -12  -3   13.40    8.90
   1 -12   3   22.20   10.10
   1  12   3   28.30    8.50
  -1  12  -3    0.70    8.10
   1  12   3    9.80    7.70
  -2 -12  -3   86.99   13.10
   2 -12   3   65.79   13.30
  -2 -12  -3   69.19   12.40
   2  12   3   76.59   11.00
  -2  12  -3   69.59   11.10
   2  12   3   75.79   10.80
   3 -12   3   34.80   11.70
  -3 -12  -3   26.40    9.60
   3 -12   3   24.10    8.90
   3  12   3   51.49   10.00
  -3  12  -3   25.60    8.90
  -3  12  -3   32.60    8.50
   3  12   3   41.90    9.20
   4 -12   3   23.60   10.90
  -4 -12  -3   20.50    9.70
   4 -12   3   11.90    8.10
   4  12   3    7.70    8.80
  -4  12  -3   18.40    7.40
   4  12   3   25.00    9.50
   5 -12   3   18.70    8.50
   5 -12   3   18.10   10.40
  -5 -12  -3   19.60   10.30
  -5 -12  -3   20.20    9.70
   5  12   3   22.60   10.00
   5  12   3   22.50    9.40
  -5  12  -3   21.10    8.70
  -5  12  -3   18.10    9.50
   6 -12   3   21.60    7.50
   6 -12   3   35.70   11.50
  -6 -12  -3   17.10   10.90
  -6 -12  -3   19.10    9.90
   6  12   3   17.20    9.60
  -6  12  -3   23.30    9.90
  -6  12  -3   28.70    8.20
   6  12   3   17.70   10.50
  -7 -12  -3    7.50   10.20
   7 -12   3   -0.10    7.30
   7 -12   3   -3.60    9.60
  -7 -12  -3   -6.40    8.90
  -7  12  -3    5.30    9.00
   7  12   3   -0.10   10.20
  -7  12  -3    0.00    8.10
   7  12   3   -5.30    9.20
  -8 -12  -3   17.20   10.70
   8 -12   3    0.80    8.70
   8 -12   3    9.50    8.10
  -8 -12  -3    6.30    9.00
   8  12   3   -6.80    9.80
   8  12   3   -1.60   10.60
  -8  12  -3   16.60    8.10
   9 -12   3    9.60    7.50
  -9 -12  -3  -15.20   12.70
   9 -12   3   11.20    7.20
  -9 -12  -3    9.40   10.80
  -9  12  -3   33.00   10.50
   9  12   3   23.00   10.80
   9  12   3   44.70   12.00
  -9  12  -3   19.20    9.60
 -10 -12  -3    7.50    9.90
 -10 -12  -3   27.30   11.50
  10 -12   3   -9.00    5.40
 -10  12  -3   17.90    8.90
  10  12   3    6.80   11.70
  10  12   3   14.00   10.70
 -11 -12  -3   -1.10   12.20
 -11 -12  -3  -17.90    9.70
  11  12   3   12.90   18.40
 -11  12  -3   15.70    8.90
 -11 -13   3   42.90   12.50
 -11 -13   3    1.00    9.50
 -11  13   3    9.80    6.20
  11  13  -3   24.70   11.20
  11  13  -3   -7.80   11.80
 -10 -13   3   27.90   10.90
 -10 -13   3   13.60   11.30
 -10  13   3   29.50    7.20
  10  13  -3   27.40   21.70
  10  13  -3   18.30   10.40
  -9 -13   3    7.70    9.90
  -9 -13   3    1.50    8.70
  -9  13   3   11.60    7.10
   9  13  -3    4.70   10.80
   9  13  -3    4.70   13.40
  -9  13   3   -1.20    5.70
  -8 -13   3   -8.80    9.20
  -8  13   3   15.70    7.10
  -8  13   3    6.50    6.50
   8  13  -3   12.70   11.50
   8  13  -3   10.40    9.60
  -7 -13   3   10.70    9.60
  -7 -13   3   -7.70    8.20
   7 -13  -3   -8.60    5.10
   7  13  -3    5.10    8.80
  -7  13   3   -7.50    6.60
  -7  13   3    3.30    6.30
   7  13  -3    0.80    9.80
   6 -13  -3  -11.10    6.60
   6 -13  -3    4.40    7.80
  -6 -13   3    3.90    9.90
  -6 -13   3   -5.70    7.80
   6  13  -3    7.00    9.40
   6  13  -3   -0.10    8.70
  -6  13   3   10.40    6.60
   5 -13  -3    0.00    7.40
  -5 -13   3    6.90    9.90
   5 -13  -3   12.10    7.80
  -5 -13   3   -5.60    7.90
   5  13  -3    1.30   10.40
  -5  13   3  -11.90    7.00
   5  13  -3    9.00   10.20
  -5  13   3    6.20    9.10
   4 -13  -3   87.29   11.20
  -4 -13   3   56.79   11.80
   4 -13  -3   65.19   10.50
  -4 -13   3   55.69   11.00
   4  13  -3   50.09   11.10
   4  13  -3   58.19   11.20
  -4  13   3   51.09    9.70
  -3 -13   3    1.60    7.70
   3 -13  -3    4.90    8.20
  -3 -13   3    6.30    9.60
   3  13  -3    4.00    8.80
  -3  13   3    1.40    7.20
  -3  13   3    3.30    7.90
   3  13  -3   -1.00    8.30
  -2 -13   3   68.69   11.50
   2 -13  -3   92.69   11.60
  -2 -13   3   81.19   13.00
   2 -13  -3   58.49   11.30
   2  13  -3   64.29   10.50
   2  13  -3   67.89   12.00
  -2  13   3   72.79   10.30
   1 -13  -3   -0.50    8.30
   1 -13  -3   -8.00    9.30
  -1 -13   3    7.80   10.00
   1  13  -3    3.00    7.80
  -1  13   3    1.20    7.30
   1  13  -3    4.80    8.50
  -1  13   3   -3.10    6.80
   0 -13   3   -7.70   11.10
   0 -13  -3   -7.10    8.60
   0 -13   3  -13.10    8.60
   0 -13  -3   -4.80   10.30
   0  13   3   -5.20    7.70
   0  13  -3    1.60    8.90
   0  13  -3  -12.20    8.20
   0  13   3    1.10    8.30
  -1 -13  -3   -1.40   10.20
   1 -13   3    1.30   11.70
   1 -13   3  -10.50    8.60
   1  13   3   12.10    8.40
  -1  13  -3  -11.30    8.40
   1  13   3   -4.80   14.10
  -1  13  -3  -14.80    7.20
   2 -13   3   83.29   12.50
  -2 -13  -3   59.99   11.30
   2  13   3   69.69   11.20
   2  13   3   60.79   10.90
  -2  13  -3   63.19   10.50
  -3 -13  -3   -3.10   10.50
   3 -13   3   11.60   11.30
   3 -13   3    9.40    8.30
  -3 -13  -3   25.20   10.50
   3  13   3   10.60    9.00
   3  13   3   13.10    8.60
  -3  13  -3    4.30    7.40
   4 -13   3   52.49   12.60
  -4 -13  -3   43.10   11.00
   4 -13   3   54.49    9.90
  -4  13  -3   54.99   10.50
  -4  13  -3   53.39    9.90
   4  13   3   64.49   11.20
   4  13   3   56.49   11.20
   5 -13   3    0.50    9.90
  -5 -13  -3   -4.90    9.00
   5  13   3  -11.10    9.00
   5  13   3   -2.60    8.30
  -5  13  -3    0.50    7.00
  -5  13  -3    0.50    7.50
   6 -13   3   -0.70   10.70
   6 -13   3    4.30    8.00
  -6 -13  -3   -7.60    8.90
   6  13   3   -6.20    8.10
   6  13   3    8.50    9.70
  -6  13  -3    8.10    8.80
  -6  13  -3   -1.40    7.70
   7 -13   3    3.50    7.50
  -7 -13  -3   15.90   11.50
   7 -13   3    4.00    9.80
  -7 -13  -3  -12.80    8.50
  -7  13  -3   -4.80    8.00
  -7  13  -3    8.50    8.70
   7  13   3   10.50   10.10
  -8 -13  -3    8.20    9.80
  -8 -13  -3   22.70   11.70
   8 -13   3   26.60    9.70
   8 -13   3   25.80    8.10
   8  13   3   13.70   10.40
  -8  13  -3   32.40    9.50
  -9 -13  -3   -8.30   10.40
  -9 -13  -3    6.30    9.90
   9 -13   3   -7.30    9.10
   9  13   3   11.10   10.20
  -9  13  -3    0.90    8.00
   9  13   3    3.40   11.20
  10 -13   3    4.40    5.90
 -10 -13  -3    1.30   10.20
 -10 -13  -3   -3.30   11.50
  10  13   3   13.30   11.30
  10  13   3   -1.90   11.90
 -10  13  -3   26.50    9.90
 -10 -14   3   -6.80    9.40
 -10 -14   3   24.40   12.60
 -10  14   3    8.30    6.90
  10  14  -3   -7.50   14.20
 -10  14   3    0.90    6.70
  -9 -14   3    6.20   10.00
  -9 -14   3   12.60   10.20
  -9  14   3   -4.10    7.00
   9  14  -3    8.60   12.00
   9  14  -3    8.60   11.30
  -8 -14   3   16.20   10.20
  -8 -14   3    7.80    9.70
  -8  14   3   10.70    7.50
   8  14  -3   19.30   10.60
   8  14  -3   12.10   10.50
  -8  14   3   17.30    7.20
  -7 -14   3   -9.40    8.00
  -7 -14   3   28.50   10.10
   7 -14  -3   -0.90    5.70
  -7  14   3   14.30    6.70
   7  14  -3   15.20    9.80
   7  14  -3    1.40   11.90
  -7  14   3   18.50    7.40
   6 -14  -3   12.40    8.10
  -6 -14   3   35.00   11.70
   6 -14  -3   21.40    8.50
  -6 -14   3   14.20    9.40
  -6  14   3   21.00    7.70
   6  14  -3   24.60   10.90
  -5 -14   3   24.00   10.90
   5 -14  -3   11.40    8.90
  -5 -14   3    0.40    8.00
   5 -14  -3    1.20    8.50
  -5  14   3    8.80    7.50
  -5  14   3   10.60    8.80
   5  14  -3  -11.90    8.40
   5  14  -3    3.90    8.90
  -4 -14   3   -8.20    8.20
   4 -14  -3    4.10    8.80
  -4 -14   3   -3.00    9.30
   4 -14  -3    4.80    8.00
   4  14  -3    0.50    8.70
  -4  14   3    8.20    8.00
   4  14  -3    2.10    9.20
  -4  14   3   15.20    7.30
  -3 -14   3  -11.70    9.40
   3 -14  -3    5.30    8.60
  -3 -14   3   -6.80   11.30
  -3  14   3    6.40    8.60
   3  14  -3  -10.40    9.00
   3  14  -3    0.10    8.90
  -3  14   3   -4.00    7.80
   2 -14  -3   -2.40    9.70
  -2 -14   3  -10.40    7.20
   2 -14  -3    1.50    9.10
  -2  14   3    4.40    8.30
  -2  14   3   -7.40    7.80
   2  14  -3  -11.60    8.30
   2  14  -3    0.10    8.20
  -1 -14   3  -19.70   13.20
   1 -14  -3    5.10    9.90
   1 -14  -3   -5.90   10.30
  -1 -14   3   10.10   10.40
   1  14  -3    6.70    8.50
  -1  14   3   -2.40    7.50
  -1  14   3   -7.10    7.40
   1  14  -3   -4.70    8.90
   0 -14  -3  118.49   12.70
   0 -14   3   96.69   13.90
   0 -14   3   88.69   12.00
   0 -14  -3   75.99   15.80
   0  14   3  101.79   11.70
   0  14  -3   99.59   11.60
   0  14   3   88.19   14.00
   0  14  -3   73.69   12.40
   1 -14   3   11.00   10.70
  -1 -14  -3   22.70   11.30
  -1 -14  -3    8.20    9.50
   1 -14   3   -6.50    7.90
  -1  14  -3    6.50   13.90
   1  14   3   15.10    9.00
   1  14   3  -13.00    9.20
   2 -14   3   12.70   11.50
  -2 -14  -3   17.20   10.30
  -2 -14  -3   25.40   10.10
   2  14   3   18.30    9.40
  -2  14  -3   23.00    9.50
   2  14   3   20.50    9.00
  -2  14  -3   26.60    9.00
  -3 -14  -3   -1.40    9.60
   3 -14   3    6.70   11.40
   3 -14   3   13.50    9.10
   3  14   3    3.40    9.00
   3  14   3    1.50    8.50
  -3  14  -3    4.60    8.00
  -3  14  -3    3.60    8.90
   4 -14   3   16.10    8.90
   4 -14   3    3.50   10.90
  -4 -14  -3   -1.10    9.60
  -4 -14  -3   10.70   10.80
   4  14   3   -3.90    8.80
  -4  14  -3    8.20    7.10
   5 -14   3   18.80   10.60
  -5 -14  -3   12.90   10.70
  -5 -14  -3    4.30   10.20
   5  14   3   12.80    9.70
   5  14   3  -10.40    8.00
  -5  14  -3   -5.70    8.20
  -6 -14  -3   23.80   11.30
   6 -14   3   38.10    9.90
   6  14   3   31.60   11.80
  -6  14  -3   33.30   10.90
   6  14   3   51.99   11.80
  -6  14  -3   51.49   11.00
   7 -14   3    6.80    8.10
  -7 -14  -3   -6.70    9.30
   7 -14   3   -5.90   10.10
  -7  14  -3    8.20    8.60
   7  14   3   -6.00    8.80
  -7  14  -3   13.00    8.70
   7  14   3    1.00    9.70
   8 -14   3    5.00    8.00
  -8 -14  -3   -6.40   10.00
   8  14   3   -1.60   10.40
  -8  14  -3    6.60   11.60
   8  14   3   -7.60   10.00
   9 -14   3   -5.90    8.40
  -9 -14  -3  -22.50    9.20
  -9  14  -3    4.20    9.00
   9  14   3  -13.20   10.50
  -9  14  -3   13.80    7.90
   9  14   3   -3.00   10.80
  -9 -15   3    3.70   10.10
  -9 -15   3   38.50   12.10
  -9  15   3    5.40    7.40
  -9  15   3   -7.30    6.70
   9  15  -3    4.90   13.80
   9  15  -3   39.80   14.00
  -8 -15   3   28.10   13.50
  -8 -15   3   -6.70    9.00
   8  15  -3    3.30   10.90
  -8  15   3    4.30    6.90
   8  15  -3    6.00   10.40
  -8  15   3   11.70    7.70
  -7 -15   3    4.70    9.40
   7 -15  -3    2.90    6.50
   7 -15  -3    2.70    6.90
   7  15  -3   14.20   10.40
   7  15  -3    7.70   10.90
  -7  15   3   16.90    7.70
  -6 -15   3   -3.70    9.10
   6 -15  -3   -1.90    8.40
   6 -15  -3   10.10    7.70
  -6  15   3    2.60    7.40
   6  15  -3   10.70   10.10
   6  15  -3  -13.10    9.20
   5 -15  -3   10.10    8.90
  -5 -15   3    3.80    9.60
   5 -15  -3    8.80    8.70
   5  15  -3    7.30    9.90
  -5  15   3    8.50    8.00
   5  15  -3   13.60   11.80
  -5  15   3    4.10    8.50
  -4 -15   3    0.50   11.50
   4 -15  -3   -5.50    8.30
   4 -15  -3   14.80    9.70
  -4 -15   3   -2.90    8.80
   4  15  -3   10.90    9.30
  -4  15   3   10.40    7.40
  -4  15   3    3.10    8.40
   4  15  -3    9.20   10.10
  -3 -15   3   -6.90    9.00
  -3 -15   3   -4.70   10.00
   3 -15  -3   -4.50    9.80
   3 -15  -3   17.10    8.90
  -3  15   3   -6.70    6.50
  -3  15   3   -3.00    8.20
   3  15  -3   -1.70    9.10
   3  15  -3    7.60    9.40
  -2 -15   3    8.90   12.00
   2 -15  -3   -3.50   10.00
   2 -15  -3   18.10    8.50
  -2 -15   3   -1.40    8.70
  -2  15   3    2.70    9.00
   2  15  -3   -6.40    8.20
   2  15  -3    7.30    9.50
  -2  15   3    4.10    8.20
  -1 -15   3   34.80   11.80
   1 -15  -3   59.49   11.60
   1 -15  -3   33.50   11.10
  -1 -15   3   37.70   12.80
  -1  15   3   36.70   11.30
  -1  15   3   31.60    9.30
   1  15  -3   45.10   10.30
   0 -15   3    0.70   10.40
   0 -15   3   -2.30    7.80
   0 -15  -3   12.60   10.40
   0  15   3   16.60   10.70
   0  15   3   -5.50    8.10
   0  15  -3   15.80    9.30
   0  15  -3    2.70    8.80
   1 -15   3   39.80   11.80
  -1 -15  -3   29.00   10.10
  -1 -15  -3   25.30   10.80
   1 -15   3   27.90   10.20
   1  15   3   24.50    9.50
   1  15   3   19.70    9.40
  -1  15  -3   41.50   10.70
  -1  15  -3   38.00   10.50
  -2 -15  -3    9.20   12.10
  -2 -15  -3   22.70   10.50
   2 -15   3   11.10   11.70
   2  15   3    2.00    8.60
  -2  15  -3   10.50   10.30
  -2  15  -3   22.30    9.00
   2  15   3    7.70    9.00
  -3 -15  -3  -15.70    9.60
   3 -15   3   -2.60    9.60
  -3 -15  -3    4.80   17.20
   3 -15   3    2.80    7.50
  -3  15  -3    4.60    8.20
   3  15   3    7.00    9.10
  -3  15  -3   -6.40    9.70
   4 -15   3   15.50    8.90
   4 -15   3   12.70   11.40
  -4 -15  -3   -5.20    9.50
  -4 -15  -3   11.20   10.20
   4  15   3    5.70    9.50
   4  15   3   10.80    9.90
  -4  15  -3   12.00    8.80
  -4  15  -3   -3.10    9.10
   5 -15   3   24.10   10.20
  -5 -15  -3   14.10   10.50
   5 -15   3   17.50   11.30
  -5 -15  -3   -2.60   10.10
   5  15   3   14.50    9.40
  -5  15  -3   29.70    9.90
   5  15   3   21.90   10.30
  -6 -15  -3   -9.30    9.90
   6 -15   3   13.60    9.10
  -6 -15  -3    4.70    9.70
  -6  15  -3    4.50    9.00
   6  15   3   -7.70    9.00
  -7 -15  -3   -3.40   10.40
   7 -15   3   10.70    9.10
   7 -15   3    8.40   10.70
  -7 -15  -3   34.20   11.90
   7  15   3    0.30    9.70
   7  15   3   16.90   11.20
  -7  15  -3   21.80    8.90
   8 -15   3   -9.20    9.90
   8  15   3   12.30   11.30
  -8  15  -3   -2.90   13.70
   8  15   3    6.80   11.10
   7 -16  -3   -4.40    7.30
  -7 -16   3   23.80   11.20
   7 -16  -3    1.00    7.50
   7  16  -3   24.10   12.30
  -7  16   3    5.00    8.40
   7  16  -3   12.20   10.50
  -7  16   3   22.20    9.10
   6 -16  -3   11.20    9.10
  -6 -16   3    8.50   10.80
  -6 -16   3   20.30   11.60
   6  16  -3   17.30   10.50
   6  16  -3   -4.50   10.30
  -5 -16   3   26.50   10.90
   5 -16  -3   -0.60   10.80
  -5 -16   3    5.60    9.30
  -5  16   3   14.80    9.00
  -5  16   3   23.20    9.50
   5  16  -3   20.40   10.70
   5  16  -3   14.20   11.00
   4 -16  -3   -2.00    9.80
  -4 -16   3   14.80   11.30
  -4 -16   3    0.60   11.50
  -4  16   3   -0.40    8.60
   4  16  -3    8.70   11.20
  -4  16   3   19.40    9.60
   4  16  -3   10.20   10.10
  -3 -16   3   25.50   11.20
  -3 -16   3   39.00   12.40
   3 -16  -3    4.80   10.20
   3 -16  -3   47.40   10.80
  -3  16   3   44.50   10.20
   3  16  -3   35.40   20.50
   3  16  -3   38.60   11.00
  -3  16   3   26.30    9.50
  -2 -16   3   -3.70   10.60
   2 -16  -3   18.00   10.40
  -2 -16   3    2.00    9.60
   2 -16  -3   10.20   11.30
  -2  16   3    1.50    8.50
   2  16  -3   14.10    9.70
   2  16  -3    9.60    9.00
  -2  16   3    0.10    7.70
   1 -16  -3  -22.50   10.40
  -1 -16   3   14.90   10.90
   1 -16  -3   32.90   11.20
  -1 -16   3    8.80   11.20
   1  16  -3   -5.30    8.00
   1  16  -3    3.80    9.40
  -1  16   3   24.10   10.30
  -1  16   3   31.50   10.20
   0 -16   3   19.10   10.60
   0 -16   3   11.90    9.70
   0 -16  -3   31.10   11.10
   0  16  -3   -6.50    9.00
   0  16   3    1.90   12.50
   0  16   3    2.50    8.10
   0  16  -3   12.10    8.40
   1 -16   3   -3.90    8.40
   1 -16   3   15.60    9.50
  -1 -16  -3   -7.40    9.80
  -1 -16  -3   18.20   10.50
   1  16   3    0.40    8.40
  -1  16  -3   10.70    8.00
  -1  16  -3    4.60    9.50
   1  16   3    1.80    9.00
   2 -16   3   10.20    9.90
  -2 -16  -3   26.70   11.20
  -2 -16  -3    1.50   12.30
   2  16   3    3.80    8.70
   2  16   3    6.20    9.10
  -2  16  -3   14.30    9.90
  -2  16  -3   -6.90    8.10
  -3 -16  -3   27.20   10.90
  -3 -16  -3   11.90   13.80
   3 -16   3   28.10   12.20
   3 -16   3   11.80    9.40
   3  16   3   47.80   11.40
  -3  16  -3   19.70    9.10
  -3  16  -3   38.00   10.10
   3  16   3   22.70    9.90
   4 -16   3  -11.80   13.00
  -4 -16  -3   16.80   11.30
  -4 -16  -3  -14.20   10.30
   4  16   3   29.90   10.20
  -4  16  -3   16.10    9.50
   4  16   3   -3.00    9.70
  -4  16  -3    6.10    9.20
   5 -16   3    8.20    8.80
   5 -16   3   -2.30   11.60
  -5 -16  -3   20.30   11.10
  -5 -16  -3    4.60   12.60
   5  16   3  -11.20   10.40
  -5  16  -3   23.70    9.20
   5  16   3   13.70    9.90
  -5  16  -3    3.20    8.00
  -6 -16  -3   28.50   12.90
   6 -16   3    0.20    9.40
  -6 -16  -3   14.80   13.10
   6 -16   3   -7.50   15.30
   6  16   3   -3.70   12.70
  -6  16  -3   -0.50    9.80
   7 -16   3    6.70    9.80
  -7 -16  -3   -8.90   11.20
  -7  16  -3   10.30   10.10
   7  16   3   17.80   16.00
   7  16   3   19.90   12.40
   6 -17  -3    5.70   11.20
  -6 -17   3    7.10   12.30
  -6 -17   3   17.40   11.60
   6  17  -3    6.70   12.30
  -6  17   3   12.70   12.20
  -6  17   3   -0.20    9.00
   6  17  -3   -1.60   11.10
   5 -17  -3    6.20   10.50
  -5 -17   3   43.30   12.70
   5 -17  -3    9.20    9.90
  -5 -17   3   22.70   12.80
  -5  17   3   22.10   11.60
   5  17  -3   11.10   11.10
  -5  17   3   33.40   10.20
  -4 -17   3   11.90   10.80
   4 -17  -3  -15.30   11.50
  -4 -17   3   14.50   11.40
   4 -17  -3   18.60   10.90
  -4  17   3   17.20   10.60
   4  17  -3    9.60   10.30
   3 -17  -3   16.30   11.40
  -3 -17   3  -10.70    9.90
  -3 -17   3   26.60   11.40
   3 -17  -3  -17.80   11.40
   3  17  -3   10.40   10.60
  -3  17   3   16.40    8.50
  -3  17   3    6.40    8.80
   3  17  -3    1.30   10.70
  -2 -17   3   11.60   10.90
  -2 -17   3   16.30   13.30
   2  17  -3   13.80   10.30
  -2  17   3   19.00    8.80
   2  17  -3   21.40   10.70
  -2  17   3   28.60   10.50
  -1 -17   3    6.90   11.00
   1 -17  -3   -5.70   11.10
  -1 -17   3   -0.90   11.10
   1  17  -3   11.20    9.90
   1  17  -3   19.20   10.00
  -1  17   3   11.60   10.50
  -1  17   3   11.00    9.40
   0 -17  -3   13.80   11.00
   0 -17   3   26.30   12.90
   0 -17   3    9.50   11.00
   0  17   3    5.60    8.80
   0  17  -3    2.10    8.80
   0  17  -3    3.40    9.30
   0  17   3   25.30   10.90
  -1 -17  -3   -6.80   12.20
   1 -17   3   17.20    9.60
   1 -17   3   17.00   11.50
  -1 -17  -3   62.09   12.40
   1  17   3   25.00   10.20
  -1  17  -3   23.10    9.70
   1  17   3    7.70    9.00
  -1  17  -3    9.40    9.20
  -2 -17  -3   22.00   10.30
  -2 -17  -3   -8.80   12.60
   2  17   3    1.50    9.20
   2  17   3   -3.40    8.80
  -2  17  -3    0.90   15.20
  -2  17  -3   -0.10    9.00
   3 -17   3   -0.60    9.70
   3 -17   3    3.70   12.20
  -3 -17  -3   11.40   10.50
  -3 -17  -3    8.30   15.00
  -3  17  -3   -3.40    8.60
  -3  17  -3    1.70    9.90
   3  17   3   -2.70   10.30
   3  17   3    2.60    9.70
  -4 -17  -3   32.40   11.50
  -4 -17  -3   -6.80   13.10
   4 -17   3   12.20   12.50
   4  17   3    1.80   10.10
   4  17   3   11.60   11.60
  -4  17  -3    9.50    9.00
  -5 -17  -3   19.00   12.20
   5 -17   3    5.70    9.60
  -5 -17  -3    5.70   12.10
  -5  17  -3   21.40    9.20
   5  17   3   -1.90    9.40
  -5  17  -3   -3.10    8.10
  -3 -18   3   27.00   13.30
  -3 -18   3    7.00   12.80
   3 -18  -3   14.30   12.90
   3  18  -3    2.30   11.00
   3  18  -3   22.60   11.60
  -3  18   3   13.10   10.00
  -3  18   3    0.50   10.90
  -2 -18   3   -2.20   11.60
  -2  18   3  -11.50   14.80
   2  18  -3    6.50   10.30
  -2  18   3    4.40   10.60
   2  18  -3    8.20   10.80
   1 -18  -3   -5.00   12.60
  -1 -18   3    7.50   14.10
   1  18  -3    2.40    9.90
  -1  18   3   19.10   11.10
   1  18  -3   26.50   11.20
   0 -18  -3   49.10   10.70
   0 -18   3    2.40   13.30
   0 -18   3    2.30   11.20
   0  18   3   19.30    9.80
   0  18   3   18.90    9.50
   0  18  -3    7.60    9.10
   0  18  -3   20.70   10.50
   1 -18   3   31.70   11.30
  -1 -18  -3   22.80    9.90
  -1 -18  -3  -16.70   13.50
   1 -18   3   16.20   12.50
   1  18   3   23.60   11.50
  -1  18  -3   -0.50    9.20
  -1  18  -3   32.80   10.40
   1  18   3   15.30    9.40
   2 -18   3   10.70   10.90
   2 -18   3   11.40   14.00
  -2 -18  -3  -11.90   13.90
   2  18   3   19.80   11.10
  -2  18  -3    4.90    8.70
   2  18   3   -7.60    8.50
 -14   0   4   -6.80    6.80
 -13   0   4   -5.70    6.60
 -13   0   4   -2.10    7.10
 -12   0   4   33.50    8.00
 -12   0   4   26.00    7.80
 -11   0   4   -7.20    5.90
 -11   0   4   -7.70    6.40
 -10   0   4   21.00    6.20
 -10   0   4   44.30    7.00
  -9   0   4    2.10    4.60
  -9   0   4    0.20    4.80
  -8   0   4  152.28   13.10
  -8   0   4  133.49    8.90
  -7   0   4   -1.90    3.90
  -7   0   4   -2.20    2.90
   6   0  -4  437.36   20.50
  -6   0   4  440.66   21.10
   6   0  -4  442.46   20.50
  -5   0   4    3.40    3.00
   5   0  -4   -2.60    2.40
  -5   0   4   -2.00    2.40
  -4   0   4   61.09    4.80
   4   0  -4   71.39    4.80
   4   0  -4   59.09    4.50
  -4   0   4   68.19    5.00
   3   0  -4   -1.10    2.70
  -3   0   4   -5.80    3.20
   3   0  -4    0.40    2.90
  -3   0   4    1.70    2.60
   2   0  -4  501.05   25.10
  -2   0   4  532.55   25.20
  -2   0   4  529.25   25.30
   2   0  -4  563.34   25.30
  -1   0   4   -0.60    4.10
   1   0  -4   -6.30    3.60
  -1   0   4    2.50    3.00
   0   0   4    1.70    4.70
   0   0  -4    3.20    4.40
   0   0   4   -1.20    4.00
   0   0  -4    0.70    3.80
  -1   0  -4   -2.50    4.30
  -1   0  -4    1.70    5.60
   1   0   4    0.10    4.00
   1   0   4   -2.10    5.50
   2   0   4  877.71   41.60
   2   0   4  885.41   41.30
  -2   0  -4  843.92   41.50
  -2   0  -4  868.61   41.40
   3   0   4   -1.00    4.70
  -3   0  -4   -9.60   12.20
   3   0   4    3.80    7.50
  -3   0  -4   -4.80    5.00
   4   0   4  894.91   40.70
  -4   0  -4  803.32   40.70
  -4   0  -4  890.01   40.90
   4   0   4  764.42   40.30
  -5   0  -4    1.00    5.60
   5   0   4    8.50    6.50
  -5   0  -4   -6.20    7.50
  -6   0  -4   47.70    8.50
   6   0   4   60.99   13.20
  -6   0  -4   37.70    8.20
   6   0   4   36.80    8.50
   7   0   4    2.50    6.60
   7   0   4   -1.50    7.90
  -7   0  -4   -4.20    7.50
  -7   0  -4    0.10    7.50
  -8   0  -4  173.78   15.10
  -8   0  -4  175.68   14.20
   8   0   4  191.48   14.00
   8   0   4  231.18   14.80
  -9   0  -4   -5.80    8.10
  -9   0  -4   -5.00    6.90
   9   0   4    0.00    7.40
   9   0   4   -4.60    7.20
 -10   0  -4   26.50    9.30
 -10   0  -4   47.20   12.70
  10   0   4   48.10   14.80
  10   0   4   32.70    8.50
  11   0   4    4.50    7.40
 -11   0  -4   -5.10    9.00
 -11   0  -4   -8.20   10.00
  11   0   4   -1.80    7.00
 -12   0  -4    2.70    9.00
 -12   0  -4    4.20    9.90
  12   0   4   19.80    7.70
  12   0   4    9.70    7.40
 -13   0  -4   12.20   10.20
 -13   0  -4    2.60    9.70
  13   0   4    9.00    6.70
  13   0   4   12.50    8.20
  14   0   4    7.50    8.10
  14   0   4   26.40    8.50
 -15  -1   4  -17.10    7.80
 -14  -1   4    7.80    7.20
 -14   1   4    0.60    7.00
 -13  -1   4   10.00    7.60
 -13  -1   4    6.10    7.80
 -13   1   4    0.60    6.10
 -13   1   4    6.00    6.80
 -12  -1   4    7.50    7.90
 -12  -1   4    7.10    6.50
 -12   1   4    3.10    6.40
 -12   1   4   -1.40    6.60
 -11  -1   4    4.80    6.50
 -11  -1   4   -5.50    6.70
 -11   1   4   -6.80    5.40
 -10  -1   4   17.80    7.40
 -10  -1   4   25.70    6.50
 -10   1   4   28.00    6.00
 -10   1   4   36.80    6.00
  10   1  -4   31.20    4.60
  10   1  -4   27.00    5.10
  -9  -1   4    8.30    5.80
  -9  -1   4   16.70    5.20
   9   1  -4   14.50    4.00
  -9   1   4   10.90    4.90
   9   1  -4   22.00    5.00
  -9   1   4    7.30    4.70
  -8  -1   4   60.19    6.20
  -8  -1   4   66.09   11.90
   8   1  -4   46.30    5.80
  -8   1   4   55.39    5.40
   8   1  -4   45.80    5.50
  -8   1   4   55.09    5.40
  -7  -1   4  186.98   10.60
  -7   1   4  185.58    9.70
   7   1  -4  179.58   10.10
   7   1  -4  179.48   10.30
  -7   1   4  175.28   10.60
  -6  -1   4   87.39    6.20
   6   1  -4   88.69    7.30
   6   1  -4   87.89    6.10
  -6   1   4   83.69    5.30
  -5  -1   4   89.89    5.90
  -5  -1   4   95.19    6.60
   5   1  -4   94.19    6.40
   5   1  -4  103.69    6.30
  -5   1   4   83.09    5.80
  -5   1   4   77.59    5.10
  -4  -1   4  209.88   10.90
  -4  -1   4  215.58   10.80
  -4   1   4  184.88   10.00
   4   1  -4  196.38   10.70
   4   1  -4  201.88   10.70
  -3  -1   4   63.69    4.90
  -3  -1   4   65.09    5.40
  -3   1   4   53.89    4.40
   3   1  -4   48.10    5.00
   3   1  -4   65.29    5.10
  -3   1   4   48.40    5.20
   2  -1  -4 1021.70   47.40
  -2  -1   4 1054.39   47.80
  -2  -1   4 1049.20   47.90
   2  -1  -4 1036.90   47.40
   2   1  -4 1036.00   47.80
   2   1  -4  926.41   48.20
  -2   1   4 1048.90   47.60
  -2   1   4 1111.39   47.80
  -1  -1   4  570.34   27.00
  -1  -1   4  549.54   26.80
   1  -1  -4  585.94   26.70
   1  -1  -4  590.94   26.90
   1   1  -4  494.95   27.20
  -1   1   4  586.04   26.90
  -1   1   4  530.65   26.60
   1   1  -4  585.04   26.90
   0  -1  -4  301.27   15.90
   0  -1   4  291.67   15.60
   0  -1   4  291.57   15.20
   0  -1  -4  289.27   15.20
   0   1   4  294.67   15.20
   0   1  -4  292.17   15.60
   0   1  -4  299.37   15.40
   0   1   4  290.47   15.60
   1  -1   4    9.10    5.90
  -1  -1  -4    1.60    4.50
  -1  -1  -4    2.80    5.70
   1  -1   4   -4.70    4.00
   1   1   4   -4.10    5.60
  -1   1  -4    2.10    5.50
  -1   1  -4    1.90    4.30
   1   1   4    4.50    4.40
  -2  -1  -4  275.77   15.40
   2  -1   4  310.67   16.70
   2  -1   4  278.67   15.20
  -2  -1  -4  275.57   16.00
   2   1   4  288.77   15.80
  -2   1  -4  263.27   15.90
   2   1   4  252.57   15.20
  -2   1  -4  262.57   15.20
  -3  -1  -4   24.10    6.10
   3  -1   4   21.10    5.20
  -3  -1  -4   17.80    8.10
   3  -1   4   23.10    7.00
  -3   1  -4   12.10    6.70
  -3   1  -4   19.20    5.60
   3   1   4   18.20    5.50
   4  -1   4  633.14   31.40
  -4  -1  -4  691.83   33.50
  -4  -1  -4  597.84   31.10
  -4   1  -4  563.64   31.20
   4   1   4  593.54   31.10
   4   1   4  626.64   31.30
  -4   1  -4  692.53   31.70
  -5  -1  -4  129.49   10.80
   5  -1   4  120.19   10.30
  -5  -1  -4  121.39   10.30
  -5   1  -4  131.19   11.10
   5   1   4  120.39   10.10
  -5   1  -4  118.19   10.20
   5   1   4  116.79   10.00
  -6  -1  -4   -4.10    6.50
   6  -1   4   -0.20    5.90
   6  -1   4    7.60    6.50
  -6  -1  -4    4.10    6.70
   6   1   4   -6.30    7.80
  -6   1  -4    6.60    6.80
  -6   1  -4    2.40    7.90
  -7  -1  -4   52.09    9.50
  -7  -1  -4   78.39   11.20
   7  -1   4   68.59   10.00
   7  -1   4   71.89    9.30
   7   1   4   73.09   10.40
  -7   1  -4   72.19   10.10
   7   1   4   65.49    9.70
  -7   1  -4   65.89   10.40
   8  -1   4   75.29   10.70
  -8  -1  -4   60.99   10.10
   8  -1   4   63.29    9.60
  -8  -1  -4   65.09   10.50
  -8   1  -4   49.20   10.10
  -8   1  -4   70.49   10.90
   8   1   4   80.49   10.60
   8   1   4   60.79   10.00
   9  -1   4   -4.30    6.50
  -9  -1  -4   -3.40    8.60
  -9  -1  -4   -2.70    7.10
   9  -1   4   -5.90    8.10
  -9   1  -4   -3.80    9.20
   9   1   4   -1.70    8.10
  -9   1  -4   10.50    7.30
   9   1   4   11.30    8.10
  10  -1   4   18.20    8.20
  10  -1   4   25.50    9.40
 -10  -1  -4   18.90   10.10
 -10  -1  -4   17.80   11.10
  10   1   4   21.90    8.30
 -10   1  -4   19.40    9.40
  10   1   4   29.70    8.60
  11  -1   4   14.80    7.50
  11  -1   4    0.90    7.40
 -11  -1  -4   -0.10    9.50
 -11  -1  -4   -8.70    9.80
 -11   1  -4   -1.30    8.60
  11   1   4    0.40    7.40
 -11   1  -4    4.90   10.30
  12  -1   4   11.30    7.20
  12  -1   4   13.00    7.50
 -12  -1  -4    2.30    9.10
 -12  -1  -4   -7.00    9.20
  12   1   4   -7.20    6.90
  12   1   4    5.00    8.10
 -12   1  -4    5.90   10.30
 -12   1  -4   11.00    9.80
 -13  -1  -4   -2.20    9.60
  13  -1   4    4.50    6.80
 -13  -1  -4   -4.80    9.90
  13  -1   4    7.40    7.20
  13   1   4    9.60    8.30
  13   1   4    4.30    7.40
 -13   1  -4   -3.20    9.10
  14  -1   4   -0.50    7.70
  14  -1   4    9.60    7.60
 -14  -1  -4    6.90   10.10
  14   1   4   -3.90    8.30
  14   1   4    5.10    8.70
 -15   1  -4    4.60   12.20
 -15  -2   4  -11.70    7.90
 -14  -2   4   -1.80    7.50
 -14   2   4   -9.80    5.70
 -13  -2   4   -8.10    6.60
 -13   2   4    6.70    5.50
 -13   2   4    0.40    6.50
 -12  -2   4   -3.70    8.60
 -12  -2   4   13.70    7.50
  12   2  -4   17.50    4.80
 -12   2   4    2.70    6.70
  12   2  -4   16.60    6.10
 -12   2   4    0.30    5.80
 -11  -2   4   22.40    7.60
  11   2  -4   32.70    6.90
  11   2  -4   22.40    5.80
 -11   2   4   15.40    5.80
 -10  -2   4   -4.00    7.10
 -10  -2   4    3.10    5.50
 -10   2   4   -3.00    4.30
  10   2  -4   -3.30    5.70
 -10   2   4    1.90    5.00
  10   2  -4    2.50    5.10
  -9  -2   4   95.39    8.80
  -9  -2   4   89.29    9.30
  -9   2   4  100.59    7.50
  -9   2   4   99.89    7.20
   9   2  -4   99.99    8.10
   9   2  -4  120.69    9.10
  -8  -2   4   39.80    5.90
   8   2  -4   48.10    6.90
  -8   2   4   40.00    4.60
  -8   2   4   32.90    4.30
   8   2  -4   37.10    6.20
  -7  -2   4   16.80    4.50
   7   2  -4   13.60    4.80
  -7   2   4   20.40    3.00
  -7   2   4   15.80    2.90
   7   2  -4   18.70    5.80
  -6  -2   4   57.09    5.50
   6   2  -4   52.99    5.60
   6   2  -4   46.30    5.60
  -5  -2   4  298.07   15.10
  -5  -2   4  294.57   15.40
   5   2  -4  279.07   15.20
   5   2  -4  295.67   15.20
  -4  -2   4  109.29    7.50
  -4  -2   4  119.59    7.20
  -4   2   4   94.99    6.00
  -4   2   4   92.49    6.20
   4   2  -4  113.19    7.20
   4   2  -4  112.09    7.30
  -3  -2   4 1292.97   57.19
  -3  -2   4 1258.47   57.09
   3   2  -4 1142.09   57.19
  -3   2   4 1214.48   56.29
  -3   2   4 1173.38   56.39
   3   2  -4 1358.16   57.29
   2  -2  -4   -0.70    3.50
  -2  -2   4    6.00    4.20
  -2  -2   4    1.20    3.20
  -2   2   4    6.20    4.30
  -2   2   4   -2.40    3.30
   2   2  -4    4.40    4.00
   1  -2  -4  335.47   17.00
  -1  -2   4  342.17   17.40
   1  -2  -4  351.56   17.60
  -1  -2   4  367.26   18.10
  -1   2   4  352.66   17.50
   1   2  -4  344.87   17.40
   1   2  -4  335.97   17.70
  -1   2   4  326.27   16.90
   0  -2   4   51.69    7.30
   0  -2  -4   62.29    6.40
   0  -2  -4   80.09   12.80
   0  -2   4   58.89    5.90
   0   2  -4   55.39    6.00
   0   2   4   59.79    5.70
   0   2  -4   64.49    7.20
   0   2   4   66.99    7.50
  -1  -2  -4   41.10    6.80
  -1  -2  -4   36.40    5.90
   1  -2   4   34.00    6.90
   1  -2   4   40.40    5.40
  -1   2  -4   40.30    6.80
  -1   2  -4   38.10    5.80
   1   2   4   32.60    5.30
   1   2   4   40.60    6.70
   2  -2   4   10.50    7.70
  -2  -2  -4    8.50    6.10
   2  -2   4   11.80    5.00
  -2  -2  -4    4.10    5.30
   2   2   4   10.00    6.30
  -2   2  -4    6.50    4.50
  -2   2  -4    4.30    5.80
   2   2   4    5.80    4.60
  -3  -2  -4  920.71   44.10
   3  -2   4 1016.70   44.60
   3  -2   4  858.81   44.10
  -3  -2  -4  997.20   44.40
   3   2   4  947.31   44.10
  -3   2  -4  899.31   44.00
  -3   2  -4  858.61   44.40
   3   2   4  904.01   45.20
  -4  -2  -4    9.80    6.00
   4  -2   4   16.90    6.60
   4   2   4   23.70    6.70
  -4   2  -4   12.60    5.40
  -4   2  -4   17.90    6.40
   4   2   4   19.60    5.70
  -5  -2  -4   59.69    8.60
   5  -2   4   73.89    9.60
  -5  -2  -4   61.69    8.50
   5  -2   4   46.30    6.70
  -5   2  -4   53.99    7.80
   5   2   4   53.29    8.00
  -5   2  -4   61.89    8.70
   5   2   4   78.89    9.80
   6  -2   4  228.68   14.60
  -6  -2  -4  245.88   15.50
  -6  -2  -4  209.58   14.40
   6  -2   4  191.48   13.10
  -6   2  -4  212.58   14.90
   6   2   4  207.08   14.40
   6   2   4  188.68   14.00
  -6   2  -4  201.88   14.00
  -7  -2  -4   41.30    9.70
   7  -2   4   39.10    8.70
   7  -2   4   39.00    7.40
  -7  -2  -4   24.80    9.00
   7   2   4   32.10    9.40
  -7   2  -4   44.00    8.20
  -7   2  -4   20.20    9.60
  -8  -2  -4    7.30    9.00
   8  -2   4   11.30    8.60
   8  -2   4   11.00    6.30
  -8  -2  -4    5.30    9.00
   8   2   4   -3.10    7.00
  -8   2  -4   14.10    9.70
  -8   2  -4    9.70    7.70
   8   2   4    6.10    7.60
   9  -2   4  101.79   10.30
  -9  -2  -4  117.29   13.00
  -9  -2  -4  123.79   13.30
  -9   2  -4  114.49   12.70
   9   2   4   97.99   11.70
   9   2   4  134.59   13.10
  -9   2  -4  113.79   14.20
  10  -2   4   -7.10    6.90
 -10  -2  -4    1.00    9.40
 -10  -2  -4    4.10    9.80
  10  -2   4   -9.40    6.10
  10   2   4    8.60    8.40
  10   2   4   -1.00    8.40
 -10   2  -4    4.60    8.10
 -11  -2  -4   -3.50   10.30
 -11  -2  -4   11.60    9.00
  11  -2   4    4.20    7.00
  11  -2   4    5.80    6.70
 -11   2  -4    3.90    8.70
  11   2   4    6.90    8.00
 -11   2  -4    1.20   10.00
  11   2   4   23.90    9.40
 -12  -2  -4   -3.60   11.50
  12  -2   4    6.50    6.70
  12  -2   4    5.60    6.60
 -12  -2  -4    7.40   10.30
  12   2   4    4.30    7.70
  12   2   4   30.10   10.70
 -12   2  -4   11.30   10.50
 -13  -2  -4  -14.10   10.10
 -13  -2  -4    3.00    8.50
  13  -2   4    5.50    6.30
  13  -2   4    4.30    6.30
  13   2   4    1.90    8.40
  13   2   4   14.00    7.70
 -13   2  -4   -7.70    9.60
 -14  -2  -4   29.90   11.80
  14  -2   4   -0.40    9.30
 -14   2  -4   -2.30    8.90
  14   2   4   17.00    9.40
  14   2   4   17.60    8.10
 -14  -3   4  -10.40    6.50
 -14   3   4  -10.40    4.90
  14   3  -4   10.00    4.70
 -13  -3   4    9.20    8.00
 -13   3   4   10.40    5.70
  13   3  -4   27.50    5.70
  13   3  -4   22.20    7.30
 -13   3   4   18.30    5.60
 -12  -3   4    1.10    6.80
 -12   3   4    1.50    5.90
 -12   3   4   -1.50    4.80
  12   3  -4    9.00    6.20
  12   3  -4    7.50    7.10
 -11  -3   4   37.10    8.00
  11   3  -4   32.40    7.20
  11   3  -4   52.49    8.80
 -11   3   4   38.10    5.70
 -10  -3   4   16.00    6.30
  10   3  -4    5.80    6.60
 -10   3   4   18.20    5.30
 -10   3   4   12.80    4.00
  -9  -3   4    1.20    5.60
   9   3  -4    5.90    6.70
  -9   3   4    1.50    3.10
  -9   3   4    6.20    4.50
   9   3  -4   -0.90    5.90
  -8  -3   4   62.69    7.50
   8   3  -4   58.09    7.60
   8   3  -4   63.89    9.10
  -7  -3   4  199.38   12.10
   7   3  -4  183.48   11.90
   7   3  -4  206.18   12.40
  -6  -3   4   19.30    4.90
  -6  -3   4   10.20    5.60
   6   3  -4   17.30    5.70
   6   3  -4   12.90    5.70
  -5  -3   4  440.86   23.10
  -5  -3   4  488.65   23.60
   5   3  -4  478.15   23.60
   5   3  -4  468.05   23.40
  -4  -3   4   46.80    6.10
  -4  -3   4   42.00    4.90
  -4   3   4   43.50    3.30
   4   3  -4   46.70    5.60
   4   3  -4   51.79    7.10
  -4   3   4   51.09    5.40
  -3  -3   4   12.70    4.40
  -3  -3   4   13.60    4.10
  -3   3   4   13.50    3.30
  -3   3   4   14.30    3.30
   3   3  -4    9.10    3.90
  -2  -3   4  359.66   18.60
  -2  -3   4  369.96   19.40
   2  -3  -4  333.07   17.80
   2  -3  -4  364.16   17.40
  -2   3   4  349.67   17.80
   2   3  -4  384.46   18.70
   2   3  -4  364.96   19.80
  -2   3   4  379.36   17.60
  -1  -3   4   14.40    4.30
   1  -3  -4    7.10    4.00
  -1  -3   4    9.20    5.30
   1  -3  -4   15.50    5.30
   1   3  -4   14.00    5.90
  -1   3   4    9.90    3.90
   1   3  -4   11.00    4.40
  -1   3   4   20.60    5.20
   0  -3   4  351.06   18.50
   0  -3   4  335.17   17.70
   0  -3  -4  344.57   18.50
   0   3  -4  340.47   17.80
   0   3  -4  341.07   18.40
   0   3   4  325.97   18.30
   0   3   4  370.06   18.10
   1  -3   4  801.62   38.10
  -1  -3  -4  801.22   38.20
  -1  -3  -4  825.12   38.20
   1  -3   4  806.12   38.70
  -1   3  -4  767.42   38.50
   1   3   4  792.72   38.00
  -1   3  -4  813.72   38.20
   1   3   4  809.62   38.20
   2  -3   4  143.59    9.70
  -2  -3  -4  149.39   10.50
  -2  -3  -4  161.88   10.70
   2  -3   4  193.88   12.10
   2   3   4  152.98   10.50
   2   3   4  150.38   10.20
  -2   3  -4  149.49   10.90
  -2   3  -4  149.09   10.10
   3  -3   4   68.09    8.70
  -3  -3  -4   77.19    8.00
  -3  -3  -4   65.59    7.80
   3   3   4   72.49    7.50
  -3   3  -4   80.89    9.10
   3   3   4  104.59   14.80
  -3   3  -4   89.99    8.30
   4  -3   4  187.58   12.80
  -4  -3  -4  203.98   13.00
   4   3   4  206.38   12.80
  -4   3  -4  192.58   13.10
  -4   3  -4  161.48   12.10
   4   3   4  200.58   12.60
   5  -3   4  755.32   37.00
   5  -3   4  762.92   37.60
  -5  -3  -4  700.23   37.20
  -5  -3  -4  749.03   37.70
   5   3   4  779.82   37.70
   5   3   4  729.33   37.50
  -5   3  -4  782.22   38.00
  -5   3  -4  805.42   37.80
  -6  -3  -4    3.80    6.80
   6  -3   4   -2.40    7.70
  -6  -3  -4    2.40    7.90
   6  -3   4    1.80    5.40
  -6   3  -4    1.40    7.80
  -6   3  -4   -9.30    6.20
   6   3   4   -5.60    6.10
   6   3   4    6.70    7.40
   7  -3   4   96.59   11.20
  -7  -3  -4   74.99   10.40
  -7  -3  -4   98.59   11.80
   7  -3   4   89.29    9.30
   7   3   4   66.29    9.80
   7   3   4   97.49   10.60
  -7   3  -4   74.49   10.70
  -7   3  -4   79.99   10.90
  -8  -3  -4   10.40    7.70
   8  -3   4   11.70    7.40
  -8  -3  -4   -0.20    7.90
   8  -3   4    2.60    5.70
  -8   3  -4    4.20    8.20
  -8   3  -4   11.40    8.20
   8   3   4    3.80    7.80
   9  -3   4   -6.30    9.30
  -9  -3  -4   -2.60    9.40
  -9  -3  -4   -4.70    7.80
   9  -3   4   -2.10    6.30
   9   3   4    0.30    8.10
  -9   3  -4    3.50    8.10
   9   3   4   -4.80    8.70
  -9   3  -4    5.40    9.50
  10  -3   4    7.70    6.10
  10  -3   4    5.40    7.50
 -10  -3  -4    8.90    8.80
 -10  -3  -4    1.50    9.70
 -10   3  -4   -4.40    9.30
 -10   3  -4   12.70    8.40
  10   3   4    6.00    9.00
  10   3   4    6.00    8.60
  11  -3   4   12.60    6.40
 -11  -3  -4   16.90    9.60
  11  -3   4   14.70    7.20
 -11  -3  -4   10.60   10.30
 -11   3  -4    5.70   10.10
 -11   3  -4    3.00   10.20
  11   3   4   23.30    9.70
  11   3   4   35.30    9.50
 -12  -3  -4   -7.70    8.40
 -12  -3  -4    4.50    9.70
  12  -3   4    2.00    6.30
  12  -3   4   13.20    6.20
 -12   3  -4    8.60   10.40
 -12   3  -4    9.60   10.50
  12   3   4  -10.50    8.20
  13  -3   4    8.60    5.90
  13  -3   4   16.20    6.60
 -13  -3  -4  -23.40   11.10
 -13  -3  -4    4.50    9.40
 -13   3  -4   15.80    9.70
  13   3   4   11.30    9.10
  13   3   4   -2.80    7.70
 -13   3  -4    3.70    9.10
  14  -3   4    7.30    8.70
 -14  -3  -4   11.90   12.20
  14  -3   4   16.60    6.40
 -14   3  -4   14.10    9.60
  14   3   4   37.30   10.90
 -14   3  -4    9.50    9.60
  14   3   4    6.80   10.00
 -15  -4   4  -10.60    8.60
  15   4  -4    5.50    6.40
  15   4  -4   13.50    5.30
 -15   4   4   12.20    4.70
 -14  -4   4  -15.10    8.10
  14   4  -4    3.70    5.30
 -14   4   4    1.60    4.00
 -13  -4   4   -1.40    7.00
  13   4  -4    4.10    8.60
  13   4  -4   15.90    6.30
 -13   4   4   -4.60    3.80
 -12  -4   4    5.30    7.50
  12   4  -4   14.80    7.90
 -12   4   4    8.90    4.30
  12   4  -4    8.40    7.20
 -12   4   4    6.60    4.40
 -11  -4   4    9.40    7.50
  11   4  -4   13.90    7.10
  11   4  -4   19.20    8.10
 -10  -4   4   -1.90    6.20
  10   4  -4   -0.30    6.00
  10   4  -4    5.00    7.50
  -9  -4   4   83.09    9.30
   9   4  -4   74.09    8.60
   9   4  -4   88.79   11.40
  -8  -4   4    6.70    5.60
   8   4  -4   -5.70    6.40
   8   4  -4   -2.40    5.80
  -7  -4   4   17.40    5.80
   7   4  -4   17.00    6.50
   7   4  -4    3.00    6.50
  -6  -4   4  353.06   19.00
  -6  -4   4  361.86   19.40
   6   4  -4  377.86   19.50
   6   4  -4  350.76   19.30
  -5  -4   4    4.40    4.90
  -5  -4   4   11.00    4.70
  -5   4   4    4.20    1.90
   5   4  -4    0.70    4.90
  -5   4   4    4.20    2.00
  -4  -4   4  221.98   13.10
  -4  -4   4  245.18   13.10
   4   4  -4  231.78   13.00
  -4   4   4  220.88   11.10
   4   4  -4  207.58   15.30
   3  -4  -4  245.98   12.20
  -3  -4   4  236.68   13.70
   3  -4  -4  240.68   11.90
   3   4  -4  244.78   13.50
  -3   4   4  241.88   12.20
  -3   4   4  247.78   12.20
   2  -4  -4   10.30    4.50
   2  -4  -4   14.60    3.50
  -2  -4   4   17.70    5.20
   2   4  -4   18.20    5.40
  -2   4   4   16.30    3.40
   2   4  -4   16.20    5.10
  -2   4   4   17.60    4.00
  -1  -4   4  148.29   10.40
   1  -4  -4  151.88    9.60
  -1  -4   4  143.89    9.50
   1  -4  -4  135.69    8.90
  -1   4   4  147.29    9.30
   1   4  -4  156.38   10.10
   1   4  -4  146.39    9.50
   0  -4   4 1392.66   65.89
   0  -4  -4 1362.26   65.49
   0  -4   4 1467.65   66.29
   0   4  -4 1437.06   66.19
   0   4   4 1406.06   65.59
   0   4  -4 1398.06   65.89
   0   4   4 1503.65   65.69
   1  -4   4  192.68   11.60
  -1  -4  -4  197.28   12.10
   1  -4   4  215.18   14.70
  -1  -4  -4  188.78   12.00
  -1   4  -4  197.68   11.80
   1   4   4  195.18   12.00
   1   4   4  196.48   12.80
  -2  -4  -4    7.10    5.40
   2  -4   4    8.70    5.80
   2  -4   4    1.90    3.80
  -2  -4  -4    7.30    9.30
  -2   4  -4   -6.40    9.60
   2   4   4    2.00    4.50
  -2   4  -4    4.00    4.20
   2   4   4   -5.20    5.20
  -3  -4  -4  278.17   15.80
  -3  -4  -4  252.17   15.60
   3  -4   4  291.67   16.80
   3   4   4  258.37   18.60
  -3   4  -4  248.68   15.80
  -3   4  -4  291.57   15.80
   3   4   4  266.17   15.50
   4  -4   4  101.89   10.80
   4  -4   4   87.19    7.90
  -4  -4  -4  104.89    9.50
  -4   4  -4   81.09    8.40
   4   4   4   90.39    9.30
  -4   4  -4   95.79    9.50
   4   4   4   95.69    8.90
  -5  -4  -4  226.98   15.20
   5  -4   4  261.87   14.50
   5  -4   4  240.78   16.00
  -5  -4  -4  226.78   15.50
   5   4   4  247.28   16.00
   5   4   4  242.88   15.30
  -5   4  -4  271.87   16.50
  -5   4  -4  199.28   14.50
   6  -4   4   95.59   11.00
  -6  -4  -4   92.89   10.50
  -6  -4  -4  101.89   10.80
   6  -4   4   82.89    8.80
   6   4   4  109.09   10.50
  -6   4  -4  118.59   10.80
   6   4   4   91.39   10.40
  -6   4  -4   91.99   11.80
  -7  -4  -4   53.99    9.40
  -7  -4  -4   54.59   11.00
   7  -4   4   52.69    7.80
   7  -4   4   77.89   10.70
   7   4   4   57.49    9.50
  -7   4  -4   73.89   10.40
  -7   4  -4   52.19   10.00
   7   4   4   66.29   11.00
  -8  -4  -4   52.09   10.30
   8  -4   4   49.90    9.20
  -8  -4  -4   48.20    9.60
  -8   4  -4   49.99   10.90
   8   4   4   50.09   10.20
  -8   4  -4   58.59   10.40
   8   4   4   56.79    9.90
   9  -4   4   24.50   14.20
  -9  -4  -4   57.39   10.90
   9  -4   4   51.19    8.10
  -9  -4  -4   56.89   11.40
  -9   4  -4   49.10   11.00
   9   4   4   61.99   10.40
  -9   4  -4   58.59   11.00
 -10  -4  -4    8.90   10.00
 -10  -4  -4    5.60    9.90
  10  -4   4    1.60    5.40
  10  -4   4    6.60    7.40
 -10   4  -4    5.70    8.60
  10   4   4   -3.20    9.10
  10   4   4    6.20   10.20
 -10   4  -4    1.20    9.20
 -11  -4  -4   14.50    9.40
  11  -4   4   -3.10    6.70
  11  -4   4   20.30    6.60
 -11  -4  -4    6.40    9.00
 -11   4  -4   20.10   10.70
 -11   4  -4   18.00   11.00
  11   4   4    8.00    9.60
  11   4   4   19.90   10.60
  12  -4   4   23.80    7.10
  12  -4   4   19.30    6.60
 -12  -4  -4    7.10   12.10
 -12  -4  -4   27.30   10.20
  12   4   4    9.80    9.20
 -12   4  -4    7.30    9.30
  12   4   4   16.40   10.70
 -13  -4  -4    5.20    8.90
  13  -4   4   -1.40    5.30
 -13  -4  -4  -23.60   10.60
  13   4   4   -6.00    8.50
 -13   4  -4    8.50    8.70
 -13   4  -4   -9.80    8.70
 -14  -4  -4    4.80   10.30
  14  -4   4   11.70    5.10
 -14   4  -4    4.00   10.60
  14   4   4   19.70   11.00
 -14   4  -4   11.60    9.90
  14   4   4   30.30    9.20
 -15  -5   4   35.80   10.50
 -15  -5   4    0.10    8.50
  15   5  -4    9.50    6.50
 -13  -5   4  -11.70    7.30
  13   5  -4   -0.60    6.40
  13   5  -4   -2.80    8.30
 -12  -5   4   -4.50    8.10
  12   5  -4   -1.30    8.50
  12   5  -4   12.40    7.60
 -11  -5   4   -3.30    7.20
  11   5  -4    8.80    6.80
  11   5  -4    8.50    8.50
 -10  -5   4   20.00   12.80
  10   5  -4   17.80    7.90
  -9  -5   4   -3.80    6.20
   9   5  -4   -6.40    6.50
   9   5  -4    0.20    7.80
  -8  -5   4   77.89    9.20
   8   5  -4   81.99    9.30
   8   5  -4   92.29   10.40
  -7  -5   4   14.00    5.40
  -7  -5   4    6.30    6.30
   7   5  -4    2.90    5.50
   7   5  -4   13.20    6.50
  -6  -5   4   28.20    5.90
  -6  -5   4   14.40    6.30
  -6   5   4   22.40    3.00
  -6   5   4   17.80    2.60
   6   5  -4   16.30    7.00
  -5  -5   4   48.70    7.10
  -5  -5   4   50.69    7.30
   5   5  -4   64.09    7.60
  -5   5   4   48.50    4.50
  -5   5   4   59.29    5.00
   5   5  -4   51.59    8.80
  -4  -5   4  152.58   10.10
  -4  -5   4  147.79   10.20
  -4   5   4  147.29    8.10
   4   5  -4  153.78   10.00
  -4   5   4  124.29    8.40
   4   5  -4  134.29   10.10
   3  -5  -4  169.08    9.50
  -3  -5   4  153.98   10.60
   3  -5  -4  153.58    8.80
  -3  -5   4  161.58   10.80
  -3   5   4  158.68    9.00
   3   5  -4  165.78   10.60
  -3   5   4  161.58    9.10
   2  -5  -4  441.46   21.90
  -2  -5   4  454.05   23.30
  -2  -5   4  483.65   23.60
   2  -5  -4  436.06   22.00
  -2   5   4  438.26   22.00
   2   5  -4  451.95   23.30
  -2   5   4  460.65   22.00
   2   5  -4  450.35   22.90
   1  -5  -4  104.89    7.90
  -1  -5   4   92.19    7.80
  -1  -5   4   98.79    8.60
  -1   5   4  101.39    7.50
   1   5  -4   95.09    7.80
   1   5  -4   81.99    8.20
  -1   5   4   89.69    6.90
   0  -5   4    1.90    4.20
   0  -5  -4   -8.20    4.90
   0  -5   4   -1.70    6.60
   0   5  -4   -4.00    9.00
   0   5   4   -4.30    4.40
   0   5   4   -3.80    3.80
   0   5  -4   -0.60    4.40
   1  -5   4   49.20    6.20
   1  -5   4   62.29    8.00
  -1  -5  -4   49.40    6.80
  -1  -5  -4   58.19    7.40
  -1   5  -4   54.39    7.60
   1   5   4   56.89    6.60
   1   5   4   68.99   11.20
  -1   5  -4   58.89    6.50
   2  -5   4  204.68   12.20
  -2  -5  -4  202.78   12.80
   2  -5   4  201.48   13.60
  -2  -5  -4  207.08   12.80
   2   5   4  217.88   12.80
   2   5   4  212.38   12.90
  -2   5  -4  197.18   13.20
  -2   5  -4  208.28   12.60
  -3  -5  -4   52.59    7.80
   3  -5   4   63.39    8.60
  -3  -5  -4   75.29    8.70
   3   5   4   80.29   13.90
  -3   5  -4   49.99    6.70
  -3   5  -4   64.39    8.10
   4  -5   4  569.74   29.40
   4  -5   4  555.84   30.40
  -4   5  -4  561.94   29.90
   4   5   4  652.33   30.50
   4   5   4  630.44   30.50
  -4   5  -4  602.04   30.60
   5  -5   4    4.30    8.20
   5  -5   4   -3.40    4.90
  -5  -5  -4    4.10    7.40
  -5  -5  -4    6.20    7.00
   5   5   4   13.00    7.50
  -5   5  -4    8.30    6.40
   5   5   4   -6.00    6.10
  -5   5  -4    2.20    5.40
  -6  -5  -4   16.60    8.00
   6  -5   4   22.00   10.10
   6  -5   4   23.10    6.10
  -6  -5  -4   33.00    8.60
  -6   5  -4   17.80    6.60
   6   5   4    7.30    7.50
  -6   5  -4    5.30    7.10
   6   5   4   38.60    9.10
   7  -5   4   -1.40    8.60
   7  -5   4    3.20    5.10
  -7  -5  -4   11.10    8.10
  -7  -5  -4   -1.40    8.00
  -7   5  -4   12.40    8.70
  -7   5  -4   -1.00    7.20
   7   5   4    0.00    7.50
   7   5   4   -6.10    8.10
  -8  -5  -4   31.50    9.50
   8  -5   4   37.50    9.60
   8  -5   4   36.70    7.50
  -8  -5  -4   39.80   10.30
  -8   5  -4   41.40    9.70
   8   5   4   45.10   10.00
  -8   5  -4   38.10   10.40
   8   5   4   17.40    8.60
  -9  -5  -4   11.90    8.60
   9  -5   4   10.90    5.80
  -9  -5  -4   -0.90    8.40
   9  -5   4   -7.10    7.20
  -9   5  -4   -2.80    8.30
   9   5   4   -5.80    9.20
   9   5   4    6.40   12.20
 -10  -5  -4   56.89   11.00
  10  -5   4   36.60    8.00
  10  -5   4   38.80    7.50
 -10   5  -4   24.40    9.90
  10   5   4   40.20    9.90
  11  -5   4    5.80    6.50
 -11  -5  -4   -0.10    9.30
  11  -5   4   -0.90    6.10
 -11  -5  -4   -9.00   10.50
  11   5   4   -6.20    9.60
  11   5   4    9.20   10.60
 -11   5  -4   -5.40    8.30
  12  -5   4   12.90    6.20
 -12  -5  -4   -8.30    9.20
  12  -5   4   13.70    6.10
 -12  -5  -4    0.70    8.90
  12   5   4   -9.90    9.30
 -12   5  -4   -3.50    8.20
 -12   5  -4   -5.30    7.80
  12   5   4   -0.60    8.50
 -13  -5  -4    0.40    9.30
  13  -5   4    7.40    5.90
  13  -5   4    2.70    4.70
 -13  -5  -4  -20.10    9.40
 -13   5  -4    0.00    8.50
 -13   5  -4   -7.20    7.40
  13   5   4   -4.10   14.60
 -14  -5  -4   17.00   12.40
 -14   5  -4    8.50   10.50
  14   5   4   30.80   11.50
  14   5   4   17.90    9.70
 -14   5  -4   -8.30    7.40
 -14  -6   4   26.70   11.40
  14   6  -4    6.50    7.40
 -13  -6   4  -15.80    8.10
  13   6  -4    4.60    9.40
  13   6  -4   -3.10    7.20
 -12  -6   4   24.80    8.80
  12   6  -4   26.20    9.90
  12   6  -4   29.00    9.20
 -11  -6   4   -5.60    7.70
  11   6  -4   -3.50    7.10
 -10  -6   4    2.40    8.70
  10   6  -4   -4.40    7.80
  10   6  -4    1.80    7.30
  -9  -6   4   11.00    6.50
  -9  -6   4    3.80    7.30
   9   6  -4   -2.60    8.00
  -8  -6   4   29.90    6.90
  -8  -6   4   23.50    8.00
   8   6  -4   30.20    9.10
   8   6  -4   19.50    8.20
  -7  -6   4   24.10    6.40
  -7  -6   4   11.70    8.00
  -7   6   4   24.30    3.60
  -7   6   4   19.80    3.30
   7   6  -4   21.60    7.00
  -6  -6   4  298.57   16.50
  -6  -6   4  257.97   17.00
   6   6  -4  244.48   17.10
   6   6  -4  262.27   16.50
  -6   6   4  261.97   13.30
  -5  -6   4  135.79   10.10
  -5  -6   4  141.29   10.90
   5   6  -4  134.19   11.10
   5   6  -4  132.89   10.50
  -5   6   4  127.49    8.10
  -4  -6   4   98.39    9.40
  -4  -6   4  109.79    8.80
   4  -6  -4  113.29    7.00
   4  -6  -4  115.19    7.10
   4   6  -4  110.99    9.60
   4   6  -4  117.29    9.20
  -4   6   4  101.19    7.30
  -4   6   4  108.19    7.10
   3  -6  -4   33.80    5.00
  -3  -6   4   54.29    7.60
   3  -6  -4   38.70    5.90
  -3  -6   4   50.29    6.60
   3   6  -4   45.40    7.60
  -3   6   4   35.90    4.90
   3   6  -4   42.40    6.70
  -3   6   4   36.40    5.00
  -2  -6   4  463.25   24.40
   2  -6  -4  467.55   23.10
  -2  -6   4  461.25   23.90
   2   6  -4  479.45   24.50
  -2   6   4  459.95   23.10
  -2   6   4  473.55   23.20
   2   6  -4  470.75   24.10
   1  -6  -4   10.90    5.10
  -1  -6   4    2.10    5.00
   1  -6  -4   15.50    5.70
  -1  -6   4    9.30    6.30
  -1   6   4    4.50    4.80
   1   6  -4   10.00    5.30
  -1   6   4    6.50    4.50
   0  -6   4 2770.72  122.59
   0  -6   4 2591.54  121.99
   0  -6  -4 2561.34  121.79
   0   6   4 2687.53  121.79
   0   6   4 2836.22  121.99
   0   6  -4 2663.73  122.09
   0   6  -4 2566.24  122.79
  -1  -6  -4   31.30    6.70
   1  -6   4   42.40    6.60
   1  -6   4   39.00    7.90
  -1  -6  -4   57.09    8.20
  -1   6  -4   42.80    7.30
  -1   6  -4   52.19    6.80
   1   6   4   40.00    6.50
   1   6   4   46.60    7.20
   2  -6   4   65.49    6.70
   2  -6   4   74.49   10.10
  -2  -6  -4   61.29    8.60
  -2  -6  -4   70.79    8.90
   2   6   4   59.79    7.40
   2   6   4   73.99    7.90
  -2   6  -4   65.19    7.10
  -2   6  -4   71.79    9.20
  -3  -6  -4    5.10    6.30
   3  -6   4   15.80    7.20
  -3  -6  -4   22.50    6.90
  -3   6  -4    5.60    4.80
  -3   6  -4   25.00    7.30
   3   6   4   20.10    7.00
   3   6   4   17.20    6.80
   4  -6   4   40.40    9.60
   4  -6   4   44.10    6.30
  -4  -6  -4   50.09    8.50
  -4  -6  -4   42.00    9.80
  -4   6  -4   41.30    7.80
   4   6   4   38.90    7.90
  -4   6  -4   42.60    6.80
   4   6   4   53.99    8.70
  -5  -6  -4   -2.20    7.20
  -5  -6  -4    5.20    6.80
   5  -6   4   -2.20    5.20
   5  -6   4    1.60    8.70
  -5   6  -4    0.40    4.90
   5   6   4    2.50    7.50
   5   6   4    5.10    8.50
  -5   6  -4    6.00    6.80
  -6  -6  -4  335.37   20.00
  -6  -6  -4  331.67   20.90
   6  -6   4  311.57   20.10
   6  -6   4  361.06   18.80
  -6   6  -4  294.27   19.30
  -6   6  -4  304.57   19.90
   6   6   4  343.37   20.10
   6   6   4  335.07   20.40
  -7  -6  -4    9.00    9.50
   7  -6   4    1.80    8.20
  -7   6  -4   13.50    8.40
  -7   6  -4   -0.30    7.00
   7   6   4   -1.50    7.90
   7   6   4    3.20    7.90
  -8  -6  -4   16.80    9.50
   8  -6   4   27.10    6.50
   8  -6   4   21.40   16.30
  -8  -6  -4   23.60    9.50
  -8   6  -4   26.00    8.70
  -8   6  -4   21.30    9.20
   8   6   4   10.40    8.70
   8   6   4   21.40    9.40
  -9  -6  -4   -7.40    8.90
  -9  -6  -4   10.70   11.10
   9  -6   4   -1.40    6.00
   9  -6   4    8.20    7.40
  -9   6  -4    4.60    9.00
   9   6   4    9.10    8.90
  -9   6  -4    4.60    8.50
  10  -6   4  -13.70    6.50
 -10  -6  -4   -1.20   10.20
  10  -6   4   -4.80    5.50
  10   6   4   12.10    9.60
 -10   6  -4   -0.30    8.30
  10   6   4    4.60    8.60
 -10   6  -4   -1.70   10.30
 -11  -6  -4   -1.00    9.30
  11  -6   4    1.30    6.10
 -11  -6  -4    9.80    9.70
  11  -6   4    2.00    5.80
  11   6   4    7.10   10.00
 -11   6  -4    7.60   11.70
 -11   6  -4    4.80    8.20
 -12  -6  -4    0.60    9.70
  12  -6   4   15.20    5.80
 -12  -6  -4   10.30    9.80
 -12   6  -4   24.60    8.80
  12   6   4   28.90    9.60
  12   6   4   33.40   12.30
 -12   6  -4   24.70    8.40
 -13  -6  -4  -11.90   11.60
 -13  -6  -4  -10.50    9.30
 -13   6  -4   -5.20    8.30
  13   6   4  -14.50    9.90
 -14  -6  -4   21.90   11.30
 -14   6  -4   15.30    9.90
 -14   6  -4   19.50    8.70
 -14  -7   4   23.20   10.00
 -14  -7   4  -10.40    8.80
  14   7  -4    9.00    8.50
  14   7  -4    9.30   11.20
 -13  -7   4   27.30   10.70
 -13  -7   4    2.00    8.40
  13   7  -4   15.40   10.90
 -12  -7   4   -1.50    8.50
 -12  -7   4   15.70    8.40
  12   7  -4    9.20   10.10
  12   7  -4    9.00    8.20
 -11  -7   4   23.20    8.40
 -11  -7   4   33.20   10.30
  11   7  -4   35.40   10.70
  11   7  -4   24.90    9.10
 -10  -7   4    5.60    8.00
 -10  -7   4    3.40    6.80
  10   7  -4    4.00    9.10
  10   7  -4   -9.60    7.70
  -9  -7   4    3.50    8.70
  -9  -7   4   -5.50    7.00
   9   7  -4   -6.30    7.30
  -8  -7   4    9.30    8.70
  -8  -7   4   -4.30    7.20
  -8   7   4   -2.70    3.80
  -8   7   4    3.80    3.40
   8   7  -4    6.10    7.30
  -7  -7   4   34.40    8.40
  -7  -7   4   36.50    7.20
   7   7  -4   40.70    8.90
   7   7  -4   46.70    9.90
  -7   7   4   33.00    4.70
  -7   7   4   29.80    4.60
  -6  -7   4   27.70    8.30
  -6  -7   4   32.80    7.20
  -6   7   4   31.50    4.60
   6   7  -4   36.30    8.50
   6   7  -4   32.10    8.30
  -6   7   4   36.90    5.40
  -5  -7   4  169.68   12.10
  -5  -7   4  168.18   12.80
   5   7  -4  169.58   13.30
  -5   7   4  176.38   10.40
  -5   7   4  162.18   11.00
   5   7  -4  173.98   12.60
   4  -7  -4  124.19    9.00
   4  -7  -4  159.08    9.30
  -4  -7   4  142.19   12.20
  -4  -7   4  147.99   11.30
   4   7  -4  128.99   11.40
   4   7  -4  136.79   11.00
  -4   7   4  139.69    8.90
  -4   7   4  151.98    9.30
   3  -7  -4   15.20    5.00
  -3  -7   4   23.20    5.90
   3  -7  -4   18.00    5.60
   3   7  -4   14.60    6.00
  -3   7   4   18.60    4.60
   3   7  -4   29.60    7.30
  -3   7   4   18.30    4.80
   2  -7  -4  124.39    8.80
  -2  -7   4  115.59   10.30
   2  -7  -4  111.29    8.60
  -2  -7   4  108.69    9.10
  -2   7   4  114.99    8.50
   2   7  -4  111.89    9.40
  -2   7   4  112.59    8.50
  -1  -7   4  106.99   10.20
   1  -7  -4   98.69    8.20
  -1  -7   4   95.79    8.70
   1  -7  -4   98.79    8.20
   1   7  -4   97.99   11.70
   1   7  -4  112.29   12.40
  -1   7   4  100.49    7.80
  -1   7   4  100.19    8.00
   0  -7   4   16.70    5.70
   0  -7  -4   20.30    6.10
   0  -7   4   28.80    7.60
   0   7   4   20.50    5.40
   0   7  -4   22.40    6.90
   0   7   4   25.80    5.90
   0   7  -4   15.50    5.90
  -1  -7  -4  167.08   11.70
   1  -7   4  151.08   11.10
   1  -7   4  166.78   12.70
  -1  -7  -4  173.08   12.40
   1   7   4  171.68   11.50
   1   7   4  157.78   11.50
  -1   7  -4  177.58   11.50
  -1   7  -4  168.68   12.20
  -2  -7  -4   37.40    8.10
   2  -7   4   34.10    6.20
   2  -7   4   28.70    7.90
  -2  -7  -4   30.00    8.00
  -2   7  -4   37.80    6.50
  -2   7  -4   25.80    7.00
   2   7   4   38.50    7.40
   2   7   4   17.40    6.00
   3  -7   4   19.10    8.70
  -3  -7  -4   -2.00    7.30
  -3  -7  -4   -4.70    6.10
  -3   7  -4   12.30    6.40
   3   7   4    0.40    5.80
  -3   7  -4   -1.10    4.60
   3   7   4    1.20    6.30
   4  -7   4   30.20    6.60
   4  -7   4   35.60    9.70
  -4  -7  -4   31.60    8.00
  -4  -7  -4   23.80    8.30
  -4   7  -4   30.10    7.70
   4   7   4   32.10    7.80
   4   7   4   29.00    7.80
  -4   7  -4   31.60    7.10
   5  -7   4   58.49    8.30
  -5  -7  -4   74.99   10.80
  -5  -7  -4   69.09    9.90
   5  -7   4   73.99   11.60
  -5   7  -4   57.09   10.50
   5   7   4   51.19    9.70
   5   7   4   67.89   10.00
  -5   7  -4   61.39    8.80
  -6  -7  -4  -13.70    8.20
   6  -7   4   -8.20   10.00
   6  -7   4    9.70    5.90
  -6  -7  -4    3.20    7.90
  -6   7  -4    3.50    6.70
   6   7   4   -6.20    9.30
  -6   7  -4    9.10    8.10
   6   7   4   -9.90    8.20
  -7  -7  -4   32.60   10.00
   7  -7   4   36.90    9.40
  -7  -7  -4   21.20    8.90
   7   7   4   39.20    9.80
  -7   7  -4   33.90    8.80
   7   7   4   27.90    9.50
  -7   7  -4   39.20    9.50
  -8  -7  -4    8.00    9.90
   8  -7   4    5.80    6.00
  -8  -7  -4    1.10   10.50
   8  -7   4   -6.70    8.20
   8   7   4   -2.00    8.60
   8   7   4    1.80    8.20
  -8   7  -4    9.10    8.20
  -8   7  -4   -3.10    9.40
   9  -7   4   -8.70    7.70
  -9  -7  -4   -5.20    8.90
   9  -7   4    6.70    6.00
  -9  -7  -4    0.20    9.40
  -9   7  -4   -0.80    8.30
   9   7   4   -9.70    9.10
   9   7   4   15.50    9.40
  -9   7  -4   -1.60    7.90
 -10  -7  -4   12.40   15.50
  10  -7   4   11.20    6.90
  10  -7   4   17.00    6.10
 -10  -7  -4    1.90   11.70
  10   7   4   10.80   10.90
  10   7   4   18.10    9.40
 -10   7  -4    6.90    9.40
 -10   7  -4   15.40    9.80
 -11  -7  -4   -8.50    9.00
 -11  -7  -4    4.50   12.20
  11  -7   4    3.90    5.80
  11  -7   4    2.10    5.40
  11   7   4    3.40   11.20
  11   7   4    1.20    8.80
 -11   7  -4   -0.50    7.30
 -11   7  -4   14.00   10.20
  12  -7   4   -1.10    4.70
 -12  -7  -4   -2.70    9.80
 -12  -7  -4  -20.00    8.40
 -12   7  -4   -1.90    9.50
  12   7   4    2.70   10.60
 -12   7  -4    0.60    7.20
 -13  -7  -4    2.60   10.30
 -13   7  -4    7.10    8.40
  13   7   4   -8.20    8.70
 -13   7  -4   -2.00    7.40
  13   7   4    1.10   11.40
 -14  -8   4   22.30   11.50
 -14  -8   4    0.30    9.80
  14   8  -4    7.20   10.50
 -13  -8   4    5.80    8.30
 -13  -8   4   25.50   11.10
  13   8  -4   42.20   10.90
  13   8  -4   16.60   10.70
 -12  -8   4    4.80    7.80
 -12  -8   4   34.30   10.80
  12   8  -4    8.00    8.90
 -11  -8   4   33.40    9.80
 -11  -8   4   -0.30    8.80
  11   8  -4   19.20   10.50
  11   8  -4   21.30    9.70
 -10  -8   4    5.20    7.30
 -10  -8   4    6.30    9.30
  10   8  -4    8.10   10.50
  10   8  -4   -3.00    7.80
  -9  -8   4   59.69   10.50
  -9  -8   4   36.00    8.50
  -9   8   4   48.30    5.50
  -9   8   4   49.80    6.80
   9   8  -4   41.60    9.50
  -8  -8   4    7.90    7.00
  -8  -8   4   18.90    8.50
  -8   8   4    9.00    4.20
   8   8  -4    4.80    7.80
   8   8  -4   21.80    9.60
  -8   8   4   -5.10    4.20
  -7  -8   4   19.90    8.90
  -7  -8   4   20.50    7.00
  -7   8   4   26.00    5.10
  -7   8   4   25.60    5.30
   7   8  -4   31.50    9.70
  -6  -8   4   20.00    7.10
  -6  -8   4   19.30    8.70
  -6   8   4   17.20    5.40
  -6   8   4   15.70    4.80
   6   8  -4   19.10    8.70
   6   8  -4   16.50    7.90
   5  -8  -4  112.19    7.90
  -5  -8   4  130.59   19.50
  -5  -8   4  111.69   10.50
   5  -8  -4  117.09    7.90
   5   8  -4  117.09   11.90
  -5   8   4  113.99    8.60
   5   8  -4  107.69   11.50
  -5   8   4  116.59    8.80
  -4  -8   4   22.90    8.20
  -4  -8   4   18.00    6.50
   4  -8  -4   13.00    5.70
   4  -8  -4   30.00    6.40
   4   8  -4   10.80    7.10
  -4   8   4   21.60    5.70
  -4   8   4   19.90    5.50
   4   8  -4   22.90    8.30
   3  -8  -4   87.59    8.20
  -3  -8   4   85.99    9.90
  -3  -8   4   92.59    9.70
   3  -8  -4   68.89    7.90
   3   8  -4   88.09    9.70
   3   8  -4   82.09    9.00
  -3   8   4   90.79    8.30
  -3   8   4   86.79    7.50
  -2  -8   4   34.80    8.60
  -2  -8   4   32.60    7.70
   2  -8  -4   34.50    7.60
   2  -8  -4   41.00    8.00
  -2   8   4   36.50    6.50
   2   8  -4   45.90    7.80
  -2   8   4   45.00    6.30
  -1  -8   4  197.48   13.60
  -1  -8   4  222.48   15.00
   1  -8  -4  218.98   13.30
   1   8  -4  198.98   14.20
  -1   8   4  214.28   13.50
   1   8  -4  224.18   14.70
  -1   8   4  218.78   13.70
   0  -8   4    2.10    5.50
   0  -8   4    9.30    7.60
   0  -8  -4   -0.60    7.00
   0   8   4    6.00    6.20
   0   8  -4    9.40    5.80
   0   8  -4    1.70    6.60
   0   8   4    6.30    5.60
   1  -8   4  164.88   11.80
  -1  -8  -4  152.78   12.20
   1  -8   4  185.28   13.60
  -1  -8  -4  168.48   12.40
   1   8   4  183.38   12.30
   1   8   4  167.38   11.90
  -1   8  -4  187.78   12.70
  -1   8  -4  177.98   13.00
  -2  -8  -4   -0.60    6.50
   2  -8   4    3.90    5.90
  -2  -8  -4    2.90    6.80
   2  -8   4   -2.10    7.60
   2   8   4   -5.70    6.10
  -2   8  -4    0.70    4.80
  -2   8  -4    0.60    6.90
   2   8   4   12.70    6.50
   3  -8   4   56.79   10.00
  -3  -8  -4   78.49    9.20
  -3   8  -4   72.89    9.10
   3   8   4   47.20    8.50
   3   8   4   59.69    8.60
  -3   8  -4   68.19   10.00
   4  -8   4   10.00    6.40
  -4  -8  -4   32.90    8.80
   4  -8   4   18.50    9.80
  -4  -8  -4    5.70    7.50
   4   8   4   13.50    7.30
  -4   8  -4    6.10    6.30
   4   8   4   16.10    8.70
  -4   8  -4   12.10    8.00
   5  -8   4  121.19   10.30
   5  -8   4  148.39   13.90
  -5  -8  -4  121.09   12.40
  -5  -8  -4  108.89   12.20
   5   8   4  126.19   11.90
  -5   8  -4  133.09   12.90
  -5   8  -4  133.29   11.60
   5   8   4  116.89   12.20
  -6  -8  -4   25.10    9.60
   6  -8   4   32.30    7.10
  -6  -8  -4   27.20    8.70
   6  -8   4   26.10   10.30
   6   8   4   28.60    9.40
   6   8   4   40.90   16.00
  -6   8  -4   37.30    9.70
  -6   8  -4   42.10    8.90
  -7  -8  -4   82.19   12.60
   7  -8   4   61.19    8.40
   7  -8   4   77.49   14.00
  -7  -8  -4   57.99   11.60
   7   8   4   65.59   11.40
   7   8   4   74.89   11.70
  -7   8  -4   88.19   11.90
  -7   8  -4   74.09   11.10
  -8  -8  -4    2.90    8.70
   8  -8   4    4.30    6.10
   8  -8   4    6.40    8.60
  -8  -8  -4   -0.80    9.00
   8   8   4   -0.10    9.10
   8   8   4   -2.90   15.50
  -8   8  -4    9.40    8.20
  -8   8  -4   -1.10    8.10
  -9  -8  -4    4.00    8.90
  -9  -8  -4   -3.80    8.60
   9  -8   4    7.70    8.10
   9  -8   4   22.00    6.10
  -9   8  -4   13.40    8.50
   9   8   4   14.20    9.30
   9   8   4   13.70    9.90
 -10  -8  -4  -12.90    8.80
  10  -8   4    1.30    5.60
 -10  -8  -4    1.20    9.30
  10  -8   4    1.10    6.40
  10   8   4   -7.60    9.30
  10   8   4   -4.60    8.70
 -10   8  -4   -5.40    8.40
 -11  -8  -4   14.50   10.00
  11  -8   4   13.20    6.20
 -11  -8  -4    1.40    9.40
  11   8   4    8.90    9.80
 -11   8  -4   18.40    8.90
 -11   8  -4   10.30    7.40
  11   8   4   13.20    8.90
 -12  -8  -4    9.40    9.50
 -12  -8  -4  -12.50    9.50
 -12   8  -4   -1.70    7.90
  12   8   4    9.90   10.40
 -12   8  -4   -2.30    8.30
 -13  -8  -4  -21.30   10.20
 -13  -8  -4   -7.20   10.20
 -13   8  -4   20.70    8.40
  13   8   4   12.20   10.70
 -13   8  -4    4.10    9.50
  13   8   4   18.70   13.00
 -13  -9   4   26.00   10.20
  13   9  -4    2.00   14.70
  13   9  -4   10.40    9.40
 -12  -9   4  -11.70    6.90
 -12  -9   4   14.70    8.70
  12   9  -4   -4.40   10.40
  12   9  -4   10.60    9.40
 -11  -9   4    9.20    8.60
 -11  -9   4   25.30    9.60
  11   9  -4   20.80    8.90
  11   9  -4   27.30   10.10
 -10  -9   4   19.20    9.70
 -10  -9   4   37.60    9.80
  10   9  -4   24.30    9.10
 -10   9   4   10.40    4.70
 -10   9   4   21.10    4.80
  -9  -9   4   17.50    8.80
  -9   9   4    9.60    4.70
  -9   9   4    3.10    4.20
   9   9  -4    7.10   10.30
   9   9  -4    7.20    9.00
  -8  -9   4    8.40    7.10
  -8  -9   4   -6.00    9.40
   8   9  -4   -2.20    8.20
  -8   9   4   -5.70    4.60
  -7  -9   4   77.09   10.30
  -7  -9   4  107.39   20.60
  -7   9   4   74.29    8.80
   7   9  -4  103.89   13.20
  -7   9   4   93.39    8.40
   7   9  -4   94.69   10.70
  -6  -9   4   -3.90    8.30
  -6  -9   4   17.30    7.30
  -6   9   4    5.40    5.50
   6   9  -4   -2.60    7.50
  -6   9   4   -1.00    5.00
   6   9  -4    1.70    8.40
   5  -9  -4  110.29    8.70
  -5  -9   4  107.49   10.70
   5  -9  -4  106.69    8.80
  -5  -9   4  118.79   12.20
   5   9  -4   83.79   10.60
  -5   9   4  110.59    8.90
  -5   9   4   97.49    9.20
   5   9  -4  138.29   21.80
   4  -9  -4  143.09   11.00
   4  -9  -4  161.08   10.80
  -4  -9   4  137.99   11.90
  -4  -9   4  165.08   14.10
  -4   9   4  152.98   11.00
   4   9  -4  132.89   12.90
  -4   9   4  146.69   10.50
   4   9  -4  153.88   12.20
   3  -9  -4   13.50    6.20
  -3  -9   4   12.80    6.50
   3  -9  -4   31.20    7.60
  -3  -9   4   23.20    8.40
  -3   9   4   15.30    6.10
   3   9  -4   23.20    8.20
  -3   9   4   22.20    6.40
   3   9  -4   18.40    6.80
   2  -9  -4   24.80    7.30
   2  -9  -4   -7.10    6.40
  -2  -9   4   -1.00    9.20
   2   9  -4   -2.70    6.40
  -2   9   4   -3.50    4.80
  -2   9   4   -5.70    5.70
   2   9  -4    3.60    7.40
   1  -9  -4  197.58   13.30
  -1  -9   4  187.78   15.20
  -1  -9   4  184.78   14.80
   1  -9  -4  162.68   12.80
  -1   9   4  174.08   13.00
   1   9  -4  193.78   13.40
  -1   9   4  196.28   12.80
   0  -9   4   36.70    9.60
   0  -9  -4   48.40    8.50
   0  -9   4   38.10    8.40
   0   9   4   33.20    8.10
   0   9  -4   18.10    7.10
   0   9   4   24.50    8.00
   0   9  -4   30.80    8.20
  -1  -9  -4   59.19    9.50
  -1  -9  -4   67.79    9.70
   1  -9   4   72.19    9.80
   1  -9   4   62.89   10.80
   1   9   4   61.09    8.70
  -1   9  -4   73.19   10.10
   1   9   4   69.99    9.40
  -1   9  -4   65.49    8.90
  -2  -9  -4  112.09   11.00
   2  -9   4  142.99   14.00
  -2  -9  -4  110.69   11.10
   2  -9   4  108.29    9.70
  -2   9  -4  108.09   10.10
   2   9   4  101.39   11.20
  -2   9  -4  121.99   11.30
   2   9   4  108.09   10.90
  -3  -9  -4   14.80   14.60
   3  -9   4    5.80    8.90
  -3  -9  -4   -4.50    9.10
   3   9   4   12.50    6.90
  -3   9  -4    5.20    6.60
   3   9   4    7.60    8.70
  -3   9  -4   -1.20    6.60
   4  -9   4   47.90   10.70
  -4  -9  -4   74.59   11.00
  -4  -9  -4   57.49   10.00
   4  -9   4   66.49    9.20
  -4   9  -4   57.09    8.70
  -4   9  -4   81.29   11.00
   4   9   4   64.59   10.40
   4   9   4   56.39    9.80
   5  -9   4   19.40   10.40
  -5  -9  -4   26.40    9.10
  -5  -9  -4   24.40   10.30
   5  -9   4   12.60    7.00
  -5   9  -4   22.00    6.80
   5   9   4   11.80    8.00
  -5   9  -4   18.80    9.00
   5   9   4   30.50    9.50
  -6  -9  -4   -4.10    8.10
  -6  -9  -4   -2.40    8.80
   6  -9   4    1.50    6.30
   6   9   4    5.40    9.00
  -6   9  -4   -1.70    7.60
   6   9   4   -0.40    8.20
  -6   9  -4    3.10    7.40
   7  -9   4   28.30    9.60
  -7  -9  -4   21.80    9.00
   7  -9   4   31.50    7.70
  -7  -9  -4   33.00   11.00
  -7   9  -4   19.60    8.60
   7   9   4   26.60   10.10
   7   9   4    9.80    9.60
   8  -9   4   15.10    9.20
  -8  -9  -4    3.60    8.90
  -8  -9  -4   16.10   10.30
   8  -9   4   10.00    6.40
  -8   9  -4   11.50    8.50
  -8   9  -4    9.50    8.80
   8   9   4    0.00   10.90
   8   9   4   10.10   10.10
   9  -9   4    2.90    8.20
   9  -9   4    0.00    5.70
  -9  -9  -4   -7.00    9.20
  -9  -9  -4  -21.40    8.50
   9   9   4    9.20   11.80
   9   9   4   -6.50   15.40
  -9   9  -4    9.80    9.10
  10  -9   4   13.70    7.50
 -10  -9  -4    8.00   10.50
 -10  -9  -4    0.10    9.80
  10  -9   4   11.10    6.00
  10   9   4   19.30   10.30
  10   9   4   -3.60    9.50
 -10   9  -4   20.20   11.00
 -10   9  -4    9.40    8.60
 -11  -9  -4   -1.30   10.40
 -11  -9  -4   10.30   10.60
  11  -9   4    7.50    5.60
  11   9   4   -2.50    9.50
 -11   9  -4    4.00    9.60
  11   9   4   14.80   10.90
 -11   9  -4    7.90    9.00
 -12  -9  -4   -2.40   10.50
 -12  -9  -4  -17.60    8.80
  12   9   4   -6.30   11.00
 -12   9  -4    5.30    9.10
 -12   9  -4   23.70    9.90
 -13  -9  -4  -23.10   11.50
 -13 -10   4   35.90   11.80
  13  10  -4   12.10   12.50
 -12 -10   4   46.30   12.10
 -12 -10   4    0.90    8.30
  12  10  -4    7.10   11.80
 -11 -10   4   12.20    9.00
 -11 -10   4   -1.50    7.70
 -11  10   4   10.90    4.20
  11  10  -4   16.40   10.10
 -10 -10   4    3.60   14.10
 -10 -10   4    8.50    8.10
 -10  10   4   13.30    4.90
  10  10  -4    0.80   10.80
 -10  10   4    1.10    4.80
  10  10  -4    6.60    9.70
  -9 -10   4   -6.70    7.90
  -9 -10   4   27.60   10.40
   9  10  -4    5.20    9.10
   9  10  -4   24.20   10.90
  -9  10   4    0.90    5.80
  -9  10   4    4.10    5.40
  -8 -10   4    9.60    8.80
  -8 -10   4    5.70    7.00
  -8  10   4   18.00    5.90
   8  10  -4   10.90    8.40
   8  10  -4   12.30    9.40
  -8  10   4   14.40    5.70
  -7 -10   4    0.60    7.00
  -7 -10   4   -2.50    8.20
   7  10  -4  -15.30    9.30
   7  10  -4    3.20    7.80
  -7  10   4    7.20    6.30
  -7  10   4   -3.20    5.10
  -6 -10   4   52.89    9.30
  -6 -10   4   48.30   10.80
   6  10  -4   50.39   18.10
   6  10  -4   55.39   10.10
  -6  10   4   44.60    8.00
  -6  10   4   50.09    7.40
   5 -10  -4   11.80    6.50
   5 -10  -4   22.30    6.90
  -5 -10   4   14.60    9.20
  -5 -10   4   12.90    7.30
  -5  10   4   15.30    6.30
   5  10  -4    7.70    7.90
  -5  10   4    5.10    6.40
   5  10  -4    1.20   15.40
   4 -10  -4   26.80    7.80
   4 -10  -4   12.00    6.90
  -4 -10   4   21.70    7.50
  -4 -10   4    9.70    8.90
   4  10  -4   26.10    8.30
  -4  10   4   12.00    7.00
  -4  10   4   23.50    6.40
   4  10  -4    7.90    7.20
  -3 -10   4   49.99   10.00
   3 -10  -4   44.70    8.60
   3 -10  -4   44.90   10.30
  -3 -10   4   32.30    8.00
  -3  10   4   35.50    6.80
   3  10  -4   24.20    8.80
  -3  10   4   40.20    7.80
   3  10  -4   37.20    8.70
  -2 -10   4    2.10    8.20
   2 -10  -4  -11.70    6.70
   2 -10  -4   -0.30    7.70
  -2 -10   4    0.60    7.70
   2  10  -4    9.90    9.20
  -2  10   4    2.40    6.40
  -2  10   4   -6.00    6.00
   2  10  -4   -2.50    6.50
   1 -10  -4   52.49    9.10
   1 -10  -4   40.10    9.20
  -1 -10   4   54.49   10.40
  -1  10   4   29.10    7.00
   1  10  -4   32.90    7.90
  -1  10   4   41.80    8.20
   0 -10   4  321.87   20.30
   0 -10  -4  305.07   21.90
   0 -10   4  301.57   18.60
   0  10   4  314.27   18.80
   0  10   4  292.37   18.30
   0  10  -4  334.97   19.90
   1 -10   4   -1.10    8.40
  -1 -10  -4    3.20    9.00
   1 -10   4   -4.40    6.10
  -1 -10  -4   -7.60    8.70
   1  10   4   -6.60    6.90
   1  10   4   -2.20    6.70
  -1  10  -4    5.30    7.40
  -1  10  -4    7.80    6.10
   2 -10   4    7.40    7.40
  -2 -10  -4   11.20    8.40
  -2 -10  -4   18.70    9.60
   2 -10   4   10.60   10.30
  -2  10  -4    6.10    8.50
  -2  10  -4    3.80    6.40
   2  10   4   -7.40    6.50
   3 -10   4   55.79   12.90
  -3 -10  -4   48.20   10.40
  -3 -10  -4   45.50   12.40
   3  10   4   59.59   10.60
  -3  10  -4   54.09    9.00
   3  10   4   44.00    9.10
  -3  10  -4   43.60    9.20
   4 -10   4   18.20    7.20
  -4 -10  -4   11.50    8.80
  -4 -10  -4   11.40    8.70
   4 -10   4   12.80   10.90
  -4  10  -4   11.60    7.60
   4  10   4   11.90    7.80
  -4  10  -4    9.80    7.60
   4  10   4    8.00    8.40
  -5 -10  -4    9.90    8.90
  -5 -10  -4    3.50    9.10
   5 -10   4   12.60    7.10
   5  10   4   17.70    8.80
   5  10   4   22.90    9.40
  -5  10  -4   16.20    8.00
  -5  10  -4   10.80    8.80
  -6 -10  -4  178.68   16.50
  -6 -10  -4  163.48   15.60
   6 -10   4  204.18   17.40
   6  10   4  197.88   16.70
   6  10   4  142.99   15.20
  -6  10  -4  194.48   15.30
  -7 -10  -4    3.40    9.70
   7 -10   4   11.30    6.80
   7 -10   4    2.70    9.60
  -7 -10  -4   -0.70    8.50
   7  10   4   -1.30    8.60
   7  10   4   -9.20    8.90
  -7  10  -4    6.20    8.10
  -7  10  -4    5.30    8.60
  -8 -10  -4    1.80   10.30
   8 -10   4    6.90    6.90
   8 -10   4   17.60    9.50
  -8 -10  -4   -6.10   10.40
  -8  10  -4    9.10    8.20
   8  10   4   13.50    9.80
  -8  10  -4    5.20    8.50
   9 -10   4    1.70    8.10
   9 -10   4   -0.10    6.60
  -9 -10  -4    3.00   10.10
  -9 -10  -4   12.00   11.00
   9  10   4   -1.40   18.20
  -9  10  -4    4.20    9.00
   9  10   4   10.20   10.70
  -9  10  -4   13.00    9.30
 -10 -10  -4  -15.30    9.50
  10 -10   4    8.40    6.30
  10 -10   4    3.30    7.30
 -10 -10  -4  -14.50    9.50
  10  10   4  -11.00    9.40
 -10  10  -4    2.70    9.00
 -10  10  -4   12.70    8.80
  10  10   4   -2.70   11.90
  11 -10   4    2.50    5.20
 -11 -10  -4   11.70   10.30
  11 -10   4   -1.10    5.60
 -11 -10  -4   11.00   11.50
  11  10   4   19.10   10.40
 -11  10  -4    9.40    8.60
  11  10   4   20.70   12.20
 -12 -10  -4   23.20   12.30
 -12 -10  -4   25.30   10.40
  12  10   4   26.50   12.70
 -12  10  -4   18.90    7.90
 -12  10  -4   22.40    9.90
 -12 -11   4    0.00    8.80
 -12 -11   4   11.70   12.10
  12  11  -4   18.30   10.10
  12  11  -4    8.90   10.50
 -11 -11   4  -12.00    9.70
 -11 -11   4   39.10   10.30
 -11  11   4    8.40    5.00
  11  11  -4   27.30   10.70
 -10 -11   4    9.20   10.10
 -10 -11   4   23.70    9.90
  10  11  -4   23.50    9.10
 -10  11   4   11.90    6.00
  10  11  -4    3.00    9.70
 -10  11   4   19.70    5.40
  -9 -11   4   -4.50    9.00
  -9 -11   4  -13.50    7.60
   9  11  -4    8.50    9.10
  -9  11   4    7.80    5.20
   9  11  -4   -8.90    8.40
  -9  11   4    3.10    5.80
  -8 -11   4   37.00   10.50
  -8 -11   4   19.00    9.00
  -8  11   4   18.00    6.80
   8  11  -4   37.20   11.00
   8  11  -4   30.00    9.30
  -8  11   4   34.70    7.30
  -7 -11   4    8.80    9.10
  -7 -11   4   -0.10    7.10
   7  11  -4   -6.70    8.20
  -7  11   4    7.70    6.30
  -7  11   4   -5.20    5.30
  -6 -11   4   12.80    7.70
  -6 -11   4    6.20   10.30
   6 -11  -4    3.60    5.20
   6 -11  -4   -2.60    5.10
  -6  11   4   -3.70    5.70
   6  11  -4   -3.10    7.80
  -6  11   4    5.30    6.20
   6  11  -4  -18.60   10.10
  -5 -11   4   37.60    9.20
   5 -11  -4   54.69    8.50
   5 -11  -4   51.49    8.20
  -5 -11   4   49.90   10.90
  -5  11   4   51.09    8.90
   5  11  -4   37.00    9.60
   5  11  -4   43.80   10.70
  -4 -11   4   54.99   10.80
   4 -11  -4   60.59    8.50
  -4 -11   4   42.00    9.10
   4  11  -4   44.80    9.60
  -4  11   4   52.09    8.30
   4  11  -4   42.50   10.70
   3 -11  -4   -3.90    7.80
  -3 -11   4  -16.70    7.60
  -3 -11   4    2.00    7.10
   3  11  -4   -0.40    7.10
   3  11  -4   -9.10    7.40
  -3  11   4   -3.90    6.20
  -3  11   4   -9.60    6.50
  -2 -11   4   84.29   10.50
  -2 -11   4  100.09   12.10
   2 -11  -4   97.89   10.80
   2 -11  -4   83.89   10.40
  -2  11   4   86.29   10.60
  -2  11   4  107.99   10.10
   2  11  -4   85.19   10.50
   2  11  -4   98.29   11.80
   1 -11  -4   -7.10    7.20
  -1 -11   4    2.30    9.20
   1 -11  -4   -3.70    7.10
  -1 -11   4   -5.10   10.10
   1  11  -4   -0.50    7.90
  -1  11   4   -4.70    6.80
   1  11  -4   -0.40    6.80
  -1  11   4    4.70    6.50
   0 -11   4  -10.20    6.50
   0 -11  -4   -9.00    8.70
   0 -11   4   -6.60    9.20
   0  11   4    1.70    6.80
   0  11  -4   -8.90    6.80
   0  11   4   -1.00    6.70
   1 -11   4   43.20   11.10
  -1 -11  -4   56.19   10.20
   1 -11   4   41.20    8.80
   1  11   4   42.20    8.60
  -1  11  -4   42.30    8.80
  -1  11  -4   57.99   10.20
   1  11   4   45.80    9.20
   2 -11   4   88.59   12.30
   2 -11   4   71.19    9.50
  -2 -11  -4   77.79   12.50
  -2 -11  -4   77.69   11.90
   2  11   4   67.39    9.90
   2  11   4   75.99   10.50
  -2  11  -4   68.09   10.80
  -2  11  -4   84.79   10.80
   3 -11   4   10.90   10.70
  -3 -11  -4   -0.20    8.50
  -3 -11  -4   10.00    8.90
  -3  11  -4    3.60    6.40
   3  11   4   -9.40    9.20
  -3  11  -4    7.70    8.10
   3  11   4   -6.90    7.10
   4 -11   4   74.79   14.20
  -4 -11  -4   84.39   13.30
  -4 -11  -4   58.99   11.30
   4 -11   4   73.39   10.40
  -4  11  -4   71.49   11.20
   4  11   4   55.09   10.40
   4  11   4   79.49   11.90
  -4  11  -4   72.19   11.00
   5 -11   4    2.00    7.50
  -5 -11  -4    0.00    9.60
  -5 -11  -4    2.20    9.10
   5 -11   4    0.30   10.10
   5  11   4    3.80    8.40
   5  11   4   16.60   10.10
  -5  11  -4   -5.90    7.70
   6 -11   4    5.60   11.10
  -6 -11  -4   -1.40    9.30
  -6 -11  -4    7.60    9.70
   6  11   4    0.80    8.30
  -6  11  -4   13.90    8.20
   6  11   4   -7.70    9.10
  -6  11  -4   -5.60    8.40
   7 -11   4   16.90    7.50
   7 -11   4   16.60   10.90
  -7 -11  -4   10.60    9.30
  -7 -11  -4    9.40   11.80
  -7  11  -4    4.20    8.30
  -7  11  -4    3.50    8.80
   7  11   4   20.50   10.80
   7  11   4   12.10    9.80
  -8 -11  -4   67.29   13.00
  -8 -11  -4   24.00   10.60
   8 -11   4   27.80    8.10
   8 -11   4   28.00   10.00
  -8  11  -4   53.39   11.40
   8  11   4   44.80   13.80
   8  11   4   44.60   12.20
  -8  11  -4   39.40   10.40
   9 -11   4    1.00    6.70
   9 -11   4   -5.40    7.80
  -9 -11  -4   -2.00   10.40
   9  11   4    0.20   10.20
  -9  11  -4    8.30    9.20
  -9  11  -4   23.70    8.50
   9  11   4    0.60   10.10
  10 -11   4    9.80    7.60
 -10 -11  -4   19.20   11.80
  10  11   4   19.60   11.10
 -10  11  -4   30.70    9.70
  10  11   4   18.70   11.10
 -10  11  -4   28.30   10.20
  11 -11   4    7.70    5.20
 -11 -11  -4    7.00   11.70
 -11 -11  -4  -22.90    9.90
  11  11   4   15.10   11.70
  11  11   4    9.10   13.10
 -11  11  -4    0.20   10.20
 -11  11  -4    3.30    7.40
 -11 -12   4   45.10   12.40
 -11 -12   4    2.00    9.20
  11  12  -4   -1.10   12.00
 -11  12   4   13.30    5.50
 -11  12   4    8.70    6.00
 -10 -12   4    5.10    9.40
 -10 -12   4    9.30   10.20
 -10  12   4    7.30    5.30
  10  12  -4   24.20   10.80
  10  12  -4   23.80   12.70
 -10  12   4    3.70    6.10
  -9 -12   4   31.40   10.70
  -9 -12   4    9.90   10.10
   9  12  -4   10.30    9.40
  -9  12   4    7.70    6.20
   9  12  -4   19.80   13.20
  -8 -12   4   14.40   14.20
  -8 -12   4    8.80    9.80
   8  12  -4   -1.80   10.90
  -8  12   4   16.00    6.70
   8  12  -4    0.60   10.10
  -8  12   4    7.80    6.80
  -7 -12   4   14.90   10.00
  -7 -12   4    4.50    8.20
   7  12  -4    0.00    9.20
  -7  12   4   -1.50    6.30
   7  12  -4   16.80   10.70
  -7  12   4    7.10    6.30
   6 -12  -4   17.60    6.50
   6 -12  -4   17.60    6.30
  -6 -12   4   23.90   10.00
  -6 -12   4   24.40    8.70
   6  12  -4   13.00   10.30
   6  12  -4   31.90   11.10
  -6  12   4   12.50    7.60
  -6  12   4   23.00    6.90
   5 -12  -4   -0.60    7.00
  -5 -12   4   -4.10    7.00
   5 -12  -4   -4.20    7.20
  -5 -12   4    1.50    9.20
  -5  12   4   -0.90    6.50
   5  12  -4   -3.60    8.70
   5  12  -4   -1.70    8.20
   4 -12  -4   48.10    8.50
  -4 -12   4   27.40    9.30
   4 -12  -4   40.50    9.00
  -4 -12   4   36.90   11.10
   4  12  -4   42.50    9.90
  -4  12   4   40.70    8.50
  -4  12   4   37.10    8.50
   4  12  -4   38.60   10.80
  -3 -12   4   44.80   11.20
  -3 -12   4   41.40    9.80
   3 -12  -4   52.89    9.40
  -3  12   4   52.09    9.40
   3  12  -4   57.39   10.50
   3  12  -4   47.40   10.90
   2 -12  -4   23.80    9.20
  -2 -12   4   14.90    8.50
  -2 -12   4   21.70   10.20
   2 -12  -4   28.50    8.40
   2  12  -4   18.40    8.20
   2  12  -4   10.50    9.00
  -2  12   4   16.00    8.40
  -2  12   4   23.80    7.60
   1 -12  -4   22.70    8.80
  -1 -12   4   27.40    8.80
  -1 -12   4   49.10   12.10
  -1  12   4   31.60    8.40
   1  12  -4   26.40    8.50
   1  12  -4   23.30    9.20
  -1  12   4   24.70    7.80
   0 -12   4   57.59   13.20
   0 -12  -4   45.10   12.00
   0 -12   4   55.99   10.90
   0  12   4   48.60    9.10
   0  12  -4   64.59   11.20
   0  12  -4   60.99   10.30
  -1 -12  -4   29.70   10.70
   1 -12   4    9.80    7.70
  -1 -12  -4   21.70   10.20
   1 -12   4   21.20   10.30
   1  12   4   11.50    8.10
   1  12   4   13.60    8.00
  -1  12  -4    7.30    7.30
   2 -12   4   42.00    9.80
  -2 -12  -4   42.30   11.70
   2  12   4   38.80    9.20
   2  12   4   47.00    9.80
  -2  12  -4   49.10   10.40
  -2  12  -4   43.10    9.50
  -3 -12  -4   75.99   12.10
   3 -12   4  102.59   14.50
   3  12   4   84.89   12.30
  -3  12  -4   83.19   11.90
  -3  12  -4   80.49   10.50
   3  12   4   68.69   11.10
   4 -12   4   39.50   12.40
  -4 -12  -4   19.80   10.20
   4 -12   4   24.10    8.60
  -4 -12  -4   28.10   10.90
   4  12   4   20.70    9.10
   4  12   4   35.40   10.40
  -4  12  -4   31.40    9.60
  -5 -12  -4   20.70   10.00
   5 -12   4   22.60    8.60
   5 -12   4   25.30   11.60
  -5 -12  -4   39.10   11.30
   5  12   4   32.60    9.90
  -5  12  -4   24.00    9.00
  -5  12  -4   36.40   11.00
   5  12   4   41.10   11.30
   6 -12   4    0.00    7.50
   6 -12   4   28.00   10.80
  -6 -12  -4   30.90   11.20
  -6 -12  -4    9.20    9.50
   6  12   4    9.70   10.50
   6  12   4   11.60    9.60
  -6  12  -4    7.30    9.00
  -6  12  -4    3.00    9.50
   7 -12   4   18.20    7.60
   7 -12   4   -2.20   10.70
  -7 -12  -4    4.50   10.40
  -7 -12  -4   10.90    9.70
   7  12   4    3.70   10.50
  -7  12  -4   11.80    9.70
  -7  12  -4    9.80    8.20
   7  12   4   13.00   10.00
   8 -12   4   17.90    9.70
   8 -12   4   36.00    8.70
  -8 -12  -4   20.80   10.40
  -8 -12  -4   23.70   11.40
  -8  12  -4   30.60    9.70
   8  12   4   13.70   10.90
   8  12   4   34.80   11.90
  -8  12  -4   37.60   10.50
   9 -12   4    5.00    8.70
  -9 -12  -4    7.90   10.60
   9 -12   4    1.70    6.70
  -9 -12  -4  -10.60   12.10
   9  12   4   12.90   11.30
   9  12   4    5.50   11.10
  -9  12  -4   20.30    8.40
  10 -12   4    6.40   12.50
 -10 -12  -4  -13.70   10.60
 -10 -12  -4   28.60   12.00
 -10  12  -4   17.20   10.50
 -10  12  -4   27.60   13.10
  10  12   4    3.40   10.50
  10  12   4   14.20   12.00
 -11 -12  -4   30.20   12.50
  11 -12   4    2.60    5.00
 -11 -12  -4  -22.60   10.20
 -11  12  -4    5.30   11.10
  11  12   4    5.80   12.30
 -11  12  -4   25.00    9.30
 -11 -13   4   11.60    9.80
 -11  13   4    6.70    5.60
  11  13  -4    7.80   12.90
  11  13  -4   25.00   10.90
 -11  13   4    9.90    5.90
 -10 -13   4   28.70   10.70
 -10 -13   4    2.70    8.70
  10  13  -4   29.60   11.30
 -10  13   4    5.80    6.50
  -9 -13   4   21.50   10.40
  -9 -13   4  -17.80    9.10
  -9  13   4    6.00    6.70
  -9  13   4   12.10    6.70
   9  13  -4   -9.70   17.20
   9  13  -4   26.70   11.10
  -8 -13   4    4.20    8.50
  -8 -13   4    7.60    9.60
  -8  13   4    1.70    6.60
   8  13  -4  -12.50    8.80
  -8  13   4    0.30    6.30
   8  13  -4   12.80   10.70
  -7 -13   4   10.40    9.40
  -7 -13   4   54.39   11.70
   7  13  -4   62.69   11.40
   7  13  -4   34.40   11.40
  -7  13   4   46.00    8.70
  -7  13   4   40.10    8.40
   6 -13  -4    4.10    7.00
   6 -13  -4   -4.30    6.40
  -6 -13   4    4.40    9.60
  -6 -13   4   -4.20    9.10
  -6  13   4    3.30    6.80
   6  13  -4  -15.90    9.40
  -6  13   4   21.80    8.00
   5 -13  -4   47.60    9.30
   5 -13  -4   48.20    9.30
  -5 -13   4   38.50    9.80
  -5 -13   4   37.80   11.70
   5  13  -4   34.90   10.20
  -5  13   4   52.79    9.50
   5  13  -4   44.50   11.50
  -4 -13   4  -11.40    7.60
  -4 -13   4   -8.00    9.00
   4 -13  -4   -7.80    7.60
   4 -13  -4    1.00    8.40
   4  13  -4  -10.50    8.50
  -4  13   4  -12.10    7.20
  -4  13   4   -9.40    7.40
   4  13  -4   -4.80    8.70
  -3 -13   4  -14.40    7.20
  -3 -13   4  -18.50    9.40
   3 -13  -4   -4.90    7.50
  -3  13   4   -3.20    6.60
   3  13  -4  -10.10    8.60
  -3  13   4    2.70    7.50
   3  13  -4   -1.30    8.50
  -2 -13   4    3.90    8.20
  -2 -13   4   -6.80    9.20
   2 -13  -4    3.60    9.50
   2 -13  -4   -9.20    8.10
  -2  13   4    0.30    6.60
   2  13  -4    0.00    8.50
   2  13  -4   -3.90    7.60
  -2  13   4    6.80    8.40
  -1 -13   4   50.29   11.40
   1 -13  -4   60.69   11.80
   1 -13  -4   65.09   11.90
  -1 -13   4   73.69   12.80
  -1  13   4   68.99   11.30
   1  13  -4   59.99   11.30
   1  13  -4   68.89   11.10
   0 -13   4    9.20    8.20
   0 -13  -4    9.90    8.90
   0  13  -4   22.30    8.40
   0  13   4   20.50    8.20
   0  13   4   10.50    8.00
   0  13  -4   14.40    8.80
   1 -13   4   89.49   13.20
  -1 -13  -4   65.39   13.00
   1 -13   4   54.59   10.50
  -1 -13  -4   70.29   12.30
   1  13   4   92.49   14.30
   1  13   4   61.89   10.80
   2 -13   4   -1.00    9.80
  -2 -13  -4    1.70    8.90
   2 -13   4  -10.20    8.00
   2  13   4   -3.00    7.40
   2  13   4   -1.70    8.30
  -2  13  -4   -5.90    6.80
   3 -13   4  -10.80   10.80
  -3 -13  -4    3.50    9.80
   3 -13   4    5.00    9.80
   3  13   4  -11.80    8.50
  -3  13  -4  -13.70    8.10
   3  13   4   -9.00    7.90
  -3  13  -4   -7.00    9.20
  -4 -13  -4   -5.80    9.30
   4 -13   4    5.60   11.40
   4 -13   4    6.20    8.60
   4  13   4   -2.70    9.20
  -4  13  -4   12.10    8.30
   4  13   4   12.30    9.00
  -4  13  -4    5.10    7.80
   5 -13   4   14.80    9.00
   5 -13   4   26.80   11.90
  -5 -13  -4   24.90   11.80
  -5 -13  -4    0.80    9.50
  -5  13  -4    9.70    7.40
   5  13   4   27.00   11.30
  -5  13  -4   13.10    8.90
   5  13   4   24.10    9.60
   6 -13   4   -3.60    6.80
  -6 -13  -4    3.40   10.80
  -6 -13  -4    1.90    9.80
   6 -13   4  -12.20    9.70
   6  13   4   10.90   10.10
  -6  13  -4   12.20    9.10
  -6  13  -4    5.60    9.30
   6  13   4   -6.00    8.50
   7 -13   4   33.40    8.80
  -7 -13  -4   17.00   10.60
   7 -13   4   42.10   12.40
  -7 -13  -4   21.60   11.30
   7  13   4   12.70   10.30
   7  13   4   45.10   20.30
  -7  13  -4   27.00    8.60
  -7  13  -4   36.70    9.40
  -8 -13  -4   -5.70    9.70
   8 -13   4  -17.80   10.00
  -8 -13  -4   -2.10   11.00
   8 -13   4   -4.60    8.10
   8  13   4   15.00   11.00
  -8  13  -4   -3.80    8.50
   8  13   4   18.30   11.20
   9 -13   4   -4.70   10.40
   9 -13   4    0.10    8.20
  -9 -13  -4    5.40   10.60
   9  13   4   21.00   11.30
   9  13   4   -2.80   10.30
  10 -13   4    9.90    7.60
 -10 -13  -4   -5.50   10.70
  10 -13   4   -2.80    6.90
 -10  13  -4   33.60    8.60
  10  13   4    1.90   11.40
  10  13   4   11.50   11.60
 -10  13  -4   18.10   10.60
 -10 -14   4  -19.40    8.90
 -10 -14   4   41.00   11.70
 -10  14   4    2.30    6.30
  -9 -14   4    9.80   11.90
  -9 -14   4   43.30   11.60
  -9  14   4   23.20    7.60
   9  14  -4   23.30   12.00
  -9  14   4   18.40    9.60
   9  14  -4   25.70   11.40
  -8 -14   4   -4.90    8.20
  -8 -14   4   12.80   10.10
   8  14  -4    0.50   10.50
  -8  14   4    4.80    6.90
  -8  14   4    4.60    6.70
   8  14  -4    6.90    9.90
  -7 -14   4  -11.90    7.70
  -7 -14   4    6.50    9.30
   7  14  -4   -1.50   10.50
  -7  14   4   13.50    7.70
   7  14  -4   13.90    9.90
  -7  14   4   -0.20    7.00
   6 -14  -4   13.20    7.70
  -6 -14   4   21.80   10.60
   6 -14  -4    7.30    7.90
  -6 -14   4    0.20    8.10
   6  14  -4    4.80    9.90
  -6  14   4   16.10    7.40
   6  14  -4   11.80    9.90
  -6  14   4   26.10    8.50
   5 -14  -4   10.50    7.70
  -5 -14   4    0.00    7.90
   5 -14  -4   -5.20    8.90
  -5 -14   4   16.30   10.10
   5  14  -4    9.10   10.30
  -5  14   4    2.00    7.50
   5  14  -4    5.70    9.50
   4 -14  -4   -3.30    9.00
  -4 -14   4    1.20    9.70
  -4 -14   4  -11.60    7.80
   4 -14  -4    3.50    7.80
   4  14  -4   -4.90    9.00
  -4  14   4    1.60    8.30
   4  14  -4   -6.20    9.10
  -4  14   4    3.70    8.50
   3 -14  -4   69.69   10.70
  -3 -14   4   76.09   13.90
   3 -14  -4   59.29   12.00
  -3 -14   4   53.79   11.00
  -3  14   4   46.90    9.50
   3  14  -4   72.69   12.90
   3  14  -4   55.09   11.60
  -3  14   4   60.89   10.30
  -2 -14   4   -5.70    7.80
   2 -14  -4   -1.20    9.90
   2 -14  -4    1.50    8.40
   2  14  -4    0.30    7.60
  -2  14   4   -0.40    8.10
  -2  14   4    8.70    8.10
   2  14  -4    5.30    9.50
  -1 -14   4    3.40    9.10
   1 -14  -4    9.40   10.90
  -1 -14   4    1.30   10.10
   1 -14  -4   -3.40    9.30
  -1  14   4    5.20    7.80
  -1  14   4    3.50    7.30
   1  14  -4   12.70    9.40
   1  14  -4    0.00    8.50
   0 -14  -4    1.90   10.10
   0 -14   4   -4.30    8.10
   0 -14   4   -5.50    9.80
   0  14  -4   -1.10    8.80
   0  14   4    0.10    7.60
   0  14   4    0.40    8.00
   0  14  -4   15.10   10.00
  -1 -14  -4   -0.70    8.90
   1 -14   4    1.20    8.00
  -1 -14  -4    2.70    9.60
   1 -14   4    5.00   10.10
   1  14   4  -15.30    9.20
  -1  14  -4    6.00    7.70
   2 -14   4    9.00    8.10
  -2 -14  -4   -6.60    9.50
  -2 -14  -4    4.10    9.30
   2 -14   4   -0.80    9.70
  -2  14  -4    9.40    9.60
   2  14   4   -2.40    8.30
   2  14   4    5.10    8.20
   3 -14   4   56.59   10.80
  -3 -14  -4   67.09   12.60
  -3 -14  -4   45.20   14.70
   3 -14   4   67.99   13.00
  -3  14  -4   75.09   12.20
   3  14   4   40.70   10.80
   3  14   4   86.09   11.10
  -4 -14  -4   -3.00   11.30
   4 -14   4    0.40    8.30
   4 -14   4   -6.00   11.10
   4  14   4  -10.00    7.50
  -4  14  -4   13.70    8.10
   4  14   4   10.10    9.40
   5 -14   4   10.30   11.20
  -5 -14  -4   14.90   10.60
   5  14   4   -3.60    8.70
  -5  14  -4   15.60   10.00
  -5  14  -4    4.30    8.60
   5  14   4    7.60    9.90
   6 -14   4    6.90    9.00
  -6 -14  -4    1.40   10.00
   6 -14   4   -1.80   10.10
   6  14   4    8.20   10.40
  -6  14  -4    3.70    9.00
  -6  14  -4   19.70    8.70
   6  14   4    9.20   10.00
   7 -14   4   11.20    8.60
  -7 -14  -4  -15.00    9.30
  -7  14  -4   20.00    9.40
   7  14   4  -10.10   10.10
  -7  14  -4   -0.50    7.60
   7  14   4    8.50   10.20
  -8 -14  -4  -13.10    9.90
   8 -14   4  -10.40   10.70
   8 -14   4   -2.40    8.00
   8  14   4   14.40   11.60
   8  14   4    9.40   11.20
  -8  14  -4    3.50   12.40
  -9 -14  -4    9.40   12.30
   9 -14   4   15.80    9.50
  -9 -14  -4   -8.10   10.60
   9  14   4   19.70   11.80
  -9  14  -4   18.20    9.30
   9  14   4    0.30   11.00
  -9 -15   4   -6.60    9.40
  -9 -15   4   26.90   11.50
  -9  15   4    3.10    7.20
  -9  15   4    5.50    8.00
   9  15  -4   15.70   13.50
   9  15  -4   10.20   15.60
  -8 -15   4   24.50   11.40
  -8 -15   4  -16.60   10.40
  -8  15   4   24.60    8.10
   8  15  -4   -9.90   10.70
  -8  15   4    0.50    6.60
   8  15  -4   24.40   11.00
  -7 -15   4   28.40   13.00
   7  15  -4  -12.00    9.30
   7  15  -4   18.60   11.80
  -7  15   4   18.90    8.90
   6 -15  -4    9.90    7.90
  -6 -15   4   15.00   10.00
  -6  15   4    9.30    7.60
   6  15  -4   30.90   10.80
   6  15  -4    1.10   10.00
  -6  15   4    7.10    8.00
  -5 -15   4    5.30    8.60
   5 -15  -4    9.40    8.10
   5 -15  -4   -1.40    8.50
   5  15  -4   -0.70   10.20
  -5  15   4    6.90    7.60
   4 -15  -4   14.50   10.10
  -4 -15   4   23.50   11.90
   4 -15  -4   21.30    9.60
  -4 -15   4   13.30    9.50
  -4  15   4   18.90    7.50
  -4  15   4   17.20    9.20
   4  15  -4    0.40    9.80
   4  15  -4   25.50   10.50
  -3 -15   4   -3.60   12.00
   3 -15  -4   -3.40   11.10
  -3 -15   4    9.40    9.10
   3 -15  -4   22.80    9.10
  -3  15   4    3.40    9.00
  -3  15   4    4.80    7.60
   3  15  -4    2.10    9.00
   3  15  -4  -12.20    8.80
   2 -15  -4   37.20   10.90
  -2 -15   4   50.99   12.70
  -2 -15   4   37.00   10.70
   2 -15  -4   48.20   12.00
  -2  15   4   34.60   10.30
  -2  15   4   47.30   10.40
   2  15  -4   35.80   11.20
   2  15  -4   56.09   11.10
  -1 -15   4    8.00   11.00
   1 -15  -4   -1.60    7.70
  -1 -15   4   -8.00    9.70
   1 -15  -4   -6.10    9.90
  -1  15   4    1.00    7.80
   1  15  -4  -11.20   10.60
   1  15  -4   -3.40    8.10
  -1  15   4    7.80    9.50
   0 -15  -4   10.00    8.70
   0 -15   4   -3.80    8.10
   0 -15   4   13.50   11.10
   0  15  -4   11.60   11.00
   0  15   4   -4.00    9.20
   0  15   4   -4.00    8.20
   0  15  -4   -4.40    8.10
   1 -15   4    4.10    9.90
  -1 -15  -4   36.20   10.90
  -1 -15  -4   17.50   10.60
   1 -15   4   14.00   11.90
  -1  15  -4   24.30    8.70
  -1  15  -4   13.90    9.00
[truncated: 862,184 more chars]
