# Supplementary material for: DNA Noncovalent Interactions of Dinuclear η6‐Arene Ru(II) Complexes: Influence of Complex Charge and Bridging Ligand Length on DNA Binding Mode and Cytotoxic Activity
Source: Chemistry. 2025 Nov 10;31(71):e02680. doi: 10.1002/chem.202502680 (PMC12734683; doi:10.1002/chem.202502680)
Supplement: Supplementary file 2 — Supporting Information [file CHEM-31-e02680-s002.zip › Compound_3.cif]

 
data_Compound_3
 
_audit_creation_method            'SHELXL-2018/3'
_shelx_SHELXL_version_number      '2018/3'
_chemical_name_systematic         ?
_chemical_name_common             ?
_chemical_melting_point           ?
_chemical_formula_moiety          ?
_chemical_formula_sum
 'C59 H58 F12 N4 P2 Ru2' 
_chemical_formula_weight          1315.17

loop_
 _atom_type_symbol
 _atom_type_description
 _atom_type_scat_dispersion_real
 _atom_type_scat_dispersion_imag
 _atom_type_scat_source
 'C'  'C'   0.0033   0.0016
 'International Tables Vol C Tables 4.2.6.8 and 6.1.1.4'
 'H'  'H'   0.0000   0.0000
 'International Tables Vol C Tables 4.2.6.8 and 6.1.1.4'
 'F'  'F'   0.0171   0.0103
 'International Tables Vol C Tables 4.2.6.8 and 6.1.1.4'
 'N'  'N'   0.0061   0.0033
 'International Tables Vol C Tables 4.2.6.8 and 6.1.1.4'
 'P'  'P'   0.1023   0.0942
 'International Tables Vol C Tables 4.2.6.8 and 6.1.1.4'
 'Ru'  'Ru'  -1.2594   0.8363
 'International Tables Vol C Tables 4.2.6.8 and 6.1.1.4'
 
_space_group_crystal_system       orthorhombic
_space_group_IT_number            60
_space_group_name_H-M_alt         'P b c n'
_space_group_name_Hall            '-P 2n 2ab'
 
_shelx_space_group_comment
;
The symmetry employed for this shelxl refinement is uniquely defined
by the following loop, which should always be used as a source of
symmetry information in preference to the above space-group names.
They are only intended as comments.
;
 
loop_
 _space_group_symop_operation_xyz
 'x, y, z'
 '-x+1/2, -y+1/2, z+1/2'
 '-x, y, -z+1/2'
 'x+1/2, -y+1/2, -z'
 '-x, -y, -z'
 'x-1/2, y-1/2, -z-1/2'
 'x, -y, z-1/2'
 '-x-1/2, y-1/2, z'
 
_cell_length_a                    12.0886(6)
_cell_length_b                    15.2050(8)
_cell_length_c                    37.266(2)
_cell_angle_alpha                 90
_cell_angle_beta                  90
_cell_angle_gamma                 90
_cell_volume                      6849.8(6)
_cell_formula_units_Z             4
_cell_measurement_temperature     296(2)
_cell_measurement_reflns_used      6061
_cell_measurement_theta_min        2.68
_cell_measurement_theta_max       25.78
 
_exptl_crystal_description        'polyhedral'
_exptl_crystal_colour             'greenish yellow'
_exptl_crystal_density_meas       ?
_exptl_crystal_density_method     'not measured'
_exptl_crystal_density_diffrn     1.275          
_exptl_crystal_F_000              2664
_exptl_transmission_factor_min    ?
_exptl_transmission_factor_max    ?
_exptl_crystal_size_max           0.200
_exptl_crystal_size_mid           0.180
_exptl_crystal_size_min           0.170
_exptl_absorpt_coefficient_mu     0.555
_shelx_estimated_absorpt_T_min    0.897
_shelx_estimated_absorpt_T_max    0.911
_exptl_absorpt_correction_type    multi-scan
_exptl_absorpt_correction_T_min   0.6290
_exptl_absorpt_correction_T_max   0.7456
_exptl_absorpt_process_details    
;
 SADABS 2016/2: Krause, L., Herbst-Irmer, R., Sheldrick G.M. & Stalke D.,
 J. Appl. Cryst. 48 (2015) 3-10
;
_exptl_absorpt_special_details    ?
_diffrn_ambient_temperature       296(2)
_diffrn_radiation_wavelength      0.71073
_diffrn_radiation_type            MoK\a
_diffrn_source                    'sealed tube'
_diffrn_measurement_device_type   'Bruker D8 Eco with PHOTON II detector'
_diffrn_measurement_method        '/f and /w shutterless scans'
_diffrn_detector_area_resol_mean  7.3910
_diffrn_reflns_number             102068
_diffrn_reflns_av_unetI/netI      0.0702
_diffrn_reflns_av_R_equivalents   0.2062
_diffrn_reflns_limit_h_min        -14
_diffrn_reflns_limit_h_max        14
_diffrn_reflns_limit_k_min        -18
_diffrn_reflns_limit_k_max        18
_diffrn_reflns_limit_l_min        -44
_diffrn_reflns_limit_l_max        44
_diffrn_reflns_theta_min          2.414
_diffrn_reflns_theta_max          25.000
_diffrn_reflns_theta_full         25.000
_diffrn_measured_fraction_theta_max   0.999
_diffrn_measured_fraction_theta_full  0.999
_diffrn_reflns_Laue_measured_fraction_max    0.999
_diffrn_reflns_Laue_measured_fraction_full   0.999
_diffrn_reflns_point_group_measured_fraction_max   0.999
_diffrn_reflns_point_group_measured_fraction_full  0.999
_reflns_number_total              6020
_reflns_number_gt                 2766
_reflns_threshold_expression      'I > 2\s(I)'
_reflns_Friedel_coverage          0.000
_reflns_Friedel_fraction_max      .
_reflns_Friedel_fraction_full     .
 
_reflns_special_details
;
 Reflections were merged by SHELXL according to the crystal
 class for the calculation of statistics and refinement.
 
 Structure factors included contributions from the .fab file.
 
 _reflns_Friedel_fraction is defined as the number of unique
 Friedel pairs measured divided by the number that would be
 possible theoretically, ignoring centric projections and
 systematic absences.
;
 
_computing_data_collection        ?
_computing_cell_refinement        ?
_computing_data_reduction         ?
_computing_structure_solution     'SHELXT 2014/5 (Sheldrick, 2014)'
_computing_structure_refinement 'SHELXL-2018/3 (Sheldrick, 2018)'
_computing_molecular_graphics     ?
_computing_publication_material   ?
_refine_special_details           ?
_refine_ls_structure_factor_coef  Fsqd
_refine_ls_matrix_type            full
_refine_ls_weighting_scheme       calc
_refine_ls_weighting_details
'w=1/[\s^2^(Fo^2^)+(0.0965P)^2^] where P=(Fo^2^+2Fc^2^)/3'
_atom_sites_solution_primary      ?
_atom_sites_solution_secondary    ?
_atom_sites_solution_hydrogens    geom
_refine_ls_hydrogen_treatment     constr
_refine_ls_extinction_method      none
_refine_ls_extinction_coef        .
_refine_ls_number_reflns          6020
_refine_ls_number_parameters      412
_refine_ls_number_restraints      327
_refine_ls_R_factor_all           0.1473
_refine_ls_R_factor_gt            0.0674
_refine_ls_wR_factor_ref          0.1867
_refine_ls_wR_factor_gt           0.1630
_refine_ls_goodness_of_fit_ref    0.949
_refine_ls_restrained_S_all       0.967
_refine_ls_shift/su_max           0.001
_refine_ls_shift/su_mean          0.000
 
loop_
 _atom_site_label
 _atom_site_type_symbol
 _atom_site_fract_x
 _atom_site_fract_y
 _atom_site_fract_z
 _atom_site_U_iso_or_equiv
 _atom_site_adp_type
 _atom_site_occupancy
 _atom_site_site_symmetry_order  
 _atom_site_calc_flag
 _atom_site_refinement_flags_posn
 _atom_site_refinement_flags_adp
 _atom_site_refinement_flags_occupancy
 _atom_site_disorder_assembly
 _atom_site_disorder_group
Ru1 Ru 0.30552(5) 0.32275(3) 0.38567(2) 0.0812(3) Uani 1 1 d . . . . .
P1 P 0.8395(14) 0.3214(11) 0.4196(5) 0.252(8) Uani 0.510(14) 1 d D U P A 1
F1 F 0.7278(16) 0.3734(13) 0.4269(5) 0.158(7) Uani 0.510(14) 1 d D U P A 1
F2 F 0.9072(10) 0.3912(9) 0.4425(5) 0.163(6) Uani 0.510(14) 1 d D U P A 1
F3 F 0.9551(12) 0.2654(10) 0.4204(5) 0.150(5) Uani 0.510(14) 1 d D U P A 1
F4 F 0.7786(11) 0.2435(10) 0.4004(5) 0.161(6) Uani 0.510(14) 1 d D U P A 1
F5 F 0.8265(17) 0.2670(15) 0.4558(5) 0.209(8) Uani 0.510(14) 1 d D U P A 1
F6 F 0.8447(19) 0.3720(15) 0.3820(6) 0.241(9) Uani 0.510(14) 1 d D U P A 1
P1' P 0.8359(5) 0.3172(3) 0.42165(17) 0.088(2) Uani 0.490(14) 1 d D U P A 2
F1' F 0.7257(15) 0.3559(14) 0.4410(5) 0.150(7) Uani 0.490(14) 1 d D U P A 2
F2' F 0.8789(13) 0.4054(8) 0.4063(6) 0.177(6) Uani 0.490(14) 1 d D U P A 2
F3' F 0.9390(13) 0.2737(12) 0.3994(5) 0.163(6) Uani 0.490(14) 1 d D U P A 2
F4' F 0.7837(12) 0.2267(9) 0.4362(6) 0.170(6) Uani 0.490(14) 1 d D U P A 2
F5' F 0.8940(16) 0.3279(17) 0.4599(4) 0.218(8) Uani 0.490(14) 1 d D U P A 2
F6' F 0.7622(17) 0.3007(16) 0.3863(4) 0.211(8) Uani 0.490(14) 1 d D U P A 2
C1 C 0.2150(10) 0.2187(6) 0.3560(3) 0.138(3) Uani 1 1 d . . . . .
C2 C 0.3236(9) 0.2278(5) 0.3419(2) 0.119(3) Uani 1 1 d . . . . .
H2 H 0.333162 0.236921 0.317464 0.142 Uiso 1 1 calc R U . . .
C3 C 0.4133(7) 0.2233(5) 0.3636(2) 0.106(2) Uani 1 1 d . . . . .
H3 H 0.483217 0.231134 0.353722 0.127 Uiso 1 1 calc R U . . .
C4 C 0.4041(6) 0.2072(4) 0.4007(2) 0.0847(18) Uani 1 1 d . U . . .
C5 C 0.3012(7) 0.1975(4) 0.4146(2) 0.098(2) Uani 1 1 d . U . . .
H5 H 0.292355 0.187739 0.439059 0.118 Uiso 1 1 calc R U . . .
C6 C 0.2088(7) 0.2022(5) 0.3924(3) 0.118(3) Uani 1 1 d . . . . .
H6 H 0.139353 0.193889 0.402621 0.141 Uiso 1 1 calc R U . . .
C7 C 0.1115(9) 0.2253(7) 0.3311(3) 0.229(7) Uani 1 1 d . . . . .
H7A H 0.098365 0.169420 0.319865 0.343 Uiso 1 1 calc R U . . .
H7B H 0.124476 0.268965 0.312916 0.343 Uiso 1 1 calc R U . . .
H7C H 0.048014 0.241711 0.345022 0.343 Uiso 1 1 calc R U . . .
C8 C 0.5111(7) 0.2037(5) 0.4227(2) 0.115(3) Uani 1 1 d . . . . .
H8 H 0.566501 0.241419 0.411225 0.138 Uiso 1 1 calc R U . . .
C9 C 0.4931(9) 0.2353(6) 0.4610(2) 0.160(4) Uani 1 1 d . . . . .
H9A H 0.467543 0.295065 0.460665 0.241 Uiso 1 1 calc R U . . .
H9B H 0.561516 0.231965 0.473990 0.241 Uiso 1 1 calc R U . . .
H9C H 0.438826 0.198776 0.472470 0.241 Uiso 1 1 calc R U . . .
C10 C 0.5542(7) 0.1090(5) 0.4232(2) 0.141(3) Uani 1 1 d . . . . .
H10A H 0.572233 0.091116 0.399161 0.212 Uiso 1 1 calc R U . . .
H10B H 0.498282 0.070801 0.432709 0.212 Uiso 1 1 calc R U . . .
H10C H 0.619221 0.105766 0.437911 0.212 Uiso 1 1 calc R U . . .
N1 N 0.4320(5) 0.4152(3) 0.39149(15) 0.0892(16) Uani 1 1 d . U . . .
C11 C 0.5221(7) 0.4268(5) 0.3713(2) 0.108(2) Uani 1 1 d . U . . .
H11 H 0.533109 0.389392 0.351900 0.130 Uiso 1 1 calc R U . . .
C12 C 0.6002(7) 0.4921(6) 0.3778(3) 0.124(3) Uani 1 1 d . U . . .
H12 H 0.660491 0.500211 0.362636 0.148 Uiso 1 1 calc R U . . .
C13 C 0.5843(8) 0.5449(6) 0.4080(3) 0.128(3) Uani 1 1 d . U . . .
H13 H 0.636563 0.587893 0.413194 0.154 Uiso 1 1 calc R U . . .
C15 C 0.4190(4) 0.4707(3) 0.42101(11) 0.0862(19) Uani 1 1 d G U . . .
C14 C 0.4943(4) 0.5358(3) 0.43033(17) 0.102(2) Uani 1 1 d G U . . .
C16 C 0.4756(5) 0.5878(3) 0.46041(18) 0.128(3) Uani 1 1 d G U . . .
H16 H 0.525996 0.631393 0.466645 0.154 Uiso 1 1 calc R U . . .
C17 C 0.3815(6) 0.5746(3) 0.48115(13) 0.141(4) Uani 1 1 d G U . . .
H17 H 0.368922 0.609407 0.501272 0.169 Uiso 1 1 calc R U . . .
C19 C 0.3061(5) 0.5095(4) 0.47183(12) 0.103(2) Uani 1 1 d G U . . .
C18 C 0.3249(4) 0.4575(3) 0.44175(13) 0.0830(17) Uani 1 1 d G U . . .
C20 C 0.2101(8) 0.4930(6) 0.4914(2) 0.118(3) Uani 1 1 d . U . . .
H20 H 0.195952 0.525011 0.512190 0.142 Uiso 1 1 calc R U . . .
C21 C 0.1380(8) 0.4317(6) 0.4806(2) 0.120(3) Uani 1 1 d . U . . .
H21 H 0.071743 0.422635 0.492737 0.144 Uiso 1 1 calc R U . . .
C22 C 0.1662(6) 0.3811(5) 0.4502(2) 0.103(2) Uani 1 1 d . U . . .
H22 H 0.117515 0.336811 0.443290 0.123 Uiso 1 1 calc R U . . .
C23 C 0.2549(5) 0.3919(4) 0.43102(15) 0.0636(14) Uani 1 1 d . U . . .
N2 N 0.2224(5) 0.4178(4) 0.35482(15) 0.0893(17) Uani 1 1 d . . . . .
C24 C 0.1172(8) 0.4373(5) 0.3597(2) 0.106(2) Uani 1 1 d . . . . .
H24 H 0.081113 0.415013 0.379795 0.127 Uiso 1 1 calc R U . . .
C25 C 0.0579(8) 0.4899(6) 0.3359(3) 0.127(3) Uani 1 1 d . . . . .
H25 H -0.016713 0.500739 0.339989 0.153 Uiso 1 1 calc R U . . .
C26 C 0.1087(12) 0.5261(6) 0.3063(3) 0.134(4) Uani 1 1 d . . . . .
C27 C 0.2140(10) 0.5070(6) 0.3016(3) 0.131(3) Uani 1 1 d . . . . .
H27 H 0.250682 0.528383 0.281500 0.157 Uiso 1 1 calc R U . . .
C28 C 0.2724(7) 0.4544(6) 0.3266(2) 0.113(3) Uani 1 1 d . . . . .
H28 H 0.347773 0.445197 0.323313 0.136 Uiso 1 1 calc R U . . .
C29 C 0.0487(9) 0.5821(5) 0.2794(2) 0.177(5) Uani 1 1 d . . . . .
H29A H 0.099639 0.624226 0.268948 0.212 Uiso 1 1 calc R U . . .
H29B H -0.009934 0.614409 0.291257 0.212 Uiso 1 1 calc R U . . .
C30 C 0.000000 0.5248(7) 0.250000 0.166(6) Uani 1 2 d S T P . .
H30A H 0.057224 0.487408 0.240010 0.200 Uiso 0.5 1 calc R U P . .
H30B H -0.057223 0.487405 0.259988 0.200 Uiso 0.5 1 calc R U P . .
 
loop_
 _atom_site_aniso_label
 _atom_site_aniso_U_11
 _atom_site_aniso_U_22
 _atom_site_aniso_U_33
 _atom_site_aniso_U_23
 _atom_site_aniso_U_13
 _atom_site_aniso_U_12
Ru1 0.1001(5) 0.0678(3) 0.0756(4) -0.0064(3) 0.0015(3) -0.0013(3)
P1 0.249(9) 0.248(9) 0.259(9) -0.002(5) 0.002(5) 0.002(5)
F1 0.158(9) 0.146(9) 0.171(11) 0.014(8) 0.011(7) 0.054(7)
F2 0.172(8) 0.126(8) 0.192(10) -0.043(7) -0.006(7) -0.011(6)
F3 0.138(8) 0.126(7) 0.185(10) -0.014(7) 0.005(7) 0.020(6)
F4 0.168(9) 0.140(8) 0.176(9) -0.038(7) -0.022(7) -0.019(7)
F5 0.211(11) 0.213(11) 0.204(11) 0.003(8) -0.015(8) 0.010(8)
F6 0.252(12) 0.239(12) 0.233(12) 0.007(9) -0.002(9) -0.001(9)
P1' 0.080(3) 0.063(3) 0.121(4) -0.016(2) 0.002(2) 0.012(2)
F1' 0.150(9) 0.147(10) 0.154(10) -0.012(8) 0.008(7) 0.028(7)
F2' 0.194(9) 0.132(8) 0.205(10) 0.026(7) 0.014(8) -0.024(7)
F3' 0.162(9) 0.156(9) 0.172(10) -0.015(8) 0.015(8) 0.023(7)
F4' 0.156(9) 0.159(9) 0.194(10) 0.007(8) 0.019(7) 0.018(7)
F5' 0.222(11) 0.231(12) 0.200(11) 0.027(9) -0.009(8) -0.007(9)
F6' 0.212(11) 0.217(11) 0.204(11) -0.001(9) -0.007(8) -0.016(9)
C1 0.162(8) 0.087(6) 0.165(7) -0.054(6) -0.029(7) 0.007(6)
C2 0.181(8) 0.084(5) 0.091(5) -0.020(4) -0.016(5) 0.020(6)
C3 0.134(6) 0.082(5) 0.101(5) -0.014(4) 0.009(5) 0.011(5)
C4 0.093(4) 0.068(3) 0.093(3) -0.004(3) -0.003(3) -0.003(3)
C5 0.112(4) 0.072(3) 0.110(4) -0.005(3) 0.007(3) -0.001(3)
C6 0.102(5) 0.072(5) 0.180(8) -0.021(5) 0.012(5) -0.005(4)
C7 0.220(12) 0.152(9) 0.314(16) -0.100(10) -0.168(12) 0.054(9)
C8 0.139(7) 0.079(5) 0.126(7) 0.013(5) -0.023(6) 0.011(5)
C9 0.244(11) 0.122(7) 0.115(7) -0.038(6) -0.055(7) 0.023(7)
C10 0.175(8) 0.108(6) 0.141(8) -0.019(5) -0.051(6) 0.041(6)
N1 0.092(4) 0.076(4) 0.099(4) 0.012(3) 0.009(3) 0.002(3)
C11 0.110(6) 0.096(6) 0.118(6) -0.003(5) 0.020(5) -0.003(5)
C12 0.104(6) 0.090(6) 0.176(9) 0.021(6) 0.023(6) -0.007(5)
C13 0.120(7) 0.089(6) 0.176(9) 0.009(6) -0.027(7) -0.018(5)
C15 0.105(5) 0.062(4) 0.091(5) 0.006(4) -0.020(4) -0.002(4)
C14 0.114(6) 0.064(5) 0.128(7) 0.023(5) -0.016(5) -0.014(5)
C16 0.186(9) 0.069(5) 0.128(8) -0.013(5) -0.051(6) -0.006(6)
C17 0.236(11) 0.096(6) 0.091(6) -0.010(5) -0.044(7) 0.014(7)
C19 0.164(8) 0.071(4) 0.074(5) -0.013(4) -0.025(5) -0.005(5)
C18 0.107(5) 0.075(4) 0.067(4) 0.005(3) -0.017(4) 0.004(3)
C20 0.168(8) 0.110(6) 0.076(5) -0.013(5) 0.012(5) 0.011(6)
C21 0.162(8) 0.115(6) 0.082(5) -0.019(5) 0.025(5) -0.002(6)
C22 0.110(4) 0.099(4) 0.099(4) -0.001(3) 0.002(3) -0.004(3)
C23 0.078(3) 0.053(3) 0.060(3) -0.004(2) -0.002(2) 0.008(2)
N2 0.113(5) 0.093(4) 0.062(4) -0.005(3) 0.006(3) -0.001(4)
C24 0.137(8) 0.104(6) 0.078(6) -0.010(4) 0.009(5) 0.012(6)
C25 0.157(8) 0.115(7) 0.110(7) -0.025(6) -0.038(7) 0.038(6)
C26 0.224(13) 0.087(6) 0.092(7) -0.020(5) -0.055(8) 0.030(8)
C27 0.188(11) 0.108(7) 0.096(7) 0.017(5) -0.010(7) 0.002(7)
C28 0.149(8) 0.106(6) 0.084(6) -0.008(5) 0.003(6) 0.008(6)
C29 0.295(13) 0.106(6) 0.130(7) -0.010(6) -0.116(8) 0.028(8)
C30 0.283(17) 0.090(8) 0.126(10) 0.000 -0.106(11) 0.000
 
_geom_special_details
;
 All esds (except the esd in the dihedral angle between two l.s. planes)
 are estimated using the full covariance matrix.  The cell esds are taken
 into account individually in the estimation of esds in distances, angles
 and torsion angles; correlations between esds in cell parameters are only
 used when they are defined by crystal symmetry.  An approximate (isotropic)
 treatment of cell esds is used for estimating esds involving l.s. planes.
;
 
loop_
 _geom_bond_atom_site_label_1
 _geom_bond_atom_site_label_2
 _geom_bond_distance
 _geom_bond_site_symmetry_2
 _geom_bond_publ_flag
Ru1 C23 2.083(6) . ?
Ru1 N1 2.088(6) . ?
Ru1 N2 2.102(6) . ?
Ru1 C3 2.158(7) . ?
Ru1 C6 2.188(8) . ?
Ru1 C5 2.188(7) . ?
Ru1 C2 2.188(8) . ?
Ru1 C4 2.195(7) . ?
Ru1 C1 2.218(9) . ?
P1 F4 1.567(14) . ?
P1 F1 1.589(15) . ?
P1 F2 1.589(14) . ?
P1 F5 1.592(16) . ?
P1 F6 1.600(16) . ?
P1 F3 1.637(15) . ?
P1' F2' 1.550(12) . ?
P1' F5' 1.598(14) . ?
P1' F6' 1.611(14) . ?
P1' F4' 1.607(12) . ?
P1' F1' 1.626(14) . ?
P1' F3' 1.637(13) . ?
C1 C6 1.380(13) . ?
C1 C2 1.421(12) . ?
C1 C7 1.563(12) . ?
C2 C3 1.355(10) . ?
C2 H2 0.9300 . ?
C3 C4 1.407(9) . ?
C3 H3 0.9300 . ?
C4 C5 1.355(9) . ?
C4 C8 1.533(10) . ?
C5 C6 1.391(10) . ?
C5 H5 0.9300 . ?
C6 H6 0.9300 . ?
C7 H7A 0.9600 . ?
C7 H7B 0.9600 . ?
C7 H7C 0.9600 . ?
C8 C9 1.521(10) . ?
C8 C10 1.531(10) . ?
C8 H8 0.9800 . ?
C9 H9A 0.9600 . ?
C9 H9B 0.9600 . ?
C9 H9C 0.9600 . ?
C10 H10A 0.9600 . ?
C10 H10B 0.9600 . ?
C10 H10C 0.9600 . ?
N1 C11 1.335(8) . ?
N1 C15 1.395(6) . ?
C11 C12 1.391(10) . ?
C11 H11 0.9300 . ?
C12 C13 1.395(11) . ?
C12 H12 0.9300 . ?
C13 C14 1.377(10) . ?
C13 H13 0.9300 . ?
C15 C14 1.3900 . ?
C15 C18 1.3900 . ?
C14 C16 1.3900 . ?
C16 C17 1.3900 . ?
C16 H16 0.9300 . ?
C17 C19 1.3900 . ?
C17 H17 0.9300 . ?
C19 C20 1.394(9) . ?
C19 C18 1.3900 . ?
C18 C23 1.367(7) . ?
C20 C21 1.339(10) . ?
C20 H20 0.9300 . ?
C21 C22 1.412(10) . ?
C21 H21 0.9300 . ?
C22 C23 1.299(8) . ?
C22 H22 0.9300 . ?
N2 C24 1.319(9) . ?
N2 C28 1.333(9) . ?
C24 C25 1.394(10) . ?
C24 H24 0.9300 . ?
C25 C26 1.377(13) . ?
C25 H25 0.9300 . ?
C26 C27 1.317(12) . ?
C26 C29 1.500(11) . ?
C27 C28 1.417(11) . ?
C27 H27 0.9300 . ?
C28 H28 0.9300 . ?
C29 C30 1.518(9) . ?
C29 H29A 0.9700 . ?
C29 H29B 0.9700 . ?
C30 H30A 0.9700 . ?
C30 H30B 0.9700 . ?
 
loop_
 _geom_angle_atom_site_label_1
 _geom_angle_atom_site_label_2
 _geom_angle_atom_site_label_3
 _geom_angle
 _geom_angle_site_symmetry_1
 _geom_angle_site_symmetry_3
 _geom_angle_publ_flag
C23 Ru1 N1 77.9(2) . . ?
C23 Ru1 N2 87.5(2) . . ?
N1 Ru1 N2 86.8(2) . . ?
C23 Ru1 C3 147.1(3) . . ?
N1 Ru1 C3 93.9(3) . . ?
N2 Ru1 C3 124.2(3) . . ?
C23 Ru1 C6 99.9(3) . . ?
N1 Ru1 C6 160.5(3) . . ?
N2 Ru1 C6 112.5(3) . . ?
C3 Ru1 C6 77.3(3) . . ?
C23 Ru1 C5 91.9(3) . . ?
N1 Ru1 C5 123.5(3) . . ?
N2 Ru1 C5 148.9(3) . . ?
C3 Ru1 C5 65.9(3) . . ?
C6 Ru1 C5 37.1(3) . . ?
C23 Ru1 C2 165.2(3) . . ?
N1 Ru1 C2 116.6(3) . . ?
N2 Ru1 C2 95.4(3) . . ?
C3 Ru1 C2 36.3(3) . . ?
C6 Ru1 C2 65.6(3) . . ?
C5 Ru1 C2 78.2(3) . . ?
C23 Ru1 C4 110.9(2) . . ?
N1 Ru1 C4 96.6(2) . . ?
N2 Ru1 C4 161.6(3) . . ?
C3 Ru1 C4 37.7(3) . . ?
C6 Ru1 C4 65.8(3) . . ?
C5 Ru1 C4 36.0(2) . . ?
C2 Ru1 C4 66.9(3) . . ?
C23 Ru1 C1 128.3(4) . . ?
N1 Ru1 C1 153.3(4) . . ?
N2 Ru1 C1 89.0(3) . . ?
C3 Ru1 C1 67.0(3) . . ?
C6 Ru1 C1 36.5(3) . . ?
C5 Ru1 C1 67.2(4) . . ?
C2 Ru1 C1 37.6(3) . . ?
C4 Ru1 C1 79.8(3) . . ?
F4 P1 F1 93.2(13) . . ?
F4 P1 F2 172.8(17) . . ?
F1 P1 F2 90.7(13) . . ?
F4 P1 F5 87.1(14) . . ?
F1 P1 F5 91.7(13) . . ?
F2 P1 F5 86.7(14) . . ?
F4 P1 F6 89.0(14) . . ?
F1 P1 F6 86.8(13) . . ?
F2 P1 F6 97.3(15) . . ?
F5 P1 F6 175.7(18) . . ?
F4 P1 F3 91.0(11) . . ?
F1 P1 F3 169.1(16) . . ?
F2 P1 F3 84.1(10) . . ?
F5 P1 F3 78.4(12) . . ?
F6 P1 F3 103.4(14) . . ?
F2' P1' F5' 95.4(10) . . ?
F2' P1' F6' 91.0(11) . . ?
F5' P1' F6' 171.7(12) . . ?
F2' P1' F4' 176.2(10) . . ?
F5' P1' F4' 87.7(11) . . ?
F6' P1' F4' 85.7(10) . . ?
F2' P1' F1' 97.2(10) . . ?
F5' P1' F1' 85.8(10) . . ?
F6' P1' F1' 88.1(10) . . ?
F4' P1' F1' 80.7(10) . . ?
F2' P1' F3' 84.7(9) . . ?
F5' P1' F3' 99.1(9) . . ?
F6' P1' F3' 86.8(10) . . ?
F4' P1' F3' 97.1(9) . . ?
F1' P1' F3' 174.6(10) . . ?
C6 C1 C2 115.6(10) . . ?
C6 C1 C7 123.6(12) . . ?
C2 C1 C7 120.8(12) . . ?
C6 C1 Ru1 70.6(5) . . ?
C2 C1 Ru1 70.1(5) . . ?
C7 C1 Ru1 130.2(7) . . ?
C3 C2 C1 120.9(9) . . ?
C3 C2 Ru1 70.6(5) . . ?
C1 C2 Ru1 72.3(5) . . ?
C3 C2 H2 119.5 . . ?
C1 C2 H2 119.5 . . ?
Ru1 C2 H2 130.1 . . ?
C2 C3 C4 122.1(8) . . ?
C2 C3 Ru1 73.1(5) . . ?
C4 C3 Ru1 72.6(4) . . ?
C2 C3 H3 119.0 . . ?
C4 C3 H3 119.0 . . ?
Ru1 C3 H3 127.6 . . ?
C5 C4 C3 117.9(7) . . ?
C5 C4 C8 124.5(7) . . ?
C3 C4 C8 117.7(7) . . ?
C5 C4 Ru1 71.7(4) . . ?
C3 C4 Ru1 69.7(4) . . ?
C8 C4 Ru1 128.5(5) . . ?
C4 C5 C6 120.3(8) . . ?
C4 C5 Ru1 72.3(4) . . ?
C6 C5 Ru1 71.5(5) . . ?
C4 C5 H5 119.9 . . ?
C6 C5 H5 119.9 . . ?
Ru1 C5 H5 128.7 . . ?
C1 C6 C5 123.3(9) . . ?
C1 C6 Ru1 72.9(5) . . ?
C5 C6 Ru1 71.5(5) . . ?
C1 C6 H6 118.4 . . ?
C5 C6 H6 118.4 . . ?
Ru1 C6 H6 130.1 . . ?
C1 C7 H7A 109.5 . . ?
C1 C7 H7B 109.5 . . ?
H7A C7 H7B 109.5 . . ?
C1 C7 H7C 109.5 . . ?
H7A C7 H7C 109.5 . . ?
H7B C7 H7C 109.5 . . ?
C9 C8 C10 109.6(7) . . ?
C9 C8 C4 111.7(7) . . ?
C10 C8 C4 109.0(6) . . ?
C9 C8 H8 108.8 . . ?
C10 C8 H8 108.8 . . ?
C4 C8 H8 108.8 . . ?
C8 C9 H9A 109.5 . . ?
C8 C9 H9B 109.5 . . ?
H9A C9 H9B 109.5 . . ?
C8 C9 H9C 109.5 . . ?
H9A C9 H9C 109.5 . . ?
H9B C9 H9C 109.5 . . ?
C8 C10 H10A 109.5 . . ?
C8 C10 H10B 109.5 . . ?
H10A C10 H10B 109.5 . . ?
C8 C10 H10C 109.5 . . ?
H10A C10 H10C 109.5 . . ?
H10B C10 H10C 109.5 . . ?
C11 N1 C15 117.1(6) . . ?
C11 N1 Ru1 128.9(5) . . ?
C15 N1 Ru1 114.0(4) . . ?
N1 C11 C12 123.4(8) . . ?
N1 C11 H11 118.3 . . ?
C12 C11 H11 118.3 . . ?
C11 C12 C13 117.2(8) . . ?
C11 C12 H12 121.4 . . ?
C13 C12 H12 121.4 . . ?
C14 C13 C12 122.6(8) . . ?
C14 C13 H13 118.7 . . ?
C12 C13 H13 118.7 . . ?
C14 C15 C18 120.0 . . ?
C14 C15 N1 123.6(4) . . ?
C18 C15 N1 116.4(4) . . ?
C13 C14 C16 124.1(6) . . ?
C13 C14 C15 115.9(6) . . ?
C16 C14 C15 120.0 . . ?
C17 C16 C14 120.0 . . ?
C17 C16 H16 120.0 . . ?
C14 C16 H16 120.0 . . ?
C19 C17 C16 120.0 . . ?
C19 C17 H17 120.0 . . ?
C16 C17 H17 120.0 . . ?
C20 C19 C17 122.9(5) . . ?
C20 C19 C18 117.1(5) . . ?
C17 C19 C18 120.0 . . ?
C23 C18 C19 123.3(4) . . ?
C23 C18 C15 116.7(4) . . ?
C19 C18 C15 120.0 . . ?
C21 C20 C19 120.6(8) . . ?
C21 C20 H20 119.7 . . ?
C19 C20 H20 119.7 . . ?
C20 C21 C22 117.7(8) . . ?
C20 C21 H21 121.2 . . ?
C22 C21 H21 121.2 . . ?
C23 C22 C21 124.8(8) . . ?
C23 C22 H22 117.6 . . ?
C21 C22 H22 117.6 . . ?
C22 C23 C18 116.3(6) . . ?
C22 C23 Ru1 128.6(5) . . ?
C18 C23 Ru1 115.1(4) . . ?
C24 N2 C28 116.9(7) . . ?
C24 N2 Ru1 122.7(6) . . ?
C28 N2 Ru1 120.1(6) . . ?
N2 C24 C25 122.4(8) . . ?
N2 C24 H24 118.8 . . ?
C25 C24 H24 118.8 . . ?
C26 C25 C24 120.8(10) . . ?
C26 C25 H25 119.6 . . ?
C24 C25 H25 119.6 . . ?
C27 C26 C25 116.6(10) . . ?
C27 C26 C29 120.3(13) . . ?
C25 C26 C29 123.1(13) . . ?
C26 C27 C28 121.4(10) . . ?
C26 C27 H27 119.3 . . ?
C28 C27 H27 119.3 . . ?
N2 C28 C27 121.9(8) . . ?
N2 C28 H28 119.1 . . ?
C27 C28 H28 119.1 . . ?
C26 C29 C30 110.1(7) . . ?
C26 C29 H29A 109.6 . . ?
C30 C29 H29A 109.6 . . ?
C26 C29 H29B 109.6 . . ?
C30 C29 H29B 109.6 . . ?
H29A C29 H29B 108.2 . . ?
C29 C30 C29 110.0(9) 3 . ?
C29 C30 H30A 109.7 3 . ?
C29 C30 H30A 109.7 . . ?
C29 C30 H30B 109.7 3 . ?
C29 C30 H30B 109.7 . . ?
H30A C30 H30B 108.2 . . ?
 
_refine_diff_density_max    0.392
_refine_diff_density_min   -0.526
_refine_diff_density_rms    0.059

# start Validation Reply Form
_vrf_RINTA01_Compound_3
;
PROBLEM: The value of Rint is greater than 0.18
RESPONSE: Crystals diffracted weakly at higher angles.
Multiple attempts were made to grow and find better diffracting crystals 
but all of them lead to similar results. Despite the quality of the data set
 the crystal structure is chemically sound and the model is in agreement 
with other spectrosopic measurements.
;
# end Validation Reply Form


_shelx_res_file
;
TITL AG15_23_0m_a.res in Pbcn
    Compound_3.res
    created by SHELXL-2018/3 at 12:10:33 on 30-Jun-2025
REM Old TITL AG15_23_0m in Pbcn
REM SHELXT solution in Pbcn
REM R1 0.222,  Rweak 0.022,  Alpha 0.076,  Orientation as input
REM Formula found by SHELXT:  C61 N11 Ru2
CELL  0.71073  12.0886  15.2050  37.2662   90.000   90.000   90.000
ZERR    4.000   0.0006   0.0008   0.0020    0.000    0.000    0.000
LATT  1
SYMM 1/2-X, 1/2-Y, 1/2+Z
SYMM -X, Y, 1/2-Z
SYMM 1/2+X, 1/2-Y, -Z
SFAC C H F N P RU
UNIT 236 232 48 16 8 8
OMIT 4 0 2
LIST 4 ! automatically inserted. Change 6 to 4 for CHECKCIF!!
OMIT 0 50
TEMP 23.000
SIZE 0.17 0.18 0.20
ISOR 0.005 P1 > F6'
ISOR 0.005 C4 C5 C22 C23
RIGU C1 > C6
SIMU P1 > F6
SIMU P1' > F6'
DFIX 1.59 0.02 P1 F1 P1 F2 P1 F3 P1 F4 P1 F5 P1 F6
DFIX 1.59 0.02 P1' F1' P1' F2' P1' F3' P1' F4' P1' F5' P1' F6'
DELU 0.005 0.005 C18 C22 C23 C17
SIMU N1 > C23
ACTA
L.S. 12 0   79
BOND $H
FMAP 2
PLAN 5
ABIN
WGHT    0.096500
FVAR       0.18006   0.50950
RU1   6    0.305515    0.322746    0.385669    11.00000    0.10013    0.06780 =
         0.07558   -0.00638    0.00145   -0.00134
PART 1
P1    5    0.839499    0.321357    0.419585    21.00000    0.24918    0.24847 =
         0.25918   -0.00175    0.00201    0.00166
F1    3    0.727754    0.373417    0.426894    21.00000    0.15796    0.14589 =
         0.17071    0.01365    0.01100    0.05445
F2    3    0.907210    0.391243    0.442464    21.00000    0.17177    0.12647 =
         0.19193   -0.04326   -0.00636   -0.01067
F3    3    0.955145    0.265433    0.420370    21.00000    0.13847    0.12624 =
         0.18506   -0.01424    0.00477    0.01979
F4    3    0.778619    0.243527    0.400369    21.00000    0.16798    0.13987 =
         0.17605   -0.03791   -0.02165   -0.01877
F5    3    0.826507    0.266968    0.455835    21.00000    0.21094    0.21306 =
         0.20426    0.00287   -0.01487    0.00974
F6    3    0.844745    0.372049    0.382003    21.00000    0.25158    0.23884 =
         0.23335    0.00678   -0.00244   -0.00097
PART 2
P1'   5    0.835909    0.317153    0.421650   -21.00000    0.08038    0.06315 =
         0.12055   -0.01627    0.00161    0.01157
F1'   3    0.725691    0.355938    0.441045   -21.00000    0.14968    0.14744 =
         0.15383   -0.01176    0.00799    0.02762
F2'   3    0.878941    0.405424    0.406258   -21.00000    0.19400    0.13196 =
         0.20519    0.02597    0.01357   -0.02382
F3'   3    0.939026    0.273651    0.399391   -21.00000    0.16181    0.15626 =
         0.17207   -0.01491    0.01512    0.02336
F4'   3    0.783695    0.226704    0.436193   -21.00000    0.15589    0.15903 =
         0.19381    0.00741    0.01949    0.01836
F5'   3    0.893991    0.327927    0.459907   -21.00000    0.22198    0.23059 =
         0.20037    0.02728   -0.00899   -0.00749
F6'   3    0.762208    0.300690    0.386280   -21.00000    0.21185    0.21738 =
         0.20388   -0.00085   -0.00703   -0.01563
PART 0
REM CYMENE
C1    1    0.214992    0.218650    0.356049    11.00000    0.16248    0.08688 =
         0.16483   -0.05355   -0.02912    0.00672
C2    1    0.323560    0.227763    0.341941    11.00000    0.18107    0.08393 =
         0.09069   -0.01968   -0.01646    0.01958
AFIX  43
H2    2    0.333162    0.236921    0.317464    11.00000   -1.20000
AFIX   0
C3    1    0.413305    0.223304    0.363635    11.00000    0.13403    0.08199 =
         0.10060   -0.01353    0.00876    0.01110
AFIX  43
H3    2    0.483217    0.231134    0.353722    11.00000   -1.20000
AFIX   0
C4    1    0.404068    0.207202    0.400682    11.00000    0.09295    0.06848 =
         0.09254   -0.00396   -0.00323   -0.00279
C5    1    0.301205    0.197542    0.414594    11.00000    0.11154    0.07226 =
         0.11008   -0.00488    0.00735   -0.00132
AFIX  43
H5    2    0.292355    0.187739    0.439059    11.00000   -1.20000
AFIX   0
C6    1    0.208780    0.202232    0.392424    11.00000    0.10176    0.07162 =
         0.17968   -0.02090    0.01171   -0.00489
AFIX  43
H6    2    0.139353    0.193889    0.402621    11.00000   -1.20000
AFIX   0
C7    1    0.111474    0.225331    0.331051    11.00000    0.22048    0.15164 =
         0.31358   -0.10049   -0.16756    0.05373
AFIX 137
H7A   2    0.098365    0.169420    0.319865    11.00000   -1.50000
H7B   2    0.124476    0.268965    0.312916    11.00000   -1.50000
H7C   2    0.048014    0.241711    0.345022    11.00000   -1.50000
AFIX   0
C8    1    0.511113    0.203696    0.422707    11.00000    0.13906    0.07938 =
         0.12599    0.01345   -0.02344    0.01143
AFIX  13
H8    2    0.566501    0.241419    0.411225    11.00000   -1.20000
AFIX   0
C9    1    0.493087    0.235288    0.460988    11.00000    0.24357    0.12249 =
         0.11514   -0.03840   -0.05488    0.02255
AFIX 137
H9A   2    0.467543    0.295065    0.460665    11.00000   -1.50000
H9B   2    0.561516    0.231965    0.473990    11.00000   -1.50000
H9C   2    0.438826    0.198776    0.472470    11.00000   -1.50000
AFIX   0
C10   1    0.554234    0.109015    0.423164    11.00000    0.17467    0.10832 =
         0.14066   -0.01880   -0.05082    0.04132
AFIX 137
H10A  2    0.572233    0.091116    0.399161    11.00000   -1.50000
H10B  2    0.498282    0.070801    0.432709    11.00000   -1.50000
H10C  2    0.619221    0.105766    0.437911    11.00000   -1.50000
AFIX   0
REM PHENYLQUINOLINE
N1    4    0.432037    0.415174    0.391495    11.00000    0.09222    0.07607 =
         0.09932    0.01185    0.00865    0.00225
C11   1    0.522057    0.426836    0.371304    11.00000    0.11025    0.09608 =
         0.11807   -0.00277    0.02000   -0.00281
AFIX  43
H11   2    0.533109    0.389392    0.351900    11.00000   -1.20000
AFIX   0
C12   1    0.600210    0.492106    0.377784    11.00000    0.10404    0.09030 =
         0.17620    0.02112    0.02308   -0.00706
AFIX  43
H12   2    0.660491    0.500211    0.362636    11.00000   -1.20000
AFIX   0
C13   1    0.584309    0.544871    0.407965    11.00000    0.12001    0.08915 =
         0.17564    0.00916   -0.02722   -0.01759
AFIX  43
H13   2    0.636563    0.587893    0.413194    11.00000   -1.20000
AFIX  66
C15   1    0.418977    0.470660    0.421006    11.00000    0.10543    0.06183 =
         0.09139    0.00558   -0.01955   -0.00216
C14   1    0.494332    0.535816    0.430333    11.00000    0.11411    0.06420 =
         0.12837    0.02274   -0.01611   -0.01434
C16   1    0.475578    0.587799    0.460405    11.00000    0.18637    0.06935 =
         0.12827   -0.01292   -0.05125   -0.00628
AFIX  43
H16   2    0.525996    0.631393    0.466645    11.00000   -1.20000
AFIX  65
C17   1    0.381469    0.574627    0.481151    11.00000    0.23599    0.09628 =
         0.09100   -0.00984   -0.04445    0.01381
AFIX  43
H17   2    0.368922    0.609407    0.501272    11.00000   -1.20000
AFIX  65
C19   1    0.306113    0.509471    0.471825    11.00000    0.16414    0.07051 =
         0.07390   -0.01337   -0.02542   -0.00544
C18   1    0.324866    0.457487    0.441753    11.00000    0.10684    0.07481 =
         0.06736    0.00486   -0.01675    0.00372
AFIX   0
C20   1    0.210084    0.493036    0.491416    11.00000    0.16839    0.10957 =
         0.07635   -0.01323    0.01242    0.01142
AFIX  43
H20   2    0.195952    0.525011    0.512190    11.00000   -1.20000
AFIX   0
C21   1    0.138018    0.431668    0.480613    11.00000    0.16176    0.11538 =
         0.08172   -0.01856    0.02456   -0.00221
AFIX  43
H21   2    0.071743    0.422635    0.492737    11.00000   -1.20000
AFIX   0
C22   1    0.166154    0.381112    0.450154    11.00000    0.11048    0.09913 =
         0.09886   -0.00112    0.00163   -0.00428
AFIX  43
H22   2    0.117515    0.336811    0.443290    11.00000   -1.20000
AFIX   0
C23   1    0.254924    0.391913    0.431024    11.00000    0.07804    0.05288 =
         0.05977   -0.00419   -0.00199    0.00827
REM 4,4'-PDP
N2    4    0.222436    0.417796    0.354821    11.00000    0.11265    0.09346 =
         0.06192   -0.00550    0.00625   -0.00147
C24   1    0.117158    0.437254    0.359702    11.00000    0.13656    0.10398 =
         0.07773   -0.01022    0.00881    0.01240
AFIX  43
H24   2    0.081113    0.415013    0.379795    11.00000   -1.20000
AFIX   0
C25   1    0.057927    0.489927    0.335854    11.00000    0.15653    0.11536 =
         0.11028   -0.02508   -0.03821    0.03797
AFIX  43
H25   2   -0.016713    0.500739    0.339989    11.00000   -1.20000
AFIX   0
C26   1    0.108656    0.526125    0.306251    11.00000    0.22423    0.08663 =
         0.09192   -0.01957   -0.05528    0.02993
C27   1    0.213953    0.506972    0.301612    11.00000    0.18816    0.10830 =
         0.09551    0.01725   -0.00965    0.00239
AFIX  43
H27   2    0.250682    0.528383    0.281500    11.00000   -1.20000
AFIX   0
C28   1    0.272414    0.454414    0.326638    11.00000    0.14923    0.10602 =
         0.08425   -0.00816    0.00343    0.00847
AFIX  43
H28   2    0.347773    0.445197    0.323313    11.00000   -1.20000
AFIX   0
C29   1    0.048740    0.582057    0.279382    11.00000    0.29491    0.10596 =
         0.13030   -0.01015   -0.11606    0.02765
AFIX  23
H29A  2    0.099639    0.624226    0.268948    11.00000   -1.20000
H29B  2   -0.009934    0.614409    0.291257    11.00000   -1.20000
AFIX   0
C30   1    0.000000    0.524831    0.250000    10.50000    0.28297    0.09003 =
         0.12638    0.00000   -0.10580    0.00000
AFIX  23
H30A  2    0.057224    0.487408    0.240010    10.50000   -1.20000
H30B  2   -0.057223    0.487405    0.259988    10.50000   -1.20000
AFIX   0
HKLF 4


REM  AG15_23_0m_a.res in Pbcn
REM wR2 = 0.1867, GooF = S = 0.949, Restrained GooF = 0.967 for all data
REM R1 = 0.0674 for 2766 Fo > 4sig(Fo) and 0.1473 for all 6020 data
REM 412 parameters refined using 327 restraints

END

WGHT      0.0971      0.0000

REM Highest difference peak  0.392,  deepest hole -0.526,  1-sigma level  0.059
Q1    1   0.2051  0.3145  0.3833  11.00000  0.05    0.39
Q2    1   0.3066  0.3874  0.4240  11.00000  0.05    0.37
Q3    1   0.2129  0.3966  0.4226  11.00000  0.05    0.34
Q4    1   0.4124  0.3205  0.3810  11.00000  0.05    0.27
Q5    1   0.2547  0.3730  0.4452  11.00000  0.05    0.24
;
_shelx_res_checksum   49566

_shelx_hkl_file
;
   2   0   0 2568.74   71.09
   2   0   0 2566.14   71.19
   2   0   0 2718.43   72.99
  -2   0   0 2676.33   73.29
  -2   0   0 2537.15   71.19
  -2   0   0 2603.44   71.29
  -3   0   0    7.40    3.10
  -3   0   0    5.10    2.80
   3   0   0   -0.60    4.60
  -3   0   0    8.40    4.80
  -4   0   0  249.28   13.90
   4   0   0  244.88   14.00
  -4   0   0  249.97   10.40
  -4   0   0  260.57   10.80
  -5   0   0   -2.80    3.90
   5   0   0   -5.50    6.10
  -5   0   0   -4.20    5.20
  -5   0   0    7.30    3.90
  -6   0   0   41.70    8.80
  -6   0   0   36.10    5.50
   6   0   0   35.00    9.00
   7   0   0   -1.70    8.60
  -7   0   0   -1.70    7.10
  -7   0   0   -2.80    6.80
  -7   0   0   -1.00    4.70
  -8   0   0  323.27   20.20
   8   0   0  268.07   21.60
  -8   0   0  345.17   21.10
  -9   0   0    2.70   10.40
   9   0   0    2.80   11.20
  -9   0   0   -7.10    8.70
 -10   0   0  112.09   16.10
 -10   0   0  117.69   27.60
 -11   0   0   -3.80   11.20
 -11   0   0  -19.00   10.30
 -12   0   0    6.80   12.00
 -12   0   0  -13.00   12.00
 -13   0   0   -6.70   11.70
 -14   0   0  -19.80   13.10
 -14   0   0   10.00   14.10
  -2  -1   0    6.20    2.10
   2  -1   0   -5.20    3.30
  -2   1   0    0.30    1.60
   2   1   0    3.70    2.10
   2   1   0    2.10    2.10
  -2   1   0   -0.40    3.40
  -2  -1   0   -2.10    2.10
  -3  -1   0   21.20    4.50
  -3  -1   0   15.70    4.10
  -3  -1   0   19.10    4.50
   3   1   0   17.90    4.10
   3   1   0   17.70    4.40
   3  -1   0   27.00    6.40
  -3   1   0   14.50    6.00
   3   1   0   18.60    4.10
  -4  -1   0   -3.50    4.70
  -4  -1   0    1.40    4.90
  -4   1   0    6.20    6.80
   4   1   0    0.30    4.00
  -4  -1   0    2.60    4.60
   4   1   0   -2.30    4.00
   4   1   0   14.70    6.10
   4  -1   0    2.60    6.80
  -5  -1   0  347.77   15.00
  -5   1   0  375.36   18.70
   5  -1   0  356.86   18.80
   5   1   0  352.56   14.10
   5   1   0  341.17   16.30
   5   1   0  351.86   14.10
  -5  -1   0  344.37   14.80
  -5  -1   0  353.96   16.00
  -6  -1   0    5.40    6.10
  -6  -1   0    5.90    6.40
   6   1   0   -2.00    4.00
  -6  -1   0   10.70    5.50
   6  -1   0    7.50    8.30
  -6  -1   0   -0.10    5.20
   6   1   0    8.20    7.10
   6   1   0   -0.10    4.10
  -6   1   0    4.20    6.90
  -7  -1   0   88.39   10.10
  -7  -1   0   60.89    9.70
  -7   1   0   71.59   12.20
   7  -1   0   93.39   13.30
   7   1   0   61.79    6.90
   7   1   0   60.79    6.90
  -7  -1   0   86.89   10.10
   7   1   0   61.09   10.90
  -7  -1   0   66.89   10.10
  -8   1   0   -2.70    8.60
  -8   1   0   -2.60    9.00
  -8  -1   0   -1.70    8.60
  -8  -1   0   -6.30    6.00
  -8  -1   0  -10.90    6.90
  -8  -1   0    0.90    6.30
   8   1   0  -12.90    8.70
   8  -1   0    7.10   10.70
  -9  -1   0    5.40    9.60
  -9   1   0   15.10   17.70
  -9  -1   0   -2.40    8.40
  -9  -1   0   -4.50    6.80
   9  -1   0    9.20   12.50
  -9   1   0   -5.20   10.40
 -10   1   0    0.90   11.50
  10  -1   0   -5.10   11.90
 -10   1   0    5.60   11.20
 -10  -1   0   13.40   11.10
 -10  -1   0    2.00    7.00
 -10  -1   0   10.40   10.60
 -11   1   0   -8.90   11.10
 -11   1   0   25.80   12.70
 -11  -1   0   27.50   12.20
 -12   1   0   -7.80   20.20
 -12  -1   0    4.60   11.00
 -12   1   0    1.00   11.50
 -12  -1   0   -6.40   10.40
 -13  -1   0   -5.30   12.50
 -13  -1   0   -6.80   11.30
 -13   1   0   17.10   13.80
 -13   1   0   17.40   13.90
 -14   1   0   11.50   15.10
 -14  -1   0   -7.50   14.00
 -14   1   0  -28.90   17.10
 -14  -1   0    7.20   13.70
   1   2   0    1.70    2.60
   1  -2   0   -0.80    1.90
  -1   2   0    0.30    2.20
  -1  -2   0   -0.80    1.50
  -1  -2   0    5.80    2.90
   1   2   0   -3.60    1.80
   1  -2   0    1.20    2.90
  -1   2   0    2.60    2.30
  -1  -2   0   -0.60    2.70
  -1   2   0    1.70    2.90
   2  -2   0 2408.06   67.39
  -2  -2   0 2404.96   68.99
   2   2   0 2433.36   68.89
   2  -2   0 2506.65   70.79
  -2   2   0 2462.55   67.79
  -2  -2   0 2256.87   71.09
   2  -2   0 2396.16   67.59
  -2   2   0 2625.84   71.09
  -2   2   0 2346.27   67.49
   3  -2   0    1.10    3.10
   3  -2   0   -2.60    3.10
  -3  -2   0   -0.70    2.50
  -3   2   0    4.00    6.40
  -3  -2   0    9.30    4.90
  -3   2   0    3.40    3.50
  -3  -2   0    1.50    2.80
   3   2   0   -0.20    4.70
  -3   2   0    7.10    4.00
   3  -2   0   -3.40    6.20
   4   2   0   37.10    6.30
  -4  -2   0   48.90    7.20
  -4  -2   0   47.30    5.40
  -4  -2   0   47.10    7.30
   4  -2   0   39.10   11.40
  -4   2   0   46.90    9.60
  -4  -2   0   50.09    5.50
   4   2   0   40.10    6.30
   4   2   0   49.50    5.90
  -5  -2   0  -10.60    4.60
   5   2   0    3.50    5.10
   5  -2   0   -2.50    7.20
   5   2   0   -1.40    4.50
  -5  -2   0   -2.30    4.60
   5   2   0   -3.60    4.20
  -5   2   0   -2.70    6.50
  -5  -2   0    4.20    4.20
   6   2   0  237.88   12.70
  -6  -2   0  220.58   12.70
   6   2   0  224.68   12.60
  -6  -2   0  247.28   14.30
  -6  -2   0  227.38   12.50
   6  -2   0  204.18   17.50
  -6   2   0  213.18   16.50
  -6  -2   0  245.28   14.30
   7   2   0   -8.80    5.10
  -7  -2   0   15.80    7.40
  -7   2   0    8.20    8.50
   7  -2   0    5.60    9.60
  -7  -2   0    2.30    6.40
   7   2   0    1.00    5.20
  -7  -2   0    6.90    6.10
  -7  -2   0   -1.10    6.50
  -8  -2   0  169.08   14.00
  -8   2   0  157.98   17.80
  -8   2   0  127.09   29.60
  -8  -2   0  172.18   14.40
   8  -2   0  194.78   20.70
   8   2   0  143.39   12.20
  -8  -2   0  153.48   17.20
  -8  -2   0  173.28   14.80
  -9   2   0    0.20   10.90
  -9  -2   0   -6.20    7.50
   9  -2   0   -3.10   12.40
   9   2   0   -3.80    6.30
  -9  -2   0   -7.50    8.50
  -9  -2   0   -7.70    7.40
  -9   2   0  -14.00    9.60
  -9  -2   0    4.80    8.40
 -10   2   0    9.70   12.50
 -10  -2   0    8.90    8.30
 -10  -2   0   25.20   11.00
 -10   2   0   17.60   12.30
  10  -2   0   -2.60   13.10
 -10  -2   0   20.00    9.50
 -10  -2   0   20.40    9.90
 -11  -2   0   -4.10    9.50
 -11   2   0   -5.40   21.00
 -11  -2   0   -7.60    8.40
 -11  -2   0    7.30    8.70
 -11  -2   0   -0.10    7.40
 -11   2   0    2.70   11.80
 -12  -2   0   -0.80    8.20
 -12  -2   0    5.40   10.60
 -12   2   0    8.40   12.40
 -12  -2   0   19.80   11.50
 -12   2   0   17.90   14.30
 -13  -2   0    3.70   10.90
 -13   2   0    2.80   12.50
 -13  -2   0  -10.90   11.20
 -13   2   0   -2.90   14.90
 -14  -2   0  -11.90   12.40
 -14  -2   0    6.00   12.20
 -14   2   0   35.80   14.50
 -14   2   0   11.90   17.50
   0   3   0   -3.20    3.30
   0   3   0   -4.90    3.40
   0   3   0    1.20    3.60
   0  -3   0   -3.80    3.40
   0  -3   0   -1.30    3.80
   0  -3   0    0.00    3.40
  -1   3   0  135.59    9.30
  -1   3   0  161.28   10.20
   1   3   0  156.18   10.30
  -1   3   0  121.79    8.80
   1  -3   0  146.39    9.20
   1   3   0  132.49    9.50
  -1  -3   0  136.89    9.70
   1  -3   0  149.39   10.00
  -1  -3   0  154.58    7.60
  -1  -3   0  137.19    9.80
   2   3   0    1.60    5.50
   2  -3   0   -2.10    6.20
  -2   3   0    8.80    5.90
  -2   3   0   -0.20    4.40
   2   3   0    5.00    5.00
  -2  -3   0   -0.40    4.80
   2  -3   0    5.00    4.90
   2  -3   0    8.20    4.60
  -2  -3   0    5.80    5.40
  -2   3   0    3.20    4.40
   3   3   0  460.95   18.60
  -3   3   0  431.36   16.90
  -3   3   0  417.86   16.70
  -3   3   0  429.86   20.70
   3  -3   0  448.96   16.30
   3  -3   0  399.66   30.90
  -3  -3   0  433.06   18.80
   3  -3   0  463.85   16.20
   4  -3   0    0.30    3.60
  -4  -3   0   -3.10    5.90
   4   3   0  -11.50    4.70
   4  -3   0   -1.40    7.40
  -4   3   0   -0.30    4.70
  -4   3   0   -0.40    7.20
  -4   3   0   -0.90    4.10
  -4  -3   0   -0.70    6.70
   4   3   0   -1.40    6.00
   4  -3   0    1.30    3.70
  -5   3   0 1114.39   34.40
  -5  -3   0 1144.49   33.40
  -5   3   0 1108.09   41.90
  -5  -3   0 1166.68   38.50
  -5  -3   0 1123.09   48.70
   5   3   0 1184.78   38.00
   5   3   0 1134.39   37.40
  -5   3   0 1147.79   34.80
   5  -3   0 1154.88   42.30
  -6  -3   0    1.80    6.20
   6   3   0    3.60    5.80
   6  -3   0   10.80    9.30
  -6  -3   0    4.10    4.50
  -6   3   0    7.80    8.90
   6   3   0   -8.50    5.00
  -6  -3   0    1.20    4.80
  -7   3   0  277.27   21.90
   7   3   0  292.57   16.20
  -7  -3   0  268.17   14.10
   7  -3   0  301.27   23.00
   7   3   0  277.97   16.20
  -7  -3   0  288.87   17.60
  -7  -3   0  290.37   13.70
  -7  -3   0  244.68   17.70
  -8  -3   0    3.40    8.10
  -8   3   0    3.60   10.10
  -8  -3   0   -2.80    7.80
   8   3   0  -13.40    6.20
  -8  -3   0    0.90    7.40
   8  -3   0    0.00   12.10
   8   3   0   -7.70    6.80
  -8  -3   0    5.20    6.20
  -8   3   0   -7.60   10.30
  -9  -3   0   18.70    8.10
   9  -3   0   24.00   15.00
  -9  -3   0   23.80   10.30
   9   3   0    6.90    7.80
  -9  -3   0   10.10    9.20
  -9   3   0   14.20   12.40
   9   3   0   17.50    8.00
  -9   3   0   11.50   11.60
  -9  -3   0   19.40    9.70
  10   3   0   -9.00    6.80
 -10  -3   0    6.50    9.50
 -10  -3   0    5.50    9.00
  10  -3   0   34.10   17.80
 -10  -3   0    9.80    7.90
 -10   3   0   -5.90   11.20
 -10  -3   0   -0.60    8.40
 -10   3   0   -7.90   12.20
 -11  -3   0   15.50    9.40
 -11   3   0    7.00   12.50
 -11  -3   0   -3.20    8.80
 -11  -3   0   -8.70    8.30
  11  -3   0   19.80   14.90
 -11   3   0   18.70   12.30
 -11  -3   0    0.80    9.20
 -12  -3   0  -11.00    8.60
 -12   3   0    0.80   13.10
 -12  -3   0   -4.10    8.50
 -12  -3   0    6.20    8.60
 -12  -3   0   -0.20    8.70
 -12   3   0    9.90   14.30
 -13   3   0  -24.30   14.00
 -13  -3   0   10.10   10.50
 -13  -3   0    5.20    8.50
 -13  -3   0    6.80   11.70
 -13   3   0   29.30   16.50
 -13  -3   0   22.50   10.50
 -14   3   0   -2.30   14.10
 -14  -3   0   -0.50   10.70
 -14  -3   0    3.80   12.30
   0   4   0  910.81   31.60
   0   4   0 1003.90   30.80
   0  -4   0  971.20   30.80
   0  -4   0  859.71   31.00
   0   4   0  876.01   31.10
   0  -4   0  905.11   31.60
   1   4   0    1.10    5.20
   1  -4   0    6.60    6.50
   1   4   0    1.90    7.30
  -1  -4   0   -5.70    5.50
   1  -4   0    8.20    6.30
  -1   4   0    7.00    5.60
  -1  -4   0   -1.30    4.70
  -1   4   0    9.30    6.30
  -1   4   0    5.50    5.70
   1   4   0    5.30    6.00
  -1  -4   0    2.60    5.60
  -2  -4   0   35.70    7.50
  -2   4   0   53.99    8.50
  -2  -4   0   40.80    7.50
  -2   4   0   41.00    8.60
   2   4   0   33.00    7.90
   2   4   0   45.70    4.80
   2  -4   0   37.60   14.90
  -2   4   0   57.29    8.00
  -2  -4   0   40.30    5.00
   2  -4   0   36.80    6.90
   2   4   0   40.60    4.80
   2   4   0   37.70    8.00
  -3   4   0    1.20    7.20
   3  -4   0    0.50    4.80
  -3  -4   0   -1.90    6.30
   3   4   0   -1.00    6.40
  -3   4   0   -1.00    5.50
   3  -4   0   -1.10    4.70
   3   4   0    3.40    7.40
   3  -4   0    5.90    7.80
  -3  -4   0    0.70    6.70
  -3   4   0    4.90    5.90
  -4   4   0    4.10    7.70
  -4   4   0    1.20    5.50
  -4  -4   0    1.10    6.30
  -4   4   0    1.30    4.80
   4  -4   0    7.70    4.60
   4  -4   0    7.30    4.60
   4   4   0    2.60    5.90
   4  -4   0   -1.30    7.70
  -5   4   0   -1.60    5.00
   5   4   0    2.10    5.90
   5  -4   0   -2.00    4.10
   5  -4   0    0.60    4.00
   5  -4   0    8.00    9.10
   5   4   0   -3.10    5.70
  -5  -4   0    2.10    6.80
  -5  -4   0    1.90    6.30
  -5   4   0    5.60    5.00
  -5   4   0   -4.20    7.70
   6   4   0   10.20    6.90
  -6   4   0    9.10    5.40
  -6   4   0    8.10    9.30
   6   4   0    7.70    7.40
  -6  -4   0   10.30    7.70
   6  -4   0    1.70    9.30
  -6  -4   0    9.10    7.60
  -6   4   0   -0.10    4.70
  -7  -4   0   -0.60    8.10
   7  -4   0   -0.30   11.50
   7   4   0    4.20    7.30
  -7   4   0   -6.50    9.30
   7   4   0    1.00    7.50
  -8  -4   0   -5.30    6.00
  -8  -4   0    9.00    5.50
   8   4   0   -8.70    7.10
   8   4   0    1.40    9.10
  -8  -4   0   -1.40    9.00
   8  -4   0    5.30   12.80
  -8   4   0  -11.30   10.10
  -8  -4   0   -5.00    8.60
  -9  -4   0  -14.90    8.70
   9  -4   0  -21.30   12.40
  -9  -4   0    4.50    6.00
  -9   4   0   12.00   11.60
   9   4   0    5.10    8.00
  -9   4   0   -9.80   11.00
   9   4   0    3.20    8.40
  -9  -4   0   -0.50    7.00
  -9  -4   0   12.10   10.60
 -10   4   0    2.60   12.20
 -10  -4   0   11.70    8.10
 -10  -4   0    6.60    6.80
  10  -4   0    9.30   14.70
 -10  -4   0  -14.60    8.90
 -10   4   0  -14.10   11.10
  10   4   0    5.60    8.70
 -11   4   0   13.70   13.70
 -11  -4   0   -5.10    6.90
 -11  -4   0   -8.60    8.60
 -11  -4   0    0.80    9.70
 -11   4   0   -5.50   11.80
 -11  -4   0   25.90    9.50
  11   4   0    2.30    8.80
  11  -4   0    7.40   15.10
 -12  -4   0    3.20    7.20
 -12  -4   0   -5.70    8.20
 -12  -4   0   -2.00    9.50
 -12   4   0    6.50   14.10
 -12   4   0   12.20   15.10
 -13  -4   0   -3.80    8.70
 -13  -4   0  -12.00    9.30
 -13   4   0   16.90   16.90
 -13   4   0    4.10   14.50
 -13  -4   0   12.80   10.50
 -13  -4   0    0.70    9.20
 -14  -4   0    8.40   12.50
 -14  -4   0    0.90   10.30
 -14   4   0  -14.60   13.50
 -14  -4   0    0.70    8.40
   0  -5   0   -3.50    6.30
   0   5   0    2.20    6.30
   0  -5   0   -4.40    5.80
   0   5   0   11.50    6.90
   0   5   0   -9.20    5.90
   0  -5   0   -5.30    6.20
   1   5   0   31.80    7.60
  -1   5   0   31.90    7.40
  -1  -5   0   40.30    8.40
   1   5   0   40.30    9.10
   1  -5   0   49.30   11.10
  -1  -5   0   11.80    6.40
  -1   5   0   43.50    8.90
   1  -5   0   57.49   10.20
   1  -5   0   45.10   12.90
  -1   5   0   38.20    8.30
   1   5   0   40.80    6.80
  -1  -5   0   31.90    8.30
   2   5   0    6.00    4.60
  -2   5   0    2.10    6.80
  -2   5   0   -6.50    6.10
   2  -5   0   -2.00    6.30
   2   5   0   -2.50    5.20
  -2  -5   0    0.80    4.90
  -2   5   0    4.70    7.30
   2   5   0   -1.60    6.20
  -2  -5   0   -5.30    6.60
   2  -5   0   -1.30    7.50
  -2  -5   0    5.60    7.00
   2   5   0    1.10    6.60
   3  -5   0 1140.59   37.70
   3   5   0 1110.99   39.90
   3  -5   0 1195.68   38.70
  -3  -5   0 1161.58   40.90
  -3   5   0 1172.38   38.80
   3  -5   0 1192.48   42.50
  -3   5   0 1154.88   38.60
  -3  -5   0 1165.98   40.80
  -3   5   0 1182.58   42.70
   3   5   0 1205.18   41.20
   4  -5   0   -4.60    4.90
   4  -5   0   -1.50    4.90
  -4   5   0    1.00    6.80
  -4   5   0    7.60    6.10
  -4  -5   0   -4.50    7.20
  -4   5   0   18.00    9.30
   4   5   0    1.80    6.60
   4  -5   0    4.70    8.60
  -4  -5   0   -0.90    6.80
   5  -5   0  195.58   11.70
  -5   5   0  197.98   13.10
   5  -5   0  173.58   17.60
   5  -5   0  178.18   11.50
  -5  -5   0  224.38   16.90
   5   5   0  177.58   15.10
  -5   5   0  174.38   17.60
  -5   5   0  190.88   13.30
  -5  -5   0  182.08   18.90
   6  -5   0    0.80    4.90
   6  -5   0    1.30   10.80
  -6   5   0    2.60    6.10
  -6   5   0   -4.50    8.50
   6   5   0   -3.80    7.30
  -6   5   0    3.80    5.80
  -6  -5   0    5.10    8.00
   6   5   0   -6.50    6.70
  -6  -5   0    1.60    8.70
   7  -5   0  119.99   18.60
  -7   5   0  102.49   16.80
  -7   5   0  130.99   11.90
   7   5   0  119.09   14.00
  -7   5   0  115.49   10.90
  -7  -5   0  107.29   14.00
   7   5   0  107.39   12.90
   8   5   0   -6.10    8.40
   8   5   0   -7.70    8.00
   8  -5   0    7.10   13.50
  -8   5   0  -15.30   10.30
  -8  -5   0    5.60   10.80
  -8  -5   0    6.70   10.40
  -9  -5   0   11.80   10.80
   9  -5   0    0.50   14.90
  -9   5   0   15.00   12.50
  -9   5   0    8.80   12.80
  -9  -5   0   13.80   11.20
   9   5   0    4.10    8.80
 -10  -5   0   -5.30   10.20
  10  -5   0   -4.80   15.30
  10   5   0    0.40    9.20
 -10  -5   0   -3.00   10.30
 -10   5   0    0.10   11.60
 -10   5   0   30.20   14.80
 -11  -5   0  -11.30   10.30
 -11  -5   0    4.20   10.20
 -11   5   0   -7.40   12.50
 -11   5   0   -6.50   13.20
  11   5   0   12.50    9.80
  11  -5   0    5.70   14.50
 -12   5   0   -2.70   13.10
 -12  -5   0   10.20   11.50
 -12   5   0   -5.10   13.80
 -12  -5   0    4.60   10.00
  12   5   0   24.90   11.30
 -13  -5   0   17.40   10.40
 -13  -5   0   -0.70   11.10
 -13   5   0   17.50   14.50
   0  -6   0  119.39   12.70
   0   6   0  124.09   13.10
   0  -6   0  117.59   12.20
   0   6   0  119.89   13.00
   0  -6   0  130.69   14.10
   0   6   0   96.49   10.70
   1   6   0    5.90    7.30
   1  -6   0   -1.30    6.50
   1  -6   0   -7.80    6.20
   1  -6   0   -1.10    6.10
   1   6   0   -1.10    5.10
  -1   6   0    1.50    6.40
  -1   6   0   -3.50    6.40
  -1  -6   0   -7.00    5.70
  -1  -6   0    3.60    7.50
   1   6   0   -1.60    6.20
  -1   6   0  -12.10    6.20
  -1  -6   0    3.40    7.30
  -2   6   0 1694.83   56.09
   2  -6   0 1705.33   56.59
  -2   6   0 1790.42   58.39
  -2  -6   0 1766.52   57.79
   2  -6   0 1780.72   58.69
   2   6   0 1838.92   52.39
  -2  -6   0 1781.42   52.99
   2   6   0 1739.33   57.69
   2   6   0 1745.53   52.29
  -2   6   0 1740.93   55.99
  -2  -6   0 1786.82   57.69
   2   6   0 1775.62   57.19
   3   6   0    0.80    4.10
  -3   6   0   -0.30    6.10
   3  -6   0    4.00    8.40
   3   6   0    4.10    7.50
   3   6   0    1.90    3.80
  -3  -6   0    6.70    8.00
  -3  -6   0   -9.40    7.20
   3  -6   0    1.10    5.80
   3  -6   0    3.70    6.90
   3   6   0    6.20    7.60
  -3   6   0    1.20    8.00
   4  -6   0   16.40    9.80
  -4   6   0   14.60    7.20
   4   6   0    4.20    7.70
  -4  -6   0   14.10   16.40
  -4  -6   0   -5.10    7.40
   4  -6   0    8.50    6.40
  -4   6   0    8.70    6.70
  -4   6   0    5.60    8.50
   4   6   0    6.70    7.60
   4  -6   0    0.30    5.90
  -5   6   0    1.00    6.70
  -5   6   0    1.40    6.50
   5  -6   0  -10.70    5.00
  -5  -6   0   14.00    8.70
  -5   6   0    8.00    9.30
  -5  -6   0    4.60    8.60
   5  -6   0   -5.30    5.40
   5  -6   0   -8.00    8.90
   5   6   0   -0.60    8.30
   6  -6   0  193.08   12.90
   6   6   0  200.08   18.00
  -6   6   0  179.68   20.10
   6  -6   0  174.68   20.20
  -6   6   0  181.58   14.50
  -6  -6   0  197.58   19.40
  -6  -6   0  213.58   19.30
   6  -6   0  184.78   12.70
  -6   6   0  197.48   14.60
   7  -6   0    4.50    5.80
  -7  -6   0   13.20   10.80
   7  -6   0    6.60   12.40
  -7   6   0   -1.80    6.90
   7   6   0   -9.20    8.80
  -7   6   0   15.60    7.90
  -7  -6   0  -13.90    9.60
   7  -6   0    4.90    6.00
  -7   6   0    5.40   11.00
   7   6   0   -1.90    8.90
  -8   6   0  155.58   13.30
  -8   6   0  141.29   12.80
  -8   6   0  145.39   20.30
   8   6   0  171.98   18.80
  -8  -6   0  201.38   20.50
   8   6   0  184.98   19.60
   8  -6   0  203.78   24.90
  -9  -6   0    7.80   11.30
  -9  -6   0   -0.10   11.00
  -9   6   0  -13.60   11.50
   9  -6   0   -8.90   14.40
   9   6   0   13.10   10.30
  -9   6   0   16.20   13.90
 -10  -6   0   46.30   13.60
 -10   6   0   47.10   15.90
  10  -6   0   37.50   17.80
 -10  -6   0   50.89   14.70
  10   6   0   31.30   12.70
 -11   6   0   -4.90   13.00
  11  -6   0    0.50   16.20
 -11  -6   0   -5.00   11.20
 -11   6   0  -10.00   11.00
 -11  -6   0   13.40   11.50
  11   6   0    2.60   11.00
 -12  -6   0   31.80   11.50
  12  -6   0   20.90   17.70
  12   6   0   -9.40   11.10
 -12  -6   0    6.40   11.90
 -12   6   0   -8.60   12.00
 -13  -6   0    2.50   11.10
 -13   6   0  -25.30   14.70
  13   6   0   20.40   13.70
 -13  -6   0   -0.60   11.70
   0  -7   0    0.90    7.60
   0   7   0    2.20    7.20
   0   7   0   -5.50    6.10
   0  -7   0   15.40    8.20
   0  -7   0   -0.30    7.00
   0   7   0  -11.10    7.30
  -1   7   0   22.40    8.00
   1   7   0   32.30    9.80
   1  -7   0   48.50   10.60
  -1   7   0   24.00    8.60
   1   7   0   27.60    9.60
  -1   7   0   37.00    9.30
   1   7   0   35.60    7.90
   1  -7   0   46.40   10.20
  -1  -7   0   45.60   11.00
  -1  -7   0   24.60    9.70
   1  -7   0   38.70   11.50
  -1  -7   0   23.90    8.10
  -2  -7   0    2.60    7.70
   2   7   0   11.70    8.00
  -2   7   0    0.90    7.50
   2   7   0    5.60    8.30
   2   7   0    2.10    6.00
  -2   7   0    6.70    9.20
  -2   7   0    6.10    7.00
  -2  -7   0   11.80    9.00
   2   7   0    5.70    5.50
   2  -7   0    3.90    7.30
  -2  -7   0    6.10    6.50
   2  -7   0    2.60    8.70
   3  -7   0   13.80    8.60
  -3  -7   0    5.50    8.80
  -3   7   0   18.30    8.80
   3  -7   0   21.30   11.00
  -3   7   0   19.60    7.90
  -3   7   0   27.70   10.50
   3   7   0   19.90   10.10
   3   7   0   26.00    5.60
   3   7   0   14.10    8.40
  -3  -7   0   24.10   11.10
   3   7   0   17.70    5.70
   4   7   0    9.50    8.80
   4  -7   0    0.00    7.10
  -4   7   0    6.50    8.30
   4  -7   0   14.20   10.30
   4   7   0    6.10    7.90
  -4  -7   0    1.20    8.70
  -4   7   0    7.20    7.80
  -4  -7   0   10.00    8.70
  -4   7   0    8.30    9.10
   4  -7   0   10.40    6.80
   5   7   0    5.10    8.60
   5  -7   0    8.20    6.90
  -5   7   0    3.40    7.60
   5   7   0    8.10   10.20
  -5  -7   0  -14.80    8.60
  -5  -7   0   -9.20    8.50
  -5   7   0   -3.40    9.90
  -5   7   0    3.60    8.10
   5  -7   0    7.30   11.00
   5  -7   0   10.20    7.30
   6  -7   0    5.60    6.80
  -6   7   0    8.80   11.50
   6  -7   0    9.70   12.60
  -6  -7   0   17.40   11.10
   6  -7   0    8.50    7.30
  -6   7   0   -1.40    7.90
   6   7   0    5.30    8.90
  -6  -7   0    3.80   10.00
  -6   7   0   -4.60    7.60
   7   7   0   17.10   11.50
   7   7   0    4.60   11.10
  -7   7   0   -9.30   11.10
  -7   7   0   -2.90    7.40
   7  -7   0   35.80   15.10
   7  -7   0   15.90    7.40
  -7  -7   0    5.20   10.60
  -7  -7   0   -4.70   10.40
   7  -7   0   -0.80    6.10
  -7   7   0   -1.70    7.50
   8   7   0   21.40   11.10
  -8   7   0    5.60   12.40
  -8   7   0    7.00   12.70
  -8  -7   0   12.80   11.60
   8   7   0    0.00   10.70
   8  -7   0    8.00   14.70
  -8   7   0    2.00    7.50
  -9  -7   0   -8.60   10.80
  -9   7   0   -9.20   11.70
   9   7   0    2.20   10.50
  -9   7   0    1.90   14.80
   9  -7   0    9.80   15.20
  -9   7   0    7.80    7.80
  10   7   0  -16.90    9.40
  10  -7   0   -4.60   14.80
 -10  -7   0   17.70   12.60
 -10   7   0    8.20   13.80
 -10   7   0  -26.40   10.40
 -10  -7   0    1.50   11.40
 -11  -7   0   13.10   11.70
 -11   7   0   -6.40   12.50
 -11  -7   0   -5.50   11.10
  11  -7   0   -1.00   16.10
  11   7   0  -10.80   11.80
 -12  -7   0    9.70   11.30
  12   7   0   28.10   13.90
 -12   7   0    1.90   19.90
 -12  -7   0    4.40   13.20
 -13  -7   0   -6.80   12.50
 -13   7   0   56.49   20.50
   0   8   0  831.42   34.50
   0  -8   0  867.21   36.30
   0   8   0  791.32   35.20
   0  -8   0  801.82   34.10
   0   8   0  819.12   32.70
   0  -8   0  803.02   33.30
  -1  -8   0   -6.80    8.40
  -1   8   0    0.90    9.00
   1  -8   0   12.00    8.60
  -1   8   0    4.90    8.10
   1  -8   0    2.80    9.00
  -1  -8   0   13.10    8.30
   1  -8   0    9.20    8.50
   1   8   0    4.80    8.20
  -1   8   0   10.00    7.90
  -1  -8   0    5.20    9.30
   1   8   0   21.30    9.90
   1   8   0    5.80    7.10
   2  -8   0  215.18   19.90
   2  -8   0  263.37   19.20
   2  -8   0  227.68   19.60
   2   8   0  261.67   20.70
   2   8   0  249.38   19.60
  -2   8   0  227.08   18.90
  -2   8   0  230.38   18.40
  -2  -8   0  247.68   16.00
  -2   8   0  239.28   18.00
   2   8   0  230.18   14.30
   2   8   0  207.98   14.50
  -2  -8   0  271.77   21.10
  -2  -8   0  200.08   20.00
   3   8   0    2.20    5.80
  -3  -8   0   10.30    9.60
  -3  -8   0   10.20    9.20
  -3   8   0   -5.60   14.00
   3   8   0  -11.70    4.80
  -3   8   0   -3.10    8.40
   3   8   0   -5.00    8.80
   3   8   0   11.90    9.50
   3  -8   0   -3.80    9.00
  -3   8   0   -1.60    8.40
   3  -8   0   -0.30    8.30
  -4   8   0    3.20    8.20
   4  -8   0    7.00    8.60
   4  -8   0    0.80   10.60
   4  -8   0    0.50    7.50
   4   8   0    2.10    4.80
  -4  -8   0   12.20   10.70
   4   8   0    8.20    9.90
   4   8   0  -11.00    8.90
  -4   8   0  -11.00    6.90
  -4  -8   0    1.20   10.20
  -4   8   0  -13.80    7.90
  -5  -8   0  -13.30    9.80
  -5   8   0    2.40   10.40
   5   8   0   -3.90   10.00
   5  -8   0   -2.60    7.50
   5  -8   0   -5.40    8.00
  -5   8   0   -5.80    8.20
   5   8   0    6.40   10.60
  -5   8   0   -0.20    8.20
   5  -8   0   11.50   12.30
  -5  -8   0   -9.10   10.10
   6   8   0  179.18   20.00
  -6   8   0  145.99   16.20
   6  -8   0  178.48   15.60
  -6  -8   0  150.48   19.10
   6  -8   0  219.68   16.80
  -6   8   0  154.38   20.40
   6  -8   0  118.49   24.90
  -6   8   0  128.79   15.40
  -6  -8   0  138.69   19.90
  -7  -8   0   -0.20   11.20
  -7   8   0    4.20    8.50
   7  -8   0    1.60    7.30
  -7   8   0    7.90    8.50
   7  -8   0   -0.10   13.00
  -7   8   0   -8.10   11.10
   7   8   0    8.60   11.40
  -7  -8   0   -9.70   11.30
   7  -8   0  -11.60    7.10
  -8   8   0   53.99   10.90
  -8  -8   0   72.39   15.90
   8  -8   0   28.90   16.30
   8  -8   0   64.49   10.00
   8   8   0   70.79   15.40
  -8   8   0   37.10   15.60
  -8   8   0   40.50   13.90
  -8   8   0   44.40   15.80
   9   8   0    4.90   11.70
  -9   8   0    7.10    7.90
  -9   8   0   16.20   13.40
   9  -8   0   17.30   15.90
  -9   8   0    2.60    7.70
  -9   8   0    4.60   13.90
  -9  -8   0   17.00   12.60
  -9  -8   0   -8.90   12.00
 -10   8   0   31.10   15.30
  10   8   0   13.90   12.30
 -10  -8   0   12.20   13.40
 -10  -8   0   30.10   13.30
 -10   8   0    7.40   17.50
  10  -8   0   42.00   18.90
 -10   8   0   21.10    8.10
  11   8   0   -9.20   22.10
 -11  -8   0  -16.80   11.40
 -11  -8   0  -14.40   11.80
  11  -8   0   19.60   17.30
 -11   8   0   -5.80   13.70
  12  -8   0    7.00   18.80
 -12  -8   0   16.80   12.30
  12   8   0   -0.40   13.90
 -12   8   0  -23.40   12.70
 -12  -8   0   26.40   14.10
   0   9   0   -0.40   11.10
   0  -9   0    4.50    9.90
   0  -9   0   -1.20    9.00
   0   9   0    2.50    8.10
   0  -9   0    5.00    9.70
   0   9   0    6.10    9.30
   1  -9   0  307.67   23.50
  -1   9   0  382.16   23.10
  -1   9   0  383.66   23.80
  -1  -9   0  360.46   22.30
   1  -9   0  369.06   24.30
   1  -9   0  353.46   23.30
  -1   9   0  354.46   24.40
  -1  -9   0  383.66   25.20
   1   9   0  384.96   21.30
   1   9   0  355.86   23.80
  -1  -9   0  355.36   25.20
   1   9   0  350.26   20.30
   1   9   0  382.16   25.50
   2   9   0    8.00   10.40
  -2  -9   0   -7.70    7.90
  -2  -9   0    4.30    9.60
  -2  -9   0    7.50   11.10
  -2   9   0    0.30    9.20
   2  -9   0  -11.20    9.10
  -2   9   0   -5.10    8.70
   2   9   0    7.40    9.00
   2   9   0    2.00    7.80
   2   9   0    0.20    6.70
   2  -9   0   -3.10    8.70
   2  -9   0    4.40   10.50
  -2   9   0    3.40    9.00
   3  -9   0   91.19   16.30
   3   9   0   95.79   10.80
   3   9   0  114.39   16.40
   3  -9   0  117.89   16.30
  -3   9   0   85.39   14.50
   3   9   0   97.69   10.70
  -3   9   0   81.79   12.80
   3   9   0  100.89   16.30
  -3   9   0   78.19   15.30
  -3  -9   0   90.19   16.10
  -3  -9   0   65.29   17.80
   4   9   0   -1.10    5.60
  -4  -9   0   12.10   12.40
   4   9   0   16.00   11.40
  -4  -9   0    3.10   11.60
   4  -9   0    7.80    9.30
  -4   9   0   28.90   12.80
  -4   9   0    2.90    8.90
   4  -9   0   12.40    9.20
   4   9   0    6.50    6.20
  -4   9   0   -3.20    8.30
   4   9   0    4.60   11.40
   4  -9   0   24.30   13.30
   5  -9   0  163.08   17.40
  -5   9   0  188.48   18.50
  -5  -9   0  162.68   19.60
   5   9   0  178.28   21.50
   5   9   0  134.29   16.40
   5  -9   0   87.59   33.20
  -5   9   0  157.78   18.00
  -5  -9   0  209.08   24.00
  -5   9   0  151.98   20.20
   5  -9   0  156.88   17.80
   6   9   0   -3.40   16.20
  -6   9   0   -7.90    8.90
   6   9   0  -20.50   10.50
   6  -9   0    6.20    9.00
   6  -9   0    1.80    8.40
  -6  -9   0   17.30   12.60
  -6   9   0    6.90    9.70
  -6  -9   0    2.40   12.10
  -6   9   0   -7.40   10.50
   6  -9   0   -3.50   12.30
   7  -9   0   73.69   18.40
  -7   9   0   68.19   12.80
  -7  -9   0   76.09   17.40
   7  -9   0   98.79   15.30
  -7  -9   0   78.09   18.10
  -7   9   0   52.59   15.40
  -7   9   0   65.19   12.80
  -7   9   0   64.09   16.80
   7   9   0   86.69   18.20
   7   9   0   90.79   16.80
  -8   9   0    3.90   12.70
  -8  -9   0    8.70   12.80
  -8   9   0   -0.40    8.50
  -8   9   0   -3.30    8.60
   8  -9   0  -18.90   12.40
   8  -9   0  -22.80    7.60
  -8   9   0  -23.30   10.70
  -9   9   0  -11.10   12.10
  -9   9   0    2.10    8.20
  -9   9   0    6.50    8.30
   9   9   0   -6.00   12.50
  -9   9   0    5.80   12.60
   9  -9   0   16.70   15.00
 -10   9   0   -4.20    7.50
 -10   9   0  -26.20   12.00
 -10   9   0    1.70    7.20
  10   9   0  -19.50   11.50
 -10  -9   0   23.60   15.80
 -10  -9   0  -27.80   10.80
  10  -9   0  -19.60   14.30
  11   9   0   24.90   16.10
 -11   9   0   36.40   15.50
 -11  -9   0   13.60   13.50
 -11  -9   0   11.70   14.10
  11  -9   0  -12.30   15.00
  12  -9   0    1.40   17.40
 -12  -9   0   -2.50   13.50
 -12  -9   0   -2.70   13.20
  12   9   0   29.00   18.10
 -12   9   0    7.30   16.00
   0  10   0  323.27   22.00
   0  10   0  344.67   24.80
   0 -10   0  345.17   25.30
   0 -10   0  355.06   26.10
   0  10   0  286.67   22.20
   0 -10   0  280.27   25.00
   0  10   0  310.27   25.60
   1 -10   0   15.40   12.00
  -1 -10   0    0.50   11.30
  -1 -10   0   -4.80   10.60
   1  10   0   20.80   13.20
  -1  10   0   -2.90   10.90
  -1  10   0    0.70    8.80
   1  10   0   17.10   10.10
   1  10   0   10.60    9.10
   1  10   0   19.70   11.70
  -1  10   0   14.80   10.70
   1 -10   0   11.20   11.90
  -1 -10   0   23.10   11.00
   1 -10   0   11.80   11.40
  -2  10   0   46.70   13.70
   2  10   0   30.60   10.20
   2 -10   0   27.40   11.00
  -2  10   0   41.20   13.00
   2  10   0   17.30   11.80
  -2 -10   0   26.00   13.80
   2 -10   0   37.60   12.80
   2 -10   0   59.89   14.80
  -2 -10   0   41.00   11.40
   2  10   0   16.80   11.30
  -2  10   0   48.70   11.50
   2  10   0   54.79   10.60
  -2 -10   0   54.79   14.00
   3  10   0   -3.70    7.80
  -3  10   0   -0.50    9.30
   3 -10   0   11.50   12.90
   3  10   0   -5.00    8.70
   3  10   0    4.00    7.30
  -3  10   0    8.40   11.70
  -3  10   0    3.70   10.30
   3  10   0   -9.60   11.60
   3 -10   0   15.50   11.30
  -3 -10   0    6.80   11.60
  -3 -10   0    0.10   12.40
  -4  10   0    2.60   10.20
  -4 -10   0   14.80   12.90
   4  10   0   12.80   10.10
   4  10   0   13.30    7.30
   4 -10   0    6.90   10.10
  -4  10   0  -17.50    9.90
  -4  10   0   -1.00   11.00
   4 -10   0   -4.80   10.40
   4  10   0    2.80   12.10
  -4 -10   0    7.40   12.60
   4  10   0   -0.40    6.50
   5  10   0   15.90   13.40
   5 -10   0   15.50   10.30
  -5 -10   0   -4.80   12.40
   5 -10   0    4.80   13.50
  -5  10   0   -6.30    9.00
   5  10   0   12.90   12.90
  -5  10   0  -23.50    9.80
   5 -10   0    1.70    9.70
  -5  10   0  -18.30    9.00
  -5 -10   0  -11.90   11.90
  -6  10   0    4.20   10.30
  -6 -10   0   -7.40   12.90
   6 -10   0   -7.50    9.30
   6  10   0    1.80   12.70
  -6 -10   0   13.20   13.90
   6 -10   0    1.80   14.40
  -6  10   0   -1.60   10.80
  -6  10   0    5.60   10.60
  -6  10   0    1.70   13.00
   6  10   0    8.30   11.40
  -7  10   0   -3.50    9.10
  -7 -10   0   -1.50   12.70
   7 -10   0   -0.30   13.90
   7  10   0   16.30   13.00
  -7  10   0   -0.60   12.80
  -7 -10   0   -0.10   13.00
  -7  10   0    0.50    9.70
  -7  10   0  -27.80   11.50
   8 -10   0  -21.00   12.00
  -8  10   0    1.50    8.70
  -8  10   0   -9.00    7.90
   8 -10   0   12.10   10.30
  -8  10   0   17.90   13.40
  -8  10   0   11.90   13.90
  -8 -10   0    2.80   13.60
  -8 -10   0   10.50   13.40
   9 -10   0   13.90   14.80
  -9 -10   0    8.20   15.20
  -9  10   0   21.50   14.20
   9  10   0    0.00   13.20
  -9  10   0    1.50    8.80
  -9  10   0   -6.00    7.80
 -10  10   0   -1.90    7.90
  10 -10   0  -11.70   15.70
 -10 -10   0  -15.10   14.20
  10  10   0    7.30   15.60
 -10 -10   0   -7.20   14.20
 -10  10   0    7.00    8.40
 -10  10   0    2.30   13.30
  11  10   0   20.70   17.20
 -11 -10   0    3.90   14.20
 -11  10   0   26.60   16.20
  11 -10   0   -5.40   18.50
 -11  10   0   11.90    8.20
 -11 -10   0   11.00   14.60
   0  11   0   -9.80   10.30
   0 -11   0   -2.00   11.00
   0  11   0    5.10    9.30
   0 -11   0   10.10   11.40
   0  11   0   -1.40    9.60
   0 -11   0  -13.80   10.20
   0  11   0    4.70   11.10
   1 -11   0   43.30   13.20
  -1  11   0   27.10   13.80
   1  11   0    9.20    9.80
  -1 -11   0   45.60   13.60
  -1 -11   0   15.20   12.90
   1 -11   0   40.60   14.70
   1  11   0   26.10   12.80
  -1  11   0   38.60   12.80
  -1  11   0    7.50   12.00
  -1 -11   0   25.50   15.00
   1 -11   0   15.80   12.70
  -1  11   0   20.30   10.60
   1  11   0   33.40   11.90
   2 -11   0    4.40   11.20
  -2  11   0  -19.30    9.10
  -2  11   0    2.90   11.70
   2  11   0   13.10   16.40
   2  11   0   -5.40    9.20
   2 -11   0  -15.30    9.70
   2 -11   0    1.20   12.20
  -2  11   0  -12.90   10.50
  -2  11   0    4.60   11.20
  -2 -11   0   -7.70   13.10
   2  11   0   -0.50    8.50
   2  11   0   -2.40   12.20
  -2 -11   0  -17.10   11.40
  -3  11   0   41.00   12.80
   3  11   0   45.70   10.80
   3 -11   0   41.30   13.80
  -3  11   0   28.70   13.20
  -3  11   0   67.79   15.50
  -3 -11   0   48.40   17.00
   3 -11   0   74.89   17.30
   3  11   0   61.89   15.90
   3  11   0   47.40   10.50
   3  11   0   53.89   16.80
  -3 -11   0   45.60   15.80
  -4  11   0    0.60   11.60
   4  11   0   16.10    9.40
   4 -11   0   -9.30   13.90
  -4 -11   0    7.20   13.80
   4 -11   0   23.70   15.00
  -4  11   0    0.60   10.40
   4 -11   0   24.20   12.90
   4  11   0    2.80   13.60
   4  11   0   10.90    7.50
  -4 -11   0    2.60   13.20
  -4  11   0    8.50   12.50
   4  11   0    0.80   12.40
   5 -11   0   62.59   14.40
  -5 -11   0   41.60   16.40
  -5  11   0   33.60   12.60
  -5  11   0   67.09   16.60
   5 -11   0   60.09   18.60
  -5  11   0   29.40   15.40
  -5  11   0   45.00   12.90
  -5 -11   0   64.89   16.90
   5  11   0   64.49   16.30
   6 -11   0   17.00   14.70
  -6 -11   0   -8.70   13.60
  -6  11   0   -7.60   10.00
  -6  11   0   -6.00    9.50
   6  11   0    1.30   10.10
   6  11   0   15.30   13.70
  -6  11   0  -18.40   10.60
  -6  11   0    3.70   10.40
  -6 -11   0    7.50   13.10
   6 -11   0   11.80   10.70
  -7  11   0   10.60   12.60
   7  11   0   17.10   13.80
  -7 -11   0   33.80   15.90
  -7 -11   0   14.80   15.10
  -7  11   0    3.50   13.20
  -7  11   0   49.60   12.50
   7 -11   0    0.90   11.30
   7 -11   0   33.70   16.80
  -7  11   0   26.40   11.50
  -8  11   0    7.80    9.30
   8 -11   0   17.80   14.80
   8 -11   0    4.50   10.20
  -8  11   0    5.60   13.20
  -8 -11   0    7.30   13.90
  -8  11   0    3.50    9.50
   8  11   0   21.40   17.60
  -8 -11   0  -10.20   12.60
   9 -11   0   -4.40   18.60
  -9  11   0  -11.50    8.30
  -9  11   0  -13.30    8.80
  -9 -11   0   -4.10   12.90
  -9  11   0   -6.80   15.90
  10  11   0   -2.10   14.80
 -10  11   0   26.30   10.00
 -10 -11   0    2.30   15.80
 -10  11   0   12.40   14.80
 -10 -11   0    2.90   19.60
 -10  11   0    7.80    9.20
  10 -11   0   13.90   16.70
 -11  11   0   15.40    9.00
 -11  11   0    3.80    9.10
 -11 -11   0    8.50   17.40
  11  11   0   14.60   17.60
   0  12   0   88.89   19.00
   0  12   0  111.79   17.30
   0 -12   0  105.79   18.90
   0 -12   0  107.09   21.00
   0 -12   0   87.09   17.40
   0  12   0   91.89   16.30
   0  12   0  114.59   19.60
  -1  12   0    2.40   10.60
   1  12   0  -21.80    9.80
   1  12   0    8.60   10.00
   1  12   0   -2.30   10.90
  -1 -12   0  -15.20   11.00
   1 -12   0   16.00   13.40
   1 -12   0   -9.60   11.60
   1  12   0   13.50   13.20
   1 -12   0  -11.30   10.90
  -1  12   0   -9.20    9.70
  -1 -12   0   -1.50   12.70
  -1 -12   0    5.80   11.10
  -1  12   0   -2.70   10.20
  -1  12   0   -1.60   11.60
   2  12   0   37.60   12.00
   2  12   0   55.79   17.40
  -2 -12   0   49.00   15.80
   2 -12   0   62.49   15.80
  -2  12   0   19.40   13.00
   2  12   0   38.80   12.30
  -2  12   0   59.69   18.60
  -2 -12   0   59.79   17.20
  -2  12   0   39.30   14.20
  -2  12   0   16.70   12.80
   2 -12   0   33.30   14.90
   2  12   0   27.40   11.70
   3  12   0   -6.20    8.70
  -3 -12   0    0.50   12.70
   3 -12   0  -17.30   11.10
   3 -12   0    4.60   13.70
   3  12   0    6.10    9.60
   3  12   0  -24.00    9.10
  -3  12   0   -7.00   11.10
  -3  12   0   12.40   11.40
  -3 -12   0   -5.10   12.80
  -3  12   0  -15.30   11.20
   3 -12   0   -8.60   20.80
   3  12   0    2.70   25.70
  -3  12   0   10.00   10.70
  -4  12   0   -3.40   12.50
   4  12   0   -4.60    9.50
   4  12   0   -1.00    7.90
  -4  12   0    2.80   12.90
   4 -12   0   12.40   13.70
  -4 -12   0  -11.40   13.90
   4  12   0   -5.50    7.50
   4  12   0    8.80   13.60
  -4  12   0    7.70   11.10
  -4  12   0    5.10   12.60
  -4 -12   0   14.40   14.70
  -5  12   0    8.40   13.60
   5 -12   0  -25.40   11.60
  -5  12   0   21.40   12.50
  -5 -12   0  -14.00   12.40
  -5  12   0   11.40   13.00
   5  12   0   -2.70   13.30
   5 -12   0    5.80   11.30
  -5 -12   0  -13.90   13.10
   5  12   0   -0.60    6.50
   5  12   0   -0.60    6.50
   5  12   0   12.50   14.20
  -5  12   0    7.10   12.90
  -6  12   0    6.00   12.70
  -6  12   0    0.60   10.20
  -6  12   0    4.80   10.30
   6 -12   0    7.00   10.80
  -6 -12   0    5.10   13.20
  -6  12   0   20.60   14.20
  -6 -12   0   19.30   16.90
   6 -12   0   21.20   14.40
   6  12   0    0.50   13.40
   7 -12   0    3.90   12.20
  -7 -12   0   26.10   16.80
  -7  12   0   -1.60    9.70
  -7 -12   0    6.60   14.70
   7 -12   0    4.90   13.90
  -7  12   0    4.10    9.20
  -7  12   0  -13.50   11.40
   7  12   0   -0.80   12.70
  -8 -12   0   10.10   14.30
  -8  12   0   35.90   20.70
  -8  12   0   16.90   10.60
   8  12   0   16.50   14.50
  -8  12   0   13.60   10.20
  -8 -12   0   28.40   18.00
   8 -12   0   10.30   11.60
   8 -12   0   31.40   27.90
   9  12   0  -14.10   14.70
  -9  12   0   18.50   10.60
  -9  12   0   -6.90    8.80
  -9 -12   0   29.50   16.30
  -9  12   0  -20.90   12.10
   9 -12   0   25.70   17.30
 -10  12   0   -0.70    8.30
 -10 -12   0   -6.60   15.00
 -10  12   0   -1.70    8.60
   0 -13   0  -12.60   12.10
   0  13   0   -6.10   12.10
   0 -13   0  -10.40   11.80
   0  13   0   17.30   11.20
   0 -13   0   10.20   12.90
   0  13   0    9.00   12.50
   0  13   0    7.40   21.50
  -1  13   0   -5.90   12.30
   1  13   0   -7.80   12.80
  -1  13   0    3.50   14.00
  -1 -13   0  -12.10   12.20
   1 -13   0   -5.10   24.40
  -1  13   0   11.30   14.00
   1  13   0    1.90   11.10
  -1  13   0  -12.70   10.00
  -1 -13   0   -7.00   12.50
   1 -13   0   -6.30   11.50
   1  13   0   -1.40    9.80
   1 -13   0  -19.60   11.80
   1  13   0    1.90   11.00
   2  13   0    0.60   15.00
   2 -13   0   -3.70   11.90
  -2  13   0    2.40   11.30
   2 -13   0   10.00   13.20
   2  13   0   21.20   15.00
  -2  13   0   -1.20   11.80
   2 -13   0   16.50   14.10
  -2 -13   0   -1.90   12.60
  -2  13   0    2.60   13.60
  -2  13   0   -8.50   10.80
   2  13   0   -9.50   10.60
   2  13   0   16.30   14.30
  -2 -13   0   18.00   15.30
   3  13   0    9.10   15.00
   3  13   0  -10.20   10.80
   3  13   0    6.60    9.30
  -3  13   0   -2.60   11.90
  -3  13   0   13.70   11.00
  -3 -13   0   -1.40   13.90
   3  13   0   14.70   10.60
  -3  13   0   24.70   13.60
  -3  13   0    5.00   11.30
   3 -13   0    5.80   14.60
   3 -13   0   44.40   14.50
  -3 -13   0   19.60   14.80
   4  13   0   12.20    9.30
   4  13   0    7.70   25.70
  -4  13   0   -3.20   10.60
   4 -13   0    0.60   14.00
  -4  13   0   -5.30   12.00
   4  13   0   14.60    9.10
  -4 -13   0   10.90   15.90
  -4  13   0   15.60   14.20
  -4 -13   0  -15.20   11.60
  -4  13   0   10.00   13.80
   5  13   0   18.80   15.10
   5 -13   0   18.60   13.20
   5  13   0   -7.50    7.20
   5  13   0    4.80    9.70
  -5  13   0   18.20   10.60
  -5  13   0   -1.40   12.80
   5  13   0   14.50    7.40
  -5  13   0   19.00   14.70
  -5 -13   0   23.10   15.40
  -5 -13   0   -1.00   13.50
   5 -13   0   27.80   15.30
   6 -13   0    3.20   15.60
  -6  13   0  -16.60    9.20
   6  13   0   -2.20   13.10
   6 -13   0  -10.40   11.20
  -6  13   0   -4.70    9.10
  -6  13   0  -16.20   12.10
  -6 -13   0   -2.10   13.00
  -7  13   0  -12.90    9.40
   7 -13   0   15.80   14.40
  -7 -13   0    8.20   14.80
  -7 -13   0    4.80   13.40
  -7  13   0   -9.70   10.20
   7  13   0  -15.10   14.70
   8 -13   0   -3.30   12.20
  -8  13   0   22.80   11.10
   8  13   0  -12.60   12.90
  -8  13   0   -8.60    9.20
   8 -13   0   -9.20   14.70
  -8  13   0   29.10   15.30
  -8 -13   0    2.30   16.20
  -9  13   0    7.80   10.30
  -9  13   0  -14.90    9.20
   9  13   0   -7.90   14.70
  -9 -13   0  -11.30   13.50
 -10  13   0   -1.20    9.60
 -10 -13   0   -5.10   15.60
 -10 -13   0    2.60   16.00
 -10  13   0   13.90   10.50
   0  14   0  115.09   18.70
   0 -14   0   87.99   20.30
   0  14   0   84.69   16.50
   0 -14   0  130.29   20.50
   0  14   0   85.59   18.00
   0  14   0   99.49   19.30
   0 -14   0   68.89   29.50
   1 -14   0  -14.80    9.90
  -1  14   0    0.10   11.70
  -1  14   0    5.20   12.90
  -1 -14   0   -3.80   17.30
   1  14   0   -0.20   11.20
   1 -14   0   -7.40   14.00
   1  14   0    0.50   13.50
   1  14   0   11.60   13.50
   1 -14   0   -0.30   12.40
   1  14   0   -2.10   10.50
  -1  14   0    4.30   12.90
  -1 -14   0    0.10   13.70
  -1  14   0   -6.70   11.70
  -2 -14   0   27.00   16.90
   2 -14   0   47.50   16.20
  -2  14   0   51.19   14.30
  -2  14   0   44.20   15.00
  -2  14   0   52.59   16.40
   2 -14   0   63.59   16.70
   2  14   0   42.90   13.30
  -2  14   0   47.80   15.50
   2  14   0   39.20   13.40
   2  14   0   85.69   16.10
  -2 -14   0   66.89   18.30
   2  14   0   44.00   17.00
  -3  14   0    5.60   13.00
   3 -14   0   -7.40   12.40
   3 -14   0   -0.30   11.70
  -3 -14   0   -4.80   14.10
   3  14   0    0.30   10.10
  -3  14   0    2.20   13.30
   3  14   0   20.20   14.30
  -3  14   0   27.60   12.90
   3  14   0    5.40   10.50
  -3  14   0    8.80   12.60
   3  14   0  -12.00   12.30
  -3 -14   0   14.00   15.20
   4  14   0    8.90   15.00
   4  14   0  -21.80    8.30
  -4 -14   0   -8.40   14.20
  -4  14   0  -11.60   11.50
   4  14   0  -10.90   10.40
  -4 -14   0  -19.00   12.60
   4 -14   0  -13.10   13.30
  -4  14   0   19.50   12.40
   4  14   0   -1.00    9.10
  -4  14   0   -2.50   13.70
  -4  14   0   24.90   11.40
   5  14   0   -6.70    8.00
  -5 -14   0  -19.00   14.10
  -5  14   0  -18.50   12.80
   5 -14   0  -12.80   13.50
  -5  14   0  -12.20   10.70
  -5  14   0  -17.80    9.10
  -5 -14   0  -14.30   12.90
   5 -14   0  -13.40   12.20
  -6 -14   0   19.10   16.70
  -6  14   0    9.40   11.50
  -6  14   0   23.70   12.50
   6 -14   0   16.40   14.30
   6  14   0   42.10   17.90
  -6 -14   0   37.20   18.80
   7 -14   0   10.10   17.70
  -7 -14   0   21.00   20.70
   7  14   0  -20.90   15.60
  -7  14   0   -9.80   10.70
  -7  14   0   -4.80   14.60
  -7 -14   0    5.40   13.80
   7 -14   0   -3.10   13.70
  -7  14   0   -7.30   10.20
   8  14   0   10.30   18.80
  -8  14   0   16.80   11.50
  -8  14   0   20.20   12.00
  -8 -14   0   21.60   18.10
   8 -14   0   -2.80   14.70
   9  14   0   18.90   18.40
  -9  14   0   -7.80   11.20
  -9 -14   0   19.70   17.30
  -9  14   0   -1.50    9.10
   0  15   0   11.60   13.60
   0  15   0  -14.10   13.10
   0  15   0   -1.90   11.90
   0  15   0   -8.70   11.40
   0 -15   0   -2.40   14.10
  -1 -15   0    3.00   14.30
   1 -15   0   20.50   14.00
  -1  15   0   -8.30   12.40
  -1  15   0   23.40   14.40
   1  15   0    7.20   15.70
   1  15   0   -7.80   12.70
  -1 -15   0   19.10   15.50
   1  15   0   -7.10   10.80
   1  15   0   -1.50   11.90
  -1  15   0  -10.30   11.80
  -1  15   0    2.40   12.40
   1 -15   0  -30.10   11.40
   2 -15   0    1.60   13.80
   2  15   0   -5.20   12.20
  -2  15   0   -8.10   11.20
   2  15   0   20.50   15.20
   2  15   0   -5.30   11.70
  -2  15   0  -22.20   12.10
   2  15   0  -19.40   10.20
  -2 -15   0   -2.00   15.10
   2 -15   0   20.40   14.10
  -2  15   0   -1.00   12.80
  -2 -15   0    8.10   14.00
  -2  15   0  -13.60   11.90
  -3  15   0   13.00   13.60
   3 -15   0   33.30   15.40
   3 -15   0   -2.50   13.70
  -3  15   0   12.40   13.30
   3  15   0   18.60   12.20
  -3 -15   0   18.50   16.40
   3  15   0   16.10   16.70
   3  15   0   -1.60   10.70
  -3 -15   0   55.19   18.90
  -3  15   0  -12.30   10.90
   3  15   0  -17.80   11.60
  -3  15   0   12.90   14.80
   4  15   0  -14.50   14.80
  -4 -15   0   -6.00   14.30
  -4  15   0   24.60   13.60
  -4  15   0   -6.10   13.40
   4  15   0   -5.30   12.40
   4  15   0    2.80   10.00
  -4 -15   0   29.30   17.50
  -4  15   0    9.30   12.50
   4 -15   0   11.60   17.30
   4  15   0   -4.60    9.30
   5  15   0    4.30   15.70
   5  15   0    3.20    8.80
   5 -15   0  -13.40   13.50
  -5 -15   0   11.20   17.50
   5  15   0   21.50    9.80
  -5 -15   0   42.90   18.00
  -5  15   0   32.00   18.10
  -5  15   0   11.30   12.10
  -6 -15   0   -5.70   16.80
  -6 -15   0   27.90   15.90
  -6  15   0   -9.20   10.60
   6 -15   0    7.70   15.20
   6 -15   0   -7.70   14.40
  -6  15   0    9.60   15.20
  -6  15   0  -22.40   11.00
  -7 -15   0    0.30   15.50
  -7 -15   0   36.60   18.80
  -7  15   0   28.20   12.80
   7  15   0    1.30   17.50
   7 -15   0  -25.60   14.10
  -7  15   0    0.00   10.70
   8  15   0   -1.90   17.70
  -8  15   0   -4.50    9.00
  -8 -15   0  -37.80   17.30
   8 -15   0   -2.20   19.30
  -8  15   0  -12.40   11.10
   0  16   0  -16.00   12.90
   0 -16   0    0.10   16.70
   0  16   0  -20.90   10.30
   0  16   0   -6.80   12.90
   0  16   0   11.00   27.00
  -1  16   0  -11.90   13.90
   1 -16   0   22.60   15.90
   1  16   0   18.30   15.00
  -1  16   0  -10.20   13.70
   1  16   0   20.30   15.10
   1  16   0   -7.60   13.40
  -1 -16   0   13.20   15.80
   1  16   0    0.10   14.50
  -1  16   0  -11.10   13.10
  -1  16   0   -7.40   13.00
  -2  16   0   -8.20   12.40
  -2  16   0   -6.70   13.50
   2  16   0   36.80   14.30
   2  16   0   16.00   14.10
  -2 -16   0   19.60   16.20
  -2 -16   0   58.39   19.80
   2 -16   0  -16.50   14.40
   2  16   0    8.70   15.50
  -2  16   0   20.50   15.40
  -2  16   0   40.70   16.40
  -3 -16   0  -19.00   15.60
  -3  16   0    0.60   13.30
   3 -16   0   83.99   22.10
   3  16   0  -24.80   14.90
  -3  16   0    9.30   14.40
  -3  16   0  -12.50   10.80
   3  16   0    3.50   12.00
  -3 -16   0   -7.00   15.00
   3 -16   0   19.70   16.00
   3  16   0    1.70   11.50
   3  16   0   19.30   18.10
   4  16   0    1.40   16.00
   4 -16   0   16.30   16.70
  -4 -16   0   -4.30   14.70
  -4  16   0   -0.30   14.00
  -4  16   0   -8.10   12.90
   4 -16   0  -22.90   14.50
   4  16   0   16.10   11.50
  -4  16   0   18.20   14.20
  -5  16   0    0.30   13.50
  -5  16   0   -7.30   13.40
   5 -16   0   -4.20   15.00
  -5 -16   0   -1.90   17.20
   5  16   0    2.00   10.50
   5 -16   0  -25.30   13.00
   5  16   0   -2.30   17.20
  -5  16   0    9.00   12.80
   5  16   0   -2.40    8.90
  -5 -16   0    9.00   18.50
  -6  16   0    1.70   11.50
   6  16   0   11.90   18.30
  -6 -16   0  -11.20   15.70
   6 -16   0   38.90   19.90
  -6 -16   0    6.60   19.30
  -6  16   0   -8.80   12.60
   0 -17   0  -16.00   14.70
   0  17   0    7.20   16.70
   0  17   0    4.70   15.20
   0  17   0   11.20   13.80
   0  17   0  -20.00   14.60
   1  17   0   17.50   15.20
  -1  17   0    3.80   13.20
  -1  17   0  -15.30   12.50
   1  17   0   11.70   12.90
  -1 -17   0    4.60   15.70
   1 -17   0  -24.30   14.40
   1  17   0    3.30   14.20
   1  17   0    9.10   14.50
  -1  17   0   -5.70   14.00
  -1  17   0   13.70   15.40
   2  17   0   15.70   13.10
  -2 -17   0   11.50   15.70
  -2  17   0   10.20   13.40
  -2  17   0  -18.60   14.40
   2  17   0   12.30   14.50
   2  17   0   18.90   16.60
   2 -17   0   -1.70   16.30
  -2  17   0   -7.70   15.00
   2  17   0  -29.40   12.40
   3  17   0   24.40   13.30
  -3 -17   0   -5.30   14.70
  -3  17   0   31.10   16.90
  -3  17   0   11.90   15.00
   3  17   0   18.90   18.30
  -3  17   0   40.20   16.70
   3  17   0   34.20   15.30
   3 -17   0   18.20   18.80
  -4 -17   0  -15.70   18.80
  -4  17   0   20.20   15.40
  -4 -17   0  -15.10   14.90
   4  17   0   -0.50   11.40
   4  17   0   26.00   17.50
  -4  17   0   -0.90   13.40
  -4  17   0   -8.90   13.80
   4 -17   0    3.80   30.10
   4  17   0   -9.10   13.00
   0  18   0  -14.70   13.80
   0  18   0   10.90   15.90
   0  18   0    7.70   14.60
   0  18   0  -10.60   20.80
   0 -18   0   44.30   19.00
   1  18   0   -8.20   15.90
   1  18   0   -3.00   15.60
  -1  18   0   16.70   16.30
  -1  18   0  -19.10   13.40
  -1  18   0   20.40   16.10
  -1 -18   0   -1.10   15.20
   1 -18   0   -1.40   15.40
   1  18   0    0.50   15.20
  -2   0   1   -2.80    1.80
   2   0   1   -1.40    3.00
  -2   0  -1    0.90    2.50
  -2   0   1    2.20    2.50
   2   0  -1   -0.40    1.60
   2   0  -1    3.00    1.70
   2   0  -1    1.80    2.80
  -2   0  -1   -1.40    2.70
  -2   0   1   -0.40    1.80
  -3   0   1   -0.40    4.00
  -3   0   1    2.00    3.10
   3   0  -1    1.00    4.50
  -3   0   1    0.60    3.30
   3   0  -1   -2.80    2.50
  -3   0  -1    6.00    4.70
   3   0   1   -0.80    5.20
  -3   0  -1    3.20    4.90
  -4   0   1    6.80    4.50
  -4   0  -1    6.30    6.10
  -4   0   1    2.70    5.60
   4   0  -1   -5.90    3.30
  -4   0  -1   -0.30    5.80
   4   0  -1    1.90    5.90
   4   0  -1   -2.10    3.40
  -4   0   1    2.30    3.90
   4   0   1    1.40    6.30
  -5   0   1   -4.00    3.70
  -5   0   1   -5.50    4.20
  -5   0   1    2.40    5.80
  -5   0  -1   -4.60    5.70
   5   0  -1   -2.40    3.30
   5   0  -1   -1.90    5.90
  -5   0  -1   -7.30    5.80
   5   0   1    1.50    6.40
   6   0  -1  -11.80    6.30
  -6   0   1   -1.20    4.30
  -6   0  -1   -4.20    6.80
  -6   0   1    1.30    4.60
  -6   0   1    4.30    6.30
  -6   0  -1    7.40    7.20
   6   0   1    7.40    7.80
  -7   0  -1    5.40    7.70
  -7   0  -1    5.00    7.40
   7   0  -1   -4.90    8.20
   7   0   1    5.50    8.60
  -7   0   1   -4.30    4.70
  -7   0   1   -2.80    6.70
  -7   0   1    1.20    5.10
   8   0  -1    9.30   10.50
  -8   0   1    7.60    8.80
  -8   0  -1    3.40    8.70
   8   0   1    1.70   10.20
  -8   0   1    4.10    9.30
  -8   0  -1  -15.00    8.50
  -8   0   1   -8.90    5.70
  -9   0   1    5.50   10.20
   9   0  -1   34.20   13.20
  -9   0   1   13.50   10.60
  -9   0  -1    7.50   10.90
  -9   0  -1    6.20   10.00
 -10   0   1   -4.70   10.60
 -10   0  -1    3.70   15.80
  10   0  -1    5.80   11.80
 -10   0  -1   39.20   12.60
 -10   0   1   16.90   18.20
 -11   0  -1    1.80   12.30
 -11   0   1    9.90   11.70
 -11   0  -1   -0.60   11.70
 -11   0   1    1.90   12.00
 -12   0   1  -10.80   11.70
 -12   0   1   -4.30   11.40
 -12   0  -1  -13.70   11.80
 -12   0  -1   -9.70   11.40
 -13   0   1  -11.90   11.30
 -13   0  -1   -2.80   12.60
 -14   0   1  -39.20   13.30
 -14   0   1    1.20   12.30
 -14   0  -1   -7.20   12.50
 -14   0  -1  -23.50   13.60
  -2   1   1 2862.71   78.39
  -2  -1  -1 2795.12   76.49
  -2   1   1 2821.22   75.79
  -2  -1  -1 2744.93   75.59
  -2  -1  -1 2678.53   77.59
   2   1  -1 2764.92   75.69
   2   1  -1 2863.21   76.69
  -2  -1  -1 2892.91   75.89
  -2   1   1 2784.32   75.79
   2  -1   1 2477.85   77.99
   2  -1  -1 2838.22   75.69
   2  -1  -1 2813.62   75.69
  -2  -1   1 2768.62   75.59
   2   1   1 2808.22   76.39
  -2   1  -1 2951.90   78.79
  -2  -1   1 2852.21   77.09
   2  -1  -1 2492.05   77.79
   2   1   1 2466.85   77.89
  -3   1   1    4.30    5.40
  -3   1   1    9.10    3.40
   3   1  -1    8.70    3.90
   3   1  -1    6.20    3.80
   3   1  -1    2.70    4.00
  -3   1   1    1.90    2.90
  -3  -1  -1    3.90    4.10
  -3  -1  -1   14.90    4.40
  -3  -1  -1    4.30    3.80
  -3  -1  -1    7.30    3.80
   3  -1   1    7.10    5.90
   3   1   1    6.30    3.50
  -3  -1   1    4.10    3.70
  -3  -1   1    5.70    3.90
  -3  -1   1    7.50    4.20
   3   1   1    9.50    3.70
   3  -1  -1    8.50    3.00
   3  -1  -1    7.10    5.60
  -3   1  -1    9.70    5.60
  -4   1   1  787.62   28.70
  -4  -1  -1  749.62   26.20
  -4   1   1  799.92   24.10
   4   1  -1  783.12   25.30
   4   1  -1  773.42   26.10
   4   1  -1  777.62   25.40
  -4  -1  -1  835.32   25.40
  -4  -1  -1  788.12   25.40
  -4   1   1  800.92   24.30
   4  -1   1  815.32   29.50
   4   1   1  830.72   26.70
  -4  -1   1  764.52   25.80
  -4  -1   1  767.92   25.90
   4   1   1  796.42   24.70
   4   1   1  780.52   24.80
   4  -1  -1  771.32   28.90
  -4   1  -1  817.22   29.40
  -4  -1   1  798.72   26.20
  -5  -1  -1  328.47   13.90
  -5  -1  -1  328.37   14.30
   5   1  -1  334.87   13.70
  -5   1   1  330.97   17.80
   5   1  -1  318.47   13.50
  -5  -1  -1  314.97   15.50
  -5  -1  -1  332.57   15.20
   5   1  -1  341.87   15.70
   5  -1   1  310.77   18.10
   5   1   1  330.57   16.00
  -5  -1   1  318.57   14.80
  -5   1  -1  311.67   17.60
  -5  -1   1  338.87   15.20
  -5  -1   1  324.87   14.30
   5   1   1  322.27   13.00
   5  -1  -1  313.77   17.60
   5   1   1  311.87   13.10
   6   1  -1  285.97   16.00
   6   1  -1  276.97   13.10
   6  -1   1  274.47   18.40
   6   1  -1  270.67   12.80
  -6  -1  -1  280.27   15.40
  -6   1   1  276.37   17.60
  -6  -1  -1  286.57   15.50
  -6  -1  -1  295.17   13.80
  -6   1   1  279.47   12.30
  -6  -1  -1  281.67   13.70
   6   1   1  300.37   12.30
  -6   1  -1  278.87   17.20
   6  -1  -1  253.37   17.50
   6   1   1  270.57   12.00
  -6   1  -1  255.57   17.60
  -6  -1   1  293.97   15.40
  -6  -1   1  275.97   14.20
  -6  -1   1  304.07   14.10
   6   1   1  277.27   16.50
  -7  -1  -1   62.79    7.80
   7   1  -1   58.19    7.00
   7  -1   1   68.59   12.90
  -7  -1  -1   55.19    9.80
  -7  -1  -1   63.19    7.70
   7   1  -1   60.89    6.90
   7   1  -1   42.00    9.90
  -7   1   1   60.59   11.30
  -7  -1  -1   53.99    9.90
  -7   1  -1   56.39   11.30
   7  -1  -1   64.29   11.80
  -7  -1   1   59.69    9.60
  -7  -1   1   68.79    8.50
  -7  -1   1   45.40    7.60
  -7   1  -1   63.39   11.00
   8   1  -1   11.10    5.80
   8   1  -1    3.50    5.10
  -8   1   1    8.30    9.40
   8  -1   1   13.90   11.40
  -8  -1  -1   11.00    9.30
  -8  -1  -1   15.30    6.80
  -8  -1  -1    8.10    8.40
  -8  -1  -1    8.10    6.30
   8   1  -1   -0.10    9.40
  -8  -1   1   10.30    7.10
  -8  -1   1    8.70    8.80
  -8  -1   1   12.30    8.90
  -8   1  -1   16.60   10.60
  -8  -1   1   10.70    6.90
  -8   1  -1   -4.90    8.90
   8  -1  -1   22.40   12.00
   9  -1   1    8.00   11.70
  -9   1   1    4.20   17.70
  -9  -1  -1    0.20    9.80
   9   1  -1    7.60   11.20
  -9  -1  -1    3.70    9.20
  -9   1   1    0.00   10.20
  -9  -1   1   12.10    9.10
  -9   1  -1   -1.80   10.30
  -9  -1   1    0.80    7.20
  -9  -1   1  -12.40    9.00
   9  -1  -1    9.40   12.40
  -9  -1   1    3.30    7.30
  -9   1  -1   14.60   18.20
 -10   1   1   21.70   12.70
 -10   1   1   28.00   12.40
 -10  -1  -1   33.10   12.20
 -10  -1  -1   26.30   11.60
 -10   1  -1   25.30   13.10
 -10  -1   1   25.20    8.40
 -10  -1   1   28.00   11.60
 -10  -1   1   36.40    9.20
 -10  -1   1   36.10   12.30
  10  -1  -1   38.40   15.30
 -10   1  -1   30.00   13.00
 -11   1   1   17.40   12.20
 -11  -1  -1   33.60   12.50
 -11   1   1    5.40   11.80
 -11  -1   1   13.10   11.50
 -11   1  -1    7.60   11.60
 -11   1  -1   12.50   12.80
  11  -1  -1   24.70   14.20
 -12   1   1   26.40   21.80
 -12  -1  -1   14.40   11.50
 -12   1   1   -7.00   12.20
 -12  -1  -1   16.20   12.70
 -12  -1   1    6.70   11.80
 -12   1  -1    7.00   13.10
 -12  -1   1   28.30   12.50
 -12   1  -1  -14.80   19.90
 -13  -1  -1  -15.00   10.90
 -13   1   1    9.10   13.40
 -13   1   1    6.30   14.20
 -13  -1  -1    2.70   12.90
 -13  -1   1   -2.70   11.00
 -13   1  -1   14.30   13.80
 -13  -1   1  -15.80   11.20
 -13   1  -1   -1.50   15.00
 -14   1   1    2.50   14.10
 -14  -1  -1    4.80   14.60
 -14  -1  -1  -22.20   11.80
 -14   1   1  -23.00   16.00
 -14  -1   1  -14.50   13.20
 -14   1  -1  -27.70   16.40
 -14   1  -1   -8.50   13.00
 -14  -1   1   -9.20   13.90
   0  -2  -1 4010.10  110.59
   0   2   1 3691.83  116.79
   0   2  -1 4561.04  113.09
   0  -2   1 3493.45  110.49
   0   2  -1 4364.06  113.69
   1   2  -1  249.28   10.60
   1   2  -1  282.87    9.10
  -1  -2  -1  262.47   11.10
  -1  -2  -1  268.47   11.20
  -1   2   1  280.37   10.90
  -1   2   1  312.77   11.90
  -1  -2  -1  297.87    9.10
   1  -2   1  315.97   12.20
   1  -2   1  260.37   10.10
  -1  -2   1  302.37    9.10
  -1   2  -1  273.97   10.30
   1  -2  -1  260.87   10.50
  -1   2  -1  307.27   12.00
  -1  -2   1  282.87   11.20
  -1  -2   1  276.87   11.10
  -1   2  -1  254.67   10.10
   1  -2  -1  332.37   12.10
   1   2   1  251.37   11.30
   2  -2   1  876.41   26.30
   2  -2   1  904.51   26.60
  -2  -2  -1  880.41   28.30
  -2   2   1  882.71   27.20
   2   2  -1  894.81   28.30
  -2   2   1  942.61   30.00
   2  -2   1  922.41   30.10
  -2   2   1  898.81   27.30
   2   2   1  884.21   28.10
  -2   2  -1  886.31   26.60
  -2   2  -1  958.20   30.40
   2  -2  -1  901.31   27.00
  -2  -2   1  892.41   28.40
  -2   2  -1  893.51   26.70
   2  -2  -1  931.81   30.00
   2  -2  -1  902.21   27.20
  -2  -2   1  886.61   28.60
  -3   2   1  263.77   11.10
  -3  -2  -1  272.47    9.70
  -3   2   1  280.87   14.80
  -3  -2  -1  269.47    9.60
  -3  -2  -1  254.07   13.20
   3  -2   1  299.07   15.60
  -3   2   1  263.77   11.30
  -3  -2  -1  292.77   13.20
   3   2  -1  242.48    9.90
   3   2  -1  260.07   12.70
  -3   2  -1  253.17   14.90
  -3  -2   1  254.47   13.00
   3   2   1  269.87   12.60
  -3  -2   1  241.18   15.10
   3  -2  -1  272.47   10.70
   3  -2  -1  269.17   14.90
   3   2   1  255.17   14.90
   3  -2  -1  267.97   10.70
  -3  -2   1  251.77    9.20
  -3   2  -1  278.77   10.40
  -4  -2  -1   27.80    6.50
  -4  -2  -1   23.90    4.80
  -4   2   1   17.40    7.90
  -4  -2  -1   22.00    4.90
   4  -2   1   13.60    8.10
  -4  -2  -1   17.40    5.90
   4   2  -1   14.00    5.40
   4   2  -1   20.60    5.80
   4   2  -1   20.60    4.80
  -4   2   1   19.90    4.90
  -4   2   1   18.60    4.50
   4  -2  -1   29.80    8.90
   4   2   1   25.90    5.70
  -4  -2   1   21.10    6.30
   4   2   1   32.90    5.80
  -4   2  -1   28.10    8.60
  -4  -2   1   20.50    4.30
  -5  -2  -1    6.80    5.40
   5   2  -1    5.20    5.10
   5   2  -1    5.20    4.90
  -5  -2  -1    2.20    4.90
   5   2  -1    2.80    4.70
  -5   2   1    7.80    7.10
   5  -2   1   19.10    8.80
  -5  -2  -1    6.30    4.80
  -5  -2  -1    1.10    5.40
   5   2   1    7.50    4.80
  -5  -2   1    6.80    5.80
   5   2   1    5.20    4.90
  -5  -2   1    7.40    5.90
  -5   2  -1    8.90    7.40
   5  -2  -1    3.70    7.20
  -5  -2   1   12.30    4.60
   6  -2   1   38.90   10.90
   6   2  -1   34.70    7.60
  -6  -2  -1   31.20    6.60
   6   2  -1   41.20    7.20
  -6  -2  -1   38.80    7.40
  -6  -2  -1   31.40    7.00
   6   2  -1   36.40    6.60
  -6   2   1   43.00    9.90
  -6  -2   1   34.70    6.70
   6   2   1   37.70    6.40
   6   2   1   38.60    6.70
  -6   2  -1   45.40   10.50
  -6  -2   1   33.00    7.60
  -6  -2   1   34.30    6.90
   6  -2  -1   42.70   10.70
  -6  -2   1   41.90    8.10
  -7  -2  -1   61.89    9.10
   7   2  -1   53.19    9.80
  -7  -2  -1   60.39    8.70
   7  -2   1   49.50   12.80
  -7  -2  -1   58.49    8.70
   7   2  -1   42.00    7.40
  -7   2   1   54.39   11.80
  -7  -2  -1   56.99    9.10
   7   2  -1   59.89    8.10
  -7  -2   1   71.29    9.80
  -7  -2   1   48.00    8.50
  -7  -2   1   73.19    9.70
   7   2   1   51.39    7.30
  -7  -2   1   78.99    9.10
  -7   2  -1   65.19   11.80
   7   2   1   54.49    7.50
  -7   2  -1   50.39   11.60
   7  -2  -1   76.39   13.70
   8   2  -1   36.60    8.00
  -8  -2  -1   55.39    9.60
   8  -2   1   17.60   12.70
  -8  -2  -1   55.69   11.20
   8   2  -1   34.10    7.80
   8   2  -1   47.30   11.00
  -8  -2  -1   32.40    8.50
  -8   2   1   19.20   20.40
  -8  -2  -1   46.10    9.10
  -8  -2   1   56.59    9.80
   8   2   1   28.70    7.30
  -8   2  -1   31.20   22.20
  -8   2  -1   30.70   11.50
   8   2   1   32.70    7.60
  -8  -2   1   34.40   10.50
  -8  -2   1   39.50    9.20
   8  -2  -1   42.60   13.80
  -8  -2   1   46.00    9.00
  -9  -2  -1   52.09   11.60
   9  -2   1   34.80   14.80
  -9  -2  -1   63.49   10.50
   9   2  -1   41.50    8.20
  -9   2   1   21.20   11.90
  -9   2   1   68.69   14.60
   9   2  -1   40.80    8.90
  -9  -2  -1   49.60   10.90
  -9  -2  -1   61.19   10.30
  -9   2  -1   60.89   14.20
  -9  -2   1   77.39   11.50
  -9  -2   1   47.80   10.10
   9  -2  -1   54.89   15.00
  -9   2  -1   57.39   13.90
  -9  -2   1   59.29   11.40
  -9  -2   1   49.60   10.60
 -10  -2  -1   24.10    8.70
 -10  -2  -1   21.70    9.80
 -10   2   1   26.20   13.10
  10  -2   1    8.20   13.50
 -10  -2  -1    5.80    8.40
 -10   2   1   11.90   12.40
 -10  -2  -1   10.10   10.70
 -10  -2   1    6.80    8.70
 -10   2  -1   12.10   12.50
  10  -2  -1   -5.30   13.20
 -10  -2   1   14.10   10.00
 -10  -2   1    7.30    9.10
 -10  -2   1   -3.40    8.50
 -10   2  -1   17.50   12.50
 -11  -2  -1   -2.50    8.00
 -11  -2  -1    5.10    7.80
 -11  -2  -1   -6.50    9.10
 -11   2   1   -5.50   21.90
 -11   2   1    2.90   12.10
 -11  -2  -1   -9.50    9.50
  11  -2  -1   -2.20   22.80
 -11  -2   1    5.90    8.00
 -11   2  -1   -8.10   11.10
 -11  -2   1    2.90    9.00
 -11   2  -1   -2.30   20.20
 -11  -2   1   -2.10    9.70
 -11  -2   1   -5.90    8.80
 -12  -2  -1   25.40   12.30
 -12   2   1   -9.60   11.90
 -12   2   1   17.50   13.70
 -12  -2  -1   -8.10    9.50
 -12   2  -1   20.00   15.10
 -12  -2   1   -2.50    7.60
 -12  -2   1   -5.60   10.00
 -12  -2   1   -4.40    9.70
 -12  -2   1   -4.90    7.60
 -12   2  -1   17.30   14.20
 -13   2   1    8.60   14.30
 -13   2   1    4.60   14.90
 -13  -2  -1  -15.50   10.80
 -13  -2  -1   10.00   12.10
 -13   2  -1   11.80   12.90
 -13  -2   1   -2.10   11.00
 -13  -2   1    9.50   11.20
 -13   2  -1   16.60   15.60
 -14  -2  -1    5.40   12.40
 -14  -2  -1   -9.80   12.50
 -14   2   1   -1.20   15.30
 -14   2   1   19.10   13.80
 -14  -2   1    9.90   12.30
 -14   2  -1   13.90   18.00
 -14   2  -1   15.00   13.30
 -14  -2   1   -4.00   13.10
   0  -3   1    8.80    3.90
   0  -3  -1    1.30    3.80
   0  -3  -1   -0.90    3.30
   0   3  -1    1.10    3.70
   0   3   1    3.70    4.00
   0  -3   1    2.10    3.80
   0   3  -1    1.60    3.70
   0   3  -1   -4.10    3.40
   0  -3   1    1.20    3.80
   0  -3  -1   -0.90    3.10
   0   3   1    0.70    3.80
   0   3   1   -2.10    3.40
   1   3  -1  224.98   11.80
   1  -3   1  210.38   11.00
  -1  -3  -1  210.78   11.60
   1   3  -1  205.48   12.90
   1   3  -1  210.98   11.40
  -1  -3  -1  245.88    9.30
   1  -3   1  242.08   12.20
  -1   3   1  211.28   11.00
  -1   3   1  225.88   11.60
  -1  -3  -1  212.68   11.70
   1   3  -1  230.18    9.20
  -1   3   1  214.98   11.40
   1  -3  -1  217.18   11.70
  -1   3  -1  201.18   12.20
   1  -3  -1  206.88   11.20
  -1   3  -1  211.78   10.80
  -1  -3   1  213.28   11.50
  -1  -3   1  207.08   11.60
   1   3   1  224.88   12.50
  -1   3  -1  245.48   12.20
   1   3   1  220.18   11.50
   1   3   1  211.08   11.90
   2  -3   1  841.52   27.10
   2  -3   1  872.31   30.30
  -2  -3  -1  857.41   28.90
  -2   3   1  870.51   27.80
  -2  -3  -1  815.02   28.60
   2   3  -1  856.61   28.50
  -2   3   1  841.42   29.80
   2   3  -1  810.82   31.20
   2  -3   1  818.12   26.60
  -2   3  -1  825.32   27.00
  -2  -3   1  862.21   28.70
  -2   3  -1  884.41   30.30
  -2  -3   1  845.22   28.90
   2  -3  -1  841.42   27.40
   2  -3  -1  867.71   30.10
   2   3   1  846.12   28.50
  -2   3  -1  826.52   27.00
  -3  -3  -1  111.99   12.20
  -3   3   1  116.69   10.00
   3  -3   1   87.99   18.70
   3   3  -1  117.09   10.70
  -3   3   1  111.59   12.20
   3  -3   1  111.09    8.00
  -3   3   1  101.39    9.20
   3  -3   1   94.29    8.00
  -3  -3  -1   93.49   11.10
  -3   3  -1  102.59   11.40
   3  -3  -1  115.19    8.90
   3  -3  -1  108.59   20.90
  -3   3  -1  114.29    9.00
  -3  -3   1  103.79   12.00
  -3  -3   1  122.79   11.50
   3   3   1  133.49   10.90
   3  -3  -1  112.89    8.90
  -3   3  -1  111.99    9.20
  -4   3   1  110.49    9.00
  -4  -3  -1  107.19   11.50
  -4   3   1  113.89    9.90
   4   3  -1  112.59   11.20
  -4  -3  -1  109.89   11.60
   4  -3   1  110.79    7.10
  -4   3   1  114.29   12.60
   4  -3   1  120.09   13.30
   4  -3  -1  119.79    8.20
  -4   3  -1  100.49    8.10
   4   3   1  123.09   11.20
  -4   3  -1  121.59    8.80
  -4   3  -1  138.69   13.60
   4  -3  -1  128.49    8.50
  -4  -3   1  129.89   12.00
   4  -3  -1  121.39   13.30
   4   3   1  115.39   11.00
  -5   3   1   13.60    8.50
  -5  -3  -1    8.80    6.30
  -5   3   1    1.30    4.30
  -5  -3  -1    6.50    4.10
   5   3  -1   10.30    6.00
  -5  -3  -1    6.30    4.50
   5  -3   1    8.10    9.00
  -5   3   1    1.60    4.80
  -5  -3  -1   15.20   12.90
   5   3  -1   -0.70    5.40
   5   3   1   15.40    6.20
  -5   3  -1    8.80    8.20
   5   3   1    5.90    5.90
  -5  -3   1   13.10    6.80
  -5  -3   1   11.70    4.00
   5  -3  -1    4.10    8.10
   5  -3  -1    3.60    3.70
  -6  -3  -1   78.59   10.40
   6   3  -1   76.69    9.20
  -6   3   1   97.99   13.80
  -6  -3  -1   85.59   10.50
   6  -3   1   87.69   14.10
  -6  -3  -1   86.09    8.40
  -6  -3  -1   92.69    8.00
   6   3  -1   69.29    9.00
  -6  -3   1   84.49   10.60
  -6  -3   1   75.39    7.60
   6   3   1   90.09    9.50
  -6  -3   1   81.39   10.50
   6  -3  -1   82.89   13.20
   6   3   1  105.59   10.60
  -6   3  -1  106.09   14.20
  -6  -3   1   83.69    8.10
   7   3  -1   13.80    6.60
  -7  -3  -1    9.70    8.10
  -7  -3  -1   13.20    6.70
   7   3  -1    2.50    6.80
   7  -3   1   23.70   12.40
  -7   3   1    2.20    9.10
  -7  -3  -1   10.40    5.60
  -7  -3   1    3.50    5.90
   7  -3  -1   11.30   10.50
   7   3   1   -0.90    5.90
  -7   3  -1    6.00    9.70
  -7  -3   1    7.90    7.90
  -7  -3   1    0.50    7.20
   7   3   1   14.40    6.90
  -7  -3   1   -0.50    5.10
  -7   3  -1   13.00   10.00
   8  -3   1    9.10   12.10
  -8  -3  -1   10.70    8.40
   8   3  -1   -8.20    6.90
  -8   3   1    4.90   10.70
  -8  -3  -1    6.20    7.60
  -8  -3  -1    8.90    8.60
  -8  -3  -1   15.70    6.60
   8   3  -1   -2.50    7.20
   8   3   1   -2.20    6.40
  -8   3  -1    3.00   11.10
  -8  -3   1   -3.60    8.10
  -8   3  -1   17.30   11.20
  -8  -3   1   -3.50    5.80
   8  -3  -1   21.50   13.10
   8   3   1  -10.00    6.20
  -8  -3   1    6.80    8.50
  -8  -3   1   -7.00    6.80
  -9  -3  -1   13.60   11.60
  -9  -3  -1   10.20    9.30
   9   3  -1    0.80    7.50
   9  -3   1    8.60   14.40
   9   3  -1   -7.30    7.00
  -9  -3  -1    0.00    6.90
  -9   3   1  -11.30   10.50
  -9   3   1   -4.90   10.90
  -9  -3  -1    3.00    8.50
  -9   3  -1   11.20   11.70
  -9  -3   1   -3.70    6.80
   9   3   1    5.20    7.30
   9   3   1    7.60    7.50
   9  -3  -1   -2.00   12.70
  -9  -3   1   13.90   10.30
  -9   3  -1   -1.60   11.50
  -9  -3   1   -5.60    8.40
  -9  -3   1    5.30    8.90
 -10  -3  -1    5.40    9.30
  10   3  -1    2.00    7.50
 -10   3   1  -11.40   11.00
 -10  -3  -1    6.70    8.30
 -10   3   1   -6.70   10.90
 -10  -3  -1   10.00    8.50
  10  -3   1   -4.90   15.40
 -10  -3   1   12.10    9.20
 -10   3  -1   -9.90   11.60
 -10  -3   1   11.20    9.30
  10  -3  -1   16.60   16.00
  10   3   1  -12.80    6.00
 -10   3  -1   -2.30   11.80
 -10  -3   1   11.00    8.10
 -10  -3   1   -6.30    8.90
 -11  -3  -1   16.80    9.70
 -11  -3  -1   -8.80    8.00
 -11   3   1    2.50   12.50
 -11  -3  -1    9.80    8.80
 -11   3   1   24.70   12.80
 -11  -3  -1   17.50    9.40
 -11   3  -1    8.80   12.40
 -11  -3   1   -8.90    8.30
 -11  -3   1    9.20    9.40
 -11  -3   1    1.50    8.70
  11  -3  -1    7.30   14.30
 -11  -3   1    4.00    8.60
 -11   3  -1   -6.00   11.40
 -12   3   1   29.70   14.80
 -12  -3  -1   -8.60    9.00
 -12  -3  -1  -13.40    8.90
 -12  -3  -1   -4.70    7.90
 -12   3   1    4.80   13.50
 -12  -3  -1    6.80    9.20
 -12  -3   1   -8.00    8.90
 -12  -3   1   -3.40    9.50
  12  -3  -1  -16.10   14.20
 -12  -3   1   -5.20    8.80
 -12   3  -1   18.90   15.80
 -12  -3   1    0.00    8.60
 -12   3  -1    6.20   13.60
 -13   3   1  -30.60   14.10
 -13  -3  -1   -9.70    9.50
 -13  -3  -1   -8.40    7.00
 -13  -3  -1   -3.20   10.30
 -13   3   1   -6.50   14.10
 -13  -3  -1  -13.40    8.40
 -13   3  -1    3.70   14.60
 -13  -3   1   -8.70    7.80
 -13   3  -1  -23.70   14.10
 -13  -3   1    0.60    9.60
 -13  -3   1   -8.70    9.20
 -13  -3   1   -5.10   10.60
 -14  -3  -1  -11.80   10.70
 -14   3   1   30.80   16.60
 -14  -3  -1    8.60   12.80
 -14   3  -1   36.90   16.60
 -14  -3   1    9.30   13.00
 -14  -3   1    2.30   11.40
   0  -4   1   97.19    9.60
   0   4   1   96.79   10.20
   0  -4  -1   79.49    9.20
   0   4  -1   83.79    8.50
   0   4  -1   65.89    7.30
   0  -4   1  112.89   10.30
   0   4  -1   98.89    9.80
   0  -4  -1   60.69    7.90
   0  -4   1   84.39    9.80
   0   4   1   76.89    9.20
   0   4   1   89.69    8.90
   0  -4  -1   89.79   10.50
  -1  -4  -1  416.86   19.30
  -1   4   1  413.66   18.00
   1  -4   1  399.86   18.20
  -1   4   1  431.36   19.00
  -1   4   1  432.46   18.50
  -1  -4  -1  402.76   18.90
   1  -4   1  460.95   19.70
   1   4  -1  402.26   17.50
   1   4  -1  447.36   16.00
   1   4  -1  406.16   18.90
  -1  -4  -1  461.85   16.30
   1   4  -1  397.86   18.30
   1   4   1  379.86   18.30
   1   4   1  442.96   19.60
  -1   4  -1  429.56   18.30
   1  -4  -1  407.66   18.40
   1  -4  -1  348.27   18.10
  -1  -4   1  458.95   16.60
  -1   4  -1  425.46   18.70
   1   4   1  428.26   17.30
  -1  -4   1  415.26   18.90
  -1   4  -1  374.26   17.60
   1  -4  -1  414.06   18.50
  -1  -4   1  397.76   18.70
   2  -4   1   89.79    9.10
   2   4  -1   89.69    7.00
  -2  -4  -1  126.79   12.60
  -2   4   1  106.19   11.70
  -2   4   1   94.89    9.30
  -2  -4  -1  107.19   12.30
   2   4  -1  108.89    8.20
   2   4  -1  106.19   11.50
   2   4  -1   98.49   10.60
  -2   4   1   86.59    9.10
  -2  -4  -1   95.49    6.90
   2   4   1   97.99    8.10
  -2   4  -1  124.59   12.30
   2  -4  -1  103.89   11.20
   2   4   1  107.39   10.70
  -2  -4   1  104.19   12.10
  -2  -4   1  110.39   11.60
  -2   4  -1  101.49   11.40
  -2   4  -1   99.99   10.70
   2   4   1   98.29   11.70
   3   4  -1  309.47   16.50
  -3  -4  -1  294.17   17.20
   3  -4   1  297.97   13.70
   3   4  -1  301.47   17.20
  -3   4   1  319.67   15.30
  -3   4   1  311.07   15.70
  -3  -4  -1  297.97   17.30
  -3   4   1  315.67   18.10
   3  -4   1  293.27   14.50
   3  -4   1  307.27   18.40
  -3   4  -1  304.07   18.40
   3   4   1  294.57   16.30
   3  -4  -1  277.37   14.20
  -3   4  -1  300.47   14.80
   3  -4  -1  292.77   14.60
  -3   4  -1  319.37   14.80
  -3  -4   1  333.57   17.60
   3  -4  -1  261.57   17.70
  -3  -4   1  292.57   17.00
   4   4  -1    3.20    6.20
  -4   4   1    0.90    4.90
   4  -4   1    0.10    8.00
  -4  -4  -1    3.20    7.40
   4  -4   1    2.90    4.20
  -4   4   1    8.70    7.50
   4  -4   1    2.50    4.40
  -4  -4  -1    1.30    6.20
  -4   4   1    1.30    5.50
   4  -4  -1   -3.90    4.40
   4   4   1   18.70    6.70
   4  -4  -1   -6.20    7.00
  -4  -4   1   -6.20    6.00
  -4   4  -1    0.10    5.10
  -4  -4   1   -3.30    7.00
  -4   4  -1    2.60    5.00
   4  -4  -1    7.70    4.80
  -4   4  -1   -4.30    6.90
  -5   4   1   15.20    6.20
  -5   4   1    3.80    8.10
  -5  -4  -1    7.80    7.30
   5   4  -1   -1.50    6.60
  -5   4   1    5.20    5.30
   5  -4   1    9.20    9.20
  -5  -4  -1    3.60    6.60
   5   4  -1    3.00    6.10
  -5   4  -1   12.30    5.20
   5  -4  -1   17.60    5.10
   5   4   1   10.60    6.50
  -5  -4   1    8.20    8.00
   5  -4  -1    6.00    8.80
   5   4   1    7.70    6.50
  -5   4  -1    1.60    8.30
   5  -4  -1    4.70    4.50
  -5   4  -1   14.40    5.50
  -6   4   1  174.88   11.80
  -6   4   1  128.29   15.70
  -6   4   1  151.28   10.60
  -6  -4  -1  131.29   14.20
   6  -4   1  159.18   17.90
  -6  -4  -1  147.99   14.90
   6   4  -1  171.38   14.10
   6   4  -1  153.78   13.80
  -6   4  -1  169.88   18.50
   6  -4  -1  125.89   17.00
   6   4   1  158.98   13.60
   6   4   1  140.59   13.30
  -6  -4   1  152.78   15.10
  -6   4  -1  149.49   10.20
  -6   4  -1  146.59    9.90
  -7   4   1   73.49   14.30
   7   4  -1   86.09   11.60
   7   4  -1   88.19   11.70
   7  -4   1   58.59   14.80
  -7   4   1   82.19    9.30
  -7   4   1  104.49   10.80
  -7  -4  -1   84.69   11.80
  -7  -4   1   63.79   12.20
   7   4   1   83.19   11.40
   7   4   1  115.69   13.30
  -7   4  -1   91.79   15.00
  -7  -4   1   74.79   11.90
   7  -4  -1   67.49   14.70
  -7   4  -1   73.99   14.90
  -8   4   1   56.99   14.70
   8  -4   1   73.39   16.90
  -8  -4  -1   94.79   13.50
  -8  -4  -1   83.19    8.70
   8   4  -1   70.59   13.80
   8   4  -1   83.69   12.00
  -8  -4  -1   83.69   12.70
  -8  -4  -1   68.29    8.30
   8   4   1   69.99   13.10
  -8   4  -1   45.40   14.40
  -8  -4   1   75.89    8.40
  -8   4  -1   91.09   16.20
   8   4   1   67.39   11.80
  -8  -4   1   78.49   13.00
   8  -4  -1   83.59   16.80
  -8  -4   1   76.99   13.20
  -8  -4   1   87.39    8.50
   9   4  -1   17.10    8.90
   9  -4   1   12.60   15.20
  -9   4   1   19.00   12.10
   9   4  -1   23.60    9.50
  -9  -4  -1   31.50    7.10
  -9  -4  -1   23.80    7.90
  -9  -4  -1   34.40   11.40
  -9  -4  -1   28.60   11.00
  -9  -4   1   40.20   11.50
  -9  -4   1   24.50   10.80
  -9  -4   1   20.30    6.70
  -9   4  -1    1.90   11.90
  -9   4  -1   17.70   12.70
   9   4   1   21.50    9.10
   9  -4  -1   12.40   14.20
  -9  -4   1   20.40    7.60
  10   4  -1   10.40    8.50
 -10  -4  -1    4.10   10.20
 -10   4   1   -4.10   11.50
  10  -4   1   23.30   15.60
 -10  -4  -1   22.60    8.30
 -10  -4  -1    9.00    6.70
 -10   4   1    0.70   12.70
  10  -4  -1    4.10   14.80
 -10   4  -1   10.50   12.50
  10   4   1   16.00    8.90
 -10   4  -1   -3.00   12.80
 -10  -4   1    2.90    6.50
 -10  -4   1   13.70   11.30
 -10  -4   1    7.30    7.70
 -10  -4   1   -9.10   15.10
 -11  -4  -1   23.40   10.80
 -11  -4  -1   19.60    8.20
  11   4  -1   28.30   10.00
 -11  -4  -1   48.10   12.30
 -11  -4  -1   47.10   10.10
 -11   4   1   19.00   14.40
 -11   4   1   20.40   14.70
  11   4   1   34.30   10.40
 -11   4  -1   43.20   15.10
 -11  -4   1   24.90   13.40
 -11  -4   1   30.10    8.70
  11  -4  -1    0.70   14.70
 -11  -4   1   29.00    9.40
 -11   4  -1    0.50   12.60
 -11  -4   1   20.80   11.10
 -12   4   1    1.80   14.00
 -12  -4  -1    0.80    9.70
 -12   4   1    0.30   12.90
 -12  -4  -1   -2.90    7.50
  12   4  -1  -22.60    8.70
 -12  -4  -1    3.70    9.20
 -12  -4   1   -6.20    7.50
 -12  -4   1   -0.10    9.10
 -12   4  -1    4.70   14.50
  12  -4  -1   31.00   16.50
 -12   4  -1   17.00   14.30
 -12  -4   1   13.00   10.30
 -13  -4  -1    7.30   10.20
 -13  -4  -1   -1.10    9.00
 -13  -4  -1   -3.70    8.50
 -13   4   1    0.30   16.50
 -13  -4  -1   -8.50    9.30
 -13   4   1   -2.50   14.30
 -13  -4   1    4.10    9.80
 -13  -4   1   -4.00    8.70
 -13   4  -1   31.60   18.00
 -13   4  -1   -5.30   13.80
 -13  -4   1   -3.60    8.20
 -13  -4   1    2.80   10.40
 -14  -4  -1   11.60   10.40
 -14   4   1  -33.10   14.20
 -14  -4  -1    8.50    9.20
 -14  -4  -1    6.00   11.40
 -14  -4  -1    2.90   13.70
 -14  -4   1    8.90    8.90
 -14  -4   1   15.40   12.80
 -14   4  -1   -4.40   15.20
 -14  -4   1  -10.90   10.60
   0   5  -1    9.80    6.40
   0   5   1    2.20    5.70
   0  -5  -1   -5.60    6.00
   0  -5  -1    2.10    6.10
   0  -5   1    6.60    6.80
   0   5  -1    3.00    6.50
   0   5  -1   -0.80    6.70
   0   5   1   -1.50    7.10
   0  -5   1   -3.50    7.20
   0   5   1    3.60    6.40
   0  -5  -1   -6.30    6.90
   0  -5   1   -7.80    5.90
  -1   5   1   -8.10    6.90
  -1   5   1    1.30    5.60
   1   5  -1    1.10    5.50
  -1  -5  -1  -13.90    5.00
   1  -5   1    1.80    6.80
   1   5  -1    8.90    6.90
   1  -5   1    0.40    6.30
   1   5  -1    6.90    7.70
  -1   5   1    7.70    6.30
  -1  -5  -1   -3.80    6.60
   1   5  -1   -1.70    5.20
  -1  -5  -1   -3.60    6.70
   1  -5   1    1.30    8.40
  -1  -5   1    5.50    7.50
  -1   5  -1    1.60    6.30
  -1   5  -1   -6.30    6.30
   1  -5  -1  -15.10   11.20
  -1  -5   1   -9.60    6.40
   1   5   1    1.10    6.60
   1   5   1   -1.50    6.60
  -1  -5   1  -16.10    5.20
   1  -5  -1    4.10    6.70
   1  -5  -1  -12.90    7.80
  -1   5  -1    1.10    7.10
   2   5  -1   63.09   11.50
  -2  -5  -1   48.40    8.80
  -2  -5  -1   56.79   10.30
   2   5  -1   63.89    9.80
  -2   5   1   45.30    8.90
   2   5  -1   46.00    9.20
  -2  -5  -1   64.29    6.80
   2  -5   1   45.00   10.20
   2   5  -1   57.59    6.50
   2  -5   1   42.00    8.80
  -2   5   1   44.10    9.30
  -2  -5   1   38.80    8.50
  -2   5  -1   56.59    8.40
   2   5   1   47.40    8.40
   2   5   1   56.39   10.60
   2   5   1   78.49   10.80
   2  -5  -1   62.89    9.60
  -2   5  -1   51.49    9.50
   2  -5  -1   58.09   10.50
  -2  -5   1   54.89    9.10
  -2   5  -1   67.89    9.40
  -3  -5  -1  178.38   15.20
   3   5  -1  151.38   14.50
   3  -5   1  162.38   12.40
   3  -5   1  168.98   16.40
  -3   5   1  168.68   12.80
   3   5  -1  156.58   13.50
   3  -5   1  155.08   11.30
  -3   5   1  166.48   13.50
  -3   5   1  166.38   14.80
  -3  -5  -1  175.78   15.00
   3  -5  -1  162.58   15.20
  -3   5  -1  156.58   12.50
  -3   5  -1  149.29   12.00
  -3  -5   1  152.78   14.20
   3   5   1  126.79   13.40
  -3   5  -1  161.18   14.70
   3  -5  -1  164.38   12.00
  -3  -5   1  179.08   15.00
   3  -5  -1  151.78   11.80
   3   5   1  165.28   14.60
   4  -5   1  285.67   19.50
   4   5  -1  205.18   19.70
  -4  -5  -1  257.77   17.70
  -4   5   1  258.77   18.00
  -4   5   1  291.47   18.80
   4  -5   1  246.28   13.70
  -4  -5  -1  245.48   17.60
   4   5  -1  243.08   16.40
  -4   5   1  243.38   14.80
   4  -5   1  268.37   13.50
   4  -5  -1  269.47   14.00
  -4   5  -1  274.77   17.00
  -4  -5   1  256.47   17.70
   4   5   1  249.18   16.60
   4  -5  -1  275.67   19.20
   4  -5  -1  249.88   14.30
  -4  -5   1  250.27   17.50
  -4   5  -1  246.28   18.60
  -4   5  -1  258.67   14.70
  -5   5   1  137.79   12.40
   5  -5   1  140.99   10.30
  -5   5   1  143.39   16.30
   5  -5   1  139.49   10.30
  -5   5   1  136.39   11.90
   5  -5   1  161.58   17.10
  -5  -5  -1  136.69   15.20
   5   5  -1  150.68   14.10
  -5  -5  -1  160.18   15.70
   5  -5  -1  149.59   10.80
  -5   5  -1  151.18   11.70
   5  -5  -1  132.99   10.60
   5   5   1  126.49   13.90
  -5   5  -1  127.99   16.00
   5  -5  -1  110.99   15.00
  -5  -5   1  133.09   15.20
  -5   5  -1  132.99   11.50
  -6  -5  -1   12.90    9.10
  -6   5   1   10.50    6.60
   6   5  -1   14.10    8.10
   6   5  -1   -5.10    6.80
  -6   5   1   11.20   10.10
  -6   5   1    5.70    6.00
   6  -5   1    1.80   10.10
  -6  -5  -1    7.50    8.60
   6   5   1    2.20    7.60
  -6   5  -1   -6.90    9.60
   6   5   1    5.70    7.70
  -6  -5   1    5.60    8.50
   6  -5  -1    2.40   10.80
   6  -5  -1   10.20    5.40
  -6  -5   1   -6.20    8.70
   6  -5  -1    3.90    5.30
  -6   5  -1    5.30    5.80
  -6   5  -1    1.10    5.60
   7  -5   1    4.70   12.40
  -7   5   1   64.09    9.30
   7   5  -1   39.40   10.20
   7   5  -1   33.80   10.10
  -7  -5  -1   52.99   12.70
  -7   5   1   47.30    8.30
  -7   5   1   36.50   12.50
  -7  -5  -1   40.30   12.10
   7   5   1   50.59   10.70
  -7   5  -1   44.60    7.40
   7  -5  -1   42.80   14.70
  -7  -5   1   43.30   11.80
   7   5   1   64.49   11.10
  -7   5  -1   46.30   14.10
  -7   5  -1   79.89   14.60
   8  -5   1   22.90   14.70
  -8   5   1    8.20   11.40
   8   5  -1   -1.00    8.20
  -8  -5  -1    7.20   10.10
   8   5  -1    0.60    9.20
   8  -5  -1  -14.10   12.40
  -8  -5   1   -2.10    9.20
   8   5   1   10.60    8.90
  -8  -5   1    7.70   11.10
   8   5   1   -5.90    7.80
  -8   5  -1  -17.40   10.70
  -8   5  -1  -23.60   10.50
   9  -5   1   -4.80   13.60
  -9   5   1   17.30   13.30
  -9  -5  -1    5.30   10.20
   9   5  -1   12.10    9.10
  -9  -5  -1    4.80   10.50
   9  -5  -1  -19.30   11.80
  -9  -5   1   10.50   11.30
  -9  -5   1    9.60   11.30
  -9   5  -1   16.60   13.00
   9   5   1  -10.50    8.80
  -9   5  -1   -4.30   12.60
  10  -5   1   -5.60   15.30
 -10   5   1    2.40   13.40
  10   5  -1  -20.40    8.40
 -10  -5  -1   -5.60    9.80
 -10   5   1   14.00   13.40
 -10  -5  -1   10.40   10.80
 -10  -5   1  -20.90    9.00
 -10   5  -1   18.80   14.60
  10  -5  -1    3.80   14.70
 -10  -5   1  -13.50    9.60
  10   5   1   18.30   10.30
 -10   5  -1   29.70   14.60
 -11   5   1    7.40   13.00
 -11  -5  -1   -5.10   11.80
 -11   5   1   -8.90   11.80
  11  -5   1   13.80   16.30
  11   5  -1    4.00    9.40
 -11  -5  -1    0.90   10.30
 -11  -5   1    0.40    9.60
 -11   5  -1   13.80   13.90
 -11   5  -1  -28.50   11.00
 -11  -5   1  -17.30    9.30
  11  -5  -1  -10.70   13.80
  11   5   1   17.80    9.50
 -12   5   1   21.60   17.60
 -12  -5  -1  -11.80    8.30
 -12  -5  -1   12.00   10.70
  12   5  -1    6.00   10.20
 -12   5   1   -0.80   13.70
  12   5   1   -5.30    9.70
 -12  -5   1   12.20   10.90
  12  -5  -1  -14.40   15.40
 -12   5  -1   -4.20   14.80
 -12   5  -1   10.20   14.90
 -12  -5   1   -4.30   10.20
 -13  -5  -1   -4.40    9.50
 -13   5   1    9.70   15.10
  13   5  -1  -14.00   10.20
 -13  -5  -1   32.40   12.10
 -13   5  -1    8.90   15.00
 -13  -5   1    2.50   11.00
 -13  -5   1    9.00    9.80
   0  -6  -1   61.69    9.90
   0   6   1   51.39    8.60
   0   6  -1   43.30    8.50
   0   6   1   37.10    8.20
   0  -6  -1   54.09   10.40
   0   6  -1   60.19    9.30
   0  -6   1   45.80    8.60
   0   6  -1   56.59   10.20
   0   6   1   40.20    8.70
   0  -6   1   54.49    9.70
   0  -6  -1   37.40   10.10
   0  -6   1   49.00    9.20
   1   6  -1    3.50    7.50
  -1   6   1    7.00    6.50
  -1   6   1    0.70    7.10
   1  -6   1    8.20    7.60
   1   6  -1    6.60    6.00
  -1  -6  -1    3.00    7.70
  -1  -6  -1    8.70    6.40
  -1  -6  -1   -5.10    7.40
  -1   6   1   -0.20    5.60
   1  -6   1   -2.60    5.80
   1  -6   1    0.40    6.00
   1   6  -1    2.20    5.70
   1   6  -1    0.30    6.80
  -1  -6   1    2.40    6.50
   1   6   1    4.60    5.50
   1  -6  -1    4.70    7.20
  -1  -6   1   -0.70    7.10
  -1  -6   1    6.50    6.80
   1  -6  -1    0.60    6.00
   1   6   1   -3.30    6.20
  -1   6  -1    1.40    6.80
  -1   6  -1    0.10    6.60
   1  -6  -1   -6.40    6.60
   1   6   1   -5.50    6.80
  -1   6  -1   -2.30    6.20
   2   6  -1   10.80    5.20
   2  -6   1    9.60    7.00
  -2   6   1    8.40    7.70
   2   6  -1    6.40    6.90
   2   6  -1    4.90    7.40
  -2  -6  -1   12.70    7.50
  -2   6   1   11.30    7.80
  -2   6   1   25.50    7.10
  -2  -6  -1   12.40    5.70
  -2  -6  -1   11.90    8.50
   2   6  -1   18.10    5.80
   2  -6   1   14.80    8.80
   2  -6  -1   12.30    7.50
  -2   6  -1    4.30    7.90
  -2  -6   1   10.70    7.90
   2   6   1    7.60    6.50
  -2   6  -1    9.90    7.40
   2  -6  -1   17.50    8.50
   2   6   1    3.30    7.30
   2   6   1   16.70    5.40
  -2  -6   1    4.70    7.40
  -2   6  -1   14.20    7.10
  -3  -6  -1   30.80    9.50
  -3  -6  -1   14.70    7.80
   3  -6   1   23.20    7.30
  -3  -6  -1    9.00    4.70
   3  -6   1   21.80    6.50
   3   6  -1    6.70    4.10
   3   6  -1   14.00    4.60
  -3   6   1   12.30    7.90
   3   6  -1    6.00    8.10
   3   6  -1   13.20    8.40
   3  -6   1    8.70    9.30
   3   6   1   18.80    4.60
   3   6   1   21.90    9.40
   3   6   1   -0.60   12.60
   3  -6  -1   12.40    8.10
  -3   6  -1    8.00    6.70
   3  -6  -1   16.50    7.30
  -3  -6   1    9.30    8.30
  -3   6  -1    9.00    8.30
   3   6   1   12.90    4.30
   3  -6  -1   13.20    9.20
  -3  -6   1    1.00    7.30
   4  -6   1   -0.90    8.80
  -4  -6  -1   -0.40    8.30
  -4   6   1   -8.10    7.20
   4  -6   1    3.40    5.80
  -4   6   1    3.10    7.10
  -4   6   1   -1.30    7.00
   4  -6   1   -0.60    6.00
   4   6  -1   -0.30    7.80
   4   6  -1    0.20    7.20
  -4  -6   1  -11.10    9.10
   4  -6  -1  -17.20    8.00
  -4   6  -1    1.40    6.50
  -4  -6   1    8.40    8.30
  -4   6  -1   -1.90    8.10
   4   6   1  -12.50    5.90
   4  -6  -1    3.10    6.30
   4   6   1    1.80    7.70
   4  -6  -1   -3.90    6.00
  -4   6  -1   -0.60    6.50
   5  -6   1   -7.50    5.30
  -5   6   1   -4.10    8.50
   5   6  -1    1.20    7.10
  -5  -6  -1   -1.50    7.70
   5  -6   1    4.10    5.90
  -5   6   1    4.60    7.10
  -5  -6  -1    3.20    8.50
  -5   6   1   -2.60    6.40
   5  -6   1  -11.80    9.00
  -5  -6   1    0.90    7.70
   5  -6  -1    0.90    5.80
   5  -6  -1   -7.10    8.90
  -5   6  -1    4.00    6.60
  -5   6  -1   -0.10    6.50
  -5  -6   1   -3.70    7.60
   5   6   1   -4.90    6.60
  -5   6  -1    1.90    9.60
   5  -6  -1    0.40    5.90
   6  -6   1   15.70    6.50
  -6  -6  -1   30.90   11.50
   6  -6   1   21.00   13.00
  -6   6   1   22.10    8.40
  -6   6   1   -2.20   10.80
  -6  -6  -1   12.70   10.00
  -6   6   1   19.60    7.70
   6  -6   1   11.60    6.30
   6   6  -1   30.50   10.70
   6  -6  -1    0.60    6.00
  -6  -6   1   17.20   10.00
  -6   6  -1   11.20   11.20
  -6   6  -1    0.90    6.70
   6   6   1   18.50    8.80
  -6  -6   1   22.50   19.20
  -6   6  -1    7.90    6.90
   6  -6  -1   16.50    7.00
   6  -6  -1    8.90   11.40
  -7  -6  -1   10.50   11.40
  -7   6   1    0.10    7.00
   7  -6   1  -20.10   11.30
  -7   6   1    6.90   11.40
   7   6  -1    5.10    9.00
  -7  -6  -1   -8.70    9.20
  -7   6   1    6.00    7.70
   7   6  -1  -18.30    9.40
   7  -6  -1    3.10   12.20
  -7   6  -1    4.10   12.20
   7   6   1   16.90   10.50
  -7  -6   1   -7.30    9.30
  -7   6  -1   -4.30   11.00
  -7   6  -1    4.00    7.00
   7   6   1   -7.60    8.20
   7  -6  -1    2.20    5.90
  -7   6  -1    2.10    7.10
   7  -6  -1    5.90    6.50
  -8   6   1   21.20   12.90
   8  -6   1   27.20   14.90
   8   6  -1   19.00   11.60
  -8   6   1   20.80    8.60
  -8  -6  -1   50.99   14.30
   8   6  -1   40.90   12.10
   8  -6  -1   29.30   15.00
  -8   6  -1    1.10   12.70
  -8  -6   1   12.30   12.60
  -8  -6   1   17.80   11.20
  -8   6  -1   19.70   12.30
   8   6   1   27.40   11.20
  -8   6  -1    6.50    6.90
   8   6   1   14.80   11.20
  -9  -6  -1   11.20   11.50
   9  -6   1   18.40   15.50
   9   6  -1   17.00   10.80
  -9   6   1   15.30   13.60
  -9  -6  -1   22.10   11.80
   9  -6  -1    2.10   15.00
  -9  -6   1   16.30   12.50
  -9  -6   1    0.50   10.50
  -9   6  -1   16.20   13.40
  -9   6  -1   19.20   13.00
   9   6   1    2.90   10.20
 -10  -6  -1    7.60   11.50
 -10   6   1   -0.80   13.20
  10  -6   1  -13.70   13.70
 -10  -6  -1   -6.30   10.30
  10   6  -1    2.80   10.00
  10  -6  -1    5.00   14.50
 -10   6  -1   12.60   22.10
 -10  -6   1    1.60   10.90
 -10   6  -1    3.70   13.80
 -10  -6   1    5.70   11.20
 -11  -6  -1   12.10   11.90
 -11  -6  -1    8.30   11.80
  11  -6   1    6.40   15.30
 -11   6   1   16.30   13.90
  11   6  -1   12.50   11.50
 -11   6   1    5.70   13.00
 -11   6  -1    9.80   13.30
  11  -6  -1   -8.80   13.80
 -11  -6   1   -5.40   10.60
 -11  -6   1   14.60   11.60
 -11   6  -1   -1.10   12.00
  11   6   1    9.00   10.90
 -12  -6  -1   -7.70   10.00
 -12  -6  -1   -9.10    9.30
  12   6  -1   -9.10   10.80
 -12   6   1  -15.30   12.10
  12   6   1  -12.30   10.30
 -12   6  -1   18.90   14.90
 -12  -6   1    5.40   10.60
  12  -6  -1   23.50   17.00
 -12  -6   1   -3.90   13.00
 -13   6   1  -26.40   14.00
 -13  -6  -1   -9.80   10.00
  13   6  -1   -9.70   13.40
 -13  -6  -1   -6.60   10.40
  13   6   1    0.00   13.70
 -13  -6   1  -11.70    9.90
 -13  -6   1   -4.20   10.80
 -13   6  -1  -22.80   13.80
   0  -7  -1   14.00    6.60
   0  -7  -1    0.40    7.10
   0  -7  -1    4.90    7.30
   0  -7   1    6.80    8.00
   0   7  -1    9.90    7.80
   0   7  -1   -0.30    6.70
   0  -7   1    4.70    7.60
   0   7  -1    0.70    6.80
   0   7   1    0.00    6.10
   0   7   1   -3.70    7.00
   0   7   1  -10.40    6.30
   0  -7   1   -6.40    7.10
  -1   7   1   74.19   11.10
  -1  -7  -1   65.39   12.20
   1   7  -1   43.30    9.00
  -1   7   1   48.10    9.90
   1  -7   1   61.59   11.90
  -1   7   1   62.39   12.00
   1  -7   1   44.10    8.90
  -1  -7  -1   46.90    9.20
   1  -7   1   77.39   11.80
   1   7  -1   47.30   10.30
   1   7  -1   61.89   11.10
  -1  -7  -1   64.29    9.70
   1  -7  -1   63.69   12.00
  -1  -7   1   72.09   10.70
   1   7   1   67.49    9.40
   1  -7  -1   63.69   11.00
  -1  -7   1   52.99   10.50
  -1  -7   1   57.79   10.00
  -1   7  -1   62.09   10.80
  -1   7  -1   55.39   10.40
   1   7   1   49.30    9.40
   1  -7  -1   64.39   10.60
  -1   7  -1   46.20    9.70
   1   7   1   84.19   13.50
   2   7  -1  551.64   21.40
  -2  -7  -1  540.45   22.00
  -2  -7  -1  532.45   26.70
   2   7  -1  575.24   26.50
   2  -7   1  548.75   25.40
  -2   7   1  560.84   26.50
   2   7  -1  547.15   21.40
  -2   7   1  522.45   24.90
   2  -7   1  538.45   26.70
  -2   7   1  502.45   28.00
  -2  -7  -1  552.94   27.20
   2   7  -1  578.54   27.40
   2  -7  -1  558.84   27.30
   2   7   1  576.14   21.50
   2  -7  -1  407.76   28.90
  -2   7  -1  546.85   24.90
   2   7   1  543.55   26.00
  -2  -7   1  532.35   26.90
   2   7   1  553.14   27.20
  -2  -7   1  551.04   26.90
   2  -7  -1  546.05   25.60
  -2   7  -1  559.64   26.60
   3   7  -1  347.37   21.30
   3  -7   1  323.97   22.50
  -3   7   1  340.77   20.30
   3   7  -1  377.26   15.10
  -3  -7  -1  338.17   15.50
  -3  -7  -1  372.96   23.00
   3   7  -1  357.76   14.80
   3   7  -1  369.26   22.60
  -3  -7  -1  293.97   21.90
   3  -7   1  392.76   20.30
  -3   7   1  348.67   20.40
   3  -7   1  359.46   23.90
  -3   7   1  365.46   22.50
   3  -7  -1  358.66   23.50
  -3  -7   1  355.86   22.60
  -3  -7   1  331.77   21.90
   3   7   1  379.46   15.10
  -3   7  -1  353.26   20.20
   3  -7  -1  353.66   20.60
   3   7   1  356.36   22.30
  -3   7  -1  344.07   22.70
   3   7   1  323.97   20.80
   3   7   1  365.26   14.90
  -3   7  -1  324.97   22.70
  -4   7   1  423.96   22.50
  -4  -7  -1  449.06   25.60
  -4   7   1  380.26   25.30
   4   7  -1  514.75   26.10
   4  -7   1  476.45   22.50
  -4  -7  -1  490.35   26.40
  -4   7   1  425.36   22.70
   4  -7   1  414.86   26.30
   4  -7   1  472.95   21.50
   4   7  -1  454.95   24.70
   4   7   1  465.55   25.70
   4  -7  -1  455.75   26.50
  -4  -7   1  433.26   25.50
  -4   7  -1  424.66   22.00
   4  -7  -1  426.66   21.30
  -4  -7   1  447.66   25.70
  -4   7  -1  486.95   22.70
   4   7   1  488.65   24.70
   4  -7  -1  452.25   22.20
  -4   7  -1  467.45   26.80
   5  -7   1  178.98   14.40
  -5   7   1  201.68   16.30
  -5  -7  -1  180.08   19.60
  -5  -7  -1  172.98   19.20
   5   7  -1  217.58   19.30
   5  -7   1  160.38   19.60
  -5   7   1  175.78   16.20
  -5   7   1  172.68   19.40
   5  -7   1  211.88   15.00
   5   7  -1  171.78   18.10
  -5   7  -1  197.38   15.60
   5  -7  -1  192.18   15.30
   5  -7  -1  174.88   15.10
   5   7   1  163.98   18.00
  -5  -7   1  193.48   20.00
  -5  -7   1  164.78   19.10
  -5   7  -1  177.08   20.20
   5  -7  -1  197.48   20.60
  -5   7  -1  202.68   16.20
  -6   7   1  118.09   13.20
  -6  -7  -1  121.09   16.80
  -6  -7  -1  117.79   17.10
  -6   7   1  103.69   17.60
   6  -7   1  119.49   12.80
   6  -7   1  128.09   19.20
   6   7  -1  113.99   15.80
   6  -7   1  100.09   11.20
  -6   7   1  114.39   13.30
   6   7   1  154.18   17.60
  -6  -7   1  102.89   15.50
   6  -7  -1  102.29   11.40
   6  -7  -1  104.29   11.30
  -6   7  -1  110.69   12.60
  -6   7  -1  138.69   18.70
   6  -7  -1  123.39   18.90
  -6   7  -1  129.09   13.40
  -6  -7   1  103.59   15.70
   7  -7   1   65.99    8.80
  -7   7   1   55.39   10.60
  -7  -7  -1   61.19   15.70
   7  -7   1   66.39    9.10
  -7   7   1   41.10   14.70
  -7   7   1   57.09   10.70
   7  -7   1   80.69   18.20
   7   7  -1   48.10   12.50
  -7  -7  -1   51.09   13.40
   7  -7  -1   47.30    8.50
  -7   7  -1   42.70    9.60
  -7   7  -1   53.69   15.30
  -7   7  -1   69.69   10.30
  -7  -7   1   66.29   16.10
   7   7   1   42.40   13.80
   7  -7  -1   74.29   10.10
  -7   7  -1   34.70   14.70
   7   7   1   51.89   11.70
   7  -7  -1   54.69   16.90
  -8   7   1   -8.50   11.40
   8   7  -1   -7.60    9.10
   8   7  -1    1.90   10.70
   8  -7   1   16.30   14.80
  -8  -7  -1  -11.00   10.20
  -8  -7  -1   -8.80   10.20
  -8   7   1    6.60    9.20
  -8   7   1    3.20    8.00
  -8   7  -1    3.90    7.40
  -8  -7   1    4.00   11.40
   8   7   1    5.40   10.20
   8   7   1   11.30   10.50
  -8   7  -1    5.50   12.20
  -8   7  -1    4.60   13.30
  -8   7  -1   -2.90    7.20
   8  -7  -1   21.40   14.70
   8  -7  -1   -2.50    6.30
  -9  -7  -1    6.70   12.40
   9   7  -1   10.10   11.20
  -9   7   1    2.40   12.90
   9  -7   1   -9.40   14.10
  -9   7   1   27.50   18.00
  -9   7   1    5.50    7.90
  -9   7   1   -5.10    7.30
  -9   7  -1   -0.30   12.90
   9  -7  -1   -1.50   14.60
  -9   7  -1   13.20   15.50
  -9  -7   1  -24.20    9.80
   9   7   1   -0.50   10.10
  10   7  -1   -8.80    9.90
 -10  -7  -1   -1.40   11.90
 -10  -7  -1   24.50   13.60
 -10   7   1   11.50   14.30
  10  -7   1   17.30   15.90
 -10   7   1   -1.70   11.70
 -10   7  -1   10.50   14.40
  10  -7  -1   24.80   17.70
 -10   7  -1   -4.30   13.40
 -10  -7   1   24.60   12.80
  10   7   1   13.80   11.60
 -10  -7   1    3.50   11.80
  11  -7   1  -27.60   14.50
 -11   7   1    5.70   14.50
 -11  -7  -1    9.30   12.00
  11   7  -1    7.50   12.80
 -11  -7  -1  -16.20   10.40
  11   7   1  -12.60   11.40
 -11  -7   1    5.60   11.40
 -11  -7   1   22.30   12.60
  11  -7  -1    2.70   15.70
 -11   7  -1    2.90   13.30
 -12  -7  -1   -8.10   13.60
 -12  -7  -1   -3.50   11.00
  12   7  -1    2.80   12.40
 -12  -7   1    1.10   10.80
  12  -7  -1   12.90   28.80
 -12  -7   1   -6.10   11.70
  12   7   1    6.80   13.30
  13   7  -1   -0.60   14.60
 -13  -7  -1   -4.60   11.60
 -13   7   1    6.00   16.20
 -13   7  -1   11.00   16.20
 -13  -7   1    2.20   18.50
 -13  -7   1  -20.60   10.90
   0   8   1  262.17   20.90
   0  -8   1  254.97   20.50
   0  -8   1  277.57   19.20
   0  -8   1  255.67   19.50
   0  -8  -1  300.87   20.40
   0   8   1  265.17   19.70
   0  -8  -1  244.48   18.20
   0   8   1  265.47   17.60
   0  -8  -1  273.47   24.10
   0   8  -1  277.77   19.40
   0   8  -1  287.97   18.20
   0   8  -1  234.08   19.70
   0   8  -1  263.57   18.10
  -1   8   1  192.08   17.10
  -1  -8  -1  205.68   18.70
   1  -8   1  220.68   18.30
  -1  -8  -1  173.98   18.50
   1   8  -1  208.88   15.20
   1   8  -1  209.88   15.50
  -1  -8  -1  243.78   16.70
   1   8  -1  174.08   17.90
   1   8  -1  205.38   19.10
   1  -8   1  168.98   17.20
   1  -8   1  212.88   19.00
  -1   8   1  233.38   19.40
  -1   8   1  221.78   16.90
   1  -8  -1  191.08   17.60
   1   8   1  218.58   19.60
  -1   8  -1  247.58   29.20
   1  -8  -1  190.08   17.00
  -1  -8   1  201.98   18.80
  -1  -8   1  193.98   19.70
   1   8   1  219.38   14.70
  -1  -8   1  213.78   16.90
  -1   8  -1  205.78   17.80
  -1   8  -1  229.28   18.10
   1  -8  -1  200.18   18.60
  -2   8   1   87.69   13.10
  -2   8   1   73.99   13.10
   2   8  -1  105.69   10.90
  -2   8   1   84.59   11.60
   2   8  -1   97.49   11.00
   2   8  -1   88.99   14.20
  -2  -8  -1   80.69   13.00
  -2  -8  -1  101.29   11.70
   2  -8   1   85.89   14.30
   2   8  -1   91.89   12.50
   2  -8   1   99.39   12.50
  -2  -8  -1   82.09   11.70
   2  -8   1   98.99   13.90
   2   8   1   85.39   13.30
   2   8   1   82.89   12.40
  -2   8  -1   95.59   13.10
   2   8   1  104.19   11.00
   2  -8  -1  113.19   15.10
  -2  -8   1   76.39   12.30
  -2   8  -1   97.89   12.70
   2  -8  -1  130.59   15.60
  -2  -8   1  128.39   15.20
  -2   8  -1  121.89   15.20
  -3   8   1   12.10    9.40
   3   8  -1   25.70    6.90
  -3   8   1    6.60    9.30
   3   8  -1   10.60    9.40
   3   8  -1   16.10   10.10
   3  -8   1   14.60    9.30
   3  -8   1   31.30   12.00
  -3  -8  -1   30.40   11.40
  -3  -8  -1   20.00   10.90
  -3  -8  -1   10.30    6.80
  -3   8   1   27.40   12.20
   3   8  -1    5.40    5.50
   3   8   1   26.20   11.70
   3  -8  -1    7.10   10.10
  -3  -8   1   14.90   11.10
   3   8   1   23.10    6.50
  -3   8  -1   24.00   10.60
  -3   8  -1   24.10    9.00
  -3   8  -1   24.30    9.00
  -3  -8   1    9.40   10.40
   3   8   1   21.50    6.70
   3  -8  -1   28.70    9.70
   3   8   1   28.00   10.20
   4   8  -1    5.60   10.40
   4  -8   1   -5.10    7.20
  -4   8   1   -3.00    9.60
   4   8  -1   17.60    5.20
  -4   8   1   21.60    9.90
  -4   8   1    0.50    8.40
  -4  -8  -1   12.20   11.30
   4  -8   1    0.20    8.40
   4  -8   1   -3.40   10.80
  -4  -8  -1   -3.10    9.40
   4   8  -1   -2.30    9.40
  -4  -8   1    5.90    9.90
   4   8   1    3.00    4.90
   4   8   1    6.10    9.80
  -4   8  -1    0.70    8.10
  -4   8  -1   -5.10    9.10
  -4  -8   1    2.00   10.20
  -4   8  -1    1.80    7.90
   4  -8  -1   -7.70    6.90
   4  -8  -1   -7.70   10.90
   4   8   1    9.20    9.30
   4  -8  -1    0.70    7.70
  -5   8   1   11.00    9.10
   5  -8   1    0.70   12.60
   5  -8   1    6.60    7.90
   5  -8   1    1.70    8.00
  -5   8   1   14.20   11.60
   5   8  -1   16.50   10.60
  -5  -8  -1  -19.00   10.20
  -5  -8  -1    0.50   10.50
  -5   8   1   -5.40    8.20
   5   8  -1  -10.10    9.10
   5   8   1   22.20   11.60
  -5  -8   1   17.10   11.40
   5   8   1   10.10    9.50
  -5   8  -1    9.50    9.20
   5  -8  -1    8.40    8.40
   5  -8  -1  -11.20    7.50
  -5  -8   1    3.90   11.50
   5  -8  -1   -0.50   11.20
  -5   8  -1   15.10   11.10
  -5   8  -1    2.40    8.50
  -6  -8  -1   18.00   12.80
   6   8  -1   27.00   19.30
   6  -8   1   11.90    8.30
   6  -8   1    0.90    7.70
  -6  -8  -1   20.40   13.80
  -6   8   1   28.60   10.20
   6  -8   1    7.20   16.40
   6   8  -1   11.40   10.10
  -6   8   1   29.00   13.00
  -6   8   1    2.90    8.90
  -6   8  -1   20.40   14.70
  -6  -8   1   16.60   11.60
   6   8   1    5.00   10.90
   6  -8  -1   -2.30   15.60
   6   8   1   12.90   11.60
  -6   8  -1    8.10    8.80
  -6  -8   1   -8.20   11.30
  -6   8  -1   15.30   12.70
  -6   8  -1    9.10    9.30
   6  -8  -1    0.70    7.80
   6  -8  -1   15.70    8.70
  -7  -8  -1    7.30   11.90
   7  -8   1   16.60    7.90
   7  -8   1   36.00   15.60
  -7  -8  -1   19.30   12.10
  -7   8   1   15.60   12.90
   7   8  -1   -2.90   11.50
  -7   8   1   16.00    9.30
  -7   8   1   15.40    9.70
   7  -8   1   17.40    8.70
   7  -8  -1   22.30   15.00
  -7   8  -1    9.40    8.70
   7  -8  -1   17.40    8.00
   7   8   1   17.80   12.40
  -7   8  -1   22.40    9.10
  -7  -8   1    6.50   12.90
  -7   8  -1    6.00   12.70
   7  -8  -1   11.70   11.20
  -7   8  -1   11.10   12.90
  -7  -8   1   22.80   15.00
   8   8  -1   34.50   14.30
  -8   8   1   19.50    9.40
  -8  -8  -1   47.50   15.20
  -8   8   1   14.60    9.10
   8  -8   1    2.60   14.10
  -8   8   1   16.80   13.40
  -8  -8  -1   51.89   27.90
   8  -8  -1   31.80    9.20
  -8   8  -1   31.00   14.60
  -8   8  -1   12.30    8.70
  -8  -8   1   35.90   13.40
  -8   8  -1   26.50   13.90
   8   8   1   26.20   12.40
   8  -8  -1    9.00   14.80
  -9   8   1   11.20   14.10
  -9   8   1   29.80    9.40
  -9   8   1   19.50   14.40
   9   8  -1   40.80   13.60
   9  -8   1   25.10   15.60
  -9   8   1   18.20    8.90
  -9  -8  -1   29.00   14.10
  -9   8  -1   35.00    8.90
  -9   8  -1    2.70   12.90
  -9   8  -1    1.80    7.40
   9  -8  -1   22.70   16.90
   9   8   1   39.10   13.50
  -9  -8   1   20.70   13.30
  -9  -8   1   24.20   14.70
  -9   8  -1    4.20   13.90
 -10   8   1   21.30   16.60
 -10  -8  -1   13.60   13.40
  10   8  -1   -0.40   11.90
  10  -8   1  -20.20   15.50
 -10  -8  -1   17.10   13.30
 -10   8   1   -4.10    6.90
 -10   8   1   -1.40   13.60
 -10   8   1   11.20    7.90
 -10   8  -1   15.00   14.20
  10  -8  -1    0.50   16.30
  10   8   1  -12.40   11.70
 -10  -8   1    4.60   12.00
 -10   8  -1   12.40   15.20
 -10  -8   1   -1.80   11.70
 -11  -8  -1    4.80   12.50
  11  -8   1   -0.30   15.90
 -11   8   1  -12.60   13.10
  11   8  -1   -1.70   13.60
 -11  -8  -1   20.80   12.30
  11  -8  -1   12.40   18.70
 -11  -8   1   11.90   13.40
 -11   8  -1   -3.20   12.70
 -11  -8   1  -15.30   12.30
 -12   8   1  -25.80   13.40
  12   8  -1    8.00   14.70
 -12  -8  -1   -2.30   12.20
 -12  -8  -1   -8.50   12.10
 -12  -8   1    7.10   12.60
 -12  -8   1   29.00   14.20
  12   8   1   -1.70   13.50
  12  -8  -1    6.10   16.10
   0  -9  -1    3.60   10.10
   0  -9  -1   11.30    9.10
   0   9   1   13.50    8.80
   0   9  -1    0.60   12.90
   0   9   1   -3.20    9.60
   0   9  -1    4.00    8.00
   0   9  -1    5.70    8.50
   0  -9   1   -8.30    9.20
   0   9   1   -2.00    8.60
   0  -9  -1    4.90    8.90
   0  -9   1    7.00    9.50
   0   9  -1   -2.20    8.80
   1   9  -1   28.20   11.60
  -1   9   1   25.80   12.00
   1  -9   1   24.40   11.70
  -1  -9  -1   25.40   10.20
   1   9  -1   25.80    9.80
  -1   9   1   34.40   10.40
   1   9  -1   15.10   10.90
  -1  -9  -1   27.50   10.90
  -1  -9  -1   23.20   10.30
  -1   9   1    9.30    9.40
   1   9  -1   19.70    8.90
   1  -9   1   32.40   12.40
   1  -9   1   51.89   13.00
   1   9   1   21.00   10.40
  -1  -9   1   31.10   10.70
  -1   9  -1   40.00   11.90
   1   9   1   12.90    8.70
  -1   9  -1   25.60   10.90
   1  -9  -1   29.50   11.70
   1  -9  -1   13.20    9.60
  -1   9  -1   25.90   10.20
   1   9   1   22.00    8.60
  -1  -9   1   12.60   10.60
  -1  -9   1   13.40    9.90
   1  -9  -1   20.70    9.80
  -1   9  -1   22.00   11.20
  -2   9   1   41.30   11.90
  -2  -9  -1   26.00    9.50
  -2   9   1   54.19   11.30
   2  -9   1   51.89   13.90
   2  -9   1   40.30   12.50
   2   9  -1   44.30   13.40
  -2   9   1   34.40   11.70
  -2  -9  -1   38.60   13.00
   2   9  -1   40.90    9.50
   2  -9   1   42.00   11.70
  -2  -9  -1   40.00   11.60
   2   9  -1   42.30    9.40
   2   9  -1   45.70   12.80
  -2   9  -1   33.50   11.00
  -2  -9   1   26.30   11.60
   2   9   1   73.79   14.00
   2  -9  -1   48.20   12.00
  -2  -9   1   38.50   13.30
  -2   9  -1   39.50   10.20
   2  -9  -1   77.49   13.80
  -2   9  -1   44.20   12.30
   2  -9  -1   55.19   13.10
   2   9   1   37.20    9.50
   2   9   1   47.60    9.50
   2   9   1   56.79   14.70
  -3   9   1   23.50   10.90
   3   9  -1   -6.90    9.90
  -3   9   1    4.90    9.50
  -3  -9  -1   -3.30   10.80
   3   9  -1  -15.20    9.10
   3   9  -1   -0.60    6.30
  -3  -9  -1    5.40   10.00
   3   9  -1   -4.90    6.90
   3  -9   1   -5.80   11.40
   3  -9   1    6.30    8.80
  -3   9   1   13.50   10.60
  -3   9  -1    2.90    9.00
   3   9   1   -8.10   10.20
  -3  -9   1   -0.10   10.90
  -3  -9   1   -2.60   18.10
   3   9   1    8.80    6.70
   3   9   1   -1.70    6.80
  -3   9  -1   -4.50    9.40
   3  -9  -1    4.90    9.70
   3  -9  -1   -3.30   10.30
  -3   9  -1  -10.40    8.10
   3   9   1   -7.10    9.60
   4   9  -1  144.99   11.20
  -4   9   1  159.28   24.90
  -4  -9  -1  169.18   20.50
   4  -9   1  155.58   17.40
  -4  -9  -1  135.59   18.90
   4   9  -1  164.58   11.10
   4   9  -1  172.58   20.90
  -4   9   1  124.29   15.90
  -4   9   1  130.79   17.70
   4  -9   1  127.69   15.50
   4   9  -1  163.28   20.00
   4  -9   1  135.39   19.50
  -4   9  -1  170.58   18.20
  -4  -9   1  119.89   17.60
  -4   9  -1  152.58   18.10
   4   9   1  161.98   11.10
   4   9   1  125.19   11.10
  -4  -9   1  154.38   18.70
   4   9   1  174.48   19.20
   4  -9  -1  101.29   14.70
   4  -9  -1  173.98   17.40
  -4   9  -1   97.79   17.00
   4   9   1  168.38   19.50
   4  -9  -1  109.89   19.30
   5  -9   1   24.00   10.30
  -5   9   1   19.50   12.40
   5  -9   1   14.30    9.30
  -5  -9  -1   27.10   13.80
   5   9  -1   17.40   11.90
   5  -9   1   23.60   26.60
  -5   9   1   24.60   10.60
   5   9  -1   23.60   12.30
  -5  -9  -1   52.59   14.70
  -5   9   1   38.40   11.70
   5  -9  -1   28.20   10.30
   5   9   1   29.30   10.90
   5  -9  -1   21.80   10.40
  -5   9  -1   40.60   17.20
  -5   9  -1   30.90   10.70
   5   9   1   47.40   14.00
  -5  -9   1   26.40   13.50
   5  -9  -1   49.80   29.30
  -5   9  -1    1.50   11.60
  -5  -9   1   18.40   13.00
  -5   9  -1   15.60   10.30
   6  -9   1   20.60   10.10
   6   9  -1   10.30   12.10
   6   9  -1    9.40   20.80
   6  -9   1   23.40   15.20
  -6   9   1   31.90   13.60
  -6  -9  -1   14.50   14.20
  -6   9   1   24.10   10.90
  -6   9   1   17.20   10.20
   6  -9   1   26.60    9.90
  -6  -9  -1   21.70   14.30
  -6   9  -1   20.70   10.30
   6   9   1   34.10   13.90
   6  -9  -1   22.90   10.10
  -6  -9   1   18.20   13.50
   6  -9  -1   25.30   14.60
  -6  -9   1   -2.50   12.20
  -6   9  -1   38.10   12.30
  -6   9  -1   25.60   15.00
   6  -9  -1   32.50   10.60
  -6   9  -1   24.20   14.20
   6   9   1   12.70   13.70
  -7  -9  -1   20.50   12.40
  -7   9   1   11.40   13.20
  -7   9   1   31.80   10.40
   7   9  -1   10.10   13.30
   7  -9   1   18.50   14.60
   7   9  -1    7.80   10.90
  -7  -9  -1   11.60   12.40
  -7   9   1    8.30    9.50
   7  -9   1    6.20    9.20
  -7   9  -1    5.40    9.30
  -7   9  -1   -6.50   13.00
  -7  -9   1   14.90   14.20
   7   9   1   -3.90   14.50
  -7   9  -1    1.80   12.50
   7   9   1   -2.40    9.80
  -7  -9   1   -8.60   11.50
  -7   9  -1    4.60    9.30
   7  -9  -1    4.10   14.00
  -8  -9  -1    4.20   12.60
  -8  -9  -1   -2.40   13.50
   8  -9   1  -16.60    7.40
  -8   9   1  -10.50    8.30
   8  -9   1  -10.90   13.00
  -8   9   1    6.70    9.10
  -8   9  -1   11.30   11.80
   8  -9  -1   -7.00    8.00
  -8   9  -1   15.60   13.20
  -8   9  -1  -24.30   10.90
  -8  -9   1   -2.30   12.00
  -8   9  -1   -2.50    7.70
   8  -9  -1  -19.60   13.20
  -9   9   1   -5.20    7.80
  -9   9   1  -11.50   11.40
  -9  -9  -1   14.20   13.70
   9   9  -1    0.80   12.80
  -9   9   1  -12.60   10.90
   9  -9   1   13.90   15.20
  -9   9   1    8.80    8.40
   9   9   1    5.50   13.40
  -9   9  -1   -2.60    7.60
  -9   9  -1    7.90   13.00
  -9   9  -1    1.70    7.90
  -9  -9   1   -5.50   13.50
  -9  -9   1    9.50   14.70
  -9   9  -1   -3.50   13.70
   9  -9  -1   14.90   15.50
 -10   9   1    6.50    8.20
 -10   9   1   45.50   11.20
  10  -9   1  -28.10   13.40
 -10  -9  -1  -17.80   11.50
  10   9  -1  -18.20   12.30
 -10  -9  -1   -9.30   13.00
 -10   9   1   -4.60   13.30
 -10  -9   1   -3.60   12.70
 -10  -9   1  -19.90   12.10
  10   9   1   -6.40   12.60
 -10   9  -1  -24.50   12.70
 -10   9  -1   -0.10    7.40
  10  -9  -1   -9.90   14.80
 -10   9  -1    9.30    7.80
  11   9  -1    0.40   14.80
  11  -9   1   -2.70   15.50
 -11  -9  -1  -10.20   12.20
 -11   9   1    1.60   15.40
 -11  -9  -1    8.80   13.90
  11  -9  -1   -1.20   18.10
  11   9   1   -7.10   14.20
 -11  -9   1   30.60   14.50
 -11  -9   1   -5.80   12.80
 -11   9  -1    9.40   16.30
 -12   9   1  -10.60   13.10
  12   9  -1   33.90   17.70
 -12  -9  -1   -6.90   12.90
 -12  -9  -1  -12.80   11.90
 -12  -9   1   -1.10   12.60
 -12  -9   1   -1.00   12.90
  12   9   1   22.30   17.90
 -12   9  -1   -4.80   15.20
  12  -9  -1  -21.00   15.90
   0  10   1  535.05   32.00
   0  10   1  538.65   30.20
   0  10  -1  536.65   28.00
   0 -10  -1  522.55   30.80
   0  10   1  519.95   27.50
   0 -10   1  546.55   31.20
   0  10  -1  540.55   28.20
   0 -10   1  522.85   29.30
   0 -10   1  518.85   31.20
   0  10  -1  570.64   31.70
   0 -10  -1  548.45   29.40
   0  10  -1  509.65   29.60
   0 -10  -1  549.15   32.20
  -1  10   1  213.48   19.70
  -1  10   1  187.88   21.70
   1  10  -1  190.28   21.80
   1 -10   1  154.58   17.80
  -1  10   1  184.58   19.80
  -1 -10  -1  192.98   18.50
   1 -10   1  185.88   20.50
   1  10  -1  182.08   17.70
  -1 -10  -1  229.78   25.00
   1 -10   1  199.78   21.50
   1  10  -1  222.68   38.30
   1  10  -1  216.88   17.90
  -1 -10  -1  232.88   23.80
   1 -10  -1  190.08   21.20
   1  10   1  187.68   21.10
  -1  10  -1  212.78   21.70
  -1  10  -1  171.88   19.30
   1 -10  -1  219.38   23.60
  -1  10  -1  208.58   20.90
  -1 -10   1  189.38   21.80
   1 -10  -1  202.28   21.10
  -1 -10   1  227.08   22.60
   1  10   1  196.68   22.60
   1  10   1  203.58   17.60
  -1  10  -1  170.38   20.00
  -1 -10   1  198.38   19.50
   2  10  -1  144.09   15.10
   2  10  -1  158.18   20.60
  -2  10   1  140.59   19.00
   2 -10   1  123.89   16.40
  -2 -10  -1  146.39   17.00
  -2 -10  -1  157.68   19.90
   2 -10   1  157.98   20.10
   2 -10   1  174.38   19.30
  -2 -10  -1  128.19   18.00
  -2  10   1  128.29   15.80
   2  10  -1  155.68   14.90
   2  10  -1  137.59   16.50
  -2  10   1  125.39   17.90
   2 -10  -1  162.68   18.30
   2 -10  -1  156.78   20.60
  -2 -10   1  136.09   17.80
   2  10   1  140.49   15.10
   2  10   1  214.88   23.20
   2 -10  -1  141.59   19.00
   2  10   1  125.09   14.60
  -2  10  -1  129.89   17.90
  -2  10  -1  161.88   19.00
  -2 -10   1  181.88   21.10
   2  10   1  159.38   21.20
  -2  10  -1  174.28   20.90
  -2  10  -1  145.39   16.00
  -3 -10  -1   55.19   14.90
   3  10  -1   45.00   14.50
  -3  10   1   51.99   14.10
   3  10  -1   32.10   14.40
   3  10  -1   60.99   10.10
  -3  10   1   50.99   12.60
  -3 -10  -1   42.30   14.70
   3 -10   1   29.10   11.70
   3 -10   1   32.20   14.70
  -3  10   1   44.20   14.40
   3  10  -1   41.80   10.00
  -3  10  -1   32.00   11.50
   3  10   1   41.70   13.80
   3 -10  -1   27.90   13.70
  -3  10  -1   38.30   14.00
  -3 -10   1   29.10   14.50
  -3 -10   1   37.90   14.70
   3  10   1   46.40   13.80
   3 -10  -1   64.79   13.40
  -3  10  -1   57.69   12.70
   3  10   1   62.89    9.90
   3  10   1   49.80   10.00
  -3  10  -1   53.89   14.30
   4  10  -1   -0.70    6.70
   4  10  -1    9.00    6.90
  -4  10   1    7.90   11.00
  -4 -10  -1   -5.40   12.20
   4 -10   1   -9.60    9.90
  -4  10   1    1.20   11.00
   4  10  -1   12.60   12.60
   4  10  -1  -20.60   10.00
  -4 -10  -1    1.10   12.70
  -4  10   1  -10.80   10.70
   4 -10   1   -2.50   10.30
  -4 -10   1    5.10   13.20
   4  10   1   -4.00    6.60
   4  10   1  -11.40   10.80
  -4  10  -1   -2.50   18.40
  -4  10  -1   -1.40   10.80
   4 -10  -1   12.10   10.30
  -4 -10   1   -3.30   12.30
  -4  10  -1    3.50   10.50
   4  10   1    1.40    6.50
   4 -10  -1    4.60   10.40
   4  10   1   11.40   12.60
  -5  10   1   14.70   10.50
  -5 -10  -1   -1.30   13.30
   5 -10   1    5.30    9.70
   5  10  -1    2.00    9.90
   5 -10   1   -2.90   13.30
  -5  10   1   -6.60   11.70
   5 -10   1    7.10   10.50
  -5 -10  -1   11.00   13.70
  -5  10   1    4.70   10.10
   5  10  -1    0.80   12.10
   5 -10  -1   10.20   10.00
  -5 -10   1    2.60   13.50
   5 -10  -1   -0.10   12.80
  -5  10  -1  -27.30   10.10
   5  10   1    4.30   12.20
  -5  10  -1    3.90   12.80
  -5  10  -1   -3.50    9.60
   5  10   1    4.60    9.90
  -5  10  -1  -23.00    8.30
  -5 -10   1    8.90   13.60
   5 -10  -1    9.00   10.10
   6 -10   1   18.30   15.80
   6  10  -1   30.40   14.30
  -6 -10  -1   13.10   13.90
   6  10  -1   27.10   14.00
   6 -10   1   29.30   11.40
  -6  10   1   -5.80    9.30
  -6 -10  -1   16.90   14.20
  -6  10   1    6.20   11.00
  -6  10   1   -8.00   10.80
   6 -10  -1   28.30   11.60
  -6  10  -1   10.40   10.00
  -6 -10   1   28.40   14.90
  -6  10  -1   19.40   14.30
   6  10   1   31.60   14.60
  -6 -10   1   26.30   15.40
   6 -10  -1    8.50   15.40
   6  10   1   15.90   12.80
  -6  10  -1   21.50   11.90
  -6  10  -1   -0.70   11.40
  -7  10   1   14.60   10.00
   7  10  -1   18.30   13.70
  -7  10   1   16.60   14.00
   7 -10   1    6.40   13.70
  -7  10   1   -4.50    9.30
   7 -10   1    4.40   12.60
  -7 -10  -1    4.00   12.50
  -7 -10  -1  -10.60   11.80
   7 -10  -1    3.20   14.10
   7 -10  -1   10.70   10.40
  -7  10  -1    8.90   10.00
   7  10   1   13.80   12.90
  -7  10  -1   -1.00   12.50
  -7 -10   1   16.60   14.90
  -7  10  -1   39.20   14.80
  -7  10  -1   13.40    9.70
  -7 -10   1    3.90   12.50
  -8  10   1   29.30   11.20
  -8  10   1   31.60   14.90
  -8  10   1   48.70   17.00
   8 -10   1    1.90    9.10
   8 -10   1   -2.70   14.00
  -8 -10  -1   -8.60   12.10
  -8  10   1    6.40    9.30
  -8 -10  -1   13.80   13.80
   8 -10  -1    3.70   14.60
  -8 -10   1   23.40   15.00
  -8  10  -1   24.30   10.00
  -8  10  -1   36.10   15.80
   8 -10  -1   35.10   11.00
  -8  10  -1    3.30    8.50
  -8  10  -1   28.90   15.40
  -9  10   1   21.70   10.00
  -9  10   1   45.70   16.90
  -9  10   1   24.70   10.40
   9 -10   1   17.20   16.10
   9 -10  -1   15.50   16.80
  -9 -10   1   31.30   18.70
  -9  10  -1   35.80   10.60
  -9  10  -1   12.60    8.90
  -9  10  -1   38.00   15.60
   9  10   1    5.50   13.00
   9 -10  -1   21.40   10.90
  -9 -10   1   35.30   14.80
  10 -10   1   14.50   16.80
  10  10  -1   40.60   16.00
 -10 -10  -1  -18.30   12.40
 -10  10   1    4.80    8.20
 -10  10   1   12.30    8.60
 -10 -10  -1    1.50   14.70
 -10  10   1  -20.00   13.30
 -10 -10   1    8.60   16.60
 -10  10  -1    0.10   15.10
 -10  10  -1    5.20    8.10
 -10  10  -1    5.30    8.50
  10 -10  -1  -14.50   14.40
  10  10   1   31.10   15.70
  11  10  -1    4.00   15.70
 -11 -10  -1   20.10   15.30
 -11  10   1    2.20   16.40
  11 -10   1   18.80   17.80
 -11 -10  -1    4.70   15.30
 -11  10   1    2.30    7.90
  11  10   1   21.30   16.30
 -11  10  -1   19.20    8.20
 -11 -10   1   11.40   14.90
  11 -10  -1   29.20   21.60
 -11 -10   1   10.00   15.00
 -11  10  -1    2.10   14.30
   0 -11   1  -13.50   11.00
   0  11   1   11.80   12.30
   0 -11   1    5.60   11.40
   0  11  -1    0.20   12.20
   0 -11  -1    6.40   13.50
   0  11  -1  -15.70   10.30
   0  11  -1   -4.50    9.40
   0 -11  -1  -18.70   10.20
   0  11   1    6.40   13.00
   0 -11   1    0.70   12.00
   0 -11  -1   -5.10   11.60
   0  11   1    1.70    9.80
   0  11  -1    7.60   12.60
   1 -11   1  -11.10   10.60
  -1 -11  -1    1.30   10.60
   1  11  -1    4.50    9.60
  -1  11   1   14.10   10.90
  -1  11   1    1.60   12.60
   1 -11   1  -15.90   11.80
  -1  11   1    6.40   12.00
   1 -11   1    1.50   11.20
   1  11  -1    4.90   12.60
  -1 -11  -1   12.40   11.90
  -1 -11  -1   -5.40   11.70
   1  11  -1    7.60   20.60
   1  11  -1    5.30   10.40
  -1  11  -1   16.20   11.20
  -1 -11   1    2.50   12.20
   1  11   1   -5.40    8.60
  -1  11  -1   -6.30   11.40
  -1 -11   1    3.90   10.80
  -1 -11   1    1.80   10.90
   1  11   1    8.40   14.00
   1  11   1    8.70   12.50
   1 -11  -1    4.10   11.40
   1 -11  -1    1.80   11.80
   1  11   1    7.70   10.50
   1 -11  -1  -11.80   11.10
  -1  11  -1  -10.40   10.80
  -1  11  -1    4.30   10.90
  -2  11   1   -2.30   11.40
   2  11  -1    1.60   10.00
   2 -11   1   -7.30   10.80
  -2  11   1   -6.40   10.90
  -2 -11  -1   20.40   24.20
  -2  11   1   10.30   12.60
   2  11  -1   -6.60    8.20
   2 -11   1    7.60   12.50
  -2 -11  -1    4.90   12.60
   2 -11   1    4.50   11.30
  -2 -11  -1    8.90   10.80
   2  11  -1    0.50    9.80
   2  11   1   10.40   12.80
   2 -11  -1   -3.50   11.80
  -2 -11   1   13.30   12.70
   2 -11  -1    6.50   10.40
  -2  11  -1   -1.60   10.10
  -2  11  -1    5.80   12.50
   2  11   1  -15.00    7.90
   2  11   1   -4.30    9.30
   2 -11  -1   -1.60   11.10
   2  11   1   13.70   11.40
  -2 -11   1    9.50   12.60
  -2  11  -1    6.60   11.10
  -2  11  -1   -0.10    9.60
   3  11  -1    1.80    8.90
  -3  11   1   -2.70   10.20
  -3 -11  -1  -19.10   11.40
   3  11  -1   -0.90   12.30
  -3  11   1   24.10   11.00
   3  11  -1   10.80    8.70
   3 -11   1  -10.50   10.40
  -3 -11  -1    6.10   12.30
  -3  11   1    5.50   11.70
   3  11  -1   -1.50   11.30
   3 -11  -1    7.50   11.00
  -3  11  -1    8.10   10.10
  -3 -11   1   -9.40   12.30
   3  11   1    4.80   13.70
  -3  11  -1    7.00   10.60
   3  11   1    2.00    9.10
   3 -11  -1   18.40   11.90
  -3  11  -1   11.80   17.80
   3  11   1    3.00    8.00
  -3  11  -1   12.40   12.20
  -3 -11   1   18.00   14.00
   3  11   1    2.10    8.50
  -4 -11  -1   18.20   13.90
  -4  11   1   36.90   14.70
  -4  11   1   10.80   11.40
   4  11  -1   23.70   10.80
   4  11  -1   30.20   13.90
   4 -11   1   20.30   11.70
   4 -11   1   38.00   16.60
   4  11  -1   25.60   14.80
   4  11  -1   36.20    8.90
  -4 -11  -1   13.50   13.50
   4 -11   1   39.60   13.70
   4  11   1   21.60   14.00
   4  11   1   26.60   10.70
  -4  11  -1   31.40   14.10
   4  11   1   15.20   11.30
   4  11   1   23.60    8.50
   4 -11  -1   25.20   12.60
  -4 -11   1   40.00   15.50
  -4  11  -1   26.30   14.10
   4 -11  -1   55.09   17.00
  -4  11  -1   23.30   15.10
  -4  11  -1   22.60   12.10
  -4 -11   1   44.70   16.40
   5  11  -1    3.10   19.60
  -5 -11  -1   50.59   16.30
   5 -11   1   21.60   11.30
  -5 -11  -1   28.00   15.60
   5 -11   1    8.10   15.20
   5  11  -1    9.10   13.50
  -5  11   1   16.20   11.00
  -5  11   1    6.20   12.30
  -5  11   1   23.10   12.60
   5 -11  -1    6.90   14.50
  -5  11  -1   12.00   11.60
  -5 -11   1   15.10   15.10
   5 -11  -1   24.00   12.10
  -5 -11   1   19.60   14.70
  -5  11  -1    8.80   13.30
   5  11   1    8.80   15.90
  -5  11  -1    7.00   13.80
  -5  11  -1   31.40   12.00
   5  11   1   35.00   15.00
   6  11  -1   36.60   15.00
   6 -11   1   20.70   12.10
   6  11  -1   16.60   10.70
  -6  11   1   16.40   12.90
  -6 -11  -1   15.90   14.60
  -6  11   1   26.90   11.60
  -6 -11  -1   12.90   13.80
  -6  11   1   13.20   12.80
   6 -11   1   10.30   14.50
   6  11   1   33.10   15.60
  -6 -11   1    9.90   13.20
   6  11   1   14.40   13.90
   6 -11  -1  -11.40   13.90
  -6  11  -1   -4.00   11.10
  -6  11  -1   11.10   13.40
  -6  11  -1   41.90   13.00
  -6 -11   1    5.00   14.20
  -6  11  -1   -2.60    9.70
   6 -11  -1   10.70   10.90
  -7 -11  -1   -0.60   13.90
   7 -11   1    1.40   14.30
   7  11  -1  -20.50   12.20
  -7 -11  -1    9.90   15.10
  -7  11   1  -11.50    9.00
  -7  11   1   -0.60    9.70
  -7  11   1  -18.20   11.30
  -7  11   1   -8.00   12.00
  -7  11  -1    1.90   10.20
   7 -11  -1   -5.40   13.90
  -7  11  -1  -16.90   10.90
   7  11   1    9.90   13.70
  -7 -11   1  -11.30   12.40
  -7  11  -1  -12.90    7.60
  -7 -11   1   10.30   13.90
   7 -11  -1   15.10   10.60
  -7  11  -1  -14.70   10.90
  -8 -11  -1    1.10   14.70
  -8  11   1  -17.20    8.20
  -8  11   1   -0.10    9.30
  -8 -11  -1  -14.50   11.60
  -8  11   1  -24.40   11.60
   8  11  -1   -4.70   13.10
   8 -11   1   -1.70   14.30
   8 -11   1  -11.50    9.50
  -8  11  -1   -4.30   13.40
   8 -11  -1   -6.00   10.60
  -8 -11   1   20.70   15.40
  -8  11  -1   -0.90    9.10
  -8  11  -1   28.30    9.80
   8 -11  -1   -8.10   12.60
  -9  11   1   -8.60    8.70
  -9  11   1    6.90   15.40
  -9 -11  -1    5.50   12.80
   9 -11   1   23.60   18.60
  -9  11  -1    2.70   14.10
   9 -11  -1   12.50   17.30
  -9  11  -1   -5.40    8.80
  -9 -11   1  -18.00   12.90
  -9 -11   1   -1.20   14.80
   9 -11  -1   -9.60   10.10
  -9  11  -1   -3.10    8.70
 -10  11   1   11.80   14.70
  10 -11   1   23.60   17.90
 -10 -11  -1   -0.10   14.50
 -10  11   1   -7.80    7.30
 -10  11   1  -21.90    7.20
  10  11  -1    8.00   14.00
 -10 -11  -1    6.10   14.10
  10  11   1   10.30   15.00
  10 -11  -1   -9.10   16.10
 -10  11  -1   53.69   12.10
 -10 -11   1    7.30   15.60
 -10  11  -1    1.70    8.10
 -10  11  -1   28.10   16.50
 -11 -11  -1  -28.70   14.40
  11  11  -1   31.80   18.90
 -11 -11  -1   -1.00   15.10
 -11  11   1  -13.00    6.80
 -11  11   1   16.20    9.80
 -11  11  -1    7.40    9.10
 -11 -11   1  -32.00   12.20
  11  11   1   15.40   17.40
 -11 -11   1   -0.10   14.40
 -11  11  -1    6.10    7.80
   0  12   1   43.40   14.50
   0  12  -1   59.99   14.00
   0 -12   1   51.29   15.20
   0  12  -1   61.29   14.70
   0 -12  -1   67.99   15.90
   0  12  -1   59.79   15.10
   0 -12  -1   71.39   16.20
   0 -12  -1   54.39   17.50
   0 -12   1   72.09   18.40
   0  12   1   47.30   14.50
   0 -12   1   84.79   17.70
   0  12  -1   74.09   18.10
   0  12   1   91.99   17.90
   0  12   1   37.60   12.50
  -1 -12  -1   47.20   14.00
   1  12  -1   35.20   12.90
  -1  12   1   46.40   16.80
   1  12  -1   71.49   17.30
   1 -12   1   46.20   15.40
  -1  12   1    9.60   13.30
  -1  12   1   21.50   12.10
  -1  12   1   33.70   14.20
  -1 -12  -1   26.60   15.20
   1  12  -1   48.20   12.60
  -1 -12  -1   45.40   16.10
   1 -12   1   46.50   16.00
   1  12  -1   19.70   12.30
   1 -12   1   13.80   12.50
  -1  12  -1   33.70   12.90
   1 -12  -1   19.40   13.30
   1  12   1   33.40   12.50
   1  12   1   64.39   17.80
   1 -12  -1   21.90   14.00
   1 -12  -1   26.40   14.00
   1  12   1   56.19   13.80
  -1  12  -1   21.90   14.20
  -1  12  -1   14.10   10.90
   1  12   1   34.40   14.00
  -1 -12   1   39.40   14.50
  -1  12  -1   23.20   13.40
  -1 -12   1   42.30   15.10
  -2 -12  -1   56.49   16.50
   2 -12   1   38.80   13.40
  -2  12   1   35.60   12.30
   2  12  -1   55.79   17.30
  -2 -12  -1   53.49   17.90
   2  12  -1   12.20   11.60
   2  12  -1   53.99   12.30
  -2 -12  -1   42.60   13.10
  -2  12   1   35.60   13.90
  -2  12   1   45.20   15.10
   2  12  -1   65.09   13.20
   2 -12   1   39.40   15.00
   2  12   1   36.20   11.80
   2 -12  -1   32.80   13.70
  -2 -12   1   60.99   17.40
  -2  12  -1   37.70   17.30
  -2 -12   1   37.00   15.40
   2  12   1   37.80   12.60
  -2  12  -1   30.30   14.10
  -2  12  -1   49.30   15.30
  -2  12  -1   61.09   15.20
   2 -12  -1   43.70   15.20
   2  12   1   39.50   16.40
   2  12   1   52.09   12.60
  -3 -12  -1   14.80   15.40
   3  12  -1   18.00    9.60
  -3  12   1   10.10   11.90
  -3  12   1   22.50   12.90
   3 -12   1   20.50   15.70
   3  12  -1   -3.60   10.40
  -3  12   1    2.00   13.20
   3 -12   1    2.90   12.00
   3 -12   1  -12.40   12.00
  -3 -12  -1   27.20   14.80
   3  12  -1    3.10    9.40
   3  12   1  -17.30   11.20
  -3  12  -1    4.10   13.20
  -3 -12   1   20.20   14.40
  -3  12  -1   -4.60   10.40
   3  12   1   11.80   16.90
  -3  12  -1    4.70   12.90
  -3 -12   1   71.19   18.00
   3 -12  -1  -14.50   16.30
  -3  12  -1    8.00   12.30
   3 -12  -1    6.20   12.90
   3 -12  -1   21.30   13.70
   3  12   1   15.10   10.20
   3  12   1   31.40   10.00
   4  12  -1  -10.10    9.20
  -4  12   1   -5.70   12.30
   4  12  -1    8.10    8.20
  -4  12   1   -1.30   10.50
  -4 -12  -1   -3.40   14.20
  -4 -12  -1   18.40   15.40
   4  12  -1   11.20   14.40
   4  12  -1   -7.30    7.30
   4 -12   1   -4.50   14.10
  -4  12   1  -16.00    9.70
   4  12   1    7.20    8.40
  -4  12  -1  -12.20    9.90
  -4  12  -1   -5.20   11.80
  -4  12  -1   -2.50   12.40
  -4 -12   1   18.30   14.00
  -4  12  -1    5.00    9.40
   4 -12  -1    3.70   14.10
   4  12   1  -18.40   11.70
  -4 -12   1   -7.80   13.10
   4  12   1    6.90   10.40
   4  12   1   -1.40    7.60
  -5  12   1    3.00   11.70
  -5 -12  -1  -10.10   13.70
   5 -12   1   -4.40   13.70
   5  12  -1   10.50    6.90
  -5  12   1    4.40   12.40
   5 -12   1   20.50   11.90
   5  12  -1   16.30    7.30
  -5 -12  -1   -1.90   12.60
  -5  12   1    8.30   12.30
   5  12  -1    0.00   12.30
  -5  12   1   12.50   11.40
   5  12  -1   20.10   15.10
   5  12   1   -5.70    6.50
  -5  12  -1   14.60   10.90
  -5 -12   1    2.50   15.70
  -5  12  -1   12.70   13.60
   5  12   1   -0.50   13.40
   5  12   1   12.80    7.00
   5 -12  -1   10.30   14.40
  -5  12  -1   -3.40   10.60
  -5  12  -1   12.90   12.80
   5  12   1   -8.20   12.60
   5 -12  -1   10.60   12.00
  -5 -12   1    2.30   13.40
   6  12  -1    3.30   13.90
  -6  12   1   -8.50    9.40
  -6  12   1   12.60   10.80
  -6 -12  -1  -11.00   12.60
   6 -12   1    7.30   12.60
  -6  12   1   11.20   13.40
  -6 -12  -1   13.00   14.40
   6 -12   1   18.20   15.20
  -6  12   1    1.30   12.00
   6  12   1   10.40   13.90
   6 -12  -1   14.70   11.60
  -6  12  -1   -9.30    9.10
  -6  12  -1  -16.40   10.50
  -6  12  -1    1.40   13.00
   6 -12  -1   35.80   16.30
  -6 -12   1   -3.00   12.40
  -6  12  -1    2.40   10.40
  -6 -12   1   22.50   15.90
  -7  12   1   23.40   10.70
  -7  12   1  -10.10   12.50
   7  12  -1  -10.90   12.90
   7 -12   1   27.30   16.10
  -7 -12  -1   21.00   14.50
  -7  12   1   18.70   11.90
  -7 -12  -1   15.50   16.20
   7 -12   1   -4.90   16.20
  -7  12  -1   -5.80   12.90
  -7  12  -1    6.40    9.80
  -7  12  -1   14.30   10.90
  -7 -12   1    5.10   15.20
  -7 -12   1   12.00   16.30
   7 -12  -1   -4.20   13.40
   7  12   1    3.00   13.80
   7 -12  -1    8.00   11.60
  -8  12   1    1.40    9.20
   8 -12   1    5.50   26.40
  -8  12   1   23.60   24.00
  -8 -12  -1    6.30   13.70
  -8  12   1    4.00   10.30
  -8 -12  -1  -13.70   13.20
   8 -12   1   39.20   13.10
   8  12  -1   36.80   17.20
  -8  12  -1   33.10   12.30
  -8  12  -1    1.90    9.80
   8 -12  -1   23.10   13.00
  -8  12  -1   30.70   23.70
   8 -12  -1   15.00   26.00
  -8 -12   1   21.30   15.90
   8  12   1   19.10   14.40
  -9  12   1    5.20    9.40
   9  12  -1    8.00   17.70
  -9 -12  -1   -7.80   13.50
   9 -12   1    7.70   16.40
  -9  12   1  -24.60   11.90
  -9  12   1    9.70    9.40
  -9  12  -1   15.40   10.50
  -9  12  -1    5.20    9.50
   9  12   1   -1.80   18.60
  -9 -12   1   -4.80   15.60
  -9 -12   1   14.10   16.70
   9 -12  -1   -8.70   11.60
   9 -12  -1   23.50   16.10
  -9  12  -1  -12.50   13.80
 -10  12   1   -7.30    8.80
 -10 -12  -1    6.50   15.40
 -10  12   1   -1.70    9.70
  10  12   1  -31.50   15.60
 -10  12  -1    3.80    9.20
 -10 -12   1  -13.80   12.70
 -10 -12   1    1.40   16.80
 -10  12  -1   -2.00    8.70
   0  13   1   18.60   11.40
   0 -13  -1  -11.40   12.90
   0  13  -1   21.30   12.70
   0  13  -1  -11.80   12.90
   0  13   1   16.30   12.50
   0 -13   1   30.20   25.20
   0 -13  -1  -10.20   11.70
   0  13   1   -0.40   12.50
   0  13  -1    0.00   10.00
   0 -13   1    2.20   12.70
   0  13  -1    3.30   11.00
   0 -13  -1   -1.20   11.90
  -1 -13  -1    0.90   13.00
  -1  13   1   53.89   16.60
  -1  13   1   15.20   12.00
   1 -13   1    9.80   12.10
   1 -13   1  -14.20   21.80
   1 -13   1   -8.80   12.20
  -1  13   1   10.20   13.40
  -1 -13  -1   -1.60   11.30
   1  13  -1    7.70   11.10
   1  13  -1   -6.40   10.00
  -1 -13  -1    8.40   14.00
   1  13  -1   15.90   14.20
   1  13  -1    6.60   10.80
  -1  13   1    5.70   13.10
   1  13   1    0.40   12.40
  -1  13  -1   -6.70   11.30
   1  13   1   17.60   12.70
   1 -13  -1  -25.80   21.00
   1  13   1   10.50   11.80
  -1 -13   1    8.20   13.30
   1 -13  -1   13.00   13.50
   1 -13  -1   31.20   13.40
  -1 -13   1   -7.60   13.00
   1  13   1    2.90   10.40
  -1  13  -1   -4.90   11.80
  -1  13  -1    5.50   14.50
  -1  13  -1    7.40   11.30
  -2  13   1   23.80   13.40
   2  13  -1   40.60   15.80
  -2  13   1   43.10   13.90
  -2  13   1   60.69   15.70
   2  13  -1   58.69   14.10
  -2 -13  -1   45.40   17.20
   2 -13   1   45.00   16.10
   2  13  -1   32.90   18.90
   2  13  -1   78.59   18.50
   2 -13   1   83.79   17.30
   2 -13   1   49.20   17.10
  -2 -13  -1   59.39   18.00
  -2  13   1   73.39   17.10
  -2  13  -1   37.50   15.60
   2  13   1   51.39   13.10
  -2  13  -1   27.00   14.00
  -2 -13   1   82.99   19.00
  -2 -13   1   67.79   18.40
  -2  13  -1   44.00   15.70
   2  13   1   49.20   17.90
   2  13   1   61.99   21.00
   2 -13  -1   76.79   17.70
   2 -13  -1   36.80   16.50
   2 -13  -1   57.49   16.20
  -2  13  -1   63.69   16.50
   2  13   1  103.19   20.50
  -3  13   1   15.80   14.10
  -3  13   1   39.00   13.20
  -3  13   1   22.70   12.40
   3 -13   1    9.20   14.90
   3  13  -1   16.60   10.50
   3  13  -1    4.40   10.50
   3  13  -1   32.80   17.40
   3 -13   1   44.50   15.70
   3  13  -1   26.90   11.00
  -3 -13  -1   27.80   15.40
  -3  13   1   26.40   13.20
  -3 -13  -1   30.80   15.60
  -3  13  -1   30.00   15.40
  -3  13  -1   30.20   14.20
  -3 -13   1   21.40   16.60
  -3  13  -1   63.29   14.80
   3  13   1   39.10   16.70
   3 -13  -1   23.30   13.90
   3 -13  -1   -5.90   13.00
  -3  13  -1   35.90   15.60
   3  13   1   32.80   16.20
  -3 -13   1   42.90   16.20
   3  13   1   21.30   10.50
   3  13   1   21.40   10.60
  -4 -13  -1   78.09   19.00
  -4  13   1   35.60   15.60
   4  13  -1   56.09   27.90
  -4  13   1   64.59   15.70
   4 -13   1   54.49   17.30
  -4  13   1   59.09   18.80
   4  13  -1   55.19   11.90
  -4  13   1   44.50   15.20
   4  13  -1   94.99   12.90
  -4 -13  -1   78.59   20.70
   4  13   1  136.59   30.30
   4  13   1   65.49   21.50
  -4 -13   1   49.00   17.10
  -4  13  -1   61.49   17.20
   4  13   1   64.09   11.60
  -4  13  -1   75.59   16.90
  -4 -13   1   70.89   19.20
   4  13   1   71.69   12.20
   4 -13  -1   25.80   16.00
  -4  13  -1   36.10   15.90
  -4  13  -1   77.99   15.90
   5  13  -1   17.20    7.70
  -5  13   1   -0.50   12.90
  -5  13   1    9.30   13.60
  -5 -13  -1   19.00   14.70
   5  13  -1   16.10    8.20
   5 -13   1   12.40   13.90
   5  13  -1    1.40   13.00
  -5 -13  -1    4.40   15.40
   5 -13   1   12.60   15.70
  -5  13   1   17.90   16.70
   5  13  -1   18.50   15.60
  -5  13   1   31.30   14.50
   5  13   1   26.00   16.40
  -5 -13   1   52.09   18.20
  -5 -13   1   -1.10   14.50
   5 -13  -1   16.60   15.70
   5  13   1   10.50   12.70
   5  13   1    9.80    8.40
   5 -13  -1   13.00   13.00
   5  13   1   20.50    7.80
  -5  13  -1   14.40   14.50
  -5  13  -1    2.70   10.90
  -5  13  -1   32.60   15.50
  -5  13  -1   49.99   14.90
   6 -13   1   20.40   13.50
   6  13  -1   32.20   18.20
  -6 -13  -1    6.70   19.90
  -6  13   1   17.30   11.10
  -6 -13  -1   52.59   19.60
  -6  13   1   19.30   12.60
  -6  13   1    7.30   13.40
   6 -13   1   -0.30   15.20
  -6  13  -1   28.10   15.90
  -6 -13   1   22.70   16.80
   6  13   1    0.90   14.50
   6 -13  -1   32.00   18.30
  -6  13  -1    7.80   10.50
   6 -13  -1   14.80   12.50
  -6  13  -1   14.00   12.20
  -7  13   1  -10.80   10.60
  -7 -13  -1   29.60   17.10
   7  13  -1   -2.50   15.00
  -7  13   1    5.20   10.30
  -7 -13  -1   34.50   16.30
  -7  13   1   37.10   23.80
   7 -13   1   -3.80   17.40
   7 -13  -1   11.40   13.00
   7  13   1  -11.70   15.00
  -7 -13   1    3.20   16.90
  -7 -13   1   52.19   19.00
  -7  13  -1    6.60   10.90
  -7  13  -1   36.60   22.50
  -7  13  -1   19.20   10.90
   8  13  -1    0.10   15.40
   8 -13   1  -34.70   12.00
  -8  13   1    6.00    9.60
  -8  13   1   27.10   16.30
  -8 -13  -1    9.00   16.80
  -8  13   1    4.50    9.60
   8 -13   1   22.60   14.70
  -8 -13  -1    1.30   16.10
   8 -13  -1   -3.10   13.40
  -8 -13   1   18.20   16.00
  -8  13  -1   -9.50    8.90
  -8  13  -1    2.10   12.80
   8  13   1   -3.40   14.70
  -8  13  -1    5.00   10.20
  -9  13   1  -14.50    7.90
  -9  13   1   10.20    9.90
   9  13  -1    0.70   14.10
  -9 -13  -1  -10.10   15.20
  -9  13  -1    6.60    9.20
  -9 -13   1    3.50   15.50
  -9 -13   1   -6.30   15.50
   9 -13  -1    5.00   13.30
   9  13   1    8.60   17.50
  -9  13  -1   -3.00    9.80
 -10 -13  -1   -9.70   15.10
 -10  13   1   18.80   10.80
 -10 -13  -1  -18.40   16.70
 -10  13   1   20.10   11.40
 -10  13  -1   -4.30    8.60
 -10  13  -1   -3.50    9.70
 -10 -13   1   -9.00   16.20
 -10 -13   1   20.20   18.40
   0  14   1  -15.50   12.00
   0 -14   1   10.80   13.40
   0 -14  -1   25.90   27.00
   0  14   1  -17.40   10.00
   0  14  -1    6.50   12.70
   0 -14  -1   -6.10   12.00
   0  14   1    3.70   10.90
   0 -14   1   21.80   15.30
   0 -14  -1   -2.10   13.20
   0  14  -1    0.80   10.30
   0  14   1   13.90   12.30
   0  14  -1    6.40   13.70
   0  14  -1   13.20   14.10
  -1 -14  -1    7.00   13.60
   1  14  -1   14.30   11.40
   1  14  -1   -4.80   12.10
  -1  14   1  -30.50   11.30
  -1  14   1   -4.00   11.20
  -1  14   1   12.60   13.10
   1 -14   1    6.90   19.30
  -1  14   1  -14.20   11.50
   1 -14   1    5.10   12.40
   1  14  -1    2.30   12.10
   1  14  -1    4.40   12.50
   1 -14  -1   -0.80   12.80
   1 -14  -1    0.10   11.80
  -1 -14   1   -3.30   21.80
   1  14   1   27.00   15.00
   1 -14  -1    0.30   13.70
  -1  14  -1   -2.10   10.80
   1  14   1   -7.30   10.50
  -1 -14   1    1.40   16.20
  -1  14  -1   -7.90   10.70
  -1  14  -1   17.90   12.60
  -1  14  -1   11.40   11.50
   1  14   1   12.10   11.60
   1  14   1    3.90   10.90
  -2 -14  -1   22.10   15.50
  -2  14   1    0.30   11.70
  -2  14   1   10.80   12.70
  -2  14   1   -2.50   10.10
   2 -14   1   -3.80   12.50
   2  14  -1  -14.20   13.40
  -2  14   1    4.90   13.10
   2  14  -1   -0.30    9.60
   2  14  -1    0.00   13.40
   2  14  -1    1.90   11.00
   2 -14   1   -0.30   12.20
  -2 -14  -1  -22.90   11.10
   2  14   1    2.40   11.10
  -2  14  -1    7.20   11.60
  -2  14  -1    0.90   11.60
   2 -14  -1   21.00   14.00
  -2 -14   1   -5.40   14.40
   2  14   1   15.40   16.40
  -2  14  -1   15.60   13.70
  -2 -14   1    2.50   12.80
   2  14   1    4.90   10.40
   2  14   1  -20.60   10.60
  -2  14  -1    1.40   11.90
   2 -14  -1    3.70   12.60
  -3  14   1   18.90   14.60
   3  14  -1   -3.00   12.10
  -3 -14  -1   -0.50   13.50
   3  14  -1   14.50   15.00
   3  14  -1    0.40   10.30
  -3  14   1   -4.90   12.20
  -3  14   1   16.00   12.90
   3 -14   1   -9.70   11.30
  -3 -14  -1   31.40   15.80
   3 -14   1  -13.40   12.50
  -3  14   1   13.50   11.80
   3  14  -1   15.20   10.90
  -3 -14   1   -0.50   13.20
   3 -14  -1    0.10   13.80
   3  14   1   29.80   15.60
  -3 -14   1   32.60   16.50
   3  14   1   12.50   11.20
  -3  14  -1    6.10   11.30
  -3  14  -1   -8.60   10.30
   3  14   1    4.00    9.90
   3  14   1    3.80   10.80
  -3  14  -1   14.70   14.60
  -3  14  -1   -8.00   12.10
   3 -14  -1    7.50   12.70
  -4 -14  -1    2.30   14.60
  -4  14   1    0.10   13.10
  -4  14   1   21.80   14.30
   4 -14   1    2.10   15.00
   4  14  -1  -14.20    9.00
  -4  14   1   -1.80    9.70
   4  14  -1   -3.60   13.70
   4  14  -1   27.50   16.30
  -4  14   1  -11.70   10.10
  -4 -14  -1    9.30   14.90
   4  14  -1  -16.80    8.10
  -4 -14   1  -12.00   13.80
   4  14   1  -18.40    8.70
  -4  14  -1   11.30   11.20
   4  14   1  -17.00   13.50
  -4  14  -1   19.60   12.70
  -4 -14   1    6.40   14.40
   4  14   1   16.40   12.30
   4 -14  -1    6.10   13.90
   4  14   1  -13.70    8.30
  -4  14  -1  -13.40   11.80
  -4  14  -1   -4.00   12.60
  -5  14   1    4.10   14.20
  -5 -14  -1   14.70   15.60
  -5  14   1   -9.20   11.10
   5  14  -1   -1.10   18.00
  -5 -14  -1   -8.30   13.50
   5  14  -1    1.90    8.60
   5 -14   1  -19.20   14.60
   5 -14   1   24.90   13.30
  -5  14   1  -10.10    9.90
  -5 -14   1  -24.10   13.80
  -5  14  -1   -2.00   12.90
   5 -14  -1    9.10   14.40
   5  14   1    3.50    8.80
  -5  14  -1   -4.80    9.40
  -5 -14   1    1.50   14.70
  -5  14  -1   -6.50   13.40
   5  14   1  -19.90   25.40
   5 -14  -1    2.10   12.10
  -6 -14  -1   25.10   16.30
   6  14  -1   15.50   17.20
  -6  14   1   -1.90   15.50
   6 -14   1    1.50   13.20
  -6  14   1   12.40   11.00
  -6  14   1    9.00   12.50
  -6 -14  -1  -16.80   12.00
  -6 -14   1   17.30   17.70
   6  14   1    4.20   16.30
  -6 -14   1   20.40   16.50
   6 -14  -1    3.10   13.50
  -6  14  -1   18.90   11.50
  -6  14  -1   -2.10   10.50
  -6  14  -1    0.30   17.00
   7 -14   1    4.30   16.10
   7 -14   1   22.50   16.10
   7  14  -1  -17.10   14.40
  -7  14   1   -5.20    9.50
  -7  14   1   10.10   13.50
  -7  14   1    3.70   11.30
  -7 -14  -1   -9.20   14.90
  -7  14  -1   -3.10   11.30
  -7 -14   1    4.50   15.20
   7 -14  -1   24.70   15.50
  -7  14  -1  -10.90   12.10
  -7  14  -1    8.70   10.00
   7 -14  -1    3.40   14.70
   7  14   1   -4.10   17.00
  -7 -14   1   40.70   20.00
  -8  14   1  -10.10    8.90
  -8 -14  -1  -16.20   14.90
  -8 -14  -1   32.20   17.80
   8  14  -1   29.80   19.40
  -8  14   1   -1.50   10.80
   8 -14  -1  -25.80   13.80
  -8 -14   1   13.60   17.20
  -8  14  -1  -24.00    8.40
  -8  14  -1   15.90   11.80
   8  14   1    7.90   17.50
   9  14  -1   14.70   17.10
  -9  14   1   -8.50    9.90
  -9 -14  -1   23.10   17.20
  -9  14   1    4.80   10.90
   9  14   1   14.20   19.10
  -9  14  -1   -2.90    9.60
  -9 -14   1   10.10   22.20
  -9  14  -1  -15.90   10.50
  -9 -14   1   11.00   17.70
   0  15   1    7.20   11.40
   0  15  -1   10.30   12.20
   0  15  -1   13.60   14.20
   0 -15  -1  -18.90   11.40
   0 -15  -1   19.30   14.60
   0  15  -1   12.50   14.40
   0  15   1    3.10   12.80
   0  15   1  -24.30   11.20
   0  15   1    0.80   12.60
   0  15  -1   -9.20   10.10
   0 -15   1  -22.70   12.40
  -1  15   1   10.90   14.20
  -1 -15  -1   17.70   14.90
   1  15  -1   -3.70   11.30
   1  15  -1    9.60   15.50
  -1  15   1    1.10   12.80
   1 -15   1  -17.00   12.70
  -1 -15  -1   13.70   15.50
   1  15  -1    3.30   12.90
  -1  15   1  -17.40   11.30
   1  15  -1    8.00   14.30
  -1  15  -1   -0.50   13.00
  -1 -15   1    2.40   13.90
  -1  15  -1  -10.30   12.30
   1 -15  -1   -4.90   12.50
   1  15   1  -10.70   12.30
   1  15   1   13.70   14.70
  -1  15  -1    5.80   12.90
   1 -15  -1   -9.10   12.50
   1  15   1   -3.60   13.70
  -1  15  -1    1.90   14.10
  -1 -15   1    5.60   14.10
   1  15   1   14.60   11.90
  -2 -15  -1   30.30   16.60
   2  15  -1   27.80   16.90
  -2  15   1   24.30   13.90
  -2  15   1   29.50   15.60
   2  15  -1   21.10   13.50
   2  15  -1    7.50   11.10
   2  15  -1   -1.80   11.20
   2 -15   1    7.00   14.20
  -2 -15  -1   21.60   16.20
  -2  15   1   11.10   14.10
   2  15   1   17.30   12.10
   2  15   1   19.70   15.80
  -2  15  -1   30.30   15.20
  -2  15  -1   28.60   14.90
   2  15   1   35.30   15.50
   2 -15  -1   14.60   14.10
  -2  15  -1    8.90   14.20
  -2  15  -1   29.20   15.80
  -2 -15   1    0.30   14.00
  -2 -15   1   28.00   15.60
   2 -15  -1   19.60   15.70
   2  15   1    5.70   11.30
   3  15  -1   21.20   12.20
   3  15  -1   -7.10   11.50
   3 -15   1    7.20   13.50
   3 -15   1    7.10   14.20
  -3  15   1   37.30   13.80
  -3  15   1    4.30   13.40
  -3  15   1   -4.00   13.90
  -3 -15  -1   36.10   18.50
  -3 -15  -1    8.00   15.60
  -3  15   1   16.00   12.90
   3  15  -1    9.50   19.10
   3  15  -1    4.80   15.20
  -3 -15   1    6.60   15.50
   3  15   1    9.40   11.50
  -3  15  -1    0.10   14.50
   3 -15  -1   14.20   14.70
  -3  15  -1  -13.10   12.60
  -3 -15   1   16.50   16.50
   3  15   1   -2.80   15.60
  -3  15  -1   -7.80   11.00
   3  15   1   25.20   12.70
   3  15   1   42.90   17.90
   3 -15  -1   40.30   15.60
  -3  15  -1    2.40   12.80
   4 -15   1   29.30   17.50
  -4 -15  -1   37.30   18.40
   4  15  -1   26.60   15.60
   4  15  -1   31.80   17.40
  -4  15   1   41.30   16.30
   4  15  -1   24.60   11.20
  -4  15   1   55.09   18.30
   4  15  -1   37.60   12.00
  -4  15   1   33.70   14.40
  -4 -15  -1   82.29   20.60
  -4  15  -1   30.70   13.40
   4 -15  -1   64.29   19.80
   4  15   1   37.50   12.00
   4  15   1   65.29   20.00
  -4  15  -1   48.20   16.80
   4  15   1   35.30   11.80
  -4 -15   1   69.49   20.70
  -4  15  -1   56.39   17.20
   4  15   1   44.40   18.70
  -4 -15   1   35.00   17.90
   4 -15  -1   34.40   17.50
  -5  15   1   15.10   15.50
   5 -15   1   20.10   23.50
  -5 -15  -1   42.90   21.60
   5  15  -1    8.80   16.60
   5  15  -1   20.60    9.60
  -5  15   1   14.40   11.60
  -5 -15  -1   -2.10   15.60
   5  15  -1   13.90    9.00
   5 -15   1   32.90   16.30
  -5  15   1   31.80   15.40
  -5 -15   1   17.90   16.20
   5  15   1   15.70    9.40
  -5  15  -1   17.20   12.60
   5  15   1   21.30   10.10
  -5  15  -1   14.80   14.40
  -5 -15   1    8.10   16.40
  -5  15  -1   23.40   17.20
   5 -15  -1   30.40   26.80
   5 -15  -1   -0.70   13.80
   5  15   1   20.50   16.60
  -6  15   1    6.00   11.60
   6 -15   1   19.90   14.80
  -6 -15  -1   29.50   20.00
   6 -15   1   13.70   15.60
  -6 -15  -1   38.10   19.20
  -6  15   1   17.10   17.00
   6  15  -1    1.70   20.80
  -6  15   1   18.40   13.20
  -6  15  -1   -9.40    9.60
  -6 -15   1   20.30   16.60
   6 -15  -1   19.70   17.70
   6 -15  -1    9.10   15.70
  -6 -15   1   -0.90   16.10
  -6  15  -1   12.30   14.20
  -6  15  -1  -13.50   10.50
   7 -15   1   34.90   23.00
  -7  15   1   11.40   12.60
  -7  15   1   33.50   14.10
  -7 -15  -1    6.40   14.50
  -7 -15  -1   35.10   19.00
   7  15  -1   -8.20   18.10
  -7  15  -1    3.20   11.90
   7 -15  -1   13.50   16.90
  -7 -15   1  -21.90   17.10
  -7  15  -1   -5.00   10.60
   7  15   1   15.20   18.80
   8  15  -1  -25.10   17.10
  -8  15   1    2.70   10.10
  -8  15   1    6.00   12.40
  -8  15  -1  -13.20    9.40
   8  15   1   40.70   20.30
  -8  15  -1   -6.50   11.90
   8 -15  -1   23.10   18.80
  -8 -15   1  -49.60   19.10
   0  16   1   23.10   19.60
   0  16  -1   10.20   14.10
   0  16   1   17.40   17.30
   0  16  -1   38.40   16.00
   0 -16   1   11.10   15.90
   0  16  -1   20.50   26.30
   0  16  -1   31.50   16.90
   0  16   1   20.10   14.50
   0  16   1   -0.60   12.80
   1  16  -1   60.79   16.70
   1 -16   1   47.50   17.70
   1  16  -1   21.70   13.00
   1  16  -1   50.39   18.80
  -1  16   1   40.70   16.60
   1  16  -1   -0.20   13.60
  -1  16   1    9.90   14.60
  -1 -16  -1   62.19   19.30
  -1  16   1   22.00   14.60
  -1  16   1   42.40   15.90
  -1  16  -1   47.40   16.20
   1  16   1   47.10   15.80
  -1  16  -1   39.30   16.50
   1 -16  -1   59.39   18.70
   1  16   1   46.10   19.50
   1  16   1   24.40   14.10
  -1  16  -1   42.00   15.50
  -1  16  -1   12.60   15.10
  -1 -16   1   28.20   18.30
   1  16   1    8.00   14.60
  -2 -16  -1   26.60   17.40
   2 -16   1  -13.80   13.80
   2  16  -1   15.00   12.60
  -2 -16  -1   11.50   17.00
  -2  16   1   13.10   15.50
  -2  16   1    8.20   13.50
   2  16  -1   13.30   14.10
  -2  16   1   42.30   15.40
   2  16  -1   -4.70   14.10
  -2  16   1   27.20   16.60
  -2  16  -1  -20.60   11.60
   2  16   1    3.40   22.90
   2  16   1   20.40   16.60
   2 -16  -1    8.90   16.00
  -2  16  -1    8.10   14.70
  -2  16  -1   28.20   14.60
   2 -16  -1   12.00   14.30
   2  16   1   17.00   17.00
   2  16   1   -1.50   12.80
  -2  16  -1   17.40   14.60
  -2 -16   1   23.80   19.10
  -2 -16   1   32.80   16.20
   3  16  -1  -10.10   11.20
   3 -16   1   40.40   17.40
   3  16  -1   11.70   12.50
  -3  16   1   15.00   13.50
   3  16  -1   17.70   12.00
  -3 -16  -1    7.80   15.90
   3  16  -1   -4.80   15.20
  -3  16   1   14.10   12.80
  -3 -16  -1   -1.60   15.70
  -3  16   1   23.90   14.30
   3  16   1    2.50   11.50
  -3  16  -1    6.80   13.10
   3  16   1   -3.20   15.20
  -3 -16   1  -33.30   12.80
   3 -16  -1   13.80   15.50
   3 -16  -1   32.50   17.20
  -3  16  -1   27.80   15.80
  -3 -16   1   20.20   16.20
   3  16   1    7.00   12.00
   3  16   1   20.90   13.40
  -3  16  -1    1.40   13.10
  -4 -16  -1   14.30   16.80
   4  16  -1   12.90   11.00
   4  16  -1   -0.40   15.00
  -4  16   1   18.60   13.00
  -4  16   1  -15.30   14.00
  -4  16   1   -7.90   11.70
   4 -16  -1   15.20   20.50
   4 -16  -1   13.50   17.80
   4  16   1    2.60   15.90
  -4  16  -1  -21.10   11.10
  -4 -16   1  -29.70   17.30
  -4  16  -1    7.30   12.60
  -4 -16   1    4.40   17.90
   4  16   1   10.90   10.40
  -4  16  -1   -6.50   15.40
  -5 -16  -1   11.50   15.90
   5 -16   1   10.90   16.40
  -5 -16  -1   29.30   17.90
   5  16  -1    6.20    9.60
  -5  16   1    0.80   13.10
  -5  16   1   11.50   15.90
   5  16  -1   -7.00   10.20
  -5  16   1   -2.10   12.60
   5  16  -1   33.30   17.90
   5 -16  -1    8.60   15.80
  -5 -16   1    0.20   16.90
  -5  16  -1   -3.30   17.10
  -5  16  -1    3.10   11.80
   5  16   1    0.40    9.00
  -5  16  -1    7.30   12.80
   5 -16  -1    7.90   20.70
   5  16   1   -5.80   14.60
   5  16   1  -15.70   10.60
  -5 -16   1    0.10   15.60
   6 -16   1   27.70   19.60
  -6  16   1   18.50   12.50
   6  16  -1   -7.70   15.50
  -6  16   1    2.10   12.40
  -6 -16  -1  -12.60   15.70
  -6 -16  -1   -1.20   19.00
  -6 -16   1  -19.30   15.80
  -6  16  -1   -1.20   12.20
   6 -16  -1   38.10   20.20
  -6 -16   1    1.30   17.60
  -6  16  -1    9.00   11.90
   6  16   1  -23.10   15.40
   0 -17  -1   18.70   17.20
   0  17  -1  -22.60   13.10
   0  17  -1  -28.20   13.30
   0 -17   1  -10.00   13.10
   0  17  -1   -3.30   13.10
   0  17   1    8.40   15.10
   0  17   1   -1.80   12.80
   0  17   1    7.50   14.20
   0  17  -1   30.00   14.90
   0  17   1    7.80   14.10
  -1  17   1   19.20   18.30
  -1  17   1   -3.40   13.70
   1  17  -1   16.40   16.70
   1  17  -1   -0.80   15.00
  -1  17   1  -10.50   12.40
   1  17  -1    3.70   14.10
  -1 -17  -1    1.10   14.10
  -1  17   1    3.40   14.20
   1  17  -1  -19.70   12.20
   1 -17   1    8.50   15.50
   1 -17  -1   -0.80   15.10
   1  17   1   27.70   16.10
  -1  17  -1   -4.90   13.10
  -1  17  -1    2.40   14.40
  -1  17  -1    2.90   15.40
   1  17   1   10.80   14.40
  -1  17  -1   48.20   20.00
   1  17   1  -49.60   21.70
  -1 -17   1   -0.30   14.00
   1  17   1   14.70   14.90
   2  17  -1  -10.50   12.60
   2  17  -1  -28.40   13.80
  -2  17   1  -17.30   12.00
   2 -17   1    2.90   14.30
  -2  17   1  -11.60   13.40
  -2  17   1   -8.50   13.70
   2  17  -1    3.70   14.00
   2  17  -1  -32.70   12.70
  -2 -17  -1   18.00   15.60
   2  17   1   24.00   13.80
   2  17   1  -14.40   12.70
   2  17   1    9.80   16.30
   2 -17  -1  -15.00   14.50
   2  17   1   -7.20   14.80
  -2  17  -1   25.80   14.60
  -2  17  -1   -8.40   13.00
  -2  17  -1    1.60   14.90
  -2 -17   1    1.20   14.40
  -3  17   1   36.60   17.40
   3  17  -1  -12.90   15.30
  -3 -17  -1  -17.40   15.30
   3  17  -1   20.20   14.70
   3 -17   1   -4.50   14.90
  -3  17   1   13.50   12.60
  -3  17   1   -5.90   12.80
   3  17  -1   10.80   13.90
  -3 -17   1   20.40   19.10
   3  17   1  -17.80   15.20
   3  17   1    0.80   13.10
  -3  17  -1    2.40   14.20
   3  17   1   25.50   13.90
  -3  17  -1   30.00   15.20
   3 -17  -1    2.10   16.00
  -3  17  -1    0.50   14.50
   4  17  -1  -13.20   12.30
  -4 -17  -1    2.70   17.60
   4  17  -1  -26.90   12.40
  -4  17   1   -8.20   13.20
   4  17  -1   14.00   17.90
  -4  17   1   -5.20   11.90
  -4 -17  -1  -20.60   17.70
  -4  17   1    3.60   16.00
   4 -17   1   25.70   18.40
  -4 -17   1   18.80   18.40
  -4  17  -1    3.90   12.60
   4 -17  -1  -38.00   20.30
   4 -17  -1   -5.60   16.80
  -4  17  -1    3.30   17.30
   4  17   1   -6.90   15.70
  -4 -17   1   15.20   20.10
  -4  17  -1    2.30   13.50
   4  17   1   -6.20   15.30
   0  18   1  -28.00   12.90
   0  18  -1  -22.00   12.90
   0  18   1   24.70   17.40
   0  18  -1   19.90   24.50
   0  18   1   16.40   20.00
   0 -18   1   15.10   17.00
   0  18  -1   13.90   17.20
   0 -18  -1    7.90   17.50
   0  18   1   11.90   15.90
   0  18  -1   41.30   16.50
  -1  18   1  -15.50   14.40
   1 -18   1   14.40   17.40
   1  18  -1   -4.70   16.00
   1  18  -1    1.60   14.70
  -1  18   1   15.80   16.20
  -1  18   1   38.00   17.40
   1  18  -1   -9.50   24.00
  -1 -18  -1   15.60   16.60
   1  18  -1    9.10   16.80
   1  18   1  -19.30   14.30
  -1  18  -1   17.90   16.00
   1 -18  -1  -18.80   15.50
  -1  18  -1   14.60   16.00
   1  18   1   11.20   15.50
  -1 -18   1    5.70   18.20
   1  18   1  -22.00   28.30
   1  18   1   -6.00   16.90
  -1  18  -1   39.80   18.10
   2   0  -2  358.56   14.20
   2   0  -2  402.86   14.00
  -2   0   2  388.86   13.20
   2   0  -2  402.06   13.10
  -2   0  -2  427.16   14.60
   2   0   2  411.46   13.90
  -2   0  -2  393.16   13.80
  -2   0   2  404.36   13.90
   3   0  -2  805.32   24.00
   3   0  -2  746.43   25.40
  -3   0   2  785.92   23.90
  -3   0   2  794.22   24.20
  -3   0  -2  791.42   26.10
  -3   0   2  732.63   25.30
   3   0  -2  769.92   24.00
  -3   0  -2  748.43   25.30
  -4   0  -2   20.00    7.00
   4   0  -2   17.80    4.60
   4   0  -2   17.10    4.40
  -4   0   2   20.60    4.90
   4   0  -2   16.40    6.50
  -4   0   2   14.80    6.20
  -4   0  -2   18.30    6.70
   4   0   2   24.40    7.50
  -4   0   2   24.00    5.50
   5   0  -2   -1.90    3.70
  -5   0  -2   -5.40    5.90
   5   0  -2   -5.90    5.80
  -5   0   2    1.90    5.40
  -5   0   2  -10.10    4.20
  -5   0   2   -0.10    4.10
   5   0   2    0.70    6.70
  -5   0  -2    3.40    6.10
  -6   0  -2   38.00    9.10
   6   0   2   46.30    9.80
  -6   0   2   56.79    8.90
   6   0  -2   35.10    5.40
  -6   0  -2   45.30    9.30
   6   0  -2   50.89    5.80
  -6   0   2   41.00    6.60
  -6   0   2   42.40    6.40
   6   0  -2   20.90    8.30
   7   0  -2   89.49   12.70
  -7   0  -2   87.69   12.30
  -7   0   2   94.19   10.10
  -7   0  -2  122.49   14.10
  -7   0   2  117.69   13.60
  -7   0   2  104.69    9.70
   8   0  -2   11.90   10.60
  -8   0   2   25.70   10.30
  -8   0   2   19.30    6.70
  -8   0   2   19.10    7.10
  -8   0  -2   22.10   10.30
  -8   0  -2   14.70    9.30
  -9   0   2  273.27   16.50
   9   0  -2  282.77   22.60
  -9   0   2  290.37   21.30
  -9   0  -2  305.77   22.50
  -9   0   2  321.37   23.00
  -9   0  -2  292.57   21.80
  -9   0   2  316.97   22.00
 -10   0  -2    6.40   12.60
  10   0  -2   14.00   12.60
 -10   0  -2   15.00   11.60
 -10   0   2   26.30   11.70
 -10   0   2    1.00    6.90
 -10   0   2    7.10   12.80
 -11   0   2   42.90   13.30
  11   0  -2   47.80   14.60
 -11   0  -2   22.30   12.90
 -11   0  -2   13.80   13.10
 -11   0   2    7.30   11.60
 -12   0  -2    9.80   13.40
 -12   0   2   -7.20   11.00
 -12   0   2   -4.80   12.20
 -12   0  -2    2.10   12.10
 -13   0   2    5.20   12.60
 -13   0  -2   16.20   14.20
 -14   0  -2  -10.70   12.20
 -14   0   2    7.30   13.90
 -14   0  -2  -24.20   13.00
  -1  -1  -2   -3.60    1.20
  -1  -1   2   -4.30    0.90
  -1  -1   2   -3.80    1.20
  -2   1   2  125.39    7.90
   2   1  -2  132.39    6.10
  -2  -1  -2  125.69    6.90
  -2  -1  -2  121.29    6.00
  -2   1   2  145.49    6.60
  -2   1   2  132.69    6.30
   2  -1   2  114.99    8.70
  -2  -1  -2  134.09    6.70
   2  -1  -2  134.09    6.30
   2   1   2  107.29    7.20
   2   1   2  132.69    6.20
   2  -1  -2  147.69    6.50
  -2  -1   2  141.49    7.40
   2  -1  -2  114.09    7.80
   2   1   2  135.49    6.40
  -2  -1   2  139.49    7.10
  -2   1  -2  132.29    8.80
  -2  -1   2  123.89    5.90
  -2   1  -2  125.59    8.00
   3   1  -2   39.40    5.70
  -3   1   2   42.40    4.70
   3  -1   2   40.10    7.60
  -3  -1  -2   42.30    5.50
  -3  -1  -2   40.30    5.00
  -3  -1  -2   41.00    5.10
  -3   1   2   37.00    6.60
   3   1  -2   29.20    4.90
   3   1  -2   40.20    5.40
  -3   1   2   46.60    5.00
  -3  -1  -2   36.70    5.70
  -3  -1   2   32.20    5.20
  -3   1  -2   42.20    7.30
  -3   1  -2   45.50    7.00
  -3  -1   2   34.90    5.70
   3  -1  -2   30.40    4.50
   3   1   2   33.30    4.60
   3   1   2   29.20    4.30
  -3  -1   2   36.70    5.00
   3  -1  -2   34.40    4.20
  -4  -1  -2  334.07   15.90
  -4  -1  -2  422.66   17.00
   4   1  -2  404.46   16.30
   4   1  -2  398.66   15.90
  -4  -1  -2  405.76   15.30
  -4  -1  -2  423.66   15.50
  -4   1   2  409.86   14.80
  -4   1   2  418.96   18.90
  -4   1   2  422.56   15.30
   4  -1   2  419.66   19.40
   4   1  -2  405.06   15.90
   4  -1  -2  408.06   18.60
   4  -1  -2  409.06   14.60
  -4  -1   2  424.26   16.50
   4   1   2  408.96   14.70
  -4   1  -2  412.46   19.70
   4   1   2  414.56   14.60
   4  -1  -2  387.96   14.20
  -4  -1   2  399.16   16.10
  -4   1  -2  408.16   18.90
  -4  -1   2  407.86   16.80
  -5  -1  -2   24.90    6.80
  -5  -1  -2   20.70    6.60
   5   1  -2   21.90    5.30
  -5   1   2   31.80    7.80
   5   1  -2   13.40    6.00
  -5   1   2   23.00    5.30
   5  -1   2   25.10    8.70
  -5   1   2   25.90    4.70
  -5  -1  -2   20.50    5.20
   5   1  -2   21.50    5.40
   5  -1  -2   19.60    7.90
   5  -1  -2   18.90    4.00
  -5   1  -2   21.10    8.10
   5   1   2   17.90    4.40
  -5   1  -2   34.40    8.60
   5   1   2   20.90    4.30
  -5  -1   2   22.50    6.10
  -5  -1   2   19.30    5.70
  -5  -1   2   23.90    6.10
  -6  -1  -2  135.19   12.40
   6   1  -2  130.19    9.80
  -6  -1  -2  159.98   10.30
  -6   1   2  129.29    9.80
  -6  -1  -2  136.39   12.40
   6   1  -2  139.49   12.60
   6   1  -2  141.39   10.00
   6  -1   2  145.39   15.90
  -6  -1  -2  139.19   10.30
  -6   1   2  136.79    9.40
  -6   1   2  145.59   13.70
  -6   1  -2  126.69   13.90
   6  -1  -2  132.99   14.10
  -6   1  -2  118.39   13.50
  -6  -1   2  149.88   11.10
  -6  -1   2  145.39   11.50
  -6  -1   2  151.78   11.90
  -7  -1  -2   16.20    6.00
  -7  -1  -2   14.70    8.20
  -7   1   2   18.30    5.90
   7   1  -2   24.40    5.90
  -7   1   2   26.20    9.20
  -7   1   2   20.90    5.70
  -7  -1  -2   30.20    8.80
  -7  -1  -2   28.20    6.50
   7   1  -2   19.30    6.00
   7  -1   2   32.80   11.10
   7   1  -2   24.50    8.90
  -7  -1   2   22.20    7.00
   7  -1  -2   22.10    9.70
  -7   1  -2   23.20    9.50
  -7   1  -2   30.40   10.40
  -7  -1   2   17.10    6.60
  -7  -1   2   17.90    7.80
   8   1  -2    4.60    9.30
   8  -1   2   -2.40   10.50
   8   1  -2    4.40    6.10
   8   1  -2    9.80    6.30
  -8  -1  -2  -11.70    8.10
  -8  -1  -2   -7.90    5.80
  -8   1   2    9.10    9.00
  -8  -1  -2   -5.40    8.20
  -8   1  -2    2.00    9.60
  -8   1  -2  -10.70    8.50
  -8  -1   2   15.30    7.10
  -8  -1   2    1.30    7.80
  -8  -1   2   -2.10    6.80
   8  -1  -2   -1.20   10.10
  -9  -1  -2    6.20   10.60
   9   1  -2   -8.90   10.40
  -9   1   2  -20.90   15.60
  -9  -1  -2   -0.30    9.00
  -9   1  -2   -2.30   12.10
   9  -1  -2   31.90   13.00
  -9  -1   2   -1.60    7.50
  -9  -1   2   -2.50    9.30
  -9   1  -2   -6.90   10.40
  -9  -1   2    3.10    8.80
  -9  -1   2    3.30    7.40
 -10  -1  -2   15.80   10.70
 -10   1   2   19.60   12.20
  10   1  -2   29.60   12.70
 -10   1   2   14.90   11.90
 -10  -1  -2   13.40   11.80
 -10  -1   2   12.00   11.20
 -10  -1   2   15.10    8.50
  10  -1  -2   22.00   13.60
 -10  -1   2    5.20    8.00
 -10  -1   2   11.60   10.90
 -10   1  -2   23.00   13.00
 -10   1  -2   10.50   11.80
 -11  -1  -2  -27.40   15.30
 -11  -1  -2   -5.00   10.30
 -11   1   2    8.30   12.10
 -11   1   2    8.50   12.10
 -11  -1   2    1.80    8.30
 -11   1  -2    8.20   12.20
  11  -1  -2    4.00   13.20
 -11   1  -2    1.80   11.00
 -11  -1   2   -4.90    7.40
 -11  -1   2   10.90   11.10
 -12  -1  -2    2.50   10.80
 -12  -1  -2   24.60   12.80
 -12   1   2   15.40   12.40
 -12   1   2    9.00   21.80
 -12  -1   2   -3.50   10.50
 -12  -1   2   -6.50    6.50
 -12   1  -2   19.40   23.20
 -12  -1   2    5.80   11.60
 -12   1  -2    7.10   12.90
 -13   1   2    3.70   12.30
 -13  -1  -2   -1.90   12.70
 -13  -1  -2  -20.00   11.00
 -13   1   2   -5.70   12.80
 -13  -1   2  -10.00   12.70
 -13  -1   2  -11.30   11.00
 -13   1  -2    6.90   11.80
 -13   1  -2    3.90   11.90
 -14   1   2    3.00   13.50
 -14  -1  -2   -4.20   14.00
 -14  -1  -2  -17.00   15.40
 -14   1   2   -1.10   18.60
 -14   1  -2    8.20   13.90
 -14  -1   2  -10.20   14.40
 -14  -1   2   -1.40   14.50
   0   2  -2   38.30    4.40
   0   2   2   34.80    3.90
   0   2  -2   29.60    3.80
   0  -2   2   44.60    4.90
   0   2  -2   37.30    4.10
   0   2  -2   40.30    4.60
   0   2   2   35.70    3.90
   0  -2  -2   41.70    3.90
   0  -2  -2   48.60    5.50
  -1  -2  -2   39.10    3.50
  -1  -2  -2   36.10    4.50
  -1   2   2   41.40    4.90
  -1  -2  -2   35.90    4.40
   1   2  -2   30.80    5.10
  -1   2   2   34.40    4.20
   1   2  -2   40.50    3.60
   1  -2   2   52.59    6.00
  -1   2   2   43.30    4.60
   1   2  -2   42.80    4.80
   1  -2   2   40.30    4.10
  -1  -2   2   28.50    4.10
  -1   2  -2   49.20    5.50
  -1   2  -2   35.60    4.20
  -1  -2   2   37.80    3.50
   1   2   2   41.90    4.70
  -1   2  -2   41.60    5.30
   1   2   2   40.50    3.60
   1  -2  -2   48.30    5.40
  -1  -2   2   36.80    4.50
   1  -2  -2   40.40    4.60
   1   2   2   34.90    6.00
  -1   2  -2   37.70    4.30
   2  -2   2   75.99    8.90
  -2  -2  -2   64.59    4.10
   2   2  -2   68.19    7.10
  -2   2   2   69.89    6.50
  -2   2   2   77.29    7.40
   2   2  -2   74.89    4.30
  -2  -2  -2   57.39    7.40
   2  -2   2   69.19    5.30
  -2   2   2   62.99    7.20
   2  -2   2   62.39    5.00
  -2  -2  -2   76.69    7.30
  -2  -2   2   74.99    4.20
   2  -2  -2   77.99    8.20
  -2   2  -2   71.69    5.40
   2  -2  -2   66.09    7.60
  -2   2  -2   75.09    7.80
  -2   2  -2   65.89    5.40
   2  -2  -2   65.69    6.40
   2   2   2   64.79    7.00
  -2   2  -2   66.79    7.80
  -2  -2   2   78.69    7.60
  -3   2   2    8.20    6.40
   3   2  -2   12.50    3.50
   3  -2   2   15.20    7.70
  -3  -2  -2   14.50    5.50
  -3   2   2    7.70    4.60
   3   2  -2   15.40    5.70
  -3   2   2    8.20    4.20
  -3  -2  -2   12.50    3.90
  -3  -2  -2   10.30    5.30
  -3  -2  -2   14.00    4.00
  -3   2  -2   15.10    6.90
   3  -2  -2   15.10    4.30
   3   2   2   11.40    3.60
   3  -2  -2   12.20    6.70
  -3  -2   2   15.70    5.80
  -3  -2   2   -1.30    4.90
   3   2   2   17.30    5.10
   3   2   2    5.80    5.10
   3  -2  -2    4.70    4.20
  -3   2  -2   15.70    7.10
  -3  -2   2    7.90    3.40
   4  -2   2  117.29   13.50
   4   2  -2  144.39   10.30
   4   2  -2  133.89    8.40
  -4  -2  -2  134.79   10.80
  -4  -2  -2  158.38    9.00
  -4   2   2  135.29    9.50
  -4   2   2  147.49   13.60
   4   2  -2  138.49   10.30
  -4   2   2  143.69    8.80
  -4  -2  -2  137.99   11.10
  -4  -2  -2  140.89    9.10
   4   2   2  149.69   10.30
  -4  -2   2  135.39   11.40
  -4  -2   2  134.49   11.60
  -4   2  -2  131.29   13.60
  -4  -2   2  138.69    8.10
  -4   2  -2  143.49   14.10
   4  -2  -2  140.39   13.20
   4  -2  -2  133.09    8.20
   4   2   2  147.79   10.00
   4  -2  -2  135.69    8.50
  -5  -2  -2   91.39    9.90
  -5  -2  -2  116.79   10.40
  -5   2   2  102.69   12.00
  -5  -2  -2   97.39    9.00
   5  -2   2  126.49   14.40
  -5  -2  -2  116.49    9.10
  -5   2   2  106.09    8.80
  -5   2   2  107.59    8.00
   5   2  -2  116.99    9.80
   5   2  -2  104.79    8.90
   5   2  -2   98.39    9.70
  -5   2  -2  118.69   13.50
   5   2   2  107.19    9.00
   5  -2  -2  131.59   13.50
   5  -2  -2  123.79    7.80
  -5  -2   2  108.29   10.60
  -5  -2   2  103.99    8.30
  -5   2  -2  105.59   12.00
  -5  -2   2   98.49   10.50
   5   2   2  100.29    9.00
  -6  -2  -2    2.10    5.90
   6   2  -2   -0.80    5.70
  -6   2   2    2.40    4.20
  -6  -2  -2   -3.10    5.40
   6   2  -2   -3.40    5.10
   6  -2   2   -0.50    8.80
  -6   2   2   -3.20    4.50
  -6  -2  -2    1.50    5.80
   6   2  -2   -4.20    5.00
  -6   2   2   -8.00    6.90
  -6  -2   2   -9.00    5.60
  -6   2  -2    8.80    8.10
   6   2   2    5.90    4.70
  -6   2  -2    7.40    8.00
  -6  -2   2    2.40    5.00
   6  -2  -2   11.00    8.80
  -6  -2   2    3.60    6.40
   6   2   2    2.20    4.60
   7   2  -2   10.40    7.60
   7   2  -2   19.90    6.60
  -7  -2  -2   25.40    7.30
  -7  -2  -2   20.70    7.80
   7  -2   2   27.90   12.00
   7   2  -2   13.90    6.40
  -7   2   2   20.40    9.40
  -7  -2  -2   12.70    7.10
  -7  -2  -2   21.50    7.30
  -7   2   2   24.00    5.60
   7   2   2   25.50    6.10
  -7  -2   2   11.50    7.50
  -7  -2   2   14.40    7.60
  -7  -2   2   37.70    7.50
   7  -2  -2   14.30   10.00
  -7   2  -2   35.20   10.40
   7   2   2   16.80    5.70
  -7   2  -2   11.00   10.00
   8   2  -2   12.90    7.00
   8  -2   2  -10.10   11.40
   8   2  -2    3.50    6.30
  -8  -2  -2    7.60    7.60
  -8   2   2   -4.90   17.40
  -8  -2  -2   10.10    8.80
  -8  -2  -2   10.70    7.50
   8   2  -2    3.40    8.90
  -8  -2  -2    4.00    7.20
   8   2   2    8.50    6.10
   8  -2  -2    1.20   11.20
  -8   2  -2   -4.90   10.00
  -8  -2   2    1.10    7.80
  -8  -2   2    9.70    7.10
  -8  -2   2    5.60    7.80
  -8  -2   2    5.40    7.90
   8   2   2    2.10    5.70
   9   2  -2  118.89   12.90
  -9  -2  -2  102.09   11.40
  -9  -2  -2   81.59   12.30
  -9  -2  -2  105.29   11.80
   9   2  -2   97.89   11.00
   9   2  -2   81.19   13.60
  -9   2   2   82.99   15.50
  -9  -2  -2  110.49   13.60
  -9   2  -2   87.99   16.70
  -9  -2   2  124.19   13.50
  -9   2  -2   91.79   16.00
  -9  -2   2   98.99   12.60
  -9  -2   2  101.39   12.40
   9  -2  -2   87.09   16.80
  -9  -2   2  120.69   13.50
 -10   2   2    8.00   11.90
 -10  -2  -2    6.30    8.60
 -10  -2  -2   -1.30    7.30
 -10  -2  -2    1.20    9.80
 -10   2   2    9.20   11.60
 -10  -2  -2   11.90    9.00
  10   2  -2    0.40    6.80
 -10  -2   2    5.50    8.40
 -10   2  -2   16.10   12.40
  10  -2  -2   -5.00   12.80
 -10  -2   2    2.40    9.00
 -10   2  -2    2.10   12.20
 -10  -2   2   -2.20    9.30
 -11  -2  -2   35.20    8.70
 -11  -2  -2   10.20   10.40
 -11   2   2   18.30   13.30
 -11  -2  -2   24.80   11.00
 -11   2   2   53.49   24.70
 -11  -2   2   22.10   10.90
 -11  -2   2   25.90    9.50
  11  -2  -2    5.80   25.70
 -11   2  -2   17.90   13.10
 -11  -2   2   29.30   10.00
 -11  -2   2   22.70   10.60
 -12  -2  -2   -8.60   10.30
 -12   2   2    1.50   11.50
 -12  -2  -2    8.90   12.10
 -12   2   2   14.10   14.20
  12  -2  -2    8.00   15.30
 -12   2  -2   16.70   13.40
 -12  -2   2  -11.80   10.40
 -12   2  -2   19.30   13.60
 -12  -2   2   14.70   11.20
 -12  -2   2    3.00    8.10
 -13  -2  -2    6.40   11.50
 -13   2   2   28.10   15.20
 -13   2   2    3.70   14.30
 -13  -2  -2   12.30   12.40
 -13   2  -2  -12.20   13.90
 -13  -2   2    3.20    7.50
 -13  -2   2   -6.30   10.40
 -13   2  -2   19.30   14.90
 -13  -2   2   -1.90   10.50
 -14   2   2   19.30   14.00
 -14   2   2   18.70   15.80
 -14  -2  -2   -7.80   12.90
 -14  -2  -2   12.20   12.70
 -14  -2   2   18.50   12.60
 -14  -2   2  -10.90   13.90
 -14   2  -2   16.60   13.40
 -14   2  -2   21.50   16.90
   0   3   2    2.90    3.30
   0   3  -2   -1.60    3.40
   0  -3   2   -0.60    3.70
   0  -3  -2   -1.20    3.60
   0   3   2   -1.20    3.60
   0  -3  -2   -0.80    3.70
   0   3   2   -1.90    3.40
   0   3  -2   -4.20    3.50
   0  -3   2    2.20    4.10
   0  -3  -2   -2.50    3.60
   0  -3   2    0.80    3.80
   0   3  -2   -0.20    3.90
   0   3  -2    3.20    3.90
   1   3  -2 2552.74   74.59
  -1  -3  -2 2548.65   74.59
   1   3  -2 2606.44   72.19
  -1  -3  -2 2524.45   74.79
   1   3  -2 2689.13   72.59
   1  -3   2 2474.35   73.49
  -1  -3  -2 2673.13   72.29
  -1   3   2 2577.64   74.39
   1  -3   2 2721.53   75.69
  -1   3   2 2475.75   73.89
   1   3  -2 2494.65   74.19
  -1   3   2 2695.83   75.09
  -1  -3   2 2515.75   74.49
  -1   3  -2 2446.96   78.29
   1   3   2 2569.34   74.79
  -1  -3   2 2495.35   74.29
  -1   3  -2 2537.55   73.59
  -1  -3   2 2566.44   72.39
  -1   3  -2 2622.74   74.69
   1  -3  -2 2759.92   75.29
  -1   3  -2 2671.43   75.39
   1   3   2 2514.15   74.29
   1  -3  -2 2576.44   74.29
   1   3   2 2733.03   72.59
   2   3  -2 2898.11   78.79
  -2   3   2 2715.93   81.69
  -2   3   2 2903.21   84.09
   2   3  -2 2910.41   82.69
  -2  -3  -2 2905.61   82.99
   2  -3   2 3005.00   84.89
   2  -3   2 2781.12   80.89
  -2   3   2 2964.30   82.39
   2  -3   2 2841.82   80.49
  -2  -3  -2 2933.91   82.89
  -2  -3  -2 2897.31   78.79
  -2   3  -2 2915.51   83.69
   2  -3  -2 2850.61   81.69
  -2  -3   2 2968.30   82.99
   2   3   2 2835.52   82.29
  -2   3  -2 2810.32   80.89
   2  -3  -2 2807.12   83.89
   2   3   2 2625.44   79.19
  -2   3  -2 2966.70   84.69
  -2  -3   2 2937.01   78.69
  -2   3  -2 2874.61   80.89
  -2  -3   2 2874.51   82.99
   3  -3   2    2.70    9.50
   3  -3   2    4.40    4.00
  -3   3   2   -3.70    4.80
  -3  -3  -2   -0.90    5.70
  -3   3   2    3.30    6.80
   3   3  -2    3.80    5.50
   3  -3   2   -2.40    4.10
  -3   3   2    3.90    5.60
  -3  -3  -2    2.00    6.00
   3  -3  -2   -3.10    4.60
  -3   3  -2   -2.00    4.50
  -3  -3   2    3.70    6.50
   3  -3  -2    2.20    9.00
  -3  -3   2   10.00    6.50
   3  -3  -2   -2.20    4.40
  -3   3  -2    1.60    7.10
   3   3   2   -4.00    5.70
  -3   3  -2    1.20    4.40
  -4  -3  -2  895.01   26.00
   4   3  -2  885.11   31.20
  -4   3   2  910.31   34.00
  -4  -3  -2  897.21   26.20
   4  -3   2  912.11   34.60
  -4   3   2  912.11   29.30
  -4   3   2  912.81   29.00
  -4  -3  -2  904.51   31.30
  -4  -3  -2  917.71   31.30
   4  -3  -2  862.91   33.60
   4   3   2  903.41   30.90
   4   3   2  845.12   32.60
  -4   3  -2  856.51   27.40
   4  -3  -2  897.81   28.80
  -4   3  -2  921.21   34.50
   4  -3  -2  893.61   28.30
  -4  -3   2  882.91   31.80
  -4   3  -2  885.91   27.40
  -5  -3  -2   37.70    7.40
  -5  -3  -2   27.50    5.00
   5  -3   2   24.80    9.90
   5   3  -2   27.20    6.50
   5   3  -2   26.90    4.80
   5   3  -2   24.90    6.50
  -5   3   2   30.60    5.70
  -5   3   2   24.30    9.00
  -5  -3  -2   22.20    4.60
  -5   3   2   31.30    7.10
   5  -3  -2   26.00    5.10
   5   3   2   35.50    6.70
  -5   3  -2   30.30    9.50
  -5  -3   2   32.70   14.60
   5  -3  -2   26.10    5.10
  -5  -3   2   20.70    4.30
   5   3   2   27.70    6.70
   5  -3  -2   36.90    9.90
  -5  -3   2   23.60    7.50
  -5   3  -2   21.40    8.90
  -6  -3  -2  321.37   17.20
   6   3  -2  304.67   16.30
  -6   3   2  277.47   19.50
   6   3  -2  311.87   16.60
  -6  -3  -2  304.57   13.50
   6  -3   2  312.17   21.00
  -6   3   2  300.17   14.30
  -6  -3  -2  302.07   16.80
   6   3  -2  285.37   13.50
  -6   3   2  271.67   13.50
  -6  -3  -2  300.27   13.50
  -6  -3   2  320.17   13.10
   6   3   2  300.77   15.50
  -6   3  -2  284.97   20.80
   6   3   2  306.37   15.90
  -6   3  -2  273.27   19.10
  -6  -3   2  315.57   18.10
  -6  -3   2  330.17   18.00
   6  -3  -2  297.87   20.20
   7   3  -2   18.80    7.70
   7  -3   2   13.60   11.80
  -7  -3  -2   29.70    8.70
  -7  -3  -2   11.40    6.70
  -7   3   2   26.20   12.10
   7   3  -2   34.00    8.40
   7   3  -2    9.20    6.80
  -7  -3  -2   21.30    6.20
  -7   3   2   10.80    6.00
  -7  -3   2   23.30    6.20
  -7  -3   2   17.10    6.50
   7   3   2   23.20    7.10
  -7  -3   2   10.90    8.60
   7  -3  -2   17.40   11.10
  -7   3  -2   29.30   10.70
  -7  -3   2   33.30    8.70
   7   3   2   13.80    6.50
  -7   3  -2   27.20   14.10
   8  -3   2   10.60   13.50
  -8   3   2    7.80   10.20
  -8  -3  -2   -6.30    8.30
  -8  -3  -2    7.50    6.60
   8   3  -2   -3.30    6.70
   8   3  -2   10.90    7.80
  -8  -3  -2    0.70    7.50
  -8  -3  -2    6.90    8.50
   8   3   2    1.90    6.40
  -8  -3   2   11.90    6.70
   8   3   2    3.50    6.90
  -8   3  -2    1.00   10.70
   8  -3  -2   10.80   12.60
  -8   3  -2   16.30   11.60
  -8  -3   2   -4.40    8.20
  -8  -3   2    0.80    6.90
  -8  -3   2    5.40    8.70
   9   3  -2    1.20    7.90
  -9   3   2   -1.50   10.70
   9  -3   2   14.30   14.30
  -9  -3  -2   -8.40    8.70
  -9  -3  -2   -3.30    8.30
  -9  -3  -2   11.10    7.90
  -9  -3   2   -9.20   12.10
  -9   3  -2   -5.60   11.10
  -9  -3   2    7.60    9.60
  -9  -3   2   10.20    9.20
   9   3   2    6.30    7.30
  -9  -3   2   -0.90    6.90
   9   3   2   -2.30    7.00
   9  -3  -2   16.30   13.70
  -9   3  -2   -1.40   10.90
 -10   3   2    4.50   13.00
 -10   3   2    0.60   11.60
  10   3  -2    6.30    7.60
 -10  -3  -2   25.70    9.90
 -10  -3  -2   10.10    8.50
 -10  -3  -2    8.40    8.90
 -10  -3  -2    5.00   10.60
 -10  -3   2   22.30    9.50
 -10  -3   2   -0.10    9.30
 -10   3  -2   25.00   15.70
 -10   3  -2   -9.20   10.90
 -10  -3   2   21.10   10.30
  10  -3  -2   22.90   17.10
  10   3   2    8.70    7.20
 -10  -3   2   11.90    8.50
  11   3  -2    8.20    8.20
 -11  -3  -2   12.40    9.20
 -11  -3  -2   -0.90    8.50
 -11   3   2   22.80   12.80
 -11  -3  -2    6.40    9.40
 -11   3   2  -14.40   10.50
 -11  -3  -2    4.00    9.10
 -11  -3   2    5.50    9.60
 -11  -3   2    7.50    9.30
 -11   3  -2   14.50   12.40
 -11   3  -2   -7.50   11.60
 -11  -3   2    1.80    9.10
  11  -3  -2    0.70   14.90
 -11  -3   2   26.30   10.10
 -12  -3  -2   17.50    9.50
 -12  -3  -2   20.10   10.40
 -12   3   2   40.30   15.80
 -12   3   2    8.60   13.50
 -12  -3  -2    5.50    8.50
 -12  -3  -2    5.60   10.10
 -12  -3   2   23.90   10.20
 -12   3  -2   -2.40   13.50
 -12  -3   2   16.30    9.70
 -12  -3   2   28.00   10.50
  12  -3  -2    2.40   15.90
 -12  -3   2   -5.30    9.20
 -12   3  -2    8.70   14.10
 -13   3   2  -20.60   16.00
 -13  -3  -2   -9.00   10.30
 -13   3   2   10.30   14.90
 -13  -3  -2   -1.60   10.00
 -13  -3   2   19.50   10.50
 -13  -3   2    0.20    9.90
 -13   3  -2    4.00   14.90
 -13   3  -2   -8.00   14.70
 -13  -3   2   -7.10    7.60
 -13  -3   2  -18.50    8.60
 -14  -3  -2    8.00   13.70
 -14  -3  -2   -1.50   10.80
 -14   3   2    9.70   16.50
 -14  -3   2  -14.90   11.00
 -14  -3   2   -8.50    9.40
 -14   3  -2   17.40   14.80
 -14  -3   2   12.40   11.20
   0  -4  -2   86.19    9.30
   0   4  -2   78.49    9.30
   0  -4   2   90.89    9.60
   0  -4   2   94.49   10.10
   0   4   2   66.19    7.70
   0  -4   2   61.39    7.70
   0   4  -2   72.69    8.10
   0   4  -2   80.09    9.40
   0  -4  -2  102.99   10.50
   0  -4  -2   83.19   10.30
   0   4   2   79.49    9.60
   0   4  -2  103.39   10.20
   0   4   2   71.29    8.50
  -1   4   2   57.99    8.60
   1   4  -2   55.19    7.00
   1   4  -2   61.79    7.00
  -1  -4  -2   61.19    8.40
  -1   4   2   50.59    7.50
   1  -4   2   56.49    8.40
   1   4  -2   61.49    8.70
  -1   4   2   52.19    8.20
  -1  -4  -2   61.19    6.90
   1   4  -2   47.70    7.10
  -1  -4  -2   42.30    7.10
   1  -4   2   51.99    9.30
   1   4   2   55.89    6.50
   1  -4  -2   48.10    8.60
   1  -4  -2   42.50    7.70
  -1   4  -2   55.79    8.40
   1   4   2   71.99    9.70
  -1   4  -2   63.19    8.80
   1   4   2   53.99    8.90
  -1   4  -2   45.80    7.20
   1  -4  -2   65.89    9.60
  -1  -4   2   48.40    7.70
  -1   4  -2   47.90    8.30
  -1  -4   2   49.50    8.40
  -2  -4  -2   53.29    6.10
  -2  -4  -2   51.59    8.70
   2   4  -2   73.09    9.80
   2   4  -2   61.09    6.80
   2  -4   2   63.29   18.30
  -2   4   2   82.39   10.30
  -2   4   2   64.09    9.20
  -2  -4  -2   63.29    8.70
   2   4  -2   67.69    9.60
  -2   4   2   76.99    9.10
   2  -4   2   62.29    7.70
   2   4  -2   68.29    7.10
   2   4   2   63.79    8.50
   2   4   2   53.59    6.30
  -2   4  -2   66.19    7.70
   2  -4  -2   70.49    9.00
  -2   4  -2   73.19   10.50
  -2  -4   2   61.09    8.80
  -2  -4   2   56.09    8.80
   2   4   2   50.99    8.20
   2  -4  -2   61.39   17.50
   3  -4   2  137.79   14.50
  -3  -4  -2  145.59   13.70
   3  -4   2  136.19    9.80
   3  -4   2  125.09   10.40
  -3   4   2  132.19   11.40
  -3   4   2  129.09   13.50
   3   4  -2  118.99   12.00
  -3   4   2  133.79   12.10
   3   4  -2  148.69   18.60
  -3  -4  -2  132.19   13.50
  -3   4  -2  130.69   10.60
  -3  -4   2  118.09   13.30
  -3   4  -2  140.79   14.10
   3  -4  -2  155.48   11.00
  -3   4  -2  134.59   10.70
   3  -4  -2  120.99   13.30
  -3  -4   2  125.49   13.10
   3  -4  -2  135.89   11.50
   3   4   2  143.19   12.50
   4  -4   2   45.60    6.00
  -4  -4  -2   35.70    8.50
   4   4  -2   35.30    8.00
   4  -4   2   50.99    5.80
  -4   4   2   47.70    9.80
  -4   4   2   34.10    6.80
  -4   4   2   35.40    7.30
  -4  -4  -2   50.39    9.50
   4  -4   2   50.59   10.80
   4  -4  -2   38.80    6.50
   4   4   2   39.30    7.40
  -4  -4   2   25.10    8.10
   4  -4  -2   22.40    9.10
  -4  -4   2   25.50    8.00
  -4   4  -2   53.99    6.90
  -4   4  -2   15.30    8.80
   4  -4  -2   48.10    6.90
  -4   4  -2   42.60    6.50
  -5  -4  -2    5.30    7.50
  -5   4   2    6.60    7.90
  -5   4   2    8.60    5.50
  -5   4   2   12.20    6.40
  -5  -4  -2   10.60    7.40
   5  -4   2    9.60    9.50
   5   4  -2    8.30    6.20
   5  -4  -2    4.60    9.40
  -5   4  -2   14.90    5.30
  -5   4  -2   20.40    5.20
   5   4   2    9.10    6.60
  -5   4  -2    4.10    8.60
  -5   4  -2   10.40    9.10
   5  -4  -2    2.00    4.80
   5   4   2   -2.00    6.60
   5  -4  -2    2.00    4.90
  -5  -4   2    4.30    8.50
   6   4  -2   28.50    8.60
  -6   4   2   13.90    9.50
  -6   4   2   26.70    6.30
   6   4  -2   14.00    7.40
  -6  -4  -2   17.70    8.60
   6  -4   2   27.40   11.50
  -6  -4  -2   26.20    8.70
  -6   4   2   25.60    6.80
  -6  -4   2    8.00    7.40
   6  -4  -2   28.10    5.70
  -6   4  -2   34.90   11.20
  -6  -4   2   28.20    9.90
   6  -4  -2   15.20   10.20
   6   4   2   14.70    7.00
  -6   4  -2   26.40   10.80
   6   4   2   12.30    6.90
   6  -4  -2   26.30    5.50
   7   4  -2   20.00    8.70
  -7   4   2   20.30    7.20
  -7  -4  -2   10.40    8.50
  -7   4   2    1.90    5.80
   7   4  -2   16.60    8.20
   7  -4   2    9.80   11.90
  -7   4   2    0.50    9.50
  -7  -4  -2    5.30    5.30
  -7  -4  -2   15.00    9.00
  -7   4  -2   -9.70    9.60
   7   4   2    3.60    7.30
  -7  -4   2   13.80    9.10
   7   4   2    7.60    7.30
  -7  -4   2   10.60    8.90
  -7  -4   2    4.10    5.00
  -7   4  -2   19.60   11.70
   7  -4  -2    2.90   11.40
   8  -4   2   14.80   13.30
  -8  -4  -2    8.00    5.50
   8   4  -2    7.00    8.40
  -8   4   2   14.10   11.70
  -8  -4  -2    3.90    6.60
   8   4  -2    9.90   10.20
  -8  -4  -2  -10.40    8.50
  -8  -4   2    2.40    5.50
   8   4   2    2.00    7.90
   8   4   2   11.20    8.80
  -8  -4   2   10.80    6.40
  -8  -4   2   -3.20    9.80
  -8  -4   2    8.60    9.50
  -8   4  -2   11.50   12.50
  -8   4  -2   14.90   11.80
   8  -4  -2   10.60   12.70
  -9  -4  -2   -4.50    9.50
  -9  -4  -2   -5.80    9.30
  -9  -4  -2    5.80    6.10
  -9  -4  -2    0.90    7.40
   9  -4   2    8.10   15.30
   9   4  -2    4.20    8.50
  -9   4   2   15.10   11.70
   9   4  -2   11.60    9.60
   9  -4  -2    7.80   14.40
  -9  -4   2    7.30   10.40
  -9  -4   2    3.60    7.10
  -9   4  -2   17.60   12.10
   9   4   2   -0.10    9.80
  -9  -4   2   -1.40    9.60
  -9   4  -2    6.60   12.80
  -9  -4   2    8.70    6.60
   9   4   2    3.50    8.10
 -10  -4  -2   -4.80    9.20
 -10  -4  -2   -0.90    7.80
  10  -4   2    4.00   14.20
 -10   4   2  -13.30   10.70
 -10   4   2   -3.00   12.20
 -10  -4  -2   15.20    6.70
 -10  -4  -2   -3.50   16.40
  10   4  -2    4.60    8.70
 -10  -4   2   19.80   16.40
  10  -4  -2  -13.90   12.80
 -10  -4   2   15.20    8.10
  10   4   2   -2.40    8.20
 -10   4  -2    0.30   12.30
 -10  -4   2    3.00    6.80
 -10  -4   2   12.00   10.40
 -10   4  -2    0.20   11.70
  11   4  -2  -15.10    8.30
 -11  -4  -2   -5.90    6.90
 -11  -4  -2    5.90    9.90
 -11  -4  -2   15.90   10.60
 -11   4   2   14.10   13.70
 -11  -4  -2   -6.20    8.40
 -11   4   2    5.90   12.30
 -11   4  -2   15.80   13.20
 -11   4  -2   -0.20   13.20
  11  -4  -2   10.30   15.80
  11   4   2    6.80    8.70
 -11  -4   2   -6.80    9.10
 -11  -4   2    6.60    9.50
 -11  -4   2   -6.50    6.90
 -12  -4  -2   -5.70    9.00
 -12   4   2    3.00   13.80
 -12   4   2    3.30   13.40
  12   4  -2   28.00    9.80
 -12  -4  -2    0.20    7.90
 -12  -4  -2   17.60    9.80
 -12  -4   2    8.60   10.30
 -12  -4   2    1.00    7.60
 -12  -4   2    4.30    9.40
 -12   4  -2   -4.10   13.10
  12  -4  -2   -6.80   14.60
 -12   4  -2   12.90   14.80
 -13   4   2  -20.00   12.30
 -13  -4  -2    1.60    9.40
 -13  -4  -2   -4.90    8.60
 -13   4   2   14.20   16.60
 -13  -4  -2    2.00    8.20
 -13  -4  -2   10.20    9.80
 -13  -4   2   12.80   10.00
 -13  -4   2    8.30   10.80
 -13  -4   2   -6.10    8.00
 -13   4  -2   15.60   16.60
 -13  -4   2   25.00   10.30
 -13   4  -2  -19.70   13.10
 -14  -4  -2  -17.60    9.30
 -14   4   2  -11.20   14.30
 -14  -4  -2    7.80   10.80
 -14  -4  -2   -4.30    9.30
 -14  -4  -2    2.10    9.50
 -14  -4   2  -29.70   10.00
 -14   4  -2  -16.10   17.00
 -14  -4   2   -5.10    8.70
 -14  -4   2   11.50   11.10
 -14  -4   2  -19.90   14.20
   0  -5   2   -5.20    6.20
   0   5   2    1.30    6.70
   0   5   2    0.90    5.80
   0   5  -2    2.50    6.50
   0  -5   2    1.80    6.10
   0   5  -2    1.10    6.30
   0   5   2   -2.60    6.60
   0  -5  -2    0.10    7.20
   0   5  -2    1.30    6.80
   0  -5  -2    7.20    6.50
   0   5  -2   -1.20    6.90
   0  -5  -2    1.40    6.20
   0  -5   2   -1.90    6.80
   1   5  -2    7.20    5.90
  -1   5   2    0.40    5.40
  -1   5   2    8.10    6.70
   1  -5   2   12.60    6.40
   1   5  -2    2.70    7.20
  -1  -5  -2  -10.20    4.80
   1  -5   2   -4.50    6.30
   1   5  -2   -4.70    6.40
   1   5  -2    2.00    5.80
  -1  -5  -2    2.40    7.50
  -1   5   2    7.20    7.30
  -1  -5  -2   11.10    8.00
   1  -5  -2    4.00    6.90
   1   5   2    8.00    5.40
  -1   5  -2    4.40    6.40
  -1   5  -2    7.60   13.20
  -1   5  -2    9.30    7.20
  -1  -5   2    7.20    7.30
   1   5   2   15.20    7.40
   1   5   2   18.20    7.00
  -1  -5   2   13.00    6.90
   1  -5  -2    8.40    7.10
  -1   5  -2    6.00    6.50
   2   5  -2  126.29    9.10
   2   5  -2  146.89   13.00
  -2  -5  -2  149.09   14.80
  -2  -5  -2  130.19    9.10
  -2   5   2  119.59   13.10
  -2  -5  -2  132.29   14.30
  -2   5   2  103.49   12.50
  -2   5   2  173.38   13.70
   2  -5   2  133.49   15.40
   2   5  -2  136.09   13.90
   2  -5   2  141.19   12.30
   2   5  -2  130.29   10.40
   2   5   2  135.79   13.20
   2   5   2  149.69   14.60
  -2   5  -2  164.08   14.00
  -2   5  -2  136.59   12.30
  -2  -5   2  114.89   13.70
  -2  -5   2  141.79   14.00
  -2   5  -2  140.99   12.40
   2   5   2  138.49   10.10
   2  -5  -2  147.29   13.70
   2  -5  -2  143.49   13.90
   3  -5   2   47.80    7.90
  -3  -5  -2   50.69    5.00
   3   5  -2   38.50    8.90
  -3   5   2   47.50    8.40
  -3   5   2   34.90    7.60
  -3   5   2   33.30    9.00
   3  -5   2   57.19    7.70
   3   5  -2   46.80    5.10
   3   5  -2   48.90    4.90
   3   5  -2   51.19    9.50
  -3  -5  -2   53.79   10.20
  -3  -5  -2   55.59   10.20
   3  -5   2   55.49   11.20
  -3  -5   2   42.60    8.80
  -3   5  -2   47.90   10.10
   3  -5  -2   48.90    8.20
   3  -5  -2   61.69    8.30
   3   5   2   44.30    9.50
  -3   5  -2   61.49    8.50
   3   5   2   49.10    9.00
   3   5   2   40.20    5.00
   3  -5  -2   56.09   11.20
  -3  -5   2   38.60    9.20
  -3   5  -2   50.79    8.20
   4   5  -2 1406.66   49.00
  -4   5   2 1416.56   45.60
  -4  -5  -2 1468.35   48.30
   4  -5   2 1394.06   44.10
   4  -5   2 1406.36   43.30
   4   5  -2 1397.96   47.40
  -4  -5  -2 1404.76   48.00
  -4   5   2 1475.15   50.79
  -4   5   2 1381.56   49.00
   4  -5   2 1420.56   50.79
  -4   5  -2 1384.06   47.00
  -4   5  -2 1408.16   44.60
  -4  -5   2 1366.56   48.00
  -4  -5   2 1467.95   48.50
  -4   5  -2 1366.56   50.49
   4   5   2 1453.25   47.30
   4  -5  -2 1499.45   44.80
   4  -5  -2 1399.96   50.29
   4  -5  -2 1369.86   44.80
  -5  -5  -2   -3.80    7.40
  -5   5   2    4.40    6.00
   5  -5   2   -1.60    4.70
  -5  -5  -2   19.40    8.80
  -5   5   2    1.00    8.30
  -5   5   2    1.20    6.50
   5   5  -2    0.50    6.70
   5  -5   2    2.90    9.50
   5  -5   2   -1.60    4.60
   5  -5  -2   16.70    9.50
   5  -5  -2   -1.50    5.40
  -5   5  -2   -5.40    5.00
  -5   5  -2    2.20    9.00
  -5   5  -2    4.20    5.90
   5  -5  -2    0.00    5.10
   5   5   2    4.60    7.20
  -5  -5   2    3.70    8.00
  -5  -5   2    8.80    7.70
  -5   5  -2    2.90    8.50
  -6  -5  -2  312.47   20.50
   6   5  -2  306.67   19.30
  -6   5   2  295.57   16.00
   6   5  -2  303.77   19.40
   6  -5   2  298.47   24.20
  -6   5   2  318.87   22.60
  -6   5   2  290.57   16.60
  -6  -5  -2  273.87   19.80
  -6   5  -2  326.17   23.20
   6   5   2  315.97   18.70
  -6   5  -2  275.97   21.40
   6   5   2  310.67   19.50
   6  -5  -2  292.97   23.10
  -6   5  -2  275.27   14.50
  -6   5  -2  273.57   14.50
   6  -5  -2  312.27   15.00
   6  -5  -2  301.87   15.00
  -7  -5  -2   -6.10    8.60
  -7   5   2    7.60    6.80
  -7  -5  -2   13.90   10.40
  -7   5   2    4.00    7.50
   7   5  -2   23.20   10.30
   7   5  -2    1.40    8.00
   7  -5   2    2.80   12.20
  -7   5   2  -17.70    8.80
   7   5   2   15.20    8.60
   7  -5  -2   -8.30   11.20
   7   5   2    9.50    8.70
  -7   5  -2   16.30   12.00
  -7  -5   2    2.10    9.80
  -7   5  -2    5.00   11.10
  -7  -5   2    6.00    9.50
   7  -5  -2   -7.40    5.30
  -8   5   2    3.90    7.60
   8   5  -2   -0.80    9.20
  -8   5   2   -6.90   10.40
   8  -5   2   -4.60   14.00
  -8  -5  -2    3.50   10.10
   8   5  -2    8.80    9.20
  -8   5  -2    6.70   11.60
  -8   5  -2   -4.80   11.10
   8   5   2    5.00    8.60
  -8  -5   2   -2.80    9.30
   8   5   2   -6.60    8.20
  -8  -5   2   14.70   10.50
   8  -5  -2    3.30   13.50
  -9  -5  -2   -6.40   10.30
  -9   5   2    1.80   12.00
  -9  -5  -2    0.60   10.50
   9   5  -2    2.70    9.30
   9  -5   2  -18.20   13.80
  -9  -5   2   -8.30    9.90
  -9   5  -2  -16.10   10.50
   9   5   2   -2.00    8.20
  -9  -5   2   -5.60   10.20
  -9   5  -2   18.00   13.60
   9  -5  -2   -0.50   13.70
 -10  -5  -2   -4.70   10.00
  10  -5   2  -17.90   13.80
 -10   5   2    3.50   12.40
 -10  -5  -2    9.50   10.50
 -10   5   2   -8.30   11.20
 -10  -5   2   11.10   11.10
 -10  -5   2  -12.10    9.60
 -10   5  -2   32.90   14.90
 -10   5  -2   12.40   12.60
  10   5   2    3.40    9.60
  10  -5  -2    8.80   14.50
 -11   5   2   -7.70   13.10
 -11  -5  -2  -11.80    8.70
  11   5  -2    5.70   10.30
 -11   5   2  -11.00   11.70
  11   5   2   -0.10    8.60
 -11   5  -2  -16.80   11.20
  11  -5  -2   -8.30   13.70
 -11  -5   2    4.20   10.30
 -11  -5   2    0.40   10.70
 -11   5  -2   -4.50   13.00
 -12   5   2   21.70   16.00
  12   5  -2   -1.50   10.60
 -12  -5  -2   -4.10   10.00
 -12  -5  -2   -4.40    9.20
 -12   5   2   -7.60   13.70
 -12   5  -2  -11.80   12.20
  12   5   2    2.70   10.00
  12  -5  -2   22.70   18.70
 -12  -5   2   -1.20   10.20
 -12   5  -2   14.20   14.10
 -12  -5   2   35.10   12.10
 -13  -5  -2  -12.90    9.00
 -13  -5  -2   23.10   11.00
  13   5  -2    9.00   11.40
 -13   5   2   41.80   16.60
 -13  -5   2   12.70   10.30
 -13   5  -2   12.00   14.50
 -13  -5   2   -1.50   10.40
  13  -5  -2   19.80   18.80
   0  -6  -2   -6.50    9.60
   0   6  -2   -4.20    6.10
   0  -6   2    1.00    6.90
   0  -6   2   -1.20    7.90
   0   6   2   10.30    7.40
   0  -6  -2    4.00    7.00
   0  -6  -2    4.70    7.10
   0   6   2   -3.30    5.60
   0   6   2   15.00    8.30
   0   6  -2   10.60    7.20
   0  -6   2    5.90    7.00
   0   6  -2   12.50    7.50
  -1   6   2  492.25   22.30
  -1  -6  -2  449.56   23.10
  -1  -6  -2  521.75   20.70
   1   6  -2  485.25   23.50
   1   6  -2  503.05   20.50
  -1   6   2  445.66   23.20
  -1  -6  -2  506.05   23.80
   1  -6   2  516.85   24.10
   1  -6   2  490.95   22.90
  -1   6   2  502.15   22.80
   1  -6   2  415.76   24.10
   1   6  -2  485.85   20.10
   1   6  -2  468.45   22.80
   1   6   2  515.25   24.30
  -1  -6   2  497.85   23.70
   1  -6  -2  488.45   23.10
   1  -6  -2  476.55   22.40
   1  -6  -2  503.15   23.20
  -1   6  -2  491.45   22.40
  -1   6  -2  496.75   22.70
   1   6   2  486.55   23.00
  -1   6  -2  486.55   22.70
  -1  -6   2  483.15   23.00
  -1   6  -2  484.15   22.30
   1   6   2  490.35   19.90
  -2   6   2  219.68   16.80
  -2  -6  -2  227.58   17.50
  -2  -6  -2  225.48   12.70
   2   6  -2  234.08   17.20
   2   6  -2  238.18   16.20
   2  -6   2  214.78   15.20
  -2   6   2  237.08   16.20
   2  -6   2  234.28   17.80
   2   6  -2  260.57   12.70
  -2  -6  -2  231.98   16.80
  -2   6   2  230.18   15.90
   2   6  -2  225.18   12.20
  -2   6  -2  206.48   16.20
   2   6   2  237.88   16.30
   2   6   2  226.88   17.60
   2  -6  -2  245.38   17.20
   2  -6  -2  260.07   18.70
  -2  -6   2  211.48   16.60
  -2  -6   2  227.88   17.00
   2   6   2  259.27   12.30
  -2   6  -2  238.78   18.40
  -2   6  -2  212.58   15.30
   3  -6   2  201.58   18.10
   3   6  -2  171.48   15.80
   3   6  -2  216.48   10.20
   3  -6   2  187.68   13.50
  -3   6   2  233.38   17.30
  -3  -6  -2  191.38   10.30
  -3   6   2  228.58   27.90
  -3   6   2  201.98   16.10
   3  -6   2  222.78   14.80
   3   6  -2  197.78   16.70
   3   6  -2  183.58   10.60
  -3  -6  -2  197.08   17.10
  -3  -6  -2  192.88   17.40
   3   6   2  190.48   10.60
  -3  -6   2  205.38   16.90
  -3  -6   2  196.58   17.00
   3  -6  -2  205.48   14.50
   3   6   2  223.08   17.30
  -3   6  -2  176.48   16.60
  -3   6  -2  208.78   14.90
   3  -6  -2  186.28   16.90
  -4   6   2    1.10    8.10
   4  -6   2    3.00    5.90
  -4   6   2   -1.10    6.10
  -4  -6  -2    7.90    8.30
   4   6  -2    9.00    8.50
   4   6  -2    3.90    7.50
   4  -6   2    1.60    6.00
   4  -6   2    1.80    9.40
  -4  -6  -2   10.70   11.90
  -4   6   2    2.00    7.20
  -4   6  -2   -0.20    6.30
   4  -6  -2   16.30   10.70
  -4   6  -2   -2.20    6.10
  -4  -6   2    6.70    8.70
  -4  -6   2   -1.10    9.10
  -4   6  -2   -1.70    8.00
   4  -6  -2    2.50    6.20
   4   6   2    2.50    8.90
   4   6   2    2.10    7.30
   4  -6  -2    4.50    6.20
  -5   6   2   -7.30    6.00
  -5  -6  -2    5.30    8.50
   5  -6   2    0.40    5.40
   5  -6   2    3.30   10.30
   5   6  -2    1.10    6.90
  -5  -6  -2    4.60    8.50
   5  -6   2   -0.40    5.40
  -5   6   2   -2.50    8.50
  -5   6   2    5.00    7.20
   5   6  -2   -0.30    7.90
  -5   6  -2    1.20    6.30
  -5  -6   2   -3.20    8.00
  -5   6  -2  -12.80    8.50
  -5   6  -2    6.20    6.40
  -5   6  -2   -3.50    8.70
  -5  -6   2    3.90    7.90
   5   6   2   -1.30    7.90
   5  -6  -2   -0.40    9.90
   5  -6  -2   10.10    6.30
   5  -6  -2   11.90    6.50
  -6   6   2   22.30    8.80
  -6   6   2   17.70    7.90
  -6  -6  -2   11.00   10.20
   6  -6   2   15.50    6.20
   6  -6   2   15.90    6.10
  -6  -6  -2   18.80   10.20
   6   6  -2   11.80    9.90
  -6   6   2   11.80   10.70
   6  -6   2   19.00   12.70
   6   6   2   14.10   11.80
   6  -6  -2   13.70    6.80
   6  -6  -2   16.30   12.00
  -6  -6   2    1.80   11.10
  -6   6  -2   14.10    7.30
   6  -6  -2   17.10    6.40
  -6   6  -2   12.90   11.60
  -6   6  -2   19.20    7.40
  -6   6  -2   23.40   12.20
   6   6   2   21.50    9.80
   7   6  -2  187.28   18.90
  -7  -6  -2  149.59   17.50
  -7   6   2  122.59   18.20
  -7  -6  -2  145.79   18.30
   7  -6   2  137.39   20.60
  -7   6   2  158.28   14.20
  -7   6   2  173.48   15.80
   7   6  -2  172.88   18.70
  -7  -6   2  159.28   21.50
   7  -6  -2  164.28   13.00
   7  -6  -2  181.38   13.20
  -7   6  -2  160.58   13.00
  -7  -6   2  137.19   17.80
  -7   6  -2  149.49   19.60
  -7   6  -2  187.58   13.50
   7  -6  -2  153.48   19.90
   7   6   2  193.58   19.30
   7   6   2  181.08   20.90
  -7   6  -2  155.68   19.90
  -8   6   2    9.30   12.40
   8  -6   2   20.60   14.80
  -8  -6  -2    9.80   10.70
  -8   6   2    5.50    8.20
   8   6  -2   18.50   11.60
  -8   6   2    9.80    8.30
   8   6  -2    8.90   10.00
  -8  -6  -2    3.70   11.50
   8   6   2   -8.70    9.10
  -8  -6   2   19.40   12.10
  -8  -6   2    6.80   11.90
   8   6   2   15.90   10.40
  -8   6  -2   12.70   12.80
   8  -6  -2   27.40   14.80
  -8   6  -2   16.90   13.80
  -9   6   2   79.29   10.80
  -9   6   2   86.59   10.50
   9  -6   2   59.79   18.90
  -9  -6  -2   83.19   15.40
  -9   6   2   64.19   16.50
   9   6  -2   81.99   13.80
  -9   6  -2   84.59   17.30
   9   6   2   62.49   13.20
   9  -6  -2   87.29   19.50
  -9  -6   2   70.99   15.30
  -9   6  -2   54.39   16.70
  -9  -6   2   72.89   15.50
 -10   6   2   -6.30   11.80
 -10   6   2   14.80   18.60
  10  -6   2   12.70   15.80
 -10  -6  -2   -5.80   11.00
  10   6  -2    2.80   10.30
 -10  -6  -2   -2.50   11.00
 -10   6  -2   -2.60   13.50
  10  -6  -2    6.00   15.30
 -10  -6   2  -10.20    9.80
 -10   6  -2    2.50   18.40
 -10  -6   2   19.10   12.90
 -11  -6  -2   29.80   12.80
 -11   6   2    3.80   12.90
  11   6  -2   13.50   12.00
 -11  -6  -2   26.30   12.30
 -11   6   2   12.80   14.10
  11  -6  -2   17.00   15.90
 -11  -6   2   29.00   12.80
 -11   6  -2   22.00   15.00
 -11  -6   2   -0.60   11.10
  11   6   2   15.20   10.80
 -11   6  -2   10.70   13.00
 -12  -6  -2   10.90   11.70
 -12   6   2   10.10   15.60
  12   6  -2    6.50   12.30
 -12  -6  -2   -2.90   10.00
 -12   6  -2   -8.90   13.60
 -12  -6   2  -13.50   10.00
  12   6   2    9.30   11.90
  12  -6  -2   21.50   17.70
 -13   6   2   -2.80   13.80
 -13  -6  -2    4.40   11.60
 -13  -6  -2    6.70   11.00
  13   6   2  -18.80   12.30
  13  -6  -2   -8.50   17.70
 -13   6  -2   -2.20   15.90
 -13  -6   2    0.40   10.90
 -13  -6   2  -10.90   11.10
   0  -7  -2    5.90    7.30
   0   7  -2   -5.50    6.20
   0  -7  -2    2.90    8.20
   0  -7   2   10.10    7.30
   0  -7  -2    2.50    7.90
   0  -7   2    3.00    7.90
   0   7  -2    3.40    7.70
   0   7  -2    5.50    7.10
   0   7  -2   -1.20    7.10
   0  -7   2   -6.30    6.60
   0   7   2   -7.90    5.90
   0   7   2    7.30    8.00
   0   7   2    7.10    6.60
  -1  -7  -2   22.50    8.20
   1   7  -2   26.70   13.80
  -1   7   2   32.60    9.70
   1  -7   2   35.30    9.90
   1   7  -2   19.90    7.60
   1   7  -2   17.90    8.90
  -1  -7  -2   22.00    9.00
   1  -7   2   30.20   10.00
  -1   7   2   20.70    8.70
  -1   7   2   20.90    8.20
   1  -7   2   27.90    8.90
   1   7  -2   18.90    7.30
  -1  -7  -2    7.60    7.50
  -1  -7   2   13.20    8.60
  -1   7  -2   27.10    8.90
  -1   7  -2   30.80    8.90
   1  -7  -2   34.20   12.30
   1  -7  -2   32.60    8.10
  -1   7  -2   20.80    8.60
  -1  -7   2   21.60    8.70
   1   7   2   20.60    9.80
   1   7   2   37.80   10.40
  -1  -7   2   12.10    7.90
   1  -7  -2   34.50    9.50
   1   7   2   23.70    7.10
  -1   7  -2   23.00    8.70
   2  -7   2    2.20    6.60
   2   7  -2    8.20    6.20
   2   7  -2   15.30    8.80
  -2   7   2    0.10    7.30
   2   7  -2    2.60    7.90
  -2   7   2    7.20    8.00
   2   7  -2    2.30    6.30
  -2  -7  -2    9.60    8.60
  -2  -7  -2   13.20   10.00
  -2   7   2   13.80    8.40
  -2  -7  -2    7.50    6.50
   2  -7   2    6.20    9.10
   2  -7  -2    3.80    7.10
  -2   7  -2   -3.90    8.00
   2  -7  -2   -2.10    8.20
   2   7   2   11.80   10.00
   2   7   2    5.40    7.90
  -2  -7   2    7.80    8.60
  -2   7  -2    5.80    6.80
  -2  -7   2    4.00    8.70
  -2   7  -2    6.90    8.20
   2  -7  -2   -2.20    6.90
   2   7   2   -0.60    5.40
  -3  -7  -2    0.30    8.60
   3   7  -2    3.20    4.90
   3  -7   2    6.30    6.80
  -3   7   2    0.80    7.00
   3  -7   2    2.90    6.80
  -3   7   2    7.10    8.50
  -3  -7  -2    2.40    5.30
   3   7  -2    3.80    8.30
  -3  -7  -2   -6.50    8.20
  -3   7   2    8.60    9.00
   3  -7   2    2.60   10.00
   3   7  -2    3.40    5.30
   3   7  -2   -1.50    6.70
   3   7   2    5.20    4.90
  -3   7  -2    8.10    8.60
   3  -7  -2   -2.10    9.20
   3  -7  -2   -0.30    7.20
  -3  -7   2    2.90    8.00
   3   7   2    7.50    7.60
  -3  -7   2    4.20    8.10
  -3   7  -2    4.80    6.90
   3   7   2    2.60    8.40
  -4  -7  -2   14.60   10.00
   4  -7   2    4.00    7.30
   4  -7   2   18.60   11.10
   4   7  -2   13.40    9.20
   4  -7   2   22.70    7.30
  -4   7   2   13.50    7.60
  -4   7   2    9.10    8.40
  -4   7   2   14.20    9.30
  -4  -7  -2   25.00   10.90
   4   7  -2   19.10   10.10
  -4  -7   2   18.10   10.00
  -4  -7   2    3.00    9.10
  -4   7  -2   11.90    9.90
   4   7   2   -4.60    6.70
  -4   7  -2    2.50    6.80
   4  -7  -2    5.90    7.20
   4  -7  -2    7.90    7.30
  -4   7  -2    6.30    7.50
   4  -7  -2    9.10    9.60
  -4   7  -2    7.20    9.30
   4   7   2    8.10    9.00
  -5   7   2   -4.50    9.00
   5   7  -2    0.80    8.70
   5  -7   2    7.10    6.80
  -5   7   2    4.10    8.10
  -5  -7  -2   15.00   10.80
   5  -7   2   24.10   12.40
   5  -7   2    2.60    6.50
   5   7  -2    0.10    8.50
  -5  -7  -2    8.20   10.20
  -5   7   2    6.10    8.00
  -5   7  -2   17.00    7.90
   5  -7  -2    0.90    7.30
  -5  -7   2   14.30    9.90
  -5   7  -2   18.10    8.30
   5  -7  -2  -12.80    6.60
  -5   7  -2    1.00   10.20
   5  -7  -2    7.70   11.20
   5   7   2    4.40    8.20
  -5   7  -2   -1.60    9.90
  -5  -7   2   30.60   10.90
   5   7   2   -4.20   11.20
   6  -7   2    9.50    7.40
  -6   7   2   -4.50    8.50
  -6  -7  -2    4.30   10.30
  -6  -7  -2    4.10   11.50
   6   7  -2    3.50    9.60
  -6   7   2    4.10    8.10
   6  -7   2   16.60    7.40
  -6   7   2   17.00   11.80
   6  -7   2   18.90   13.40
   6   7   2    4.80    9.40
  -6   7  -2   30.80   12.90
  -6   7  -2    5.00    8.00
  -6  -7   2   10.40   11.60
   6  -7  -2    8.50    7.00
   6  -7  -2    8.30    7.90
  -6   7  -2    9.60   11.80
   6  -7  -2   30.20   13.70
  -6   7  -2   11.90    8.00
  -6  -7   2   -5.40   11.00
  -7   7   2   -8.30    8.10
  -7   7   2   11.70   12.30
   7  -7   2   -5.50    6.00
  -7  -7  -2    4.60   10.70
   7   7  -2   -7.00   10.50
  -7   7   2    9.30    8.70
   7  -7   2   14.80   14.30
  -7  -7  -2   12.10   13.90
  -7   7  -2    0.30    7.50
  -7   7  -2   -1.10    7.10
   7  -7  -2    0.90    6.60
   7   7   2    2.80   10.50
   7  -7  -2    2.50   12.60
   7   7   2   -1.00    9.30
  -7   7  -2   -8.30   11.60
  -7   7  -2   22.90   12.50
   8  -7   2   34.10   16.70
   8   7  -2   -8.50    9.60
  -8   7   2   -3.70    7.90
  -8   7   2    0.00   12.40
  -8  -7  -2    6.20   12.60
  -8  -7  -2   13.90   11.60
  -8   7   2    6.80    9.00
   8   7  -2   -0.50   10.70
   8  -7  -2   21.20   15.40
  -8  -7   2   15.20   12.40
  -8   7  -2   -4.30    6.80
  -8   7  -2    1.60    7.50
   8   7   2    5.40   10.70
   8   7   2   -5.30    9.40
  -8   7  -2   -1.50   12.00
  -8   7  -2    4.80   13.10
   8  -7  -2    4.60    6.60
   8  -7  -2  -12.20    6.80
  -8  -7   2   18.70   13.10
  -9   7   2   21.80   18.10
   9   7  -2   -1.80   10.60
  -9   7   2    5.70    8.00
  -9  -7  -2   -2.30   11.00
  -9   7   2    4.60   10.20
   9  -7   2  -21.60   12.90
  -9  -7   2   -1.00   10.90
   9  -7  -2   14.80   15.50
  -9   7  -2   -6.40   13.00
   9   7   2   10.90   11.80
  -9   7  -2   31.50   19.50
  10   7  -2  -13.60    9.50
 -10  -7  -2   17.90   12.10
 -10   7   2   -3.60    6.60
 -10  -7  -2   -2.00   11.80
 -10   7   2   -6.10   11.50
 -10   7   2   10.50   14.10
  10  -7   2    8.40   15.80
 -10   7  -2   -3.90   12.40
 -10  -7   2   -5.50   11.70
  10  -7  -2  -11.60   14.30
 -10   7  -2  -13.70   12.60
 -10  -7   2  -12.60   11.80
  10   7   2   -4.20   10.90
 -11  -7  -2    3.90   11.40
  11   7  -2   -2.70   12.00
 -11  -7  -2   11.30   12.00
 -11   7   2   -3.50   13.10
  11  -7  -2  -13.60   14.90
 -11  -7   2    8.00   11.80
 -11   7  -2    7.10   13.80
 -11  -7   2   -6.90   11.80
  11   7   2    3.90   11.60
 -12  -7  -2  -11.90   10.00
  12   7  -2   -6.30   13.80
 -12  -7   2  -12.80   10.50
 -12   7  -2   -9.80   23.00
 -12  -7   2  -11.10   11.90
  12   7   2   15.70   13.30
  13   7  -2    0.70   14.40
 -13   7   2   -9.00   15.40
 -13  -7  -2    3.80   12.90
 -13   7  -2   -6.90   16.20
  13   7   2  -32.50   12.80
 -13  -7   2    6.80   13.40
  13  -7  -2  -13.10   18.20
   0   8   2   24.50   11.50
   0   8   2   27.40    9.50
   0  -8   2   20.60    8.80
   0   8  -2   21.40    9.20
   0  -8  -2   30.20   14.30
   0   8  -2   22.60    9.70
   0  -8  -2   23.10    9.50
   0  -8   2   24.20   10.90
   0  -8   2   27.10   10.40
   0   8  -2   34.00    9.70
   0  -8  -2   31.00    9.80
   0   8   2   19.70    8.60
   0   8  -2   28.70   10.90
  -1  -8  -2  951.70   38.10
   1   8  -2  924.51   37.30
   1  -8   2  883.61   36.40
  -1  -8  -2  885.91   38.20
  -1  -8  -2  910.61   34.40
   1   8  -2 1022.60   39.20
   1   8  -2  916.71   34.20
   1  -8   2  900.31   37.50
  -1   8   2 1004.90   37.80
   1  -8   2  920.81   36.50
  -1   8   2  902.41   36.60
   1   8  -2  920.11   34.00
  -1   8   2  899.41   38.40
   1   8   2  889.11   33.80
  -1  -8   2  925.91   38.50
  -1   8  -2  909.31   36.60
  -1  -8   2  916.91   37.50
   1  -8  -2  920.51   37.70
   1  -8  -2  950.60   37.30
  -1   8  -2  915.51   36.70
   1   8   2  900.41   37.50
   1   8   2  945.21   39.00
  -1   8  -2  924.31   36.60
   1  -8  -2  918.21   37.30
  -2   8   2    3.90    8.70
   2   8  -2    2.30    7.00
   2   8  -2    9.00    9.40
   2   8  -2   13.30    9.20
   2  -8   2   -2.10    7.50
  -2  -8  -2    9.00   10.30
  -2  -8  -2   11.80   10.30
  -2   8   2   19.20    8.30
  -2   8   2   -5.90    7.90
   2   8  -2    2.20    6.40
   2  -8   2    5.10    9.80
  -2  -8  -2    1.10    6.90
   2  -8   2    3.20    9.50
   2  -8  -2    1.50    8.90
   2   8   2    3.30    6.30
  -2   8  -2    9.80    9.30
  -2  -8   2   -0.40    8.70
   2   8   2    7.80   10.20
   2  -8  -2   17.20    9.40
  -2   8  -2   12.40    9.20
   2  -8  -2   -0.80    8.00
   2   8   2    8.20    9.30
  -2  -8   2   15.70    9.60
  -2   8  -2   -0.70    7.60
  -2   8  -2   -1.40    9.10
   3   8  -2  122.59   15.90
   3   8  -2   56.19   11.50
   3  -8   2   89.89   13.00
  -3   8   2  105.29   14.40
  -3  -8  -2   97.09   14.50
  -3   8   2   95.39   13.30
  -3   8   2   63.69   12.90
   3  -8   2   77.89   15.70
   3   8  -2   82.79    9.20
  -3  -8  -2   90.89    9.90
  -3  -8  -2   78.99   15.20
   3   8  -2   89.59    9.80
  -3   8  -2   92.19   13.40
   3  -8  -2   85.19   12.60
   3   8   2   84.39   14.70
  -3   8  -2   93.89   12.30
  -3   8  -2  101.59   15.10
  -3  -8   2   92.99   15.50
   3   8   2   87.99   13.60
   3   8   2   77.19    8.80
   3  -8  -2   77.49   14.20
  -3  -8   2   70.49   13.40
  -3   8  -2   74.19   13.70
   4   8  -2   25.70    6.20
   4  -8   2   32.80   13.20
   4   8  -2   31.70   11.70
  -4   8   2   17.20   10.50
  -4  -8  -2   22.50   11.30
   4  -8   2   22.80   10.40
   4   8  -2   16.30    9.50
  -4   8   2   20.90    9.70
   4  -8   2   29.70    9.20
  -4   8   2   31.20   11.00
  -4  -8  -2   39.60   12.20
  -4   8  -2   21.50    9.60
   4  -8  -2   28.60   10.10
   4   8   2   23.70   11.90
  -4  -8   2   20.40   11.40
  -4  -8   2   28.10   11.60
   4  -8  -2   24.20   10.00
   4   8   2   28.60   11.50
  -4   8  -2   31.20   10.10
   4  -8  -2   34.90   12.80
   4   8   2   31.20    5.90
  -4   8  -2   10.00   11.10
  -4   8  -2    8.00   11.20
  -5  -8  -2  -11.70    9.70
  -5  -8  -2    1.00   11.00
  -5   8   2   15.10   11.50
  -5   8   2   -4.70    9.00
   5  -8   2    1.10    8.30
   5  -8   2    6.10   12.60
   5   8  -2    7.20    9.50
   5   8  -2   10.40   10.80
   5  -8   2    7.10    7.90
  -5   8   2   -4.40    9.00
  -5  -8   2    5.30   10.60
   5  -8  -2    0.90   11.60
   5   8   2    6.80    9.80
   5   8   2    8.10   10.60
   5  -8  -2    4.90    8.50
  -5   8  -2    8.70    8.90
   5  -8  -2   -3.00    8.40
  -5   8  -2   37.10   13.40
  -5  -8   2   17.90   12.10
  -5   8  -2    7.20   10.70
  -5   8  -2   -1.30    8.30
  -6   8   2   18.10   10.50
   6  -8   2   13.90    8.50
  -6   8   2    3.50   11.20
   6   8  -2   25.80   11.80
  -6  -8  -2   13.00   12.50
  -6  -8  -2   24.30   13.40
   6   8  -2   11.30   10.00
   6  -8   2   28.50    8.90
   6  -8   2    1.80   15.20
  -6   8   2   22.50   10.10
  -6  -8   2   14.80   11.60
   6  -8  -2   29.20   19.00
   6   8   2   20.60   12.60
  -6  -8   2    4.90   12.00
   6   8   2   29.70   12.30
   6  -8  -2    3.60    8.00
   6  -8  -2   18.70    9.20
  -6   8  -2   20.60    9.30
  -6   8  -2   17.80    9.80
  -6   8  -2   21.80   14.10
  -6   8  -2   51.59   14.40
  -7   8   2   33.30   10.70
  -7  -8  -2   20.00   13.10
  -7  -8  -2   15.80   13.60
   7   8  -2   28.60   13.20
  -7   8   2    8.50    9.00
   7  -8   2    1.90   14.70
  -7   8   2   13.10   12.90
   7  -8   2   37.00    8.40
   7  -8   2   37.30    8.90
  -7  -8   2   13.70   12.70
  -7   8  -2   13.00    8.60
  -7   8  -2   20.30   13.80
  -7   8  -2   11.60   12.40
  -7   8  -2   36.70   10.10
   7  -8  -2   42.90   14.70
   7  -8  -2   20.40    8.30
   7   8   2   28.40   11.90
   7  -8  -2   21.70   14.40
  -8  -8  -2   10.50   12.20
  -8  -8  -2    1.40   18.90
   8   8  -2   17.00   13.00
  -8   8   2    9.00    9.40
  -8   8   2   -2.10    8.80
   8  -8   2  -18.30   12.80
  -8   8   2    3.70   11.70
   8  -8  -2   15.80   14.30
  -8  -8   2   -3.00   13.80
  -8   8  -2    8.30   13.10
   8  -8  -2   -0.90    8.10
  -8   8  -2    1.20    8.10
  -8   8  -2    8.90   12.20
  -8  -8   2    5.80   14.40
   8   8   2    9.00   12.20
  -8   8  -2   -6.80    6.80
  -9   8   2   58.09   11.70
   9  -8   2   45.70   18.40
  -9  -8  -2   66.29   16.40
  -9   8   2   21.70   14.30
   9   8  -2   88.19   16.40
  -9   8   2   63.59   11.30
  -9  -8   2   38.40   14.40
  -9   8  -2   27.20   15.20
  -9   8  -2   39.50   16.30
  -9   8  -2   72.59   10.60
  -9  -8   2   68.99   18.20
   9  -8  -2   59.29   17.90
   9   8   2   98.79   16.80
  -9   8  -2   64.39   10.00
  10  -8   2   30.50   18.50
 -10   8   2   20.20    8.80
 -10  -8  -2   21.30   13.30
 -10   8   2    5.90   15.20
 -10   8   2   12.10   14.30
  10   8  -2    0.50   11.90
 -10   8   2    1.20    7.30
 -10  -8  -2   26.80   14.10
 -10   8  -2   13.40   14.50
  10   8   2   -2.50   12.00
  10  -8  -2   15.90   16.60
 -10  -8   2   -4.70   11.80
 -10   8  -2   23.30   18.80
 -11  -8  -2   12.70   13.10
  11   8  -2   22.90   13.30
 -11   8   2   22.30   15.60
 -11  -8  -2    7.40   12.80
 -11   8  -2   13.90   15.10
 -11  -8   2   24.10   14.40
  11   8   2   -2.80   13.20
  11  -8  -2   16.90   17.30
 -11  -8   2    9.20   12.90
 -12  -8  -2  -16.00   10.60
 -12  -8  -2  -22.10   10.50
  12   8  -2   -3.70   14.30
 -12  -8   2    7.10   12.90
  12   8   2   -2.70   13.50
 -12   8  -2  -27.90   11.50
  12  -8  -2   27.50   18.50
 -12  -8   2   -3.00   10.60
   0  -9  -2    1.10   10.20
   0  -9   2    7.80    9.70
   0   9   2   10.00    8.30
   0   9   2   -8.10    7.00
   0   9   2    1.20    9.70
   0  -9   2    5.20    9.80
   0   9  -2   -6.00    8.60
   0   9  -2   -0.20    8.60
   0  -9  -2    5.30    9.30
   0  -9  -2   -9.90    8.90
   0  -9   2   11.60    9.40
   0   9  -2   -4.10    8.30
   1   9  -2   23.00   12.50
  -1   9   2   16.00    9.60
   1  -9   2   31.20   10.50
   1  -9   2   46.30   12.50
  -1  -9  -2   23.20    9.90
  -1   9   2   24.70   10.90
  -1  -9  -2   25.10   10.30
  -1   9   2   14.80   10.70
   1   9  -2   24.00    9.60
   1   9  -2   32.80   12.20
   1  -9   2   45.80   13.10
  -1  -9  -2   40.30   14.60
   1   9  -2   24.90    9.20
   1   9   2   56.09   12.40
   1  -9  -2   19.00   10.40
  -1   9  -2   36.00   10.00
   1  -9  -2   33.50   12.00
   1   9   2   22.80   10.60
   1   9   2   18.40    9.00
  -1  -9   2   21.20   10.30
  -1  -9   2   24.80   11.60
  -1   9  -2   26.60   10.80
  -1   9  -2   27.40   10.70
  -1   9  -2   11.40    9.10
   1  -9  -2   39.70   11.90
  -2   9   2  205.68   19.30
   2   9  -2  188.08   15.00
   2   9  -2  206.28   16.00
   2  -9   2  197.48   21.60
   2  -9   2  209.98   19.50
   2   9  -2  182.58   21.20
  -2  -9  -2  176.48   20.40
  -2   9   2  187.18   18.40
  -2   9   2  210.78   20.40
  -2  -9  -2  177.28   20.40
  -2  -9  -2  185.48   16.40
  -2  -9   2  193.98   21.20
   2  -9  -2  176.88   19.10
  -2   9  -2  180.48   19.20
  -2   9  -2  201.58   19.90
   2   9   2  190.68   14.90
   2  -9  -2  224.18   20.70
   2   9   2  212.88   21.80
  -2   9  -2  208.48   18.80
  -2   9  -2  191.38   19.00
   2  -9  -2  204.58   19.50
  -2  -9   2  209.08   21.80
   2   9   2  179.28   20.20
  -3  -9  -2    9.00    7.80
   3   9  -2   -5.50    7.10
  -3  -9  -2    6.30   12.40
   3  -9   2   -5.40   10.60
   3   9  -2   -4.40   10.00
   3   9  -2   10.80   11.20
  -3  -9  -2    7.40   10.30
   3   9  -2    0.00    6.30
   3  -9   2   -1.20    8.70
  -3   9   2    7.20    8.70
  -3   9   2   -1.30    8.90
  -3   9   2   21.10   10.60
   3   9   2    0.60    7.10
   3   9   2    1.90   10.00
  -3   9  -2   -2.40    7.90
   3  -9  -2   17.90   11.90
   3   9   2    0.20    6.40
  -3   9  -2   -5.30    9.20
   3   9   2   18.40   12.00
  -3  -9   2   -9.10   10.30
  -3   9  -2    3.30   10.20
  -3   9  -2    1.50   11.00
   3  -9  -2  -11.50    8.50
   4  -9   2  371.86   24.00
   4  -9   2  408.06   23.00
   4   9  -2  376.16   16.50
  -4   9   2  366.76   26.10
   4   9  -2  342.17   16.80
  -4   9   2  378.56   24.50
  -4  -9  -2  426.76   28.70
  -4  -9  -2  367.96   27.80
   4   9  -2  381.16   26.60
  -4   9   2  366.96   29.00
   4  -9   2  351.56   27.90
   4   9  -2  383.86   27.30
   4  -9  -2  389.66   27.60
   4  -9  -2  374.66   24.10
   4   9   2  356.96   16.40
  -4  -9   2  406.76   28.40
   4  -9  -2  375.66   23.70
  -4   9  -2  371.56   26.60
   4   9   2  370.76   27.60
   4   9   2  386.76   26.30
  -4   9  -2  349.96   23.70
  -4  -9   2  377.86   27.60
  -4   9  -2  373.06   26.20
  -4   9  -2  361.56   23.10
   4   9   2  383.06   16.80
  -5   9   2    3.90    9.20
  -5   9   2    8.30    9.40
   5   9  -2   -1.80   12.30
  -5  -9  -2    4.10   12.10
   5  -9   2  -12.00    8.20
   5  -9   2   -8.80    8.50
  -5  -9  -2   17.00   14.20
   5  -9   2   29.00   26.00
  -5   9   2   -9.80   10.50
   5   9  -2    0.00   12.20
  -5   9  -2   -1.10   11.30
  -5   9  -2   -3.40   13.10
   5  -9  -2  -14.30   16.90
   5  -9  -2    6.30   10.00
  -5   9  -2   -7.60    8.40
   5  -9  -2    5.00    9.10
   5   9   2   16.70   12.20
   5   9   2   14.20   10.20
  -5  -9   2   17.10   13.30
  -5   9  -2  -12.20    8.10
  -5  -9   2   17.20   13.20
  -6  -9  -2   83.99   17.20
   6   9  -2   79.69   25.10
   6   9  -2   98.69   18.10
   6  -9   2   70.29   18.20
  -6   9   2   72.69   17.80
   6  -9   2   62.99   11.60
  -6  -9  -2   79.29   16.80
  -6   9   2   84.19   13.80
  -6   9   2   72.99   13.80
   6  -9   2  100.59   13.50
  -6   9  -2   74.49   13.00
   6   9   2   69.39   14.60
  -6   9  -2   82.49   17.10
  -6   9  -2   57.19   16.40
   6  -9  -2  112.89   14.30
   6  -9  -2   63.49   12.20
  -6   9  -2   63.09   12.90
  -6  -9   2   66.89   16.10
   6  -9  -2   87.79   18.80
   6   9   2  105.29   16.90
  -6  -9   2   87.39   17.30
  -7   9   2   -2.30    9.00
   7  -9   2   -1.90   13.60
   7  -9   2    2.10    8.30
  -7   9   2   13.60   13.00
  -7   9   2    0.20    9.40
   7   9  -2    1.90   10.80
   7   9  -2    2.10   22.80
  -7  -9  -2   29.40   14.10
  -7  -9  -2    0.40   12.90
  -7   9  -2   -1.00    9.40
   7  -9  -2   22.80   14.20
  -7  -9   2  -11.00   11.80
  -7   9  -2    7.10   12.50
   7   9   2   16.30   11.10
  -7   9  -2   18.30   13.80
  -7   9  -2    2.40    8.10
   7  -9  -2   19.60   10.40
  -8   9   2    0.80    8.90
  -8   9   2    3.60    8.80
  -8  -9  -2    6.80   14.00
   8  -9   2  -28.70   12.80
  -8   9   2  -24.50    9.90
  -8  -9  -2    8.40   15.90
  -8   9  -2    2.30    8.20
   8  -9  -2  -29.70   11.80
  -8  -9   2    4.10   11.60
   8  -9  -2    8.60    8.80
  -8   9  -2   14.00   13.70
  -8   9  -2  -27.90   11.60
  -9   9   2   -1.10    8.10
   9  -9   2    1.60   15.40
   9   9  -2    0.40   11.40
  -9   9   2  -16.30    7.20
  -9   9   2   11.40   14.50
  -9  -9  -2   -4.40   11.50
   9  -9  -2   -0.60    9.00
  -9  -9   2   -8.30   13.40
  -9   9  -2   -2.00    7.70
  -9   9  -2   -0.10    7.50
   9  -9  -2  -18.90   14.50
  -9   9  -2   -5.90   13.10
  -9  -9   2    3.50   12.10
  -9   9  -2    5.00   13.30
   9   9   2    5.90   13.50
 -10   9   2   11.00    8.80
  10  -9   2    5.90   16.60
 -10   9   2   15.80    9.30
 -10   9   2   -7.50   12.00
 -10  -9  -2   -6.10   11.80
  10   9  -2   -1.00   13.80
 -10   9  -2  -17.40   11.60
 -10  -9   2    6.30   13.90
 -10  -9   2  -13.60   11.30
  10   9   2   20.30   14.30
  10  -9  -2    8.60   17.90
 -11   9   2    7.40   14.10
 -11  -9  -2    2.90   13.10
  11   9  -2  -10.40   12.60
 -11  -9  -2  -28.00   10.50
 -11   9   2  -17.00    6.70
 -11   9   2   -4.20    6.80
  11  -9  -2  -18.80   15.00
  11   9   2   27.60   15.10
 -11  -9   2   41.10   16.00
 -11   9  -2  -16.20   12.00
 -11  -9   2   -5.90   13.30
 -12   9   2   -5.70   17.30
 -12  -9  -2   -2.70   13.70
 -12  -9  -2    7.10   13.00
  12   9  -2   34.40   18.20
 -12   9  -2  -17.00   13.20
 -12  -9   2  -13.80   12.60
  12  -9  -2  -25.80   18.80
 -12  -9   2    2.30   14.20
  12   9   2   17.80   16.10
   0 -10  -2   43.60   13.10
   0 -10   2   41.40   13.60
   0  10  -2   45.80   12.40
   0  10   2   55.79   15.00
   0  10  -2   45.40   11.10
   0  10   2   54.19   13.50
   0 -10  -2   57.19   15.10
   0  10   2   52.09   12.40
   0  10  -2   61.49   15.20
   0 -10   2   61.29   14.00
   0  10  -2   49.30   13.10
   0 -10  -2   84.09   14.30
   0 -10   2   55.09   13.20
   1 -10   2   44.00   14.30
   1  10  -2   60.99   12.70
   1  10  -2   70.49   14.50
   1 -10   2   50.79   12.40
   1  10  -2   85.79   12.70
  -1 -10  -2  110.19   16.70
  -1 -10  -2   67.09   14.60
  -1 -10  -2   79.89   13.80
   1 -10   2   98.29   14.80
  -1  10   2   67.39   13.80
  -1  10   2   73.89   13.80
  -1  10   2   48.60   13.90
  -1  10  -2   91.89   13.60
   1 -10  -2   96.59   16.20
  -1  10  -2   65.79   14.80
   1  10   2   68.79   16.20
   1 -10  -2   64.29   15.40
  -1 -10   2   84.39   17.30
  -1 -10   2  114.89   17.10
   1  10   2  108.39   13.90
   1 -10  -2   99.09   15.60
  -1  10  -2   72.29   14.50
   1  10   2   71.79   12.00
  -1  10  -2   84.99   15.00
   2  10  -2    7.60    9.30
   2  10  -2   18.70   12.40
  -2 -10  -2    9.30   13.30
   2  10  -2   17.90    9.00
  -2  10   2    6.80    9.70
  -2 -10  -2    6.20    9.40
  -2  10   2   15.90   11.60
   2 -10   2   21.50   13.50
  -2 -10  -2   14.60   11.80
   2 -10   2   20.80   10.70
  -2  10   2   -0.30   10.40
   2  10  -2   24.00   13.00
   2 -10   2    8.80   10.50
  -2 -10   2   23.10   13.80
   2 -10  -2   25.40   11.80
  -2  10  -2   22.30   11.40
  -2  10  -2   29.60   12.80
   2  10   2   18.30    8.80
   2  10   2   17.10   12.00
   2 -10  -2    8.80   11.70
   2 -10  -2   17.80   11.90
  -2 -10   2   11.20   12.10
  -2  10  -2    7.80    8.90
  -2  10  -2   23.60   12.40
   2  10   2    0.70   11.20
  -3  10   2   21.90   11.00
   3  10  -2   13.40    9.10
   3 -10   2   25.30   11.50
  -3 -10  -2   23.90   15.20
  -3  10   2   19.40   12.70
   3  10  -2   10.00    7.70
  -3 -10  -2   37.20   14.40
   3 -10   2   12.00   13.70
   3  10  -2    9.90   12.90
   3  10  -2   38.00   12.70
  -3  10   2    7.70   11.00
  -3 -10  -2   13.40    9.60
  -3  10  -2   13.50   12.00
  -3 -10   2   23.50   12.80
   3 -10  -2   17.00   13.80
   3 -10  -2   24.00   12.20
   3  10   2   11.70    8.20
   3  10   2   27.20   14.80
  -3 -10   2   12.20   13.00
   3 -10  -2   12.50   12.30
   3  10   2   14.80    8.60
  -3  10  -2   15.70   11.00
   3  10   2   22.80   13.70
  -3  10  -2    9.20   12.20
  -3  10  -2   28.20   10.60
   4  10  -2   12.40   12.90
  -4  10   2  -15.30    9.40
   4 -10   2    3.30    9.40
   4  10  -2   -1.20    9.60
   4  10  -2  -11.10    6.50
  -4  10   2    4.80   10.40
  -4 -10  -2  -10.10   11.90
   4  10  -2    0.00    6.40
   4 -10   2   -3.00    9.90
  -4 -10  -2   -3.40   11.30
   4 -10   2   14.10   27.10
  -4  10   2   -9.40   10.70
   4  10   2   -7.30    6.50
   4 -10  -2   12.70   24.30
  -4  10  -2  -11.00   13.30
   4 -10  -2   28.60   10.20
  -4 -10   2    1.30   12.00
   4  10   2  -10.80    9.00
   4  10   2    0.20    6.70
  -4 -10   2    3.00   12.60
   4 -10  -2    4.00   14.20
  -4  10  -2    5.10    9.50
  -4  10  -2   -6.60   10.40
   4  10   2   -4.60   12.00
  -4  10  -2   -2.40   11.50
   5 -10   2   27.70   10.90
  -5  10   2   -0.90   11.40
   5  10  -2    0.20   12.30
  -5 -10  -2   26.40   14.90
  -5  10   2    4.60   10.20
  -5  10   2   20.50   11.80
  -5 -10  -2   35.20   13.80
   5 -10   2   36.30   12.10
   5 -10   2   26.90   15.00
   5  10  -2   37.40   14.90
  -5  10  -2   13.60   13.20
   5  10   2   21.90   12.10
  -5  10  -2    0.80   10.30
   5  10   2    6.90   12.70
   5 -10  -2   14.00   11.40
  -5  10  -2   16.50   11.70
   5 -10  -2   11.20   10.90
   5 -10  -2   28.90   14.50
  -5  10  -2    8.60    9.60
  -5 -10   2   15.70   13.60
  -5 -10   2   31.30   14.00
  -6 -10  -2    0.40   13.50
  -6  10   2   23.10   11.40
   6 -10   2   -0.40    9.80
   6 -10   2    6.00   14.70
   6  10  -2    3.40   10.40
  -6  10   2   -5.90   10.80
  -6  10   2   -1.40    9.70
   6  10  -2   -5.70   11.60
  -6 -10  -2   -3.60   12.70
  -6  10  -2    8.80   10.40
  -6  10  -2    5.00   13.20
   6  10   2   -8.70   10.10
   6 -10  -2   24.40   10.90
   6  10   2   19.70   13.30
  -6  10  -2  -13.70   10.80
   6 -10  -2   -5.80   13.60
  -6  10  -2  -10.90    7.40
  -6 -10   2    5.40   12.90
  -6 -10   2    8.40   13.00
  -7 -10  -2   -7.70   11.90
  -7 -10  -2    4.40   12.30
  -7  10   2    5.80    9.80
  -7  10   2   15.10   13.30
   7 -10   2   20.70   14.90
   7  10  -2   16.10   12.80
  -7  10   2   10.10   10.20
   7 -10   2   -6.60    8.70
  -7  10  -2  -27.20   10.70
   7  10   2   -9.70   11.70
  -7  10  -2    6.10    9.20
  -7  10  -2   11.50   13.20
   7 -10  -2   11.70   10.70
   7 -10  -2   -0.70   13.00
  -7  10  -2   -1.10    9.50
  -7 -10   2  -17.00   11.40
  -8  10   2   -2.00    9.40
  -8 -10  -2    1.20   13.90
   8 -10   2  -18.30   13.40
  -8  10   2   19.20   13.70
  -8  10   2   -3.70    8.90
  -8 -10  -2  -22.60    9.70
   8  10  -2   23.70   13.00
  -8  10  -2    8.80   13.40
  -8  10  -2   -7.60    9.70
   8 -10  -2  -14.70    8.70
   8 -10  -2  -15.40   13.60
  -8  10  -2    7.00    8.50
  -8  10  -2    8.40   12.80
  -8 -10   2   11.10   13.50
  -9  10   2    5.10    9.30
  -9  10   2   26.10   15.40
   9 -10   2    6.70    8.30
  -9 -10  -2  -18.20   12.00
  -9  10   2    4.80    9.30
   9 -10   2   19.50   16.40
  -9  10  -2    3.00   13.70
   9  10   2   12.20   13.80
  -9  10  -2   -4.30    8.00
   9 -10  -2   -4.70   14.50
   9 -10  -2   -4.10    9.90
  -9  10  -2    2.30    8.80
  -9 -10   2   -5.80   10.80
  -9 -10   2    8.50   14.70
 -10 -10  -2    9.70   13.30
 -10  10   2   -9.70   13.20
  10  10  -2   13.10   15.60
 -10  10   2   11.20    9.70
 -10  10   2   19.80    9.50
  10 -10   2  -14.20   14.70
 -10 -10   2    4.40   14.10
 -10  10  -2   -8.70   12.60
  10  10   2    8.20   14.50
 -10  10  -2    2.60    7.50
  10 -10  -2    1.50   15.90
 -10  10  -2    3.40    7.80
  11  10  -2   -7.10   14.30
 -11  10   2   22.20    9.10
 -11  10   2  -12.90   14.10
 -11 -10  -2   -0.30   15.60
 -11 -10  -2    4.30   16.10
 -11  10   2  -10.60    7.60
 -11 -10   2    4.60   14.80
  11  10   2    7.10   15.70
 -11  10  -2   -2.90   15.10
  11 -10  -2   44.20   19.20
 -11 -10   2    0.90   13.90
   0  11  -2  -18.90    9.40
   0  11   2    0.10    9.60
   0 -11  -2  -22.00    9.20
   0 -11   2  -13.70   10.90
   0 -11  -2    1.10   11.70
   0  11  -2   -1.90   10.10
   0 -11   2  -10.20   11.00
   0  11  -2    0.10    9.80
   0  11   2    8.20   11.70
   0 -11  -2   -8.50   10.00
   0 -11   2   -5.80   10.60
   0  11  -2    1.30   11.40
   0  11   2    1.60   10.10
   1 -11   2   19.70   11.90
   1  11  -2   -0.50   12.30
  -1 -11  -2   25.50   13.20
  -1 -11  -2   21.00   11.80
  -1  11   2   -7.90   11.10
   1  11  -2    3.30   10.30
   1  11  -2    2.50    9.10
  -1 -11  -2   10.10   13.10
   1 -11   2   -7.50    9.80
   1  11  -2   -4.40    9.80
   1 -11   2    1.60   12.30
  -1  11   2    0.20   10.20
  -1  11   2   14.90   10.50
   1  11   2  -12.10    9.20
  -1  11  -2   -5.20   11.70
  -1 -11   2    8.60   12.60
   1 -11  -2   15.60   11.80
   1  11   2    6.50    9.40
   1 -11  -2   -2.30   11.50
  -1  11  -2    1.80   11.20
   1 -11  -2    6.60   11.50
  -1  11  -2   -6.40    9.30
  -1 -11   2    1.80   11.80
  -1  11  -2   18.40   11.60
   1  11   2    9.00   13.10
   2 -11   2  220.28   23.10
   2  11  -2  207.88   17.40
  -2 -11  -2  204.08   19.80
  -2 -11  -2  180.88   32.50
  -2  11   2  202.28   23.40
  -2  11   2  167.28   19.10
   2 -11   2  185.48   22.50
  -2  11   2  201.58   21.60
   2 -11   2  222.98   22.30
  -2 -11  -2  208.48   23.20
   2  11  -2  217.68   41.10
   2  11  -2  156.58   18.30
   2  11  -2  225.88   24.60
  -2  11  -2  187.28   20.70
  -2  11  -2  183.28   21.70
  -2  11  -2  227.18   23.90
   2  11   2  206.48   22.80
  -2 -11   2  190.68   21.70
  -2  11  -2  199.08   22.80
   2  11   2  176.28   18.30
   2 -11  -2  218.78   24.40
  -2 -11   2  215.68   24.20
   2  11   2  219.98   17.40
   2  11   2  144.39   19.00
   2 -11  -2  183.28   19.20
   2 -11  -2  185.48   22.10
   3  11  -2    7.10    9.00
  -3 -11  -2   -7.70   12.00
  -3  11   2    2.30   11.40
  -3  11   2   20.10   11.50
  -3 -11  -2   -2.90   12.20
   3  11  -2   16.00   13.10
  -3  11   2    2.50   12.10
   3  11  -2   11.80    8.40
   3 -11   2   27.00   12.60
   3  11  -2    9.10    9.80
  -3 -11  -2   24.10   10.00
   3 -11   2  -20.40   22.60
   3  11   2    4.40    8.20
   3 -11  -2    8.10   12.50
  -3  11  -2   21.70   11.30
   3  11   2    4.30    8.80
   3 -11  -2   18.40   14.50
  -3  11  -2   10.40   15.00
   3  11   2   16.10   13.20
   3  11   2    6.50   12.80
   3 -11  -2   -5.60   23.10
  -3 -11   2    3.10   12.40
  -3  11  -2    9.40   12.50
  -3 -11   2   -6.10   12.30
  -3  11  -2    2.50   10.10
   4  11  -2  187.18   23.30
   4  11  -2  198.48   22.40
  -4  11   2  180.38   22.80
   4 -11   2  190.38   19.40
   4  11  -2  171.48   21.10
  -4  11   2  215.98   21.60
   4  11  -2  196.58   14.40
  -4 -11  -2  188.88   24.80
  -4  11   2  188.68   21.50
  -4 -11  -2  193.28   23.10
   4 -11   2  209.78   23.90
   4 -11   2  197.68   24.50
  -4 -11   2  174.88   21.10
  -4  11  -2  171.58   20.00
   4  11   2  149.99   19.50
  -4  11  -2  187.18   21.30
   4 -11  -2  183.28   23.60
   4 -11  -2  163.98   19.90
  -4 -11   2  190.68   28.60
  -4  11  -2  199.28   23.20
   4  11   2  163.88   14.50
   4  11   2  160.48   20.80
  -4  11  -2  170.08   21.30
  -5 -11  -2    5.60   13.10
  -5  11   2    7.20   10.90
   5  11  -2    8.50   13.80
   5 -11   2   15.60   14.60
   5 -11   2   -4.40   11.00
  -5  11   2    2.00   10.80
  -5 -11  -2   -4.70   14.20
   5  11  -2   12.30   21.30
  -5  11   2    9.50   10.60
   5 -11  -2    5.00   10.60
  -5  11  -2   -8.60   11.20
   5 -11  -2   32.30   15.40
   5  11   2   -6.90   12.30
  -5 -11   2    7.30   14.40
  -5 -11   2    2.10   12.80
  -5  11  -2   -2.50   10.60
   5  11   2   -7.10   14.40
  -5  11  -2   -8.90   12.60
  -5  11  -2    7.10   10.40
  -6 -11  -2   47.80   16.90
  -6 -11  -2   61.29   16.80
   6  11  -2   27.00   13.00
   6 -11   2   59.19   14.10
  -6  11   2   58.89   15.60
   6  11  -2   39.80   16.10
  -6  11   2   63.19   15.90
   6 -11   2   47.70   17.90
  -6  11   2   42.30   12.60
  -6  11  -2   65.09   14.50
   6  11   2   37.00   16.20
  -6 -11   2   53.49   16.20
  -6 -11   2   38.70   16.60
   6 -11  -2   27.50   16.00
  -6  11  -2   56.79   17.10
  -6  11  -2   45.30   12.80
   6  11   2   59.29   17.00
  -6  11  -2   31.40   15.40
   6 -11  -2   44.20   13.20
   7  11  -2   -6.10   10.90
  -7 -11  -2    7.10   14.10
  -7  11   2  -21.20   11.80
   7 -11   2   -7.60   12.20
  -7  11   2  -10.40    9.00
  -7 -11  -2   -2.60   13.90
   7 -11   2   -1.90   14.30
  -7  11   2   -8.60    8.40
  -7  11  -2   -2.50    9.00
   7  11   2  -17.80   11.40
   7 -11  -2   17.30   10.80
  -7  11  -2  -18.00   10.80
  -7  11  -2   -9.00   12.60
   7 -11  -2    3.40   14.20
  -7  11  -2    4.60    9.70
  -7 -11   2   19.10   13.50
  -8  11   2    5.90    9.70
   8  11  -2  -11.50   12.10
  -8 -11  -2    5.50   14.40
   8 -11   2  -15.50   13.80
  -8 -11  -2   14.10   14.00
  -8  11   2    5.80    9.20
   8 -11  -2   12.20   10.70
  -8 -11   2  -13.60   12.10
   8 -11  -2    4.70   13.90
   8  11   2    2.50   15.50
  -8  11  -2    4.30    9.80
  -8  11  -2   -5.90   13.80
  -8  11  -2  -14.20    7.50
  -9 -11  -2    4.60   13.20
  -9 -11  -2   -0.20   11.50
  -9  11   2   -7.10    9.20
   9 -11   2    3.50    9.60
   9 -11   2    7.40   18.40
  -9  11   2   17.80   15.90
  -9  11   2    6.20    9.50
  -9  11  -2  -13.30    8.50
  -9 -11   2    7.70   15.80
   9 -11  -2    2.20   11.00
  -9  11  -2  -10.40   14.80
   9 -11  -2    6.50   18.50
  -9  11  -2    2.30    8.70
  -9 -11   2  -16.90   13.90
  10  11  -2   13.30   16.30
 -10  11   2   11.40   10.20
 -10 -11  -2   -8.20   14.60
 -10  11   2   -2.40   14.90
 -10  11   2  -11.80    7.20
 -10  11  -2    8.10    8.90
  10  11   2   10.40   13.80
 -10  11  -2   -4.20   12.50
  10 -11  -2   17.00   16.60
 -10 -11   2   -5.20   17.20
 -10  11  -2   -4.20    7.50
 -10 -11   2  -27.80   14.70
 -11 -11  -2    8.40   14.40
 -11  11   2   -6.30    8.20
 -11 -11  -2    6.10   16.40
  11  11  -2   10.10   18.70
 -11  11   2   -6.60    9.40
 -11 -11   2   23.90   18.00
  11  11   2   41.30   18.90
 -11 -11   2    9.10   13.70
 -11  11  -2    5.40    8.40
   0  12  -2   -2.60    9.80
   0 -12  -2  -14.80   10.20
   0  12  -2   17.10   13.00
   0 -12  -2    4.60   12.90
   0  12   2   -3.30    9.90
   0  12   2   -3.10   11.30
   0  12   2    7.30   11.00
   0  12  -2    9.20   12.60
   0 -12   2    0.80   12.60
   0 -12   2    5.50   12.40
   0  12  -2   -6.90   10.00
   0 -12  -2   42.70   12.90
   1 -12   2   14.40   15.20
  -1 -12  -2   29.50   14.80
   1  12  -2   44.70   13.10
   1  12  -2   54.89   17.10
   1  12  -2   29.50   11.70
  -1 -12  -2   31.50   13.70
   1  12  -2   24.40   13.00
   1 -12   2   66.59   16.20
  -1  12   2   44.60   14.80
  -1  12   2   12.30   11.30
  -1  12   2   45.20   18.20
  -1 -12  -2   38.90   16.60
   1 -12   2   51.49   15.80
   1  12   2   55.59   15.20
   1 -12  -2   51.49   15.60
  -1  12  -2   42.30   14.90
   1 -12  -2   26.10   14.00
  -1 -12   2   48.00   15.10
   1  12   2   37.70   12.90
   1  12   2   39.40   14.70
  -1  12  -2   27.80   14.40
  -1  12  -2   33.80   13.40
  -1  12  -2   50.09   14.70
   1 -12  -2   53.09   15.80
   1  12   2   43.40   12.10
  -1 -12   2   48.40   16.20
  -2 -12  -2   19.90   15.30
   2  12  -2   -4.90   13.50
   2  12  -2    7.60   10.60
   2 -12   2   41.30   29.60
  -2 -12  -2   26.60   12.30
  -2  12   2   20.90   13.00
  -2  12   2   30.10   13.10
   2  12  -2    4.60   12.30
   2  12  -2   -3.90    8.70
   2 -12   2   -6.90   12.30
   2 -12   2   -6.60   12.40
  -2  12   2    6.10   12.90
  -2 -12  -2    4.00   13.90
   2  12   2    1.90    9.80
  -2  12  -2    0.40   14.00
  -2 -12   2    8.80   13.80
  -2  12  -2   -8.40    9.40
   2  12   2    2.70   12.20
   2  12   2    3.60   13.60
   2  12   2    9.40    9.70
   2 -12  -2    4.50   12.50
  -2  12  -2    3.80   11.90
   2 -12  -2   10.10   12.90
  -2 -12   2   -4.90   12.80
  -2  12  -2   -0.90   10.90
   2 -12  -2   10.60   25.20
  -3  12   2    4.20   12.20
   3  12  -2   13.10    9.40
  -3  12   2   12.20   12.10
   3  12  -2   27.80   17.80
   3  12  -2   21.20   10.80
  -3 -12  -2   17.30   14.40
   3 -12   2   19.20   13.40
   3  12  -2    8.40   11.40
  -3 -12  -2   -3.30   13.40
   3 -12   2   21.50   14.60
  -3  12   2   30.10   13.60
   3 -12   2    0.50   13.80
  -3  12  -2   10.60   11.50
   3  12   2   12.50   14.10
   3  12   2   12.30   15.00
   3  12   2   22.80   10.30
   3 -12  -2   10.50   13.40
   3  12   2   27.10   10.20
  -3 -12   2   41.00   16.00
  -3  12  -2   22.70   13.90
  -3  12  -2    9.10   12.80
   3 -12  -2   14.70   15.10
  -3  12  -2   24.20   13.90
   3 -12  -2   42.90   14.90
  -3 -12   2   39.80   16.50
  -4  12   2   -8.10   11.10
   4  12  -2    4.50    8.00
  -4 -12  -2    4.90   14.20
  -4 -12  -2   -8.60   12.90
   4  12  -2  -20.40    8.70
   4 -12   2   11.90   15.60
  -4  12   2   -4.90   10.00
   4  12  -2    7.50    8.40
  -4  12   2    1.00   12.40
   4  12  -2   13.60   13.50
  -4  12  -2   -2.20   12.90
  -4  12  -2   -3.60    9.90
   4  12   2    9.10    8.40
   4  12   2  -17.30   12.90
   4 -12  -2   -3.40   13.40
  -4 -12   2    5.10   13.40
  -4 -12   2    5.50   13.70
   4  12   2    8.50   11.10
   4  12   2    1.50    8.10
  -4  12  -2    0.00   12.20
   5  12  -2    2.90    7.10
   5  12  -2    3.80   13.70
  -5  12   2   19.50   15.00
   5 -12   2   -0.40   10.60
  -5 -12  -2  -30.80   11.10
   5  12  -2  -10.80   12.50
   5  12  -2   12.20    7.00
  -5  12   2    2.10   11.40
  -5  12   2  -10.20   11.60
  -5 -12  -2   15.90   14.10
   5 -12   2  -10.20   13.60
  -5  12  -2   17.00   13.80
   5  12   2    8.40   13.50
  -5  12  -2   -0.70   10.40
   5  12   2   -3.80    6.60
  -5  12  -2    1.30   12.40
   5  12   2    1.70    6.70
   5  12   2   -7.60   13.30
   5 -12  -2   18.30   13.00
  -5  12  -2   10.80   11.00
   5 -12  -2   10.60   13.30
  -5 -12   2   18.70   13.70
   6 -12   2   -3.80   10.70
  -6 -12  -2    7.30   15.50
  -6  12   2  -17.60    8.90
  -6 -12  -2   12.00   14.60
  -6  12   2   -3.80    9.80
   6  12  -2   -5.00   13.10
   6 -12   2   21.60   16.10
  -6  12   2  -15.90   10.90
  -6  12  -2  -13.20   11.00
   6 -12  -2   -7.70   13.50
  -6 -12   2   -9.60   14.20
   6  12   2   14.30   14.90
  -6  12  -2   -4.00   11.70
  -6  12  -2   -3.30    9.50
   6 -12  -2   -5.90   10.80
  -6  12  -2   13.60   11.00
   7 -12   2    6.40   15.10
  -7 -12  -2   13.70   15.10
  -7  12   2   25.40   11.30
   7 -12   2   18.90   15.70
  -7  12   2   -1.30   10.00
   7  12  -2   22.90   13.90
  -7 -12  -2    8.40   15.10
  -7  12   2   39.60   16.50
   7  12   2    4.10   15.20
  -7  12  -2   19.30   10.60
  -7  12  -2   28.80   16.00
   7 -12  -2   44.80   18.50
  -7 -12   2   46.70   15.90
   7 -12  -2    4.30   11.60
  -7  12  -2   37.10   11.80
  -8 -12  -2   10.30   15.80
  -8 -12  -2  -11.70   13.60
   8 -12   2   14.10   20.80
   8  12  -2   -3.50   12.70
  -8  12   2   -1.90   10.00
  -8  12   2   -1.70   14.40
  -8  12   2  -15.60    8.50
  -8  12  -2   -3.40    9.30
   8  12   2   32.20   16.10
  -8 -12   2   10.90   15.40
  -8  12  -2   -5.90    8.40
  -8  12  -2   15.30   17.00
   8 -12  -2   12.70   12.40
   8 -12  -2   -0.70   18.80
  -9  12   2    7.10    9.60
   9 -12   2    5.60   11.10
   9 -12   2    6.20   15.50
  -9  12   2   16.90   10.30
  -9  12   2  -29.40   13.40
  -9 -12  -2   13.00   16.40
  -9 -12  -2   13.80   15.90
  -9 -12   2   56.59   19.90
  -9 -12   2    6.90   18.90
   9 -12  -2   13.00   17.30
   9 -12  -2   -4.10   11.20
  -9  12  -2   -5.50   13.80
  -9  12  -2   10.50    9.50
  -9  12  -2    8.70    9.60
 -10  12   2   -5.70    8.70
 -10  12   2   -7.80    8.30
 -10 -12  -2  -24.50   12.80
 -10  12  -2   -1.10    9.00
 -10 -12   2   13.50   15.90
 -10  12  -2    3.70    7.90
 -10 -12   2   -1.90   15.20
  10  12   2  -17.80   12.30
   0 -13  -2   -6.10   12.60
   0  13   2    1.40   12.20
   0 -13   2   -8.90   12.20
   0  13   2   -8.80   10.80
   0 -13  -2   14.10   12.10
   0  13  -2   15.10   11.40
   0  13  -2   -3.80    9.70
   0 -13   2   15.80   27.60
   0  13   2  -28.40   11.30
   0 -13  -2    6.50   13.00
   0  13  -2  -13.70   11.80
   0  13   2    9.00   11.20
   0  13  -2    2.80   12.20
   1 -13   2    8.70   13.40
   1  13  -2   23.40   13.50
   1  13  -2    5.10   10.00
  -1  13   2   -0.20   11.40
  -1  13   2   -1.80   12.90
  -1 -13  -2  -13.00   12.70
  -1  13   2   -2.30   12.20
  -1 -13  -2    7.20   11.90
  -1  13   2    5.40   12.20
   1  13  -2   -2.30   11.70
   1  13  -2  -25.60    8.70
   1 -13   2    5.60   13.00
  -1 -13  -2    0.00   14.60
  -1 -13   2  -21.80   11.90
  -1 -13   2  -15.10   12.20
  -1  13  -2   -2.50   12.00
   1 -13  -2    8.30   12.70
  -1  13  -2   -4.90   11.90
   1 -13  -2  -10.80   10.60
  -1  13  -2    7.70   12.60
   1  13   2    3.10   12.30
  -1  13  -2   -9.00   10.40
   1 -13  -2   -3.70   22.60
   1  13   2    4.10   14.30
   1  13   2    6.70   10.40
   1  13   2    8.30   11.40
  -2  13   2   23.30   13.00
   2  13  -2   20.10   12.00
   2 -13   2   44.30   15.10
  -2 -13  -2   70.29   14.30
  -2 -13  -2   32.50   17.20
   2 -13   2   25.10   14.80
   2 -13   2   29.00   14.20
  -2 -13  -2   14.00   14.90
   2  13  -2   33.40   16.80
   2  13  -2   19.00   14.40
   2  13  -2   40.70   14.70
  -2  13   2   32.10   14.10
  -2  13   2   36.60   13.40
   2 -13  -2   32.90   15.50
  -2 -13   2   29.70   16.20
  -2  13  -2   55.19   16.60
   2 -13  -2   42.50   15.90
   2  13   2   25.10   15.50
  -2  13  -2   23.80   13.30
  -2  13  -2   49.50   17.00
   2  13   2   22.60   16.40
   2 -13  -2   35.10   16.60
   2  13   2   48.80   17.60
  -2 -13   2   45.80   18.30
  -2  13  -2   -0.20   12.00
   2  13   2   24.20   12.20
   3  13  -2  -10.60   13.10
   3  13  -2  -11.60    8.50
  -3  13   2   24.50   14.00
   3 -13   2  -12.00   13.20
   3  13  -2    0.00   10.70
  -3  13   2  -10.30    8.80
  -3 -13  -2   -9.60   11.60
  -3 -13  -2   -1.30   14.10
  -3  13   2    0.90   10.80
   3  13  -2   10.50   10.50
   3 -13  -2   -1.10   13.30
   3  13   2    2.10    9.60
  -3 -13   2   -5.20   14.30
  -3  13  -2   -3.20   11.80
  -3  13  -2  -11.40   11.60
   3  13   2   -6.00    8.70
   3 -13  -2   -5.90   10.90
  -3 -13   2  -13.90   12.40
   3  13   2  -14.30   12.50
  -3  13  -2  -14.50    9.80
  -3  13  -2   -6.60   11.80
   3  13   2    8.40   15.60
  -4 -13  -2    9.40   15.80
   4 -13   2    3.80   13.20
   4  13  -2   31.00   10.30
  -4  13   2   11.90   13.50
  -4  13   2   16.00   14.20
   4  13  -2   42.30   10.80
   4  13  -2   34.00   21.20
  -4 -13  -2   41.80   16.60
   4  13  -2    6.60   13.80
  -4  13   2   -0.90   11.00
   4  13   2   24.90    9.90
   4  13   2    7.70   14.60
  -4 -13   2   31.00   17.90
   4 -13  -2   32.10   15.30
  -4  13  -2   22.50   13.30
  -4  13  -2   17.20   14.40
   4  13   2   25.00   10.10
   4  13   2   27.70   16.20
  -4  13  -2   27.80   14.40
  -4 -13   2   -7.90   12.20
  -4  13  -2   31.40   15.80
   5  13  -2    1.90    7.90
   5 -13   2   -9.50   11.20
   5  13  -2   -3.50   13.10
  -5  13   2  -15.20   10.40
  -5  13   2    2.40   13.90
   5 -13   2    9.80   15.10
   5  13  -2   14.10    8.20
  -5 -13  -2   16.80   15.70
   5  13  -2  -11.00   12.90
  -5  13   2   -5.50   10.10
  -5 -13  -2   -1.90   14.10
  -5  13  -2    1.00    9.90
   5  13   2   11.90    7.30
  -5 -13   2   -9.60   12.00
   5 -13  -2   18.00   13.50
   5  13   2  -13.10   12.10
  -5  13  -2  -10.40   12.00
   5 -13  -2   15.80   15.10
  -5  13  -2   10.40   13.60
  -5 -13   2   -0.20   15.60
   5  13   2  -11.90   13.80
  -5  13  -2   -3.40    9.60
   5  13   2   -2.60    7.50
   6 -13   2    3.90   14.20
  -6  13   2   15.40   11.80
  -6  13   2   10.60   10.20
   6  13  -2   26.10   16.30
  -6  13   2   30.10   16.20
   6 -13   2   12.80   13.00
  -6 -13  -2   10.50   14.50
  -6 -13  -2    9.30   14.30
  -6 -13   2   23.20   18.20
  -6  13  -2   -5.30    9.50
  -6  13  -2   25.20   14.70
  -6  13  -2   10.40   11.20
   6  13   2  -17.20   13.40
   6 -13  -2   17.60   13.80
  -6 -13   2   -2.70   13.60
   6 -13  -2   -7.00   12.40
  -7  13   2    4.60   22.40
  -7 -13  -2   25.30   16.90
   7  13  -2   15.50   14.60
  -7  13   2    4.60   10.50
  -7  13   2   -8.90    9.80
  -7 -13  -2   21.80   15.50
  -7  13  -2   25.10   24.30
  -7  13  -2   23.40   11.80
   7 -13  -2    4.60   11.50
   7  13   2  -13.30   14.00
  -7 -13   2  -21.60   15.30
  -7  13  -2    9.10   10.00
   8  13  -2    1.00   14.30
  -8  13   2    5.20   10.80
  -8 -13  -2    9.40   15.20
  -8  13   2    4.30   10.30
  -8 -13  -2   -8.80   13.20
   8 -13   2  -22.00   13.80
  -8  13   2    8.80   13.90
  -8  13  -2   -5.80    9.00
   8  13   2  -17.90   15.20
   8 -13  -2   10.60   14.60
  -8  13  -2    0.60   12.50
  -8  13  -2   -5.10    9.90
  -9 -13  -2  -21.20   12.90
  -9  13   2   -1.60    9.80
   9 -13   2    1.70   12.10
   9  13  -2  -14.80   14.50
  -9  13   2  -12.10    8.50
  -9  13  -2    2.60   10.40
   9 -13  -2   -7.70   14.30
  -9  13  -2  -15.70    8.40
  -9 -13   2  -12.70   15.40
  -9 -13   2   56.49   20.10
   9  13   2  -44.20   14.70
   0  14   2   39.50   15.30
   0  14  -2   31.00   14.80
   0  14   2    0.90   12.20
   0  14  -2   14.90   13.20
   0  14  -2   12.80   11.80
   0 -14   2    2.80   14.10
   0 -14  -2   22.60   15.00
   0 -14  -2   14.00   25.40
   0  14  -2   20.20   13.40
   0 -14   2   13.10   14.10
   0  14   2   12.70   11.00
   0  14   2   -5.00   12.40
   0 -14  -2    0.00   13.10
  -1  14   2   43.50   15.80
  -1 -14  -2   84.79   17.10
   1  14  -2   36.10   13.80
  -1 -14  -2   66.79   28.90
   1  14  -2   17.60   11.70
   1  14  -2   70.89   15.00
  -1  14   2   38.90   16.90
  -1 -14  -2   51.29   17.20
  -1  14   2   28.50   14.60
  -1  14   2   56.39   16.10
   1 -14   2   60.39   17.50
   1  14  -2   54.99   16.20
  -1  14  -2   26.20   14.60
  -1  14  -2   47.70   14.40
   1  14   2   38.90   15.20
  -1  14  -2   55.19   16.20
  -1 -14   2   46.20   18.00
  -1  14  -2   40.30   15.10
   1 -14  -2   51.19   15.70
   1  14   2   45.30   13.80
   1 -14  -2   59.99   15.80
   1  14   2   70.19   15.00
   1  14   2   29.20   13.70
   1 -14  -2   20.10   16.80
  -2 -14  -2  -17.70   11.60
   2  14  -2    6.00   10.90
  -2 -14  -2   10.20   14.90
   2  14  -2   -0.50   13.30
  -2  14   2   -9.80   12.70
   2  14  -2   -1.80   11.50
   2 -14   2    1.20   12.80
  -2  14   2    2.60   11.40
  -2  14   2    4.60   11.70
   2  14  -2   -4.70   10.70
  -2  14   2   -5.60   12.20
  -2 -14   2    8.80   13.90
   2  14   2    2.40   10.90
  -2  14  -2    4.60   11.80
  -2  14  -2   11.80   12.20
   2 -14  -2   -7.70   11.20
   2 -14  -2    7.90   13.30
   2  14   2   -8.10   10.00
  -2  14  -2   16.30   13.70
   2  14   2    4.50   13.60
  -2 -14   2   -2.50   13.40
   2  14   2  -13.50   12.80
  -2  14  -2   -4.40   11.50
   3  14  -2   24.40   16.20
   3  14  -2   55.09   14.00
  -3 -14  -2   20.70   16.00
   3 -14   2   44.30   16.50
  -3 -14  -2   54.79   17.00
  -3  14   2   12.10   13.70
  -3  14   2   29.50   15.30
   3  14  -2   23.60   12.20
   3 -14   2   25.00   16.40
  -3  14   2   21.70   13.40
   3  14  -2   38.90   12.70
  -3  14   2   36.20   15.20
   3  14   2   34.70   15.10
   3 -14  -2   17.30   15.70
  -3 -14   2   12.20   15.20
   3  14   2   33.90   12.80
   3 -14  -2   67.29   16.90
  -3  14  -2   25.80   14.80
  -3  14  -2    5.20   14.40
   3  14   2   17.60   15.50
  -3 -14   2   44.70   16.80
  -3  14  -2   41.70   14.80
   3  14   2   61.09   13.90
  -3  14  -2   34.40   12.70
   4  14  -2  -13.70    8.80
   4  14  -2    9.60    9.20
  -4 -14  -2   -1.60   14.40
  -4  14   2   16.40   13.70
  -4 -14  -2  -12.60   13.10
  -4  14   2   -1.20   10.20
   4 -14   2  -16.60   12.70
   4  14  -2    4.90   10.00
  -4  14   2  -18.70   11.00
  -4  14   2   -5.50   12.50
   4  14  -2   10.90   14.40
  -4  14  -2    1.80   12.90
   4  14   2  -25.10    7.90
  -4  14  -2  -13.00   10.90
   4  14   2   -2.90    9.20
   4  14   2   23.10   16.80
  -4 -14   2   33.50   18.10
   4 -14  -2  -19.80   12.20
  -4  14  -2    6.30   11.40
  -4  14  -2   11.70   14.10
  -4 -14   2   -2.00   13.70
   4  14   2   -1.00   14.40
  -5 -14  -2    8.40   16.30
   5  14  -2    5.60    8.80
  -5 -14  -2    5.90   14.90
  -5  14   2   10.80   12.40
   5 -14   2   -2.80   12.30
   5  14  -2  -16.20   13.20
  -5  14   2  -20.40   12.90
   5 -14   2  -26.60   11.80
  -5 -14   2  -30.10   12.10
  -5 -14   2   11.60   15.40
   5  14   2    8.50   10.00
   5 -14  -2   -2.40   14.20
   5 -14  -2   17.40   13.30
  -5  14  -2    3.90   14.60
   5  14   2   -1.60    8.70
   5  14   2    7.70   16.60
  -5  14  -2   -0.10   12.10
  -6 -14  -2   19.30   17.50
  -6  14   2    0.00   11.10
   6 -14   2   -7.50   13.10
  -6  14   2   12.50   12.90
  -6  14   2   18.40   18.30
   6  14  -2   17.90   14.80
  -6 -14  -2   21.30   17.20
  -6  14  -2   16.10   11.30
  -6 -14   2    3.20   15.90
   6 -14  -2  -18.30   11.70
  -6  14  -2   -4.50   10.50
   6  14   2   22.10   17.10
  -6 -14   2   38.50   28.20
  -6  14  -2   17.30   22.70
   7  14  -2   -2.20   15.80
  -7  14   2   39.90   15.70
  -7 -14  -2   -1.30   14.70
   7 -14   2   -1.60   14.50
  -7  14   2   43.30   13.10
  -7 -14  -2   32.80   21.10
  -7  14   2   -2.50    9.20
   7  14   2    5.10   16.10
   7 -14  -2   -6.80   14.30
  -7  14  -2    4.20   10.70
  -7 -14   2   20.30   16.50
  -7  14  -2   35.70   12.50
  -7  14  -2   19.90   14.50
   7 -14  -2   38.80   17.10
  -8 -14  -2    2.00   15.40
  -8 -14  -2   11.20   18.10
  -8  14   2   -2.60   10.60
   8  14  -2    5.40   15.70
  -8  14   2  -14.30   10.30
   8  14   2   44.10   17.80
  -8 -14   2    3.30   15.50
  -8  14  -2    6.30   11.20
  -8  14  -2  -15.50    8.70
  -9  14   2   -3.10   10.10
  -9  14   2    5.70   11.40
  -9 -14  -2   23.30   18.40
   9  14  -2   -9.90   16.30
   9 -14   2   24.60   18.40
  -9 -14   2   -7.20   16.50
  -9  14  -2   14.90   10.10
  -9 -14   2   19.00   18.80
   9 -14  -2    2.40   17.40
  -9  14  -2   -4.00   10.80
   0  15   2   -5.80   12.40
   0  15  -2   -3.50   13.10
   0 -15   2   -6.70   13.20
   0  15   2    8.90   15.20
   0  15  -2   14.10   13.90
   0  15  -2   -2.40   12.60
   0  15   2   23.20   13.10
   0  15   2    4.20   12.40
   0  15  -2   18.90   14.60
   0 -15  -2    7.10   14.50
   0 -15  -2  -10.90   12.80
   1  15  -2    3.80   11.40
   1  15  -2   11.70   13.50
  -1  15   2    6.40   12.90
   1  15  -2   -3.30   13.50
  -1  15   2    6.10   13.60
  -1 -15  -2   22.50   15.50
   1  15  -2   15.50   11.70
  -1  15   2   -6.40   11.10
  -1 -15  -2   -3.40   13.50
   1 -15   2   -4.50   13.70
   1  15   2   20.00   13.20
   1 -15  -2    4.40   13.20
  -1 -15   2    5.60   14.90
   1 -15  -2   36.40   15.70
   1  15   2   26.40   16.00
  -1  15  -2    4.70   14.30
   1  15   2   -2.60   10.90
  -1  15  -2    9.20   13.90
  -1  15  -2    0.90   11.90
   1  15   2    5.70   10.30
  -1  15  -2    8.40   12.10
  -1 -15   2    0.80   14.40
  -2  15   2    2.00   12.70
   2  15  -2   43.60   17.20
  -2  15   2    4.70   13.70
   2  15  -2   43.80   15.00
   2 -15   2   23.00   14.60
   2  15  -2   21.80   12.60
  -2 -15  -2   -5.90   14.20
  -2  15   2   69.09   18.00
  -2 -15  -2   43.30   19.00
   2  15  -2    4.80   15.00
  -2  15   2   13.00   15.30
   2  15   2   10.30   13.00
  -2  15  -2   16.50   14.50
  -2 -15   2   15.20   16.30
   2  15   2   22.70   13.70
   2 -15  -2   41.80   16.90
  -2  15  -2   19.70   14.50
   2  15   2   46.80   18.10
  -2 -15   2   29.00   16.50
   2  15   2   36.50   15.60
   2 -15  -2   13.30   13.70
  -2  15  -2   21.70   14.40
  -2  15  -2    9.80   14.30
   3  15  -2   -6.80   10.50
  -3  15   2   -7.00   13.40
  -3 -15  -2    4.20   15.20
  -3  15   2   -2.00   13.00
  -3  15   2  -22.50   10.30
   3  15  -2  -15.70   13.30
   3  15  -2   12.10   11.80
   3 -15   2    8.40   13.10
  -3  15   2   28.80   12.90
  -3 -15  -2  -32.60   13.10
  -3  15  -2  -10.40   13.20
  -3 -15   2   22.50   15.00
   3  15   2    1.40   10.30
   3 -15  -2  -20.20   12.10
  -3  15  -2    2.20   14.30
   3  15   2    8.30   12.00
   3  15   2  -17.60   13.60
  -3  15  -2  -22.70    9.80
   3  15   2   -1.40   11.20
  -3  15  -2   11.60   14.00
  -3 -15   2   -6.00   15.40
   3 -15  -2    1.80   13.60
   4  15  -2   -4.00   11.30
  -4  15   2   15.00   12.40
  -4 -15  -2    5.30   16.40
  -4  15   2    8.40   14.00
   4  15  -2   15.30   11.00
  -4  15   2    5.60   11.40
  -4 -15  -2   37.00   17.70
   4  15  -2   10.40   16.80
   4  15  -2    5.10    9.90
  -4  15  -2   -5.30   12.30
  -4 -15   2   13.60   15.10
  -4  15  -2   12.70   13.90
   4  15   2    5.10   10.10
   4  15   2    8.40   11.50
   4 -15  -2   13.80   14.50
   4  15   2  -15.60   14.10
  -4 -15   2   -0.70   14.70
   4  15   2  -23.20   14.40
  -4  15  -2   -8.50   13.70
   4 -15  -2   29.10   15.80
   5  15  -2   21.10    9.60
  -5 -15  -2  -27.80   14.20
  -5  15   2   13.00   18.20
   5  15  -2    2.50    8.90
   5 -15   2    7.50   15.50
  -5  15   2    2.60   11.40
   5  15  -2    8.10   15.40
  -5 -15  -2    0.60   15.40
  -5  15   2    0.70   10.30
   5 -15  -2   23.20   15.50
   5  15   2   -9.10    8.30
   5  15   2   17.20   17.20
  -5  15  -2   53.49   21.60
  -5 -15   2   18.70   16.10
  -5 -15   2   19.10   17.50
  -5  15  -2    5.30   11.30
  -5  15  -2   13.80   13.00
   5  15   2    4.40    8.60
  -6 -15  -2   25.20   16.80
   6  15  -2   21.80   18.40
  -6  15   2    1.70   13.90
  -6  15   2    5.00   10.40
   6 -15   2   10.30   15.30
  -6  15   2   13.00   12.90
  -6 -15  -2   41.20   19.00
   6  15   2   -5.40   17.80
  -6  15  -2    9.80   11.80
  -6  15  -2    9.00   16.90
  -6  15  -2    5.70   13.10
   6 -15  -2  -24.60   14.60
  -6 -15   2  -11.00   16.00
   6 -15  -2   22.30   16.90
  -6 -15   2    1.60   17.60
  -7  15   2    9.70   11.90
  -7 -15  -2   11.40   16.50
   7  15  -2  -15.90   14.50
  -7 -15  -2   12.10   17.20
  -7  15   2   17.10   12.60
   7  15   2   17.40   19.10
  -7  15  -2   19.40   13.30
   7 -15  -2    5.20   16.60
  -7  15  -2  -11.40    9.00
  -7 -15   2  -32.80   15.40
   8  15  -2  -45.40   15.50
  -8  15   2    0.00   10.40
  -8  15   2   10.50   13.50
  -8 -15  -2  -11.20   17.30
  -8 -15   2  -25.80   19.90
   8 -15  -2   53.59   20.70
  -8  15  -2   -0.10   10.40
  -8  15  -2   -6.50   11.70
   8  15   2    4.60   17.90
   0 -16   2   14.90   13.70
   0  16  -2   17.30   14.60
   0  16  -2   15.00   13.90
   0  16   2   14.70   13.30
   0  16   2   10.30   14.30
   0  16  -2   -5.60   12.90
   0  16   2    4.90   14.20
   0  16   2    3.30   12.60
   0 -16  -2   21.20   17.20
   1  16  -2   27.00   15.40
   1  16  -2  -22.70   11.30
  -1  16   2    6.30   13.40
  -1  16   2   19.30   17.40
   1  16  -2    2.40   13.30
  -1 -16  -2    2.60   14.00
  -1  16   2   10.80   15.40
   1  16  -2    6.50   15.00
   1 -16   2   18.80   14.50
  -1  16   2  -30.00   11.10
   1  16   2   34.50   14.80
  -1  16  -2   24.10   16.00
   1 -16  -2   -3.80   14.30
   1 -16  -2  -22.80   12.90
  -1 -16   2    9.40   14.70
  -1  16  -2   25.80   16.80
   1  16   2   15.20   13.20
   1  16   2    8.40   13.30
  -1  16  -2   -5.30   13.80
  -1  16  -2  -20.90   12.60
   1  16   2   10.10   15.50
  -2  16   2   24.30   15.10
   2  16  -2   10.10   15.80
  -2  16   2   25.80   15.50
   2  16  -2   -6.10   15.10
  -2 -16  -2   22.20   16.80
  -2  16   2   -1.70   12.90
  -2  16   2   -2.60   13.60
  -2 -16  -2   19.70   15.60
   2  16  -2    1.30   13.00
   2 -16   2   -3.60   13.30
  -2 -16   2   -1.30   13.90
  -2  16  -2   -2.40   12.90
   2 -16  -2    9.40   14.70
   2  16   2  -10.80   11.60
  -2  16  -2   14.40   15.10
  -2  16  -2    5.70   13.70
   2 -16  -2    5.80   14.90
  -2  16  -2   11.20   13.50
  -2 -16   2    2.80   19.20
   2  16   2   12.40   17.00
  -3  16   2   13.50   15.10
   3  16  -2   -7.30   14.60
   3 -16   2   19.10   14.90
  -3 -16  -2   -6.00   14.10
   3  16  -2   -9.20   11.10
   3  16  -2   -5.30   10.70
  -3  16   2    7.90   15.30
  -3  16   2    5.30   14.90
  -3 -16  -2   13.30   17.10
   3  16  -2   17.40   12.30
  -3  16  -2   19.10   14.60
  -3  16  -2    6.30   12.80
  -3 -16   2   17.90   15.40
   3 -16  -2   11.50   15.20
   3  16   2   13.50   16.10
   3 -16  -2   10.50   14.90
   3  16   2    7.70   13.80
  -3  16  -2    6.70   13.40
   3  16   2   10.40   12.30
   3  16   2   21.90   12.90
  -3 -16   2   31.20   17.40
  -4  16   2    8.70   14.90
  -4  16   2   30.70   16.90
  -4 -16  -2  -36.80   17.80
  -4 -16  -2   15.70   16.60
  -4  16   2   -7.60   12.30
   4  16  -2   25.50   18.90
   4  16  -2   22.00   11.40
  -4  16  -2   14.80   14.70
  -4  16  -2    9.70   12.70
   4  16   2   11.10   10.60
  -4 -16   2  -13.80   18.50
  -4  16  -2    3.60   12.10
  -4 -16   2   -8.90   14.60
   4 -16  -2  -18.60   13.40
   4  16   2    9.40   15.70
  -5  16   2  -14.30   14.10
  -5  16   2   18.50   15.60
   5  16  -2    0.80    9.40
  -5 -16  -2    1.00   16.20
   5 -16   2   11.50   16.70
   5  16  -2    4.80   16.50
  -5 -16  -2   15.70   16.70
  -5  16   2   -2.20   13.00
   5  16  -2    2.50   10.80
  -5  16  -2   -3.50   13.80
   5  16   2  -29.20   14.00
  -5  16  -2  -17.90   14.40
  -5  16  -2    3.50   13.40
   5  16   2    2.70   10.30
  -5 -16   2    9.70   17.50
  -5 -16   2    3.40   16.30
   5 -16  -2   11.90   18.90
   5  16   2    0.00    9.20
  -6  16   2   12.80   13.60
   6 -16   2    6.50   18.80
  -6  16   2    2.40   12.40
  -6 -16  -2    1.10   16.40
   6  16  -2   18.50   19.50
  -6 -16  -2  -26.50   12.60
   6  16   2  -26.10   15.30
   6 -16  -2   -2.30   18.30
  -6  16  -2    6.50   12.40
  -6 -16   2  -19.60   17.40
  -6  16  -2   -9.00   12.20
   0 -17  -2   43.20   18.40
   0  17   2    8.40   14.40
   0 -17   2  -16.50   14.80
   0  17  -2  -33.70   12.70
   0  17  -2  -13.90   11.40
   0  17   2   19.60   14.80
   0  17  -2   -0.40   13.90
   0  17   2  -13.50   11.40
   0  17  -2   -2.50   14.20
   0  17   2   16.60   15.30
  -1  17   2   17.80   18.70
   1  17  -2  -25.60   15.60
   1  17  -2   33.90   17.20
   1  17  -2    6.20   14.60
   1 -17   2    5.60   16.70
  -1  17   2   13.50   13.90
  -1 -17  -2   12.20   16.50
   1  17  -2    0.80   14.40
  -1  17   2   15.60   14.70
  -1  17   2    1.10   14.90
   1  17   2   13.00   13.90
  -1  17  -2   25.80   17.20
   1  17   2  -22.30   24.20
   1 -17  -2  -11.30   14.10
   1  17   2   -0.90   14.80
  -1  17  -2   -9.30   12.80
  -1  17  -2   -8.60   13.60
   1  17   2    4.60   17.50
  -1  17  -2   24.90   17.90
  -1 -17   2  -16.80   12.20
   2  17  -2    7.90   16.20
   2  17  -2   -3.30   12.90
   2  17  -2  -18.10   13.80
   2  17  -2  -16.30   17.00
  -2  17   2  -11.10   14.80
  -2  17   2   10.50   15.10
   2 -17   2    3.10   15.30
  -2  17  -2   -4.90   12.40
   2  17   2  -13.00   13.10
   2 -17  -2   25.20   15.40
   2  17   2   34.10   19.30
  -2 -17   2   -6.10   13.70
  -2  17  -2  -10.00   14.40
   2 -17  -2   15.30   16.60
   2  17   2   10.20   14.70
  -2  17  -2   10.70   13.30
   2  17   2    7.90   15.50
  -3  17   2   17.10   15.80
   3 -17   2    6.10   16.90
  -3  17   2   -0.30   13.30
   3  17  -2    0.60   15.00
  -3  17   2   -2.80   13.40
   3  17  -2   -0.80   16.40
   3  17  -2   -3.00   12.20
  -3 -17  -2  -14.30   15.00
   3  17  -2    8.60   13.40
   3 -17  -2  -13.30   14.90
   3  17   2    4.70   13.20
  -3  17  -2   -8.80   12.10
  -3 -17   2   17.30   17.00
   3  17   2   -0.50   12.50
  -3  17  -2   53.19   18.20
   3  17   2   -3.20   15.50
  -3  17  -2  -13.20   13.40
   3 -17  -2  -15.50   14.60
  -4 -17  -2   20.90   22.20
   4  17  -2   17.80   12.70
   4  17  -2   -0.20   13.90
   4 -17   2   71.39   21.10
  -4  17   2   13.40   16.30
  -4  17   2   17.20   16.10
  -4 -17  -2  -11.00   17.40
  -4  17   2    1.40   13.10
   4  17  -2   38.20   19.90
  -4  17  -2   27.60   13.50
  -4 -17   2    3.30   20.70
   4  17   2   24.60   13.20
  -4  17  -2   29.40   18.90
   4 -17  -2   27.80   20.10
  -4 -17   2   22.40   20.60
   4  17   2   -0.80   14.50
  -4  17  -2   17.60   14.80
   4  17   2   47.60   19.90
   4 -17  -2    1.90   17.50
   0  18  -2    9.20   15.50
   0  18  -2    9.70   13.70
   0  18   2  -14.90   14.20
   0 -18  -2    3.70   16.80
   0  18  -2   11.20   14.80
   0  18   2   30.40   17.60
   0  18   2   19.90   16.90
   0 -18   2   17.70   16.40
   0  18   2   53.19   26.20
   1 -18   2   29.40   18.50
  -1  18   2   -5.00   14.00
   1  18  -2  -22.70   16.00
   1  18  -2    4.20   17.50
  -1 -18  -2    9.50   17.80
  -1  18   2  -11.90   17.40
   1  18  -2   11.50   16.00
  -1  18   2   33.70   17.90
   1  18  -2   -4.30   15.60
   1  18   2   39.10   20.50
   1  18   2    3.40   15.70
   1  18   2  -25.10   16.30
   1  18   2  -19.50   15.60
  -1  18  -2   15.10   15.10
  -1 -18   2   -8.70   17.30
  -1  18  -2   -5.90   15.40
  -1  18  -2    0.80   17.60
   1 -18  -2  -25.20   20.00
  -1   0  -3   -0.80    2.20
  -1   0  -3   -1.70    1.00
  -1   0   3   -0.50    1.50
  -2   0   3    2.00    3.50
   2   0   3    5.80    3.40
  -2   0  -3   -2.70    3.10
  -2   0  -3    0.30    1.90
  -2   0  -3    3.00    1.70
   2   0  -3    1.80    3.20
   2   0  -3    1.60    2.40
  -2   0   3   -7.20    2.30
  -2   0   3   -4.50    2.30
  -3   0   3    0.00    4.30
   3   0  -3    0.40    3.80
   3   0   3    0.10    5.00
   3   0  -3   -2.30    3.50
   3   0  -3   11.20    5.00
  -3   0  -3   -0.70    5.30
  -3   0   3    0.20    4.00
  -3   0  -3   10.60    5.60
  -3   0   3   -1.70    3.50
   4   0  -3    2.50    4.40
  -4   0  -3   14.60    6.90
   4   0  -3   -1.60    3.90
  -4   0   3    7.00    5.10
  -4   0   3    4.50    5.50
   4   0  -3   -8.50    5.60
  -4   0   3    5.20    4.50
  -4   0  -3    2.30    6.30
  -5   0   3   -3.80    4.10
   5   0  -3  -12.50    5.60
  -5   0  -3    0.60    6.20
  -5   0   3    0.40    5.70
  -5   0   3   -7.20    4.50
   5   0  -3  -10.50    3.50
   5   0  -3    0.00    4.30
  -5   0  -3   -1.80    6.00
  -6   0  -3    9.10    7.60
  -6   0  -3    2.70    6.90
   6   0  -3   10.80    7.50
  -6   0   3    7.80    5.10
  -6   0   3    0.00    6.60
   6   0  -3    2.90    4.20
  -6   0   3   -3.70    4.40
  -7   0  -3   15.00    8.70
  -7   0   3   -0.80    5.80
   7   0  -3    2.80    8.50
  -7   0  -3   -1.00    7.60
  -7   0   3   -0.70    5.20
  -7   0   3    4.90    7.30
   7   0  -3    0.90    4.90
   7   0  -3   -5.50    4.30
   8   0  -3  -12.50    9.60
  -8   0  -3   22.90    9.70
  -8   0   3   -6.90    6.40
  -8   0  -3   -2.40    9.50
  -8   0   3  -12.70    5.70
  -8   0   3    9.00    8.90
  -9   0  -3   -1.00   10.70
   9   0  -3    8.90   11.30
  -9   0  -3    8.80   10.80
  -9   0   3    7.10    9.90
  -9   0   3    5.20    7.60
  -9   0   3   -1.00    7.30
 -10   0   3   15.70    8.00
 -10   0   3    6.80   11.00
 -10   0  -3    2.20   11.20
  10   0  -3    3.90   12.20
 -10   0   3    4.90    7.70
 -10   0  -3    3.60   10.90
 -10   0   3   10.20   11.20
  11   0  -3    4.00   13.40
 -11   0   3   16.80   12.20
 -11   0   3   20.10   12.70
 -11   0  -3   14.00   12.10
 -11   0  -3  -10.00   10.70
 -12   0   3   -0.10   12.00
 -12   0  -3  -19.70   11.30
 -12   0   3   -7.10   11.10
 -12   0  -3   -0.80   12.20
 -13   0   3   17.40   12.50
 -13   0  -3   17.30   12.80
 -14   0   3  -17.00   12.50
 -14   0   3  -32.20   13.30
 -14   0  -3    7.20   14.20
 -14   0  -3  -22.80   13.90
  -1   1   3   31.70    3.30
  -2   1   3  363.06   13.70
  -2  -1  -3  383.76   13.50
   2   1  -3  419.66   13.50
  -2  -1  -3  364.36   13.30
  -2   1   3  407.36   15.20
  -2  -1  -3  380.06   13.80
   2  -1   3  379.56   15.10
   2   1  -3  419.56   14.60
  -2  -1   3  427.16   14.80
  -2   1  -3  379.36   15.10
   2  -1  -3  402.46   13.80
  -2   1  -3  393.46   15.70
   2   1   3  392.66   13.40
   2  -1  -3  398.86   15.40
   2   1   3  381.96   13.90
   3   1  -3   14.10    5.40
   3   1  -3    4.20    4.20
  -3  -1  -3   27.90    9.90
  -3   1   3    6.60    5.80
  -3  -1  -3   15.70    4.50
  -3  -1  -3   15.80    4.60
  -3   1   3   14.10    4.60
  -3  -1  -3   22.80    5.20
  -3   1   3   14.40    4.20
   3   1   3   15.50    5.80
  -3   1  -3    5.50    6.00
  -3   1  -3   12.50    6.50
   3  -1  -3   15.80    4.20
   3   1   3   17.20    4.00
   3  -1  -3   16.50    6.50
  -3  -1   3   16.70    5.20
   3   1   3   22.20    4.40
  -3  -1   3    9.40    5.10
   3  -1  -3   16.00    4.30
  -3  -1   3   12.30    5.20
  -4  -1  -3  227.48   11.10
  -4   1   3  242.18   11.80
  -4   1   3  221.98   10.90
  -4   1   3  245.38   14.60
   4   1  -3  221.58   12.10
  -4  -1  -3  224.08   11.40
   4   1  -3  221.88   11.90
  -4  -1  -3  187.78   12.20
  -4  -1  -3  222.08   12.80
   4  -1  -3  204.18   14.00
   4   1   3  230.48   10.40
   4  -1  -3  229.08   10.70
  -4   1  -3  205.58   14.70
   4   1   3  241.38   10.30
  -4  -1   3  237.28   12.40
  -4  -1   3  233.98   13.00
   4  -1  -3  230.38   11.10
  -4   1  -3  244.68   15.50
  -4  -1   3  242.68   12.00
   5   1  -3  375.26   15.80
  -5  -1  -3  372.36   14.80
   5  -1   3  363.56   20.10
   5   1  -3  391.96   17.10
   5   1  -3  381.46   15.90
  -5  -1  -3  370.76   17.10
  -5   1   3  380.06   15.50
  -5   1   3  387.36   18.90
  -5   1   3  390.96   15.30
  -5  -1  -3  427.56   15.40
  -5  -1  -3  386.86   17.40
  -5   1  -3  381.06   19.80
   5  -1  -3  387.26   14.50
  -5  -1   3  369.86   16.30
   5   1   3  379.96   14.00
   5  -1  -3  382.66   19.40
  -5  -1   3  383.36   17.00
  -5  -1   3  391.66   16.40
   5  -1  -3  354.66   14.70
  -5   1  -3  387.66   19.20
   5   1   3  371.86   14.00
  -6   1   3  109.39   12.50
  -6  -1  -3   88.09    9.20
  -6   1   3   99.99    8.70
  -6  -1  -3   77.19   10.00
   6   1  -3   74.29   10.00
   6   1  -3   85.79    9.10
  -6  -1  -3  105.49   11.90
  -6   1   3   84.39    8.40
   6   1  -3   82.79    9.10
  -6  -1   3   95.89   10.30
  -6  -1   3   83.49    9.20
   6  -1  -3   85.39   11.70
   6  -1  -3   88.79    7.70
   6  -1  -3   87.09    7.90
  -6  -1   3  102.59   10.50
  -6   1  -3  101.49   12.40
  -6   1  -3   99.09   11.80
  -7  -1  -3  144.99   14.40
   7   1  -3  124.09   13.60
  -7  -1  -3  127.09   13.40
  -7   1   3  154.78   10.70
  -7   1   3  142.69   16.20
  -7  -1  -3  147.29   10.80
  -7   1   3  186.38   11.90
   7   1  -3  143.69   11.30
  -7  -1  -3  150.78   11.20
   7   1  -3  143.89   11.30
   7  -1  -3  128.29   15.20
  -7   1  -3  149.09   16.10
  -7   1  -3  155.78   16.10
  -7  -1   3  138.49   13.00
  -7  -1   3  170.08   12.40
  -7  -1   3  163.28   12.80
  -8   1   3   -6.90    8.80
  -8  -1  -3    0.90    9.00
   8   1  -3   -0.30    6.00
   8   1  -3    0.80    9.90
  -8   1   3   11.90    6.70
  -8   1   3    4.70    5.80
  -8  -1  -3   -4.10    8.00
  -8  -1  -3   -6.20    5.90
   8   1  -3   12.00    9.70
  -8  -1   3   -3.00    7.80
   8  -1  -3    4.90   10.80
  -8   1  -3  -11.20    9.00
  -8   1  -3    7.50   10.50
  -8  -1   3   11.00    7.80
  -8  -1   3   11.30    7.40
   9   1  -3   15.30    7.10
   9   1  -3   26.70    7.60
  -9  -1  -3   -5.30    9.80
  -9   1   3    5.10    6.60
  -9  -1  -3    7.40    9.70
   9   1  -3   -7.10   10.10
  -9   1   3   16.70   12.40
  -9   1   3    9.40    7.50
  -9   1  -3   -2.30   11.80
  -9  -1   3    2.30    8.90
  -9  -1   3    4.00    8.00
   9  -1  -3   32.10   12.80
  -9   1  -3   -1.00   11.00
  -9  -1   3    8.60    7.90
 -10  -1  -3    5.80   10.70
 -10  -1  -3   12.50   11.40
  10   1  -3   10.90   12.00
 -10   1   3   12.20   11.60
 -10   1  -3   10.10   12.50
  10  -1  -3   10.60   12.80
 -10   1  -3   -0.40   11.60
 -10  -1   3   12.00   10.80
 -10  -1   3   14.70    8.40
 -10  -1   3   -4.60    9.20
 -10  -1   3   -0.10    8.20
  11   1  -3    5.30   12.60
 -11   1   3    8.70   12.00
 -11  -1  -3   16.30   11.50
 -11  -1  -3   12.70   14.80
 -11   1   3   13.90   12.40
 -11  -1   3   11.00    8.40
 -11  -1   3   28.80   19.10
 -11   1  -3   13.40   12.90
  11  -1  -3   31.70   14.70
 -11  -1   3   21.50    9.30
 -11  -1   3   41.30   12.20
 -11   1  -3   16.90   12.60
 -12  -1  -3    6.10   12.00
 -12   1   3   15.10   16.90
 -12  -1  -3   22.80   12.20
 -12   1   3   15.10   12.40
 -12  -1   3    6.70   11.70
 -12   1  -3   -1.80   13.30
 -12   1  -3   19.60   12.40
 -12  -1   3  -14.10    7.20
 -12  -1   3  -10.80   10.00
  12  -1  -3    5.10   15.00
 -12  -1   3   10.80    7.70
 -13   1   3   -2.20   13.30
 -13   1   3   24.30   12.90
 -13  -1  -3   41.00   15.30
 -13  -1  -3   -2.20   11.80
 -13   1  -3    8.60   12.90
 -13   1  -3    4.00   14.30
 -13  -1   3   -6.80   11.40
 -13  -1   3    4.10   12.10
 -14   1   3    9.30   13.80
 -14  -1  -3   25.10   16.40
 -14  -1  -3    2.20   18.20
 -14  -1   3    5.30   14.50
 -14   1  -3    6.70   13.40
 -14  -1   3   12.40   16.40
   0  -2  -3 4318.07  120.39
   0   2  -3 4422.86  120.39
   0  -2  -3 3852.81  120.29
   0   2   3 3874.91  120.19
   0   2  -3 4259.07  120.09
   0   2   3 4425.66  120.79
   0  -2  -3 4738.53  120.39
   0  -2   3 4429.06  120.89
   0   2   3 4672.03  120.39
   0   2  -3 4575.04  120.19
  -1   2   3  620.44   19.80
  -1   2   3  579.84   19.00
   1   2  -3  546.25   19.20
   1   2  -3  559.84   19.10
  -1  -2  -3  589.64   17.80
   1  -2   3  548.15   18.10
   1  -2   3  574.64   19.60
  -1  -2  -3  556.74   19.40
  -1  -2  -3  556.54   19.20
  -1   2   3  570.24   19.10
   1   2  -3  583.84   17.80
  -1  -2   3  567.34   19.20
   1  -2  -3  626.34   20.00
  -1   2  -3  623.64   20.40
  -1  -2   3  549.95   18.70
  -1   2  -3  543.35   18.00
   1   2   3  560.14   19.00
   1   2   3  457.25   20.90
  -1   2  -3  552.64   19.50
   1  -2  -3  571.04   19.00
   1   2   3  536.05   18.90
  -1  -2   3  576.14   19.60
  -1   2  -3  563.74   18.10
  -2  -2  -3 3114.29   89.49
  -2   2   3 3047.09   88.99
  -2   2   3 3337.07   91.29
   2  -2   3 3238.78   87.59
  -2  -2  -3 3102.89   91.69
   2  -2   3 3343.57   91.89
   2   2  -3 3185.88   89.79
  -2   2   3 3141.49   89.39
   2  -2   3 3123.09   87.49
  -2  -2  -3 3239.68   87.39
   2   2  -3 3146.19   87.29
   2   2   3 3094.39   87.29
   2   2   3 3095.39   89.19
  -2  -2   3 3128.39   87.29
  -2   2  -3 3296.37   90.99
   2  -2  -3 3252.97   91.19
   2  -2  -3 3161.18   88.89
  -2   2  -3 3152.38   87.59
  -2  -2   3 3259.77   90.39
  -2   2  -3 3087.69   87.49
  -2  -2   3 3162.98   89.89
  -2   2  -3 3272.67   91.79
  -3   2   3  145.69    9.70
   3  -2   3  147.59   13.20
   3   2  -3  130.19   10.40
  -3   2   3  125.79   11.40
  -3  -2  -3  138.69    8.00
  -3  -2  -3  141.49   10.50
  -3   2   3  149.59    9.10
   3   2  -3  117.99    7.30
  -3  -2  -3  158.08   10.60
  -3  -2   3  128.89   10.70
   3   2   3  139.29    9.50
  -3   2  -3  157.88   12.40
   3  -2  -3  131.99    9.00
  -3   2  -3  146.79   12.70
   3   2   3  147.39   10.40
   3  -2  -3  134.79    8.70
   3  -2  -3  119.49   11.50
  -3  -2   3  130.09   10.90
   4   2  -3   25.30    6.10
   4   2  -3   20.60    6.30
  -4   2   3   35.20    5.70
  -4  -2  -3   21.30    6.20
  -4   2   3   25.80    8.00
  -4  -2  -3   26.50   10.00
  -4   2   3   38.10    6.20
  -4  -2  -3   36.40    6.90
   4   2  -3   27.40    5.20
  -4  -2  -3   24.40    5.60
   4  -2   3   36.10    9.80
   4  -2  -3   28.20    5.00
  -4  -2   3   15.20    5.90
  -4   2  -3   22.50    8.70
  -4  -2   3   31.10    7.40
   4  -2  -3   30.50    5.40
   4  -2  -3   22.10    8.40
  -4  -2   3   25.30    6.30
   4   2   3   35.60    6.40
   4   2   3   22.60    5.50
  -4   2  -3   34.20    8.90
  -5  -2  -3    8.60    5.60
  -5   2   3    5.80    4.50
  -5   2   3    6.20    4.90
  -5  -2  -3   12.00    5.70
  -5  -2  -3    9.20    5.40
  -5   2   3    5.70    6.40
   5   2  -3    4.70    5.20
   5   2  -3    8.20    5.10
  -5  -2  -3    3.40    5.50
   5   2  -3    6.30    5.40
   5  -2   3    1.40    8.40
  -5  -2   3    8.70    5.70
   5   2   3    9.20    5.00
  -5  -2   3    4.10    5.90
   5  -2  -3    0.10    7.60
   5  -2  -3    6.00    4.10
   5   2   3    0.90    4.10
  -5   2  -3   13.70    7.80
   5  -2  -3    7.30    4.40
  -5  -2   3   10.70    4.70
  -5   2  -3    0.90    7.50
   6   2  -3   30.10    6.80
   6   2  -3   32.50    7.40
  -6  -2  -3   37.80    7.00
  -6   2   3   18.70    5.40
  -6   2   3   20.20    5.80
  -6   2   3   40.70    9.50
  -6  -2  -3   37.30    7.60
  -6  -2  -3   37.30    7.50
   6   2  -3   38.20    7.10
  -6  -2  -3   36.10    7.40
   6  -2   3   24.70   10.50
  -6  -2   3   25.40    6.20
   6  -2  -3   27.40   10.10
  -6  -2   3   27.50    7.40
   6   2   3   20.50    5.60
   6   2   3   20.80    5.70
  -6  -2   3   23.60    7.60
  -6   2  -3   31.20    9.80
  -6   2  -3   33.00    9.70
  -7  -2  -3   27.50    7.60
  -7   2   3   13.50    6.00
   7   2  -3   15.30    6.50
   7  -2   3   -1.40   10.40
  -7  -2  -3   12.30    7.30
  -7   2   3   16.30    5.80
  -7  -2  -3    8.10    7.60
   7   2  -3   22.20    6.90
   7   2  -3    1.40    7.10
  -7   2   3    5.10    8.50
  -7  -2   3   14.30    7.50
  -7  -2   3   18.90    8.10
  -7  -2   3   16.20    6.60
   7   2   3   22.50    6.00
   7   2   3   20.30    5.90
  -7   2  -3   19.50   10.00
   7  -2  -3   22.00   11.00
  -7   2  -3   13.90    9.30
  -8  -2  -3   91.39   10.80
  -8  -2  -3  109.29   12.50
  -8  -2  -3   95.69   11.10
   8   2  -3   75.19   10.10
   8   2  -3   86.49   10.40
  -8   2   3  108.09   25.60
  -8   2   3   94.39    9.60
   8   2  -3   82.69   12.20
  -8   2   3   79.39    8.80
  -8  -2  -3   77.59   11.80
   8   2   3   92.89   10.00
  -8   2  -3   96.39   15.10
  -8  -2   3   84.29   11.50
  -8  -2   3   72.69   10.20
  -8   2  -3   73.99   23.50
  -8  -2   3   83.59   11.70
   8  -2  -3   74.19   15.20
   9   2  -3   23.80    8.80
  -9  -2  -3   29.50   11.10
  -9  -2  -3   34.80    9.10
  -9  -2  -3   27.60    9.80
   9   2  -3   49.30    9.40
   9   2  -3   30.50   11.00
  -9  -2  -3   19.80   11.70
  -9   2   3   44.90   13.60
  -9   2  -3   22.80   12.40
   9  -2  -3   55.19   14.80
  -9   2  -3   25.70   12.80
  -9  -2   3   15.70    9.20
  -9  -2   3   24.00    9.70
  -9  -2   3   28.10   10.10
  -9  -2   3   36.30    9.90
  10   2  -3    1.70    7.20
 -10  -2  -3   15.20    8.50
 -10  -2  -3    6.80    9.10
 -10   2   3    1.90   11.20
 -10  -2  -3   19.50   11.30
 -10  -2  -3    3.10    7.50
  10   2  -3  -11.20    9.80
 -10   2  -3   17.00   13.10
  10  -2  -3   -9.90   11.80
 -10  -2   3    8.70    9.90
 -10   2  -3   -4.70   11.90
 -10  -2   3   14.30    9.50
 -10  -2   3   12.20    9.40
 -10  -2   3    4.40    9.30
 -11   2   3   10.70   12.50
 -11  -2  -3    4.20   10.70
 -11  -2  -3   -8.70    8.90
 -11  -2   3    1.70    8.70
  11  -2  -3    0.30   15.40
 -11   2  -3   -6.00   20.00
 -11  -2   3    1.70    9.50
 -11  -2   3    6.00    9.20
 -11   2  -3    6.60   12.30
 -11  -2   3    0.60    8.60
 -12   2   3    5.40   13.00
 -12   2   3   17.30   13.60
 -12  -2  -3   26.40   13.80
 -12  -2  -3    5.70   11.40
 -12   2  -3    8.50   13.80
 -12  -2   3    3.00    8.30
  12  -2  -3   18.40   16.50
 -12  -2   3   -2.90   11.70
 -12   2  -3    9.40   13.60
 -12  -2   3    0.90    7.70
 -12  -2   3   -1.90   10.30
 -13   2   3  -12.90   15.90
 -13   2   3    2.70   13.30
 -13  -2  -3   -3.60   11.70
 -13  -2  -3   14.10   12.40
 -13   2  -3    6.90   17.30
 -13  -2   3   21.40   11.50
 -13   2  -3    5.40   13.50
 -13  -2   3    0.60   12.80
 -13  -2   3  -15.50    7.90
 -14  -2  -3   -1.90   12.60
 -14   2   3   26.20   14.00
 -14  -2  -3   -6.10   13.50
 -14   2   3  -29.60   14.70
 -14   2  -3   22.10   16.20
 -14   2  -3   26.00   14.70
 -14  -2   3  -15.10   10.90
 -14  -2   3   37.40   15.50
   0  -3   3   11.10    4.40
   0   3  -3    4.00    4.20
   0   3   3    4.00    3.80
   0   3  -3    3.50    3.70
   0   3  -3    6.00    4.50
   0   3   3    6.20    4.60
   0   3   3    4.90    5.00
   0  -3  -3   -0.90    3.60
   0  -3  -3   -2.30    3.30
   0  -3   3    3.30    3.90
   0  -3  -3   -0.80    4.30
   0   3  -3    3.60    4.20
   0  -3   3   -0.90    3.90
  -1   3   3  760.12   26.00
   1  -3   3  727.73   24.80
  -1  -3  -3  749.03   25.90
   1   3  -3  711.53   25.70
   1   3  -3  773.62   23.80
  -1   3   3  716.53   25.30
   1   3  -3  692.63   25.20
  -1  -3  -3  784.72   23.70
  -1   3   3  806.22   26.20
  -1  -3  -3  728.63   26.10
   1   3   3  752.32   26.40
  -1   3  -3  729.93   24.70
   1   3   3  716.53   25.50
   1  -3  -3  752.92   25.70
  -1   3  -3  824.12   27.00
   1   3   3  780.92   23.80
   1  -3  -3  796.72   26.20
  -1  -3   3  701.03   25.50
  -1  -3   3  735.13   23.50
  -1   3  -3  772.02   26.00
  -1  -3   3  766.02   26.00
  -2  -3  -3  121.39    6.70
   2   3  -3  109.49   10.50
   2  -3   3  110.69    8.30
  -2   3   3   89.79    8.70
   2   3  -3  112.29   10.10
  -2  -3  -3  119.89   10.90
  -2   3   3  104.89    9.60
   2   3  -3   95.69    7.00
  -2  -3  -3  115.79   11.20
   2  -3   3  123.69    9.00
  -2   3   3  115.39   10.80
   2  -3   3  122.09   12.30
   2   3   3  112.19   10.20
  -2   3  -3  117.99    8.90
  -2   3  -3  111.89   11.40
   2  -3  -3  109.29   10.90
   2   3   3  109.19    7.00
  -2  -3   3  119.99   11.00
  -2   3  -3  126.09   12.10
   2  -3  -3  114.89    9.90
  -2   3  -3  109.19    8.70
  -2  -3   3  118.09    7.10
   3  -3   3   -4.50    4.20
   3  -3   3    0.20    7.70
   3   3  -3    5.20    3.40
  -3   3   3    6.40    6.80
   3   3  -3    2.10    5.90
  -3  -3  -3    3.90    5.40
  -3   3   3   -3.10    5.30
  -3  -3  -3   -2.50    3.30
  -3  -3  -3   -7.80    5.50
  -3   3   3    1.90    5.20
  -3   3  -3   -2.70    4.20
   3   3   3   -1.70    3.40
  -3  -3   3   -5.00    3.50
   3  -3  -3   -5.10    6.80
   3   3   3   -1.40    4.90
  -3   3  -3    3.10    4.40
  -3  -3   3    5.10    6.50
   3  -3  -3   -0.40    4.80
  -3   3  -3    4.40    7.70
  -3   3  -3   -2.40    7.20
   3  -3  -3    8.10    5.20
  -4   3   3    6.00    7.00
  -4   3   3   -1.40    4.60
  -4  -3  -3    3.50    6.30
   4   3  -3    0.60    3.30
  -4  -3  -3    3.40    6.20
  -4   3   3    2.80    5.50
  -4  -3  -3    2.60    3.90
   4   3  -3    2.80    5.70
   4  -3   3    5.90    8.40
   4   3   3    2.10    5.70
   4  -3  -3    2.00    4.40
  -4   3  -3   16.30    7.80
   4   3   3    4.90    9.60
  -4   3  -3    6.20    4.00
  -4   3  -3    6.50    7.90
  -4  -3   3   -4.30    4.60
   4  -3  -3    0.40    7.20
   4   3   3   -0.20    4.00
  -4  -3   3    9.60    7.40
  -4  -3   3    0.80    6.30
   5  -3   3   21.30    9.80
   5   3  -3   16.90    4.70
   5   3  -3   23.60    7.20
  -5   3   3    5.60    7.40
   5   3  -3    1.60    5.40
  -5  -3  -3    4.30    4.80
  -5   3   3   14.70    5.30
  -5  -3  -3    7.90    6.70
  -5  -3  -3   19.20   12.00
  -5  -3  -3   11.20    5.00
  -5   3  -3   -2.70    7.70
   5  -3  -3    7.50    8.60
   5  -3  -3    9.20    4.50
  -5  -3   3    7.90    4.30
  -5   3  -3   15.20    8.80
   5   3   3   19.50    6.60
  -5  -3   3    1.40    6.40
   5  -3  -3   11.50    4.90
   5   3   3   10.10    5.80
  -6   3   3   11.40    8.80
  -6  -3  -3    9.90    6.90
   6   3  -3   13.90    6.40
  -6  -3  -3   13.50    5.50
  -6   3   3   19.70    5.90
   6  -3   3   27.60   10.80
  -6  -3  -3   22.00    7.80
  -6   3   3    8.00    6.10
   6   3  -3   17.50    5.80
   6   3  -3    4.20    6.40
  -6  -3  -3   20.00    5.90
  -6   3  -3   22.60   10.00
   6  -3  -3   17.20    5.20
   6  -3  -3   10.60    5.00
  -6  -3   3   12.60    7.20
  -6  -3   3   19.40    8.60
  -6   3  -3   19.60   10.00
  -6  -3   3   10.80    5.00
   6   3   3   10.50    5.80
   6   3   3   10.60    6.00
   6  -3  -3   21.50   10.20
  -7   3   3   48.60    8.10
   7   3  -3   51.39    9.20
  -7   3   3   63.89   16.00
   7   3  -3   28.70    7.70
   7  -3   3   62.79   14.40
  -7  -3  -3   46.90    9.20
  -7  -3  -3   55.59   10.20
  -7  -3  -3   41.70    7.50
  -7   3   3   35.50    7.00
   7   3  -3   39.10    9.00
  -7  -3  -3   49.70    8.30
  -7  -3   3   49.99    7.30
   7   3   3   46.50    8.00
  -7  -3   3   41.20   10.40
  -7   3  -3   50.29   12.70
  -7  -3   3   55.39   10.40
  -7   3  -3   70.39   18.90
   7   3   3   48.10    8.30
   7  -3  -3   44.10   13.10
   8   3  -3    9.40    8.20
  -8   3   3    4.20    6.00
  -8  -3  -3    0.10    6.60
  -8  -3  -3   -2.40    7.70
   8   3  -3    4.90    8.30
  -8   3   3    8.30   10.80
   8   3  -3    0.40    7.30
  -8  -3  -3    2.10    8.50
   8  -3   3   -0.20   11.60
   8   3   3    4.90    6.70
  -8  -3   3    2.10    6.50
  -8   3  -3  -10.30   10.40
   8  -3  -3   -0.30   11.90
  -8  -3   3  -10.00    8.10
  -8   3  -3   -0.40    9.90
   8   3   3   -0.40    6.60
  -8  -3   3    5.30    7.10
  -8  -3   3    3.50    8.50
   9   3  -3   -8.90    7.50
  -9  -3  -3   -4.20    8.30
  -9  -3  -3   -2.90    8.90
  -9  -3  -3   13.00    7.90
   9   3  -3    5.70    8.20
  -9   3   3    5.90   11.40
  -9   3  -3    8.00   12.00
  -9   3  -3   15.60   12.90
  -9  -3   3    5.20    9.60
   9   3   3    6.20    7.30
  -9  -3   3    8.00    9.80
   9   3   3   10.10    7.50
  -9  -3   3    7.70    7.70
   9  -3  -3   31.80   14.50
  10   3  -3    1.60    7.50
 -10  -3  -3   10.70    8.30
 -10  -3  -3  -10.70    7.50
 -10   3   3  -14.00   11.30
 -10  -3  -3    1.30    9.20
 -10  -3  -3   14.90    9.90
 -10  -3   3   18.40   10.10
  10   3   3    8.30    6.90
 -10   3  -3   -1.30   12.00
  10  -3  -3  -13.80   20.60
 -10   3  -3   23.90   16.70
 -10  -3   3  -11.80    8.60
 -10  -3   3   10.50    8.70
 -10  -3   3   15.00    9.30
 -11   3   3   15.50   13.50
  11   3  -3    7.10    8.50
 -11   3   3   21.70   12.80
 -11  -3  -3    4.80    8.60
 -11  -3  -3   -1.90    9.10
 -11  -3  -3   -5.00    8.40
 -11  -3  -3   -1.00    9.30
  11  -3  -3  -11.80   13.40
 -11   3  -3    9.70   12.90
 -11  -3   3   11.70    9.80
 -11  -3   3    7.40    9.80
 -11  -3   3   -3.40    8.20
 -11  -3   3    1.20    8.90
 -11   3  -3   26.60   14.00
 -12  -3  -3    7.40    9.70
 -12  -3  -3   -0.10    7.90
 -12   3   3   20.90   14.50
 -12  -3  -3    8.40   10.20
 -12   3   3   55.99   17.80
 -12  -3  -3   10.20    9.00
 -12   3  -3    5.00   12.60
  12  -3  -3  -24.50   13.80
 -12  -3   3    0.90    9.10
 -12   3  -3    4.60   14.50
 -12  -3   3   11.10    9.70
 -12  -3   3   -0.20    9.80
 -12  -3   3  -15.30    8.40
 -13   3   3    6.10   15.30
 -13  -3  -3    4.30   10.50
 -13   3   3  -25.10   14.70
 -13  -3  -3   -5.10   10.70
 -13  -3   3   -3.90    9.70
 -13  -3   3   -4.60    9.30
 -13  -3   3  -18.60    9.60
 -13  -3   3   -1.90    8.30
  13  -3  -3   -8.80   16.70
 -13   3  -3    3.50   16.60
 -13   3  -3    6.30   15.30
 -14  -3  -3  -11.80   13.10
 -14  -3  -3    4.10   11.20
 -14   3   3  -19.40   12.90
 -14  -3   3   -1.50   10.90
 -14  -3   3   -9.70    9.60
 -14   3  -3  -10.80   14.00
 -14  -3   3   -6.10    8.30
 -14  -3   3  -23.80   11.90
   0  -4  -3  102.59   10.60
   0  -4  -3   88.79   10.20
   0   4   3   96.99   10.80
   0  -4  -3   96.69    9.80
   0   4  -3   94.99    9.70
   0  -4   3   77.79    8.80
   0   4  -3   98.49    9.80
   0   4  -3   98.09    9.40
   0   4   3   85.79    8.60
   0  -4   3   81.89    9.10
   0   4   3  100.09   10.30
   0   4  -3   91.99   11.00
  -1   4   3   14.40    6.90
   1   4  -3    8.30    6.70
  -1   4   3    9.00    6.60
   1  -4   3   15.20    7.60
   1  -4   3   21.10    6.30
   1   4  -3   13.50    6.60
   1   4  -3   21.40    6.20
  -1  -4  -3   14.10    7.20
   1   4  -3   12.70    5.50
  -1   4   3   12.30    6.30
  -1  -4  -3   21.00    7.60
  -1  -4  -3   15.00    5.20
   1   4   3   13.40    6.90
   1  -4  -3    5.60    6.50
  -1   4  -3   12.10    6.70
  -1   4  -3   10.80    6.40
  -1  -4   3   14.40    6.10
  -1  -4   3   14.80    5.40
   1   4   3    8.20    7.00
  -1   4  -3   17.70    7.40
  -1   4  -3   17.60    7.30
   1   4   3   13.50    5.20
   1  -4  -3    8.10    6.30
  -1  -4   3   19.90    6.70
   2  -4   3  636.84   31.30
   2   4  -3  681.33   21.70
   2   4  -3  648.34   25.60
   2  -4   3  527.25   26.90
  -2  -4  -3  596.24   20.80
  -2   4   3  635.94   25.10
  -2  -4  -3  685.03   26.20
   2   4  -3  630.34   25.10
  -2  -4  -3  686.73   26.10
  -2   4   3  668.63   26.10
   2   4  -3  674.83   21.30
   2  -4   3  655.63   23.90
  -2   4  -3  691.53   27.00
   2  -4  -3  668.23   27.60
  -2   4  -3  637.34   26.00
  -2   4  -3  651.83   23.60
   2   4   3  690.83   21.30
  -2   4  -3  682.73   27.00
  -2  -4   3  628.14   25.80
   2  -4  -3  644.04   24.80
  -2  -4   3  652.43   21.10
   2   4   3  661.83   26.30
  -2  -4   3  667.23   25.70
   2   4   3  667.23   25.10
   3   4  -3   89.39    6.20
   3  -4   3   84.49    9.30
   3   4  -3  121.79   12.10
  -3  -4  -3  109.89   11.90
   3  -4   3   99.79    8.90
  -3   4   3  114.09   12.70
  -3   4   3   96.99   10.20
  -3  -4  -3   93.59    6.00
  -3  -4  -3   92.39   11.40
   3  -4   3   99.79   12.80
   3   4  -3   90.99   12.90
  -3   4   3  107.99   10.80
   3  -4  -3  105.59   10.60
  -3   4  -3   93.29   12.10
  -3  -4   3  123.19   12.90
  -3  -4   3  121.49   12.10
  -3   4  -3  106.89   12.20
  -3   4  -3  106.09    9.70
   3  -4  -3   86.99   10.10
  -3   4  -3  101.89   10.00
  -3  -4   3   92.09    6.40
   3   4   3   93.09   11.00
   3   4   3   94.69    6.30
   3  -4  -3  102.29   12.20
   4  -4   3    3.30    4.50
   4  -4   3   -1.60    8.10
  -4  -4  -3   -9.00    6.30
  -4  -4  -3    4.90    6.70
  -4   4   3    8.70    6.30
   4  -4   3    9.60    4.30
  -4   4   3    5.90    7.70
  -4   4   3    9.20    5.50
   4   4  -3    2.20    6.20
  -4   4  -3   14.20    8.30
   4  -4  -3    2.70    5.10
   4   4   3    0.60    5.20
   4  -4  -3   -5.40    7.40
  -4   4  -3   10.40    8.20
  -4   4  -3    0.30    4.70
   4  -4  -3   -1.20    4.80
  -4   4  -3    6.10    4.70
  -4  -4   3    7.00    6.70
   5  -4   3  124.49   15.60
  -5   4   3  126.49   11.70
  -5   4   3   92.09   13.30
  -5  -4  -3   96.49   12.10
   5   4  -3  109.09   12.10
  -5  -4  -3  108.19   11.90
  -5   4   3   99.39   10.10
   5  -4  -3   99.29    9.70
   5  -4  -3   84.99   12.70
   5   4   3  104.69   11.40
  -5  -4   3  117.99   13.10
  -5   4  -3   98.29    9.00
  -5   4  -3  121.49   14.90
   5   4   3  113.59   12.20
   5  -4  -3   96.39    9.60
  -5   4  -3   96.99    8.60
  -5  -4   3   84.99   12.00
  -5   4  -3  102.79   13.30
  -6   4   3  276.07   15.30
  -6   4   3  272.17   14.60
   6   4  -3  292.27   17.40
  -6   4   3  244.98   20.20
   6  -4   3  246.18   21.10
   6   4  -3  280.37   17.40
  -6  -4  -3  252.47   17.60
  -6  -4  -3  284.87   17.80
  -6   4  -3  277.67   21.50
   6   4   3  274.47   16.80
  -6  -4   3  277.27   19.00
   6  -4  -3  265.17   13.20
   6   4   3  248.28   15.70
   6  -4  -3  272.27   21.70
  -6   4  -3  218.98   19.10
  -6  -4   3  272.27   18.30
   6  -4  -3  250.67   13.00
  -7  -4  -3  110.39    9.30
   7  -4   3  128.99   18.30
   7   4  -3  140.59   14.90
  -7   4   3  122.39   12.50
  -7   4   3   87.09   15.10
  -7   4   3  115.29   11.20
  -7  -4  -3  138.99   14.60
  -7  -4  -3  111.19   13.10
   7   4  -3  142.89   14.70
   7  -4  -3   98.49   15.90
   7   4   3  129.39   14.00
  -7   4  -3  125.79   16.80
   7   4   3  117.79   13.00
  -7   4  -3   92.69   15.80
  -7  -4   3  112.89    8.70
  -7  -4   3  111.19   13.80
  -7  -4   3  102.79   13.60
  -8   4   3  116.99   11.60
  -8   4   3  118.79   12.80
  -8  -4  -3  101.89   10.80
  -8  -4  -3  109.79   13.90
   8  -4   3  114.39   19.10
   8   4  -3  125.69   14.70
  -8   4   3   65.09   15.10
   8   4  -3   89.59   12.80
  -8  -4  -3  105.99    9.80
  -8  -4   3  109.69   14.30
  -8  -4   3   86.69    9.70
  -8   4  -3   97.09   17.30
   8   4   3  102.59   12.50
   8   4   3  142.09   16.70
  -8   4  -3  124.89   18.30
   8  -4  -3  109.49   18.20
  -8  -4   3  126.89   14.90
  -8  -4   3   96.69   10.20
  -9  -4  -3   10.00    6.50
  -9   4   3   19.30   12.90
  -9  -4  -3   22.90    8.10
   9   4  -3    5.10    9.00
  -9  -4  -3   13.80   10.80
   9   4  -3   18.60    9.70
  -9  -4  -3   23.30   10.80
   9  -4   3    5.50   13.90
   9   4   3   13.40    8.40
  -9   4  -3   19.50   13.70
  -9  -4   3   16.30   10.80
  -9  -4   3   27.10   11.20
   9   4   3    3.20    8.20
  -9  -4   3   19.80    7.20
   9  -4  -3    4.30   13.80
  -9   4  -3   26.20   13.00
  -9  -4   3   13.90    7.30
 -10  -4  -3   18.30   11.20
 -10  -4  -3   16.30   17.40
  10   4  -3   13.50    9.50
 -10  -4  -3   21.30    7.40
 -10   4   3    4.60   12.30
 -10  -4  -3   27.30    9.00
 -10   4  -3   16.10   13.60
 -10  -4   3   17.00   13.60
 -10  -4   3   26.90    7.90
  10  -4  -3    2.00   14.50
 -10  -4   3   17.40    8.40
  10   4   3   20.80    9.00
 -10   4  -3   20.50   12.50
 -10  -4   3   22.60   11.40
  11   4  -3   -0.40    9.00
 -11  -4  -3   -9.90    6.50
 -11   4   3    6.80   11.70
 -11  -4  -3    5.10    9.10
 -11   4   3   -1.10   11.90
 -11  -4  -3    0.30    9.20
 -11   4  -3    5.90   12.50
  11   4   3   -2.50    7.90
 -11  -4   3   -1.60    7.20
 -11  -4   3  -11.00    9.20
 -11   4  -3   -1.70   12.90
  11  -4  -3   -1.80   14.10
 -11  -4   3    5.40    9.60
 -12  -4  -3    6.80    8.00
 -12   4   3    7.50   14.40
 -12  -4  -3    0.30   10.20
 -12  -4  -3    8.40   10.00
 -12  -4  -3    1.90    9.30
 -12   4   3    3.80   13.30
  12   4  -3   -6.00    9.20
 -12  -4   3   -9.70    9.80
 -12   4  -3    3.00   13.10
 -12  -4   3    1.20    7.90
 -12  -4   3    2.60    9.80
  12  -4  -3   -1.70   14.90
 -12   4  -3   -0.60   14.10
 -13  -4  -3    8.80    9.50
 -13  -4  -3   13.20    9.50
 -13   4   3    9.00   15.90
 -13  -4  -3    0.10    8.60
 -13  -4  -3   -4.00    9.00
 -13   4   3   -4.30   13.60
 -13  -4   3    1.10    8.80
 -13   4  -3  -11.10   13.00
 -13  -4   3    8.00    9.20
 -13  -4   3    2.30    8.70
  13  -4  -3   21.80   17.60
 -13   4  -3   10.60   17.90
 -13  -4   3  -10.00   10.00
 -14   4   3  -16.40   14.10
 -14  -4  -3   -6.40    8.90
 -14  -4  -3   -1.10    8.90
 -14  -4   3  -16.00    8.30
 -14  -4   3    6.10   10.40
 -14   4  -3  -14.10   14.10
 -14  -4   3    0.30    9.80
 -14  -4   3   13.10   11.90
   0   5  -3    8.40    6.20
   0  -5  -3    5.60    6.40
   0  -5  -3    0.50    7.10
   0   5   3   -2.50    6.00
   0   5  -3    3.20    6.50
   0   5   3    0.60    7.00
   0   5  -3    5.00    6.90
   0  -5  -3    3.70    7.00
   0  -5   3    7.60    6.90
   0   5  -3    9.00    7.20
   0   5   3    1.20    5.90
   0  -5   3    6.70    6.60
  -1  -5  -3  108.09   13.90
   1  -5   3   97.19   10.10
   1   5  -3  110.59   12.20
  -1   5   3   99.09   11.00
  -1  -5  -3  125.69   14.00
   1   5  -3   96.19    9.40
  -1   5   3  107.09   11.50
   1  -5   3  103.99   15.80
  -1  -5  -3   70.59    8.50
   1   5  -3  103.69   10.30
   1   5  -3  100.69   12.00
   1  -5   3  116.39   12.20
  -1   5   3   99.09   12.40
   1  -5  -3   90.19    9.80
   1   5   3  135.39   13.40
  -1   5  -3  100.79   12.50
  -1   5  -3  109.79   10.90
  -1  -5   3  105.79   12.30
   1   5   3  118.29   12.80
   1  -5  -3   78.09    9.80
   1  -5  -3  106.29   14.40
  -1   5  -3   80.09   10.80
  -1   5  -3  108.69   10.80
  -1  -5   3   95.29   10.60
   1   5   3  107.69    9.50
  -2  -5  -3   12.80    8.20
   2   5  -3   28.90    5.90
  -2   5   3   18.20    7.70
   2   5  -3   19.50    7.60
   2  -5   3   20.10    6.80
  -2  -5  -3   26.90    5.40
   2   5  -3   14.70    5.40
  -2  -5  -3   17.50    8.60
  -2   5   3   24.40    7.30
   2  -5   3   15.30    9.10
   2   5  -3    7.50    7.00
  -2   5   3   23.70    7.40
  -2   5  -3   16.40    6.50
   2   5   3   12.10    7.00
  -2  -5   3   19.70    7.40
   2   5   3   20.10    5.30
  -2   5  -3   22.40    8.50
   2  -5  -3   22.10    8.10
   2  -5  -3    6.30    6.90
   2   5   3   20.90    7.70
  -2  -5   3   23.60    8.40
  -2   5  -3   19.90    7.00
  -2   5  -3   31.90    8.90
   3   5  -3  181.08   10.10
   3  -5   3  194.38   12.00
  -3  -5  -3  215.18   15.80
   3   5  -3  179.78   14.30
   3   5  -3  185.58    9.00
   3  -5   3  177.08   12.50
  -3   5   3  184.18   14.60
  -3   5   3  198.58   15.40
   3   5  -3  201.28   15.40
   3  -5   3  187.58   16.90
  -3  -5  -3  197.68    9.10
  -3  -5  -3  179.28   14.90
  -3   5  -3  178.78   15.40
  -3  -5   3  197.28   15.60
  -3   5  -3  185.38   13.10
   3  -5  -3  204.78   16.20
  -3   5  -3  180.98   15.90
  -3   5  -3  184.48   12.50
   3  -5  -3  188.98   20.80
   3   5   3  193.98    9.80
   3   5   3  200.08   16.30
   3   5   3  208.98   14.80
  -3  -5   3  172.18   15.10
   3  -5  -3  185.58   13.30
   4  -5   3  222.58   12.60
   4   5  -3  240.68   28.20
  -4  -5  -3  210.98   16.70
  -4   5   3  252.37   16.00
   4   5  -3  243.48   16.60
  -4   5   3  246.58   15.30
  -4   5   3  224.38   17.80
   4  -5   3  263.37   19.80
   4  -5   3  243.48   13.60
  -4  -5  -3  233.28   17.40
   4  -5  -3  235.18   14.40
   4  -5  -3  236.58   14.20
  -4  -5   3  228.38   17.60
  -4  -5   3  230.18   17.60
  -4   5  -3  218.98   13.80
  -4   5  -3  258.37   19.20
  -4   5  -3  239.08   14.00
   4  -5  -3  251.27   18.80
   4   5   3  243.38   16.30
  -4   5  -3  234.38   17.90
  -5   5   3  352.66   18.10
  -5   5   3  308.77   21.50
   5   5  -3  338.47   19.60
  -5   5   3  323.87   17.40
  -5  -5  -3  355.36   20.60
   5  -5   3  340.17   14.50
   5  -5   3  359.16   24.00
   5  -5   3  310.97   14.40
  -5  -5  -3  342.87   20.50
   5  -5  -3  313.77   21.70
  -5  -5   3  340.97   20.70
  -5   5  -3  303.57   22.00
   5   5   3  327.87   18.70
  -5   5  -3  329.57   21.50
   5  -5  -3  337.37   16.40
  -5   5  -3  339.27   16.10
  -5   5  -3  344.37   15.70
   5  -5  -3  335.07   16.20
   6  -5   3   69.39   14.60
  -6  -5  -3   67.69   11.60
  -6   5   3   61.59   10.00
  -6   5   3   64.19    9.40
   6   5  -3   50.69    9.90
  -6   5   3   63.39   13.30
   6   5  -3   56.49   11.60
  -6  -5  -3   54.69   11.10
  -6  -5   3   63.29   12.40
   6  -5  -3   39.40   12.70
  -6   5  -3   60.59   13.00
   6   5   3   80.89   12.00
   6  -5  -3   72.69    8.70
  -6   5  -3   81.89    8.40
   6   5   3   68.19   10.20
   6  -5  -3   52.29    7.90
  -6   5  -3   84.89   15.10
  -6  -5   3   65.29   12.40
  -6   5  -3   61.39    8.10
   7   5  -3  109.39   13.60
  -7   5   3   94.39   15.90
   7   5  -3   96.89   13.40
   7  -5   3   90.89   18.00
  -7  -5  -3  124.99   15.20
  -7   5   3  110.89   12.00
  -7  -5  -3  113.49   14.30
  -7   5   3  119.19   12.60
  -7   5  -3  139.39   18.10
  -7  -5   3  132.29   16.60
   7  -5  -3  155.38   14.70
   7  -5  -3   94.19   10.60
   7  -5  -3  126.09   18.20
  -7   5  -3  115.19   17.20
   7   5   3  137.19   14.90
   7   5   3  102.69   13.50
  -7  -5   3  105.49   16.30
   8  -5   3   13.00   14.20
  -8  -5  -3   -9.50    9.50
  -8   5   3   -0.30    9.80
  -8   5   3  -10.70    6.30
  -8   5   3   -1.60    7.50
  -8  -5  -3    5.30    9.50
   8   5  -3  -12.20    8.40
   8   5  -3   23.70   10.20
  -8  -5   3    8.50   10.70
   8   5   3   -7.20    8.30
   8   5   3    7.50    8.50
   8  -5  -3   -7.70   12.10
  -8   5  -3   -4.60   10.70
  -8  -5   3   -2.20   10.00
  -8   5  -3   -7.70   11.70
   9   5  -3   25.10   10.30
  -9  -5  -3    2.80   10.50
  -9   5   3   13.00    7.10
  -9   5   3   14.90    8.30
   9  -5   3   24.50   15.50
  -9   5   3   20.50   13.00
  -9  -5   3   31.30   11.90
   9   5   3   13.10    9.00
   9  -5  -3   14.50   14.10
  -9  -5   3   11.10   11.90
  -9   5  -3   23.20   13.50
  -9   5  -3    0.70   12.40
 -10   5   3    2.80   12.90
 -10  -5  -3   -2.10   10.20
 -10  -5  -3   12.70   11.00
  10   5  -3   -0.30   10.60
 -10   5  -3    8.30   12.00
 -10  -5   3    7.10   10.90
  10   5   3    9.20    9.30
 -10   5  -3    3.20   12.40
 -10  -5   3    9.40   10.80
  10  -5  -3    2.50   14.20
 -11  -5  -3    8.50   10.40
 -11  -5  -3   16.60   12.40
 -11   5   3  -15.50   11.30
  11   5  -3   -2.40    9.90
 -11   5   3    1.40   12.10
 -11   5  -3   16.40   14.00
 -11  -5   3  -10.30   10.30
 -11  -5   3   -5.80    9.90
 -11   5  -3    8.10   13.40
  11  -5  -3   15.10   14.60
  11   5   3   13.90    9.80
 -12   5   3    2.40   15.30
 -12  -5  -3  -19.90   10.10
  12   5  -3    1.30   10.80
 -12   5   3  -25.70   11.30
 -12  -5  -3    9.50    9.80
 -12   5  -3   -6.60   14.00
 -12  -5   3  -10.80   10.40
  12  -5  -3   12.70   15.60
 -12   5  -3   -0.70   15.00
 -12  -5   3   -6.70    9.90
 -13  -5  -3   -5.20    9.50
 -13  -5  -3   -2.90   10.00
  13   5  -3   14.20   11.80
 -13   5   3   -1.30   13.60
  13  -5  -3  -37.50   16.10
 -13   5  -3   31.30   16.90
 -13  -5   3   20.80   11.60
 -13  -5   3    1.00   11.00
   0  -6   3  102.69   11.60
   0  -6  -3   66.69   16.40
   0  -6  -3   87.19   10.80
   0  -6  -3   75.69    9.70
   0   6  -3   92.99   10.90
   0   6   3   70.59   10.60
   0   6  -3  103.99   12.40
   0  -6   3   88.49   11.20
   0   6   3   91.09   10.40
   0   6  -3   86.29   10.80
   0   6   3  100.79   12.00
   0   6  -3   84.89   12.30
   1   6  -3   -7.50    5.30
   1  -6   3    4.20    8.00
   1  -6   3  -13.90    9.40
  -1   6   3    2.20    7.20
   1  -6   3   -7.10    6.00
  -1  -6  -3   12.80    7.70
   1   6  -3    7.30    7.50
  -1   6   3   -1.30    5.90
  -1  -6  -3   -3.00    7.70
   1   6  -3    4.70    6.30
  -1  -6  -3    6.10    5.90
  -1   6   3    3.00    6.60
   1   6  -3   -0.30    7.10
  -1  -6   3    7.20    7.70
   1  -6  -3    0.70    7.20
   1  -6  -3   -1.00    6.40
  -1   6  -3    1.90    6.50
   1   6   3    4.80    5.40
   1   6   3    4.90    8.30
   1  -6  -3    9.80    7.10
  -1   6  -3   -1.50    7.00
  -1   6  -3    6.00    7.20
   1   6   3    0.60    6.20
  -1  -6   3    4.70    7.40
  -1   6  -3   -6.90    6.50
  -2  -6  -3    4.90    5.20
   2  -6   3    0.80    6.40
   2  -6   3   -6.40    7.50
  -2   6   3    2.30    7.30
  -2   6   3    5.80    7.20
  -2  -6  -3   -1.90    7.10
   2   6  -3    4.00    6.90
  -2  -6  -3    1.30    7.60
  -2   6   3    2.90    6.40
   2   6  -3   14.20    7.70
   2   6  -3    9.00    5.70
   2   6  -3    3.60    5.20
   2   6   3    7.80    7.30
  -2   6  -3   -2.20    7.20
   2   6   3    4.80    5.20
   2  -6  -3   14.10    7.60
  -2   6  -3    6.50    6.20
  -2  -6   3    3.40    7.30
  -2  -6   3    1.10    6.80
  -2   6  -3   -6.20    6.70
   2   6   3   11.80    6.60
   2  -6  -3    1.20    7.60
   3   6  -3   31.70    9.10
  -3  -6  -3   24.00    9.20
   3   6  -3   42.50    9.70
   3  -6   3   38.20   12.10
  -3  -6  -3   35.40    5.80
  -3   6   3   31.70    9.40
   3  -6   3   42.00    8.20
  -3   6   3   52.79    9.40
  -3  -6  -3   42.80    9.50
   3  -6   3   41.30    8.10
   3   6  -3   50.89    9.60
   3   6  -3   47.80    6.30
   3   6   3   55.29   10.50
   3   6   3   35.80   10.50
  -3  -6   3   64.49   11.70
   3   6   3   37.80    9.40
   3  -6  -3   39.20    8.10
  -3   6  -3   29.10    9.70
  -3   6  -3   37.60    9.40
  -3   6  -3   65.49   11.90
  -3  -6   3   52.69   10.80
   3  -6  -3   34.30   10.70
  -3   6  -3   43.50    8.60
  -4   6   3   50.39    9.70
   4  -6   3   68.29    8.80
   4  -6   3   73.89    9.40
   4   6  -3   68.19   11.50
   4  -6   3   31.80   11.80
  -4   6   3   40.30   10.70
  -4   6   3   55.69    9.30
  -4  -6  -3   57.89   11.30
  -4  -6  -3   52.69   11.50
   4   6  -3   59.39    9.50
  -4  -6   3   63.59   12.90
   4  -6  -3   53.09    9.70
  -4   6  -3   69.59    9.50
  -4   6  -3   35.40   11.10
  -4   6  -3   82.39   10.20
  -4  -6   3   75.89   12.70
   4   6   3   70.29   11.30
  -4   6  -3   53.99   12.00
   4  -6  -3   49.40   12.00
   4  -6  -3   81.89   10.50
  -5   6   3    9.80    9.40
   5  -6   3    8.40    5.90
  -5   6   3   11.60    7.70
   5  -6   3    2.20   10.70
   5   6  -3    7.40    8.00
  -5  -6  -3    9.30    8.70
  -5   6   3    8.60    7.20
   5  -6   3    1.40    5.50
  -5  -6  -3    3.70    8.50
   5   6  -3   -1.70    7.00
   5   6   3    0.90    6.70
  -5  -6   3   14.20    9.30
   5  -6  -3    4.20    6.70
  -5   6  -3   11.20    7.10
   5  -6  -3   11.90   10.10
  -5   6  -3  -10.30    8.20
  -5   6  -3    4.90    6.20
   5  -6  -3   -8.20    5.60
  -6   6   3   22.00   11.50
  -6  -6  -3   72.49   12.60
   6   6  -3   74.99   13.50
   6  -6   3   58.69    7.80
  -6   6   3   66.99   10.70
  -6   6   3   49.40    9.80
   6  -6   3   40.70   14.00
  -6  -6  -3   61.19   13.90
   6  -6  -3   40.20   13.40
   6   6   3   61.99   11.60
   6   6   3   43.70   10.00
  -6   6  -3   62.19   14.90
  -6   6  -3   75.89    9.70
   6  -6  -3   56.79    8.60
   6  -6  -3   63.89    9.40
  -6  -6   3   51.49   12.20
  -6   6  -3   56.99    8.70
  -6   6  -3   49.90   13.80
  -7   6   3   15.40    9.10
  -7  -6  -3  -11.20    9.80
   7   6  -3   21.10   10.20
  -7  -6  -3    4.10   10.90
   7   6  -3    1.80    9.10
   7  -6   3   20.90   14.30
  -7   6   3    5.10    7.70
  -7   6   3   20.60   12.60
  -7   6  -3   19.30    7.10
   7   6   3   34.60   17.00
  -7   6  -3   25.40   13.90
   7   6   3    9.50   10.70
  -7   6  -3   24.40    7.80
   7  -6  -3   18.40    7.30
  -7  -6   3    0.90   11.00
  -7  -6   3   24.20   22.00
  -7   6  -3   -4.50   11.40
   7  -6  -3   30.70   14.00
   8   6  -3   24.00   11.00
  -8   6   3   72.99   16.30
  -8   6   3   22.70    9.90
   8   6  -3   33.90   11.60
  -8   6   3   38.10    9.20
  -8  -6  -3   61.29   13.90
   8  -6   3   52.89   17.50
  -8  -6  -3   36.40   12.60
  -8   6  -3   71.09   16.80
  -8  -6   3   51.09   13.90
  -8  -6   3   55.69   14.10
   8  -6  -3   21.90   14.60
   8   6   3   45.30   11.80
   8   6   3   40.30   12.10
  -8   6  -3   41.30   15.60
  -9  -6  -3   -8.20   10.40
   9  -6   3   -8.20   14.00
  -9   6   3    9.10   12.80
   9   6  -3    3.20   10.50
  -9   6   3    0.50    8.20
  -9   6  -3    8.00   13.00
   9  -6  -3    3.10   13.20
   9   6   3    6.40   10.70
  -9  -6   3   -5.90   10.80
  -9  -6   3   -5.50   12.00
  -9   6  -3   35.60   13.90
 -10  -6  -3    7.30   10.80
  10   6  -3   -3.60   10.10
 -10   6   3  -24.20   14.90
 -10  -6  -3  -10.60   10.50
 -10  -6   3    9.90   11.50
 -10   6  -3   17.80   17.20
  10   6   3   -4.80    9.50
 -10  -6   3  -11.90   10.00
  10  -6  -3  -11.60   14.10
 -10   6  -3   -5.60   12.80
 -11  -6  -3    3.20   10.50
 -11   6   3   11.80   13.10
 -11  -6  -3   17.40   11.60
  11   6  -3   -5.80   11.20
 -11   6   3   -2.80   12.40
 -11  -6   3   16.50   11.80
 -11   6  -3   -3.50   13.30
  11  -6  -3   -6.30   15.00
 -11  -6   3   -1.20   11.00
 -11   6  -3   -4.00   12.90
  11   6   3   17.30   11.20
 -12  -6  -3   -4.00   10.40
  12   6  -3    0.30   12.10
 -12  -6  -3    0.10   11.20
 -12   6   3   -4.10   12.50
 -12   6  -3    9.80   14.70
 -12  -6   3   -1.70   11.10
  12  -6  -3   19.80   17.70
 -12  -6   3   -8.00   11.20
 -13   6   3  -31.20   14.10
 -13  -6  -3   11.50   11.90
 -13  -6  -3  -19.80   10.10
  13   6   3    5.70   11.70
 -13   6  -3  -19.90   14.50
 -13  -6   3   -9.00   10.40
  13  -6  -3  -23.80   16.80
 -13  -6   3   11.00   12.10
   0  -7   3   -7.60    6.90
   0   7   3   -6.80    7.40
   0   7   3    1.70    7.60
   0  -7  -3   -0.80    7.00
   0   7  -3   -0.50    7.50
   0   7   3   -1.10    6.20
   0  -7  -3    8.60    8.10
   0   7  -3    7.30    7.60
   0   7  -3    7.20    7.10
   0  -7  -3   -3.10    6.60
   0   7  -3    0.60    6.70
   0  -7   3    2.20    7.10
   0  -7   3    4.10    8.00
   1   7  -3   64.59   12.00
   1  -7   3   67.79   10.40
  -1  -7  -3   45.50    9.80
   1  -7   3   81.99   11.40
   1   7  -3   66.79   10.90
  -1   7   3   59.49   10.50
   1   7  -3   63.79   16.60
  -1  -7  -3   90.39   13.60
  -1   7   3   61.19    9.40
  -1   7   3   64.59   12.00
   1   7  -3   66.99    9.70
  -1  -7  -3   70.69   16.60
   1  -7   3   57.29   11.60
  -1   7  -3   56.59   10.70
  -1  -7   3   65.79   10.50
  -1  -7   3   70.59   11.40
   1  -7  -3   84.99   12.40
   1   7   3   93.09   13.90
   1   7   3   53.59    9.20
   1   7   3   68.79    9.20
  -1   7  -3   66.19   11.30
  -1   7  -3   47.40    9.10
   1  -7  -3   69.39   11.30
  -1   7  -3   63.09   11.20
   1  -7  -3   81.19   13.80
   2   7  -3   89.69   14.00
   2  -7   3   47.30   12.20
   2   7  -3   48.90   11.60
  -2  -7  -3   80.99   13.30
  -2  -7  -3   73.09   12.20
  -2   7   3   47.00    9.30
  -2   7   3   70.39   11.50
   2   7  -3   60.79    8.60
   2  -7   3   59.99    9.60
  -2   7   3   71.59   13.30
  -2  -7  -3   66.69    9.10
   2   7  -3   61.79    8.60
   2  -7  -3   68.19   11.00
   2   7   3   85.49   13.40
   2   7   3   64.79   12.80
   2   7   3   63.49    8.60
  -2   7  -3   58.29   11.40
  -2  -7   3   74.49   13.40
   2  -7  -3   72.39   14.90
  -2   7  -3   64.69   10.60
  -2   7  -3   54.89   11.50
  -2   7  -3   51.29   11.60
  -2  -7   3   77.69   12.60
   3   7  -3  582.14   21.00
   3  -7   3  552.34   29.30
   3   7  -3  570.94   21.00
   3   7  -3  597.24   28.30
   3  -7   3  564.94   24.60
  -3   7   3  567.54   27.10
   3  -7   3  605.34   25.90
  -3  -7  -3  563.74   28.40
  -3  -7  -3  565.14   21.30
  -3   7   3  558.24   28.20
   3   7  -3  537.85   27.10
  -3  -7  -3  589.84   28.60
   3   7   3  558.94   27.00
   3   7   3  589.14   21.20
  -3  -7   3  591.44   28.50
  -3   7  -3  579.24   28.50
  -3   7  -3  599.14   29.30
   3   7   3  607.04   29.10
  -3   7  -3  563.04   25.30
   3  -7  -3  560.64   28.30
  -3  -7   3  564.24   28.10
  -3   7  -3  576.04   29.10
   3  -7  -3  568.04   26.10
   4  -7   3  223.38   20.60
  -4   7   3  228.68   18.90
   4  -7   3  197.38   15.70
   4   7  -3  199.38   10.10
  -4   7   3  234.48   17.90
   4   7  -3  257.07   19.90
   4  -7   3  214.18   15.20
  -4  -7  -3  202.18   10.30
  -4   7   3  229.48   17.30
   4   7  -3  264.57   19.30
  -4  -7  -3  198.18   19.80
  -4  -7  -3  215.48   19.40
   4   7  -3  223.58   10.20
  -4  -7   3  232.38   19.80
  -4   7  -3  188.68   15.30
   4   7   3  225.18   19.10
  -4   7  -3  221.28   16.40
  -4   7  -3  229.98   19.30
   4   7   3  224.98   18.00
  -4  -7   3  242.78   20.00
   4  -7  -3  221.28   16.40
   4  -7  -3  204.38   19.30
  -4   7  -3  219.38   19.20
   4  -7  -3  215.28   16.50
  -5   7   3  234.18   18.60
   5   7  -3  261.27   20.40
   5  -7   3  228.38   16.10
   5  -7   3  205.38   22.10
  -5  -7  -3  242.88   21.70
  -5   7   3  225.58   21.60
   5  -7   3  227.48   15.60
  -5   7   3  232.18   18.00
   5   7  -3  252.27   20.70
  -5  -7  -3  257.57   21.20
   5   7   3  227.08   21.10
  -5   7  -3  258.97   17.10
  -5   7  -3  199.08   20.90
   5  -7  -3  274.77   17.40
   5   7   3  233.38   19.20
   5  -7  -3  256.27   21.70
   5  -7  -3  252.17   17.30
  -5   7  -3  247.18   16.40
  -5  -7   3  265.67   21.50
  -5   7  -3  237.18   21.20
  -5  -7   3  239.68   21.60
  -6   7   3   91.39   16.60
   6  -7   3   72.59    9.60
   6  -7   3   77.49   17.20
  -6   7   3   78.99   12.60
   6   7  -3   75.99   17.30
  -6  -7  -3   76.29   13.70
   6   7  -3   77.69   14.90
   6  -7   3   81.09   10.10
  -6  -7  -3   63.29   13.70
  -6   7   3   90.59   12.50
   6  -7  -3   85.99   11.30
   6  -7  -3   63.99   15.70
  -6   7  -3   78.59   15.50
  -6   7  -3   89.49   11.70
   6  -7  -3   68.59   10.40
  -6  -7   3   73.69   15.50
  -6   7  -3   68.89   10.10
   6   7   3   86.19   12.90
  -6   7  -3   90.59   17.20
   7  -7   3   80.89   18.20
  -7   7   3   76.79   16.70
  -7   7   3  113.99   14.10
  -7  -7  -3   97.09   15.90
   7   7  -3  104.29   16.30
  -7   7   3   88.29   12.10
  -7   7  -3   89.99   18.20
   7   7   3  106.59   15.80
   7  -7  -3   86.39   11.00
  -7   7  -3  100.59   11.60
  -7  -7   3  114.69   17.60
   7   7   3  114.89   17.10
   7  -7  -3  107.09   14.50
   7  -7  -3   85.59   17.90
  -7  -7   3   91.79   16.70
  -7   7  -3  104.19   11.40
  -8   7   3    4.90    8.00
  -8  -7  -3   -1.90   11.20
   8   7  -3   -4.10   10.40
   8  -7   3   15.50   16.00
  -8   7   3   20.10   13.90
  -8   7   3    3.90    9.40
  -8  -7  -3   20.60   12.20
   8   7  -3    8.00   10.90
  -8   7  -3    9.80   13.80
   8   7   3   13.20   11.20
  -8   7  -3   12.70    7.60
  -8  -7   3   21.00   14.20
   8   7   3    2.50   11.60
   8  -7  -3   26.40   15.50
  -8   7  -3    2.40    6.90
  -8  -7   3   21.40   14.00
   8  -7  -3    7.70    7.70
  -8   7  -3   21.40   13.60
   8  -7  -3   20.00    7.90
   9   7  -3   23.00   12.70
  -9  -7  -3    3.90   13.00
   9  -7   3    2.00   14.30
  -9   7   3   15.70   23.90
  -9  -7  -3    2.70   10.70
  -9   7   3    3.90    8.00
   9   7   3    3.80   10.40
  -9  -7   3    7.20   12.40
   9  -7  -3   12.50   14.50
  -9   7  -3   29.20   23.00
  -9   7  -3   -4.70   12.60
  10   7  -3  -16.90   10.20
 -10   7   3    9.10    7.70
 -10   7   3    4.90    8.00
 -10   7   3    9.10   14.50
 -10  -7  -3   -0.40   11.00
 -10   7  -3    1.00   14.10
 -10   7  -3   -9.20   12.40
  10  -7  -3   -0.40   15.20
 -10  -7   3  -16.10   10.60
 -10  -7   3    9.40   12.00
  10   7   3    7.30   11.70
 -11  -7  -3   12.20   12.40
 -11  -7  -3    9.50   12.20
 -11   7   3    3.30   12.40
  11  -7  -3    6.90   15.70
  11   7   3    9.40   11.90
 -11   7  -3  -11.60   12.60
 -11  -7   3   13.00   12.20
 -11  -7   3   18.40   12.50
 -12  -7  -3   -9.70   11.30
  12   7  -3   -4.30   12.50
 -12  -7  -3   12.10   14.80
  12   7   3    5.20   13.10
 -12  -7   3   26.50   12.80
 -12  -7   3   -3.20   12.00
  13   7  -3    7.10   16.20
 -13   7   3    5.80   16.30
 -13  -7  -3  -12.90   11.30
 -13   7  -3   18.90   16.80
 -13  -7   3   16.50   14.40
  13  -7  -3  -16.10   18.90
  13   7   3  -11.60   14.40
   0   8  -3  409.06   23.60
   0   8  -3  433.86   24.70
   0   8   3  446.46   25.70
   0   8   3  424.36   21.90
   0  -8   3  418.66   24.60
   0  -8   3  442.76   23.70
   0  -8  -3  372.86   38.30
   0  -8  -3  401.36   24.00
   0   8  -3  404.86   22.20
   0  -8   3  394.76   23.40
   0  -8  -3  426.66   22.70
   0   8  -3  431.26   22.60
   0   8   3  416.66   24.00
   1  -8   3  178.88   16.80
   1   8  -3  181.38   14.80
  -1  -8  -3  187.78   18.50
  -1  -8  -3  184.68   15.00
   1  -8   3  197.38   19.00
  -1  -8  -3  167.08   18.80
   1   8  -3  168.08   18.40
  -1   8   3  188.68   17.20
  -1   8   3  181.48   19.00
   1  -8   3  174.78   17.90
   1   8  -3  148.59   16.80
   1   8  -3  166.68   14.60
  -1   8   3  187.88   15.90
   1   8   3  161.98   14.10
  -1  -8   3  183.48   18.80
  -1   8  -3  166.18   17.00
  -1   8  -3  165.38   16.80
  -1   8  -3  202.18   22.80
   1   8   3  193.18   19.30
  -1  -8   3  160.68   17.70
   1  -8  -3  158.18   17.80
   1   8   3  167.48   17.50
  -1   8  -3  170.78   16.80
   1  -8  -3  171.98   17.20
   1  -8  -3  157.88   16.00
  -2   8   3  147.99   16.50
   2  -8   3  186.78   19.50
   2   8  -3  150.18   16.80
   2  -8   3  127.89   14.00
   2   8  -3  148.09   20.90
  -2  -8  -3  156.58   13.40
  -2   8   3  139.09   14.30
  -2   8   3  127.29   14.40
  -2  -8  -3  140.39   15.60
   2   8  -3  140.59   12.60
   2   8  -3  159.18   16.90
  -2  -8  -3  164.48   16.60
   2   8   3  128.69   12.20
  -2   8  -3  163.08   16.80
  -2   8  -3  135.89   15.90
   2   8   3  185.98   19.10
  -2  -8   3  188.88   19.70
  -2   8  -3  145.79   15.80
   2  -8  -3  141.29   16.60
   2  -8  -3  147.09   17.20
  -2   8  -3  141.59   16.70
  -2  -8   3  158.28   17.30
   2  -8  -3  179.68   16.50
   2   8   3  177.28   32.50
   3   8  -3   35.30    7.40
  -3  -8  -3   44.40    8.10
  -3  -8  -3   30.50   10.80
   3  -8   3   27.10   10.00
  -3  -8  -3   42.20   13.50
   3  -8   3   42.20   13.10
  -3   8   3   24.60   10.40
  -3   8   3   30.70   10.60
   3   8  -3   24.10    7.10
  -3   8   3   33.70   10.70
   3  -8   3   25.70   10.70
   3   8  -3   36.80   11.80
   3   8  -3   24.10   10.70
   3   8   3   29.10   11.00
  -3   8  -3   22.80   11.20
  -3  -8   3   25.00   11.40
   3   8   3   46.80    7.80
  -3   8  -3   50.59   10.80
  -3   8  -3   28.40   11.40
   3  -8  -3   32.20   11.60
   3   8   3   15.30   10.60
  -3   8  -3   45.60    9.80
   3  -8  -3   29.70   10.70
  -3  -8   3   14.50   10.40
  -4   8   3   -9.40    9.00
   4   8  -3   -8.50    9.20
  -4  -8  -3   -9.90    9.00
   4  -8   3   -1.80   11.10
  -4  -8  -3    7.20   10.30
   4  -8   3    2.90    8.00
   4   8  -3    3.00    8.20
   4  -8   3  -15.30    7.70
   4   8  -3    1.00    4.90
  -4   8   3    3.30    9.10
  -4  -8  -3    7.10    5.60
  -4   8   3    4.90   10.00
   4   8  -3    6.10    5.60
  -4  -8   3   -5.80    9.10
   4   8   3    1.50   10.20
   4  -8  -3    2.40    7.60
  -4   8  -3    4.50    8.80
   4  -8  -3    9.50   11.10
  -4   8  -3    4.10    8.30
   4  -8  -3    3.80    7.90
  -4   8  -3    5.00   10.30
   4   8   3   -5.50    5.00
  -4   8  -3   -1.40   10.20
  -4  -8   3    1.90    9.40
   4   8   3    0.50    7.60
   5  -8   3   12.80    8.70
   5  -8   3    6.70    7.70
   5   8  -3   -0.40   10.20
  -5   8   3    1.30    8.80
  -5  -8  -3    2.10   11.60
  -5  -8  -3   -5.60    9.50
  -5   8   3   -3.60    9.00
   5   8  -3    3.60    9.40
  -5   8   3   -0.50    9.40
   5  -8   3   -2.40   11.70
  -5   8  -3   -3.30    7.90
  -5   8  -3   -4.70   10.90
   5   8   3    0.50   10.80
  -5  -8   3   10.10   10.80
  -5   8  -3   -5.00    7.40
   5  -8  -3   14.20    9.30
   5  -8  -3   -3.60    8.10
   5   8   3    3.70    9.90
  -5   8  -3    0.10   10.80
  -5  -8   3    2.10   10.60
   5  -8  -3    7.10   12.00
   6  -8   3   30.50    8.80
  -6  -8  -3   34.70   13.00
  -6  -8  -3   16.90   12.10
  -6   8   3   21.20   12.20
   6  -8   3   14.50   14.70
   6   8  -3   11.60   10.30
   6   8  -3   22.10   12.80
   6  -8   3   22.30    9.20
  -6   8   3   15.40   10.20
  -6   8   3   24.00   10.60
   6   8   3    7.50    9.50
  -6   8  -3   37.70   14.40
   6  -8  -3   22.00    8.80
   6  -8  -3   28.20   10.20
  -6  -8   3   43.40   13.90
  -6   8  -3   25.00   14.10
   6  -8  -3    9.60   13.00
  -6   8  -3   33.90    9.60
   6   8   3    9.20   14.60
  -6   8  -3   16.20    9.60
   7  -8   3    4.90    7.20
  -7  -8  -3   33.40   16.90
   7   8  -3   -6.40   11.40
   7  -8   3   15.20   14.80
  -7   8   3    5.90    9.60
  -7   8   3  -19.60   11.00
  -7   8   3    7.90    9.10
  -7  -8  -3   11.30   12.00
  -7   8  -3   20.60   13.60
  -7  -8   3    1.40   11.30
  -7   8  -3    9.60   13.70
   7  -8  -3    1.60    7.70
   7  -8  -3    5.90    8.80
  -7   8  -3    0.00    8.10
   7  -8  -3   14.20   13.90
  -7   8  -3   10.70    8.30
   7   8   3    2.60    9.50
  -8  -8  -3   23.50   14.00
  -8   8   3   15.90   14.10
  -8   8   3   25.70   10.70
  -8  -8  -3   35.60   14.70
   8  -8   3   44.90   16.60
  -8   8   3   15.70    9.60
   8  -8  -3   24.40   14.40
  -8   8  -3   25.10    8.80
  -8   8  -3   35.10   14.60
  -8   8  -3   14.30    8.70
  -8   8  -3   18.30   15.80
  -8  -8   3   27.20   14.60
   8   8   3   29.60   14.20
   8  -8  -3   30.20    9.30
   9   8  -3   15.60   12.50
  -9   8   3   -4.80   11.90
  -9  -8  -3   18.90   13.70
  -9  -8  -3  -12.60   10.60
  -9   8   3   14.50    8.20
  -9   8   3    7.50    8.90
   9  -8   3   13.40   15.70
  -9   8  -3   -5.50   12.20
  -9  -8   3   26.10   13.10
  -9  -8   3   -8.90   11.80
  -9   8  -3    4.30    7.50
  -9   8  -3    9.80    7.60
   9   8   3   -9.80   10.90
  -9   8  -3   -4.90   12.10
   9  -8  -3  -19.40   12.90
 -10   8   3   16.40   19.20
 -10  -8  -3   22.10   13.00
 -10   8   3    7.60    8.40
  10   8  -3   -6.30   11.80
 -10   8   3    7.90    8.00
  10  -8  -3   12.60   16.40
 -10  -8   3   -2.00   11.90
 -10   8  -3    5.40   14.40
  10   8   3  -13.40   11.00
 -10   8  -3   16.30   19.20
 -10  -8   3   37.50   14.70
 -11  -8  -3    7.50   12.10
  11   8  -3   -0.50   13.40
 -11  -8  -3  -10.10   11.60
 -11   8   3   10.10   13.60
 -11   8  -3   14.80   14.40
  11   8   3   -2.20   12.20
 -11  -8   3    1.20   11.60
  11  -8  -3   -0.10   16.90
 -11  -8   3  -22.70   11.90
 -12  -8  -3  -19.40   11.00
 -12  -8  -3  -23.40   11.70
  12   8  -3  -17.40   14.40
  12  -8  -3   37.60   21.00
 -12  -8   3  -10.40   12.50
 -12   8  -3  -15.80   14.30
 -12  -8   3  -24.70   10.60
  12   8   3  -20.70   14.00
   0  -9  -3   11.60   10.50
   0  -9  -3   -2.90    8.90
   0   9  -3    2.80    8.50
   0   9  -3   -0.80   10.90
   0   9   3   -4.00    9.40
   0   9   3   -7.00    8.70
   0   9  -3    3.30    9.70
   0   9  -3  -10.50    8.80
   0  -9  -3   -6.90    8.20
   0  -9   3    4.50    9.20
   0   9   3    0.60    8.50
   0  -9   3    5.90    9.90
   1   9  -3   72.19   11.70
  -1   9   3   55.49   12.40
  -1   9   3   34.40    9.90
  -1   9   3   56.29   11.80
  -1  -9  -3   58.39   12.70
   1   9  -3   61.99   13.10
   1   9  -3   49.60   13.40
   1  -9   3   52.79   12.40
  -1  -9  -3   54.19   17.60
   1  -9   3   55.29   13.40
   1   9  -3   76.49   12.20
   1  -9   3   47.00   11.30
  -1  -9  -3   48.40   11.50
   1  -9  -3   58.29   14.20
  -1  -9   3   51.39   12.20
   1   9   3   69.19   12.90
  -1   9  -3   37.90   12.50
   1   9   3   43.40   13.00
  -1   9  -3   60.39   11.80
   1  -9  -3   44.70   13.30
  -1   9  -3   52.99   13.50
  -1   9  -3   52.19   12.20
  -1  -9   3   63.09   13.40
   1  -9  -3   37.20   12.00
   1   9   3   39.60    9.70
  -2  -9  -3   22.90   11.80
  -2  -9  -3   18.20   10.10
  -2   9   3   22.00   10.60
   2  -9   3   27.40   11.20
   2   9  -3    5.80   11.00
   2   9  -3   28.50    9.30
   2  -9   3   16.30   11.80
  -2   9   3   50.29   11.90
  -2  -9  -3   25.10    9.40
  -2   9   3   26.10   10.80
   2   9  -3   24.20    9.00
   2  -9   3   17.60   11.10
  -2  -9   3   23.30   11.10
   2  -9  -3   29.30   11.00
  -2   9  -3   23.10   11.60
   2   9   3    5.50   10.50
  -2   9  -3   18.90   10.60
  -2   9  -3   22.20    9.30
  -2   9  -3   16.00   11.00
   2  -9  -3   24.10   11.80
  -2  -9   3   25.70   12.60
   2  -9  -3   10.30   10.10
   2   9   3   20.70   10.70
   2   9   3   23.10    8.30
  -3  -9  -3   12.50   10.70
   3  -9   3  -12.90    9.20
   3   9  -3   13.30    7.90
  -3  -9  -3    3.30   11.00
  -3  -9  -3    9.60    7.70
   3   9  -3    9.00    7.00
   3  -9   3    5.60   12.20
   3   9  -3   -4.40   10.00
  -3   9   3    6.50   10.20
  -3   9   3   21.90   11.00
   3   9  -3   19.10   11.70
  -3   9   3   -3.20   10.20
  -3  -9   3   -9.40    9.90
  -3  -9   3   -5.70   19.70
  -3   9  -3   -3.60    8.00
   3   9   3    5.30   10.60
  -3   9  -3   -4.40    9.80
   3  -9  -3   11.30   11.20
  -3   9  -3    1.70   10.60
   3   9   3   -0.70    6.40
   3  -9  -3   23.90   11.10
   3   9   3   11.80   10.50
   4   9  -3    3.80   10.10
  -4  -9  -3    1.30    6.70
   4   9  -3   12.60   11.50
   4  -9   3    1.10    8.50
  -4   9   3    9.10    9.90
  -4  -9  -3    6.90   11.30
   4   9  -3    2.80    5.80
  -4   9   3   10.80   10.50
  -4   9   3   -3.00   10.20
   4  -9   3   -9.00   12.80
  -4  -9  -3   24.60   13.00
   4  -9   3    6.30    9.20
   4   9  -3    0.00    6.70
   4   9   3    5.70    6.30
   4  -9  -3   -5.20    8.90
  -4  -9   3    7.60   12.90
   4  -9  -3    8.90    9.80
  -4   9  -3    5.90   11.10
  -4   9  -3   14.00    9.80
   4   9   3    1.60   10.80
  -4   9  -3    1.60   11.30
   4   9   3    4.30    6.70
  -4  -9   3   19.30   12.20
   4  -9  -3   -7.50   11.30
  -4   9  -3    4.00    9.40
   4   9   3    0.80   10.70
  -5   9   3   70.79   14.00
  -5   9   3   51.19   14.30
   5  -9   3   38.90   19.50
   5   9  -3   55.49   14.00
  -5   9   3   62.29   13.80
   5   9  -3   57.69   14.50
   5  -9   3   81.39   12.80
  -5  -9  -3   78.49   16.60
   5  -9   3   57.39   12.20
  -5  -9  -3   91.69   18.00
   5  -9  -3   56.89   19.20
  -5  -9   3   75.79   16.00
  -5   9  -3   61.69   12.00
  -5   9  -3   61.59   17.30
  -5   9  -3   78.59   16.80
   5  -9  -3   69.69   13.20
   5   9   3   62.39   12.80
  -5  -9   3   58.19   15.70
   5   9   3   68.09   15.10
   5  -9  -3   88.69   14.40
  -5   9  -3   64.19   13.30
  -6   9   3   -4.70    9.50
   6  -9   3  -13.10    7.60
  -6   9   3    3.50   10.40
  -6  -9  -3   17.10   12.90
  -6   9   3   10.90   11.60
   6   9  -3   -3.00   11.40
   6  -9   3   -1.00    8.50
  -6  -9  -3  -11.50   10.20
   6  -9   3    1.10   14.40
  -6   9  -3   -3.30   12.50
  -6  -9   3   10.50   12.70
   6   9   3    8.50    9.50
  -6   9  -3   -5.40    9.20
   6  -9  -3   11.60   13.90
   6  -9  -3   16.80   10.10
   6  -9  -3   10.50   10.40
  -6   9  -3    2.20    8.80
  -6  -9   3   -0.10   12.10
   6   9   3   -6.20   11.40
  -6   9  -3   10.30   12.20
  -7   9   3   14.30   10.00
   7   9  -3   18.10   13.90
  -7   9   3    9.10   12.70
   7   9  -3    6.00   14.20
  -7  -9  -3   21.40   13.90
   7  -9   3    3.10   14.10
  -7  -9  -3   27.50   13.90
  -7   9   3    7.40   10.30
   7   9   3   16.70   10.80
   7  -9  -3    1.20   13.00
  -7   9  -3   15.00    8.70
  -7   9  -3   16.70    9.90
   7  -9  -3   -4.70    8.90
  -7   9  -3   13.60   13.80
  -7   9  -3   -2.50   12.30
  -7  -9   3    9.70   12.10
  -8  -9  -3  -10.30   19.60
  -8   9   3    6.30    9.30
   8  -9   3   -0.60   14.00
  -8   9   3  -10.70    8.30
  -8   9   3  -19.10   11.80
   8  -9  -3    8.50    9.10
   8  -9  -3  -23.20   13.00
  -8   9  -3    7.40    8.30
   8   9   3   -4.10   11.70
  -8  -9   3    3.10   12.40
  -8   9  -3  -17.40   11.70
  -8  -9   3   15.50   15.60
  -8   9  -3    1.80   10.00
  -8   9  -3    6.30   13.50
  -9   9   3    1.80    9.20
  -9   9   3    9.60    9.10
  -9  -9  -3   -9.60   13.30
  -9   9   3    9.60   12.00
   9   9  -3   23.10   13.80
  -9  -9  -3   17.00   12.00
   9  -9   3  -16.30   13.40
  -9  -9   3   -5.60   13.70
  -9   9  -3   -8.10    6.90
  -9   9  -3   -4.10    6.80
   9   9   3   -1.20   12.40
   9  -9  -3  -20.70    8.30
  -9   9  -3   -4.70   12.50
  -9   9  -3  -12.70   11.20
  -9  -9   3   -2.70   11.80
   9  -9  -3  -17.30   13.70
  10   9  -3   -6.10   12.40
 -10  -9  -3    9.10   13.60
 -10   9   3   35.00   15.20
 -10   9   3    8.70    9.00
 -10   9   3    2.00    8.20
 -10   9  -3  -18.80   12.20
  10  -9  -3  -20.70   14.60
  10   9   3  -28.70   11.20
 -10  -9   3    2.40   14.10
 -10  -9   3  -28.60   11.40
 -11  -9  -3   13.20   12.90
 -11   9   3   -4.80    7.30
 -11   9   3   -6.70   13.40
  11   9  -3    0.30   13.70
 -11  -9  -3    7.60   13.40
  11   9   3    3.40   16.00
 -11  -9   3   -1.70   13.30
 -11   9  -3   36.50   17.40
 -11  -9   3    3.10   14.20
  11  -9  -3    2.90   18.30
 -12   9   3  -12.30   15.70
 -12  -9  -3   -5.40   14.10
  12   9  -3   -0.50   17.60
 -12  -9  -3   15.50   13.50
  12   9   3   10.00   16.90
 -12  -9   3   -4.90   11.50
 -12  -9   3    2.90   14.80
  12  -9  -3    7.80   18.30
 -12   9  -3   -4.50   15.40
   0 -10  -3  535.95   30.90
   0  10  -3  553.74   31.80
   0  10  -3  522.05   29.90
   0  10   3  515.75   28.20
   0 -10   3  487.95   30.80
   0 -10   3  518.15   30.50
   0 -10  -3  503.95   31.50
   0  10   3  535.15   32.60
   0  10  -3  576.54   28.80
   0  10  -3  513.75   28.40
   0 -10  -3  533.65   28.70
   0  10   3  522.55   30.60
   1  10  -3  388.76   25.90
   1  10  -3  268.17   30.40
  -1  10   3  347.97   23.20
   1 -10   3  362.76   26.20
  -1 -10  -3  377.76   23.50
  -1  10   3  382.66   27.20
  -1 -10  -3  333.57   26.50
   1 -10   3  366.66   25.60
   1 -10   3  362.76   26.50
   1  10  -3  358.26   22.30
  -1  10   3  386.26   25.80
   1  10  -3  361.86   23.20
  -1 -10  -3  325.67   27.10
  -1  10  -3  359.56   26.00
   1 -10  -3  389.86   27.50
  -1  10  -3  361.16   25.30
   1 -10  -3  349.17   26.50
   1  10   3  382.36   28.30
  -1 -10   3  367.46   28.10
  -1 -10   3  370.86   27.30
  -1  10  -3  387.76   25.20
   1  10   3  362.06   21.70
  -1  10  -3  342.37   24.10
   1 -10  -3  344.57   24.90
   1  10   3  376.06   26.80
   2  10  -3  130.79   17.20
  -2  10   3  130.29   17.20
   2  10  -3  119.09   17.60
  -2 -10  -3  158.28   26.30
  -2  10   3  157.08   21.00
   2  10  -3  120.79   14.20
  -2 -10  -3  123.29   17.00
  -2  10   3   82.19   14.20
   2 -10   3  118.79   18.40
   2  10  -3  130.49   14.70
   2 -10   3  144.29   16.70
   2 -10   3  144.79   17.80
  -2 -10  -3  109.09   14.00
  -2  10  -3  143.49   18.90
   2 -10  -3  131.39   18.30
   2  10   3   79.69   14.50
   2  10   3  129.19   20.20
   2 -10  -3   96.99   15.80
   2  10   3  131.29   13.90
  -2 -10   3  117.59   17.80
   2 -10  -3  146.19   19.20
  -2 -10   3  141.79   18.30
  -2  10  -3  114.39   15.30
  -2  10  -3  126.59   16.10
  -2  10  -3  148.79   19.00
   3  10  -3   19.00   12.10
  -3 -10  -3   19.60    9.50
  -3  10   3    2.90   12.60
   3 -10   3   15.30   14.10
  -3 -10  -3   16.70   12.50
  -3  10   3   21.30   11.60
  -3  10   3   13.80   11.50
  -3 -10  -3   13.70   12.60
   3  10  -3   14.40    8.30
   3 -10   3   24.60   10.90
   3  10  -3   12.10    8.70
   3  10  -3    4.50   11.80
  -3  10  -3   19.40   10.40
  -3  10  -3   10.90   12.30
   3  10   3    5.80    9.60
   3  10   3   14.90    8.30
  -3  10  -3    4.70   12.20
   3  10   3   18.60   12.10
  -3 -10   3    6.10   13.80
   3 -10  -3   16.50   11.50
  -3  10  -3    9.90   10.20
   3 -10  -3   16.30   11.50
   3 -10  -3   14.80   12.40
  -3 -10   3   -6.40   11.70
   4 -10   3    3.30   16.80
  -4 -10  -3   -7.80   12.90
   4  10  -3   14.20   12.70
   4 -10   3    0.70    9.80
  -4  10   3    3.60   10.60
   4  10  -3   -6.80    7.00
  -4 -10  -3   -3.20   11.60
   4  10  -3   11.70    6.90
  -4  10   3   -4.70   10.10
   4 -10   3    5.20    9.80
   4  10  -3  -14.80   11.40
   4 -10  -3   -9.10   10.10
   4 -10  -3   -5.80   21.00
   4  10   3   11.20    9.60
  -4  10  -3   -5.50    9.40
  -4 -10   3  -10.50   11.80
   4  10   3    5.60   12.50
   4  10   3    2.00    7.00
  -4  10  -3    1.20   14.50
  -4 -10   3   -3.80   12.50
  -4  10  -3   -7.90   10.90
  -4  10  -3    6.50    9.90
   4  10   3   -4.50    6.70
   5  10  -3   -5.50   11.90
  -5  10   3    9.40   11.80
   5 -10   3    9.50   13.80
  -5 -10  -3   22.40   15.40
   5  10  -3   -3.80   11.30
  -5  10   3   14.80   11.10
  -5  10   3   -4.50   11.30
   5 -10   3    0.40   10.00
   5 -10   3   13.00   10.50
  -5 -10  -3   -9.20   12.30
   5 -10  -3   12.90   10.40
   5 -10  -3   -0.10    9.60
   5 -10  -3   -1.00   12.90
   5  10   3   12.40   11.80
   5  10   3   -4.00   12.00
  -5 -10   3    7.10   12.10
  -5  10  -3    3.70    9.50
  -5  10  -3   -3.20   12.00
  -5 -10   3    4.40   12.40
  -5  10  -3    9.80   11.10
   6 -10   3   45.00   18.20
  -6  10   3   33.70   14.20
   6  10  -3   45.60   14.50
  -6  10   3   45.90   12.80
  -6 -10  -3   33.20   14.60
  -6  10   3   48.60   12.80
  -6 -10  -3   53.89   16.30
   6 -10   3   69.59   13.10
   6  10  -3   71.99   18.20
   6 -10  -3   34.40   16.70
   6  10   3   56.19   16.10
  -6 -10   3   62.89   16.30
  -6 -10   3   59.69   15.70
  -6  10  -3   29.30   13.40
  -6  10  -3   62.49   13.50
  -6  10  -3   64.09   16.80
   6  10   3   55.09   15.70
  -6  10  -3   40.20   11.50
   6 -10  -3   72.69   14.20
  -7  10   3    2.50   10.10
  -7 -10  -3   12.70   14.40
  -7 -10  -3   23.60   15.40
   7  10  -3   12.70   13.00
   7 -10   3  -12.30   13.30
  -7  10   3   10.00   12.50
  -7  10  -3    3.20   12.50
  -7  10  -3    2.70    9.70
  -7  10  -3   -1.80   12.10
   7 -10  -3   17.20   10.00
   7 -10  -3   25.50   14.30
   7  10   3   24.50   19.70
  -7 -10   3    6.10   12.30
  -7  10  -3    6.60    9.30
  -8  10   3   34.50   15.90
  -8 -10  -3   42.30   17.30
  -8  10   3   27.50   11.30
   8  10  -3   90.99   17.90
  -8  10   3    8.20    9.90
  -8 -10  -3   39.20   16.70
   8 -10   3   31.50   17.60
  -8  10  -3   51.69   17.10
   8 -10  -3   33.50   11.70
  -8 -10   3   12.60   16.80
  -8  10  -3   38.10   10.50
  -8  10  -3   49.50   16.30
  -8 -10   3   51.79   15.90
   8 -10  -3   16.60   16.50
  -9  10   3   20.40   10.50
  -9  10   3    8.40    9.70
  -9 -10  -3   -3.90   12.50
   9 -10   3   12.40   16.80
  -9 -10  -3   36.80   14.70
   9 -10  -3   49.20   11.90
  -9 -10   3    4.40   13.20
  -9 -10   3   26.80   16.10
  -9  10  -3    9.10    8.50
  -9  10  -3   14.70   14.90
   9  10   3    6.80   13.70
  -9  10  -3    9.80    9.10
   9 -10  -3    2.20   16.20
 -10  10   3   -1.90    9.00
 -10 -10  -3   37.40   16.10
 -10  10   3    1.80    8.90
 -10  10   3    8.70   14.90
  10  10  -3   19.60   14.00
  10  10   3   19.60   14.60
 -10 -10   3   17.00   15.60
 -10  10  -3    7.70    7.80
 -10  10  -3   18.50   15.80
 -10 -10   3   43.00   18.30
 -10  10  -3    9.90    8.10
  10 -10  -3   14.80   17.70
  11  10  -3   -3.30   14.90
 -11 -10  -3  -11.70   12.40
 -11  10   3    0.80    8.60
 -11  10   3  -17.60    7.30
 -11  10   3   17.00   15.30
 -11 -10  -3    8.10   14.70
  11 -10  -3   32.70   18.00
 -11 -10   3   12.40   16.30
 -11 -10   3  -12.40   14.30
  11  10   3   -5.70   14.90
 -11  10  -3   -2.50   14.50
   0 -11  -3  -18.00   11.50
   0 -11  -3   -7.70   11.50
   0  11  -3  -13.40   11.10
   0 -11   3  -12.00    9.70
   0  11  -3   -4.50   10.60
   0  11   3    1.90    9.90
   0  11   3   19.60   12.10
   0 -11   3   -2.40   11.30
   0  11  -3    5.40   11.50
   0 -11  -3  -11.80   10.10
   0  11   3   12.50   13.30
   0  11  -3    7.80   10.50
  -1  11   3   12.70   11.10
   1  11  -3    6.40   12.50
  -1  11   3   12.30   12.70
  -1 -11  -3    5.40   12.40
  -1 -11  -3   -3.60    9.70
   1  11  -3   12.10   12.80
   1  11  -3   -6.50    8.90
  -1 -11  -3    6.80   12.90
   1  11  -3    2.00   10.90
  -1  11   3   15.70   10.70
   1 -11   3   -0.80   11.80
   1 -11   3    7.60   11.90
  -1  11  -3   -0.10   11.50
   1  11   3   -2.20   11.10
  -1  11  -3   10.60   11.70
  -1  11  -3    1.70   11.70
   1  11   3   12.50    9.90
  -1 -11   3    8.30   13.30
   1  11   3   -6.70   11.50
  -1 -11   3    6.90   12.70
   1 -11  -3   12.20   12.60
   1 -11  -3    5.50   10.50
   1 -11  -3   -0.80   11.50
  -1  11  -3    2.50   11.70
   2 -11   3   20.00   12.20
   2  11  -3   11.10    9.40
  -2  11   3   13.90   11.30
  -2 -11  -3    6.70   10.20
   2  11  -3   11.90   13.00
   2  11  -3    0.10    9.80
   2 -11   3   18.00   12.20
  -2 -11  -3  -11.10   13.70
   2 -11   3    1.70   12.50
  -2  11   3    3.90   12.80
   2  11  -3   16.90   12.70
  -2  11   3    6.30   12.00
  -2 -11  -3   -6.00   13.20
  -2 -11   3    1.70   11.90
   2  11   3   -1.80   10.80
   2 -11  -3    5.70   12.40
   2 -11  -3   25.10   13.80
  -2 -11   3   21.40   14.40
  -2  11  -3    7.40   11.20
   2 -11  -3   13.60   13.10
   2  11   3   -9.30   11.40
  -2  11  -3    7.80   10.20
  -2  11  -3    9.50   13.00
  -2  11  -3    8.70   11.40
   2  11   3    4.60    8.90
   3  11  -3   38.00   14.50
   3  11  -3   23.00   12.70
   3 -11   3   -2.90   10.90
   3 -11   3   41.10   29.50
  -3  11   3   20.40   13.10
   3  11  -3    9.70    9.60
   3  11  -3   13.20    8.90
  -3 -11  -3    4.20   13.20
  -3  11   3   13.40   13.20
  -3 -11  -3   10.20   14.00
  -3 -11  -3   14.70    9.80
  -3  11   3   18.80   11.80
  -3  11  -3    6.50   15.20
  -3 -11   3   16.60   13.80
   3  11   3   13.00    8.90
   3  11   3    9.80   11.30
   3 -11  -3    7.80   11.60
   3 -11  -3   47.40   24.20
   3  11   3   23.30   13.70
  -3 -11   3    8.60   13.70
   3  11   3    7.10    9.10
  -3  11  -3   14.90   12.30
  -3  11  -3   10.50   12.90
   3 -11  -3   37.30   23.20
  -3  11  -3    5.50   10.30
   4  11  -3   10.40   12.70
   4 -11   3   -1.20    9.90
   4 -11   3   32.60   15.90
  -4  11   3    4.30   10.70
   4  11  -3    6.00    7.70
  -4  11   3    6.20   12.40
  -4  11   3   14.60   11.60
   4  11  -3    7.70   10.90
  -4 -11  -3   -9.60   13.30
   4 -11   3    4.10   10.70
  -4 -11  -3   11.10   13.60
   4 -11  -3   11.20   12.90
   4  11   3   10.00    8.60
  -4  11  -3    6.00   13.10
   4  11   3   -0.40   12.30
   4 -11  -3   14.50   12.50
  -4  11  -3   10.20   10.70
  -4 -11   3   -1.30   12.80
  -4  11  -3   13.40   11.90
  -4  11  -3    4.20   13.20
   4  11   3    6.00   13.30
  -5 -11  -3   36.30   16.70
  -5  11   3   33.80   14.50
  -5 -11  -3   69.99   17.30
   5 -11   3   29.10   16.60
  -5  11   3   30.30   12.90
   5  11  -3   47.90   20.60
   5 -11   3   24.80   11.80
   5  11  -3   43.00   16.10
  -5  11   3   60.79   15.30
   5  11  -3   35.30    7.00
  -5 -11   3   29.70   15.50
  -5  11  -3   31.20   15.40
  -5  11  -3   25.20   10.90
   5  11   3   24.90   11.80
  -5 -11   3   60.89   17.80
   5  11   3   67.69   16.60
   5 -11  -3   26.00   12.00
  -5  11  -3   64.89   16.40
  -5  11  -3   46.60   12.60
   5 -11  -3   30.60   15.70
   6 -11   3   -0.70   14.10
  -6  11   3  -11.80   10.00
   6  11  -3   -4.80   11.00
   6  11  -3    5.80   13.10
  -6  11   3  -11.20    8.90
  -6 -11  -3  -14.10   11.90
  -6 -11  -3   -0.80   14.30
  -6  11   3   -9.20   11.60
   6 -11   3   16.90   11.10
   6 -11  -3   -4.40   12.70
   6  11   3   -3.50    9.70
  -6  11  -3    2.80    9.90
   6  11   3  -15.20   12.50
  -6  11  -3    1.50   11.80
   6 -11  -3    5.40   11.90
  -6  11  -3   22.60   14.80
  -6  11  -3    6.30    9.90
  -6 -11   3   -0.80   13.40
  -6 -11   3   25.00   14.70
  -7  11   3    2.80    9.60
   7 -11   3   -1.20   13.10
  -7 -11  -3   24.40   15.70
   7  11  -3    7.00   12.50
  -7  11   3  -14.40   11.70
  -7 -11  -3    3.70   13.60
  -7  11   3    2.30    9.70
  -7 -11   3   -2.10   13.00
   7  11   3    9.60   14.70
  -7  11  -3   -2.60   12.60
   7 -11  -3   15.60   14.70
   7 -11  -3   -7.40   10.10
  -7  11  -3    4.90    9.10
  -7  11  -3   -1.10    9.60
  -7  11  -3   13.40   13.30
  -8 -11  -3   -3.30   13.70
  -8  11   3   10.80   10.20
   8  11  -3  -19.00   12.20
  -8 -11  -3   12.50   12.70
   8 -11   3    6.40   14.50
  -8  11   3    8.50    9.40
  -8 -11   3   12.70   16.60
  -8 -11   3   -2.80   12.90
  -8  11  -3  -13.00   12.70
   8  11   3    4.90   13.60
  -8  11  -3   -0.30    9.70
   8 -11  -3   13.30   16.50
   8 -11  -3   -5.90    9.90
  -9  11   3   -9.20    9.30
  -9 -11  -3    2.30   13.20
  -9 -11  -3   -9.30   13.90
  -9  11   3   -0.30   12.80
  -9  11   3   -6.70    9.50
   9 -11   3   19.70   10.90
  -9  11  -3  -19.70   11.40
   9 -11  -3   14.20   11.80
  -9  11  -3    2.90    8.30
  -9  11  -3   -9.90    8.20
  -9 -11   3    8.00   14.90
  -9 -11   3    6.50   14.60
 -10  11   3  -10.60    8.40
 -10 -11  -3  -36.90   21.70
 -10  11   3   -4.00   13.50
 -10  11   3    0.00    8.90
  10  11  -3    2.90   15.00
 -10  11  -3   19.70   15.80
 -10  11  -3   -3.40    7.50
  10 -11  -3  -12.50   12.00
 -10 -11   3   -4.20   14.10
 -10 -11   3   -2.00   14.90
  10 -11  -3   -5.20   15.90
 -10  11  -3    2.30    8.30
  10  11   3    4.40   15.90
 -11  11   3    8.20    9.10
 -11 -11  -3   -6.40   14.60
  11  11  -3  -15.80   17.60
 -11 -11  -3  -13.60   13.30
 -11  11   3    8.30    9.30
  11  11   3   12.40   19.20
 -11 -11   3   -3.80   15.50
 -11 -11   3  -11.90   14.40
   0  12  -3  190.78   22.70
   0  12  -3  168.28   20.30
   0 -12  -3  172.18   22.10
   0 -12   3  208.28   24.40
   0 -12  -3  199.78   22.00
   0  12   3  186.68   20.60
   0  12  -3  175.48   20.60
   0 -12   3  212.18   24.90
   0 -12  -3  223.68   25.40
   0  12   3  184.28   22.00
   0  12  -3  167.48   20.10
   0  12   3  179.18   21.10
   1  12  -3   35.20   12.20
  -1  12   3   22.70   14.50
   1 -12   3   37.60   14.30
   1  12  -3   16.60   12.70
  -1  12   3   11.10   11.80
   1  12  -3   23.30   11.40
  -1 -12  -3   15.30   14.10
  -1 -12  -3   19.40   11.80
  -1 -12  -3    2.50   13.10
  -1  12   3   39.40   12.90
   1  12  -3   41.10   15.60
   1 -12   3   43.80   18.40
  -1  12  -3   18.30   13.30
  -1 -12   3   26.90   14.10
  -1  12  -3   26.20   13.90
  -1  12  -3   22.60   12.10
   1 -12  -3   25.40   12.90
   1  12   3   51.59   15.30
  -1  12  -3   62.79   16.40
   1  12   3   50.69   12.50
   1 -12  -3   30.00   14.80
  -1 -12   3   15.70   13.00
   1 -12  -3   48.80   16.30
   1  12   3   41.20   13.10
  -2  12   3   50.49   14.90
  -2 -12  -3   73.49   14.50
  -2 -12  -3   80.79   19.50
  -2  12   3   78.29   16.50
   2 -12   3   45.90   25.70
   2  12  -3   51.29   12.90
  -2 -12  -3   72.69   19.40
   2 -12   3   72.59   18.50
   2  12  -3   71.59   18.20
   2 -12   3   85.79   17.10
  -2  12   3   53.09   16.20
   2  12  -3   69.29   13.80
  -2  12  -3   75.29   15.00
  -2  12  -3   76.59   17.00
   2 -12  -3   66.09   23.00
   2  12   3   97.49   20.80
  -2 -12   3   86.99   19.00
  -2 -12   3   50.79   19.30
   2 -12  -3   88.39   15.80
   2  12   3   70.99   13.60
   2  12   3   86.49   19.80
   2 -12  -3   52.79   16.20
  -2  12  -3   70.39   17.30
  -2  12  -3   65.29   15.30
   2  12   3   67.79   13.40
  -3  12   3    3.90   11.60
  -3 -12  -3   12.10   13.80
   3  12  -3    4.50   14.30
  -3 -12  -3   11.50   10.40
  -3  12   3  -14.80    9.50
   3 -12   3   24.50   14.90
   3 -12   3  -18.20   11.10
   3  12  -3   -3.70   10.00
   3 -12   3   -9.80   12.00
   3  12  -3   19.80   10.20
  -3  12   3   -2.90   11.50
   3  12  -3   -1.70    8.60
  -3 -12  -3   -9.40   13.30
  -3 -12   3   10.40   14.10
   3  12   3   10.90   13.50
  -3  12  -3   -4.50   10.50
  -3  12  -3    5.40   13.10
  -3  12  -3   11.00   10.50
   3  12   3   -2.20    9.00
  -3  12  -3   17.70   13.00
   3  12   3    5.50    9.60
   3  12   3    7.40   13.70
   3 -12  -3  -20.20    9.70
   3 -12  -3   -2.70   12.30
   3 -12  -3   10.30   12.80
  -3 -12   3    4.30   14.80
  -4  12   3   -8.50   10.60
   4  12  -3   12.00   11.90
   4  12  -3   13.00    9.00
  -4 -12  -3   -2.80   13.00
   4 -12   3   11.50   13.60
  -4  12   3   -8.50   12.40
   4  12  -3   -2.50    7.90
  -4  12   3   -5.50   10.70
   4  12  -3  -16.50   11.30
   4 -12   3    3.50   13.80
  -4 -12  -3   -2.30   14.50
   4  12   3    2.20   14.50
   4 -12  -3    5.30   13.30
  -4  12  -3   10.70   20.80
   4  12   3   10.10    8.90
  -4 -12   3   34.20   15.60
   4  12   3   12.10   12.60
  -4  12  -3   -3.10   13.10
  -4 -12   3   12.50   12.70
   4  12   3   11.20    8.50
  -4  12  -3   10.40   11.40
  -4  12  -3   -2.10   13.00
  -5  12   3    9.00   13.70
   5 -12   3   -0.10   11.70
  -5  12   3   17.60   20.30
   5  12  -3   12.90    7.40
   5  12  -3  -15.40   12.50
  -5 -12  -3  -16.20   12.80
  -5 -12  -3   -4.10   12.80
   5 -12   3  -11.40   13.00
  -5  12   3   10.90   12.80
   5  12  -3    0.50    6.20
   5  12  -3  -13.30   10.50
  -5 -12   3   -6.30   16.00
  -5  12  -3   -1.40   12.40
  -5 -12   3    8.80   12.90
   5 -12  -3  -15.10   11.60
   5  12   3   -3.20    6.70
   5 -12  -3  -18.80    9.40
  -5  12  -3    1.10   12.60
  -5  12  -3    7.80   10.20
   5  12   3  -20.60   11.80
   5  12   3    4.60   12.70
   5  12   3   -3.00    6.40
  -5  12  -3   -5.80   10.40
  -6  12   3    1.10   10.30
   6 -12   3    9.80   14.40
   6 -12   3  -10.80   10.10
   6  12  -3   23.80   15.90
  -6  12   3    3.00   11.60
  -6  12   3    3.00   10.40
  -6 -12  -3   32.30   16.10
  -6 -12  -3   -2.70   13.50
   6 -12  -3   -9.90   11.20
  -6  12  -3  -11.20    9.30
  -6  12  -3   22.20   11.40
  -6  12  -3   -4.70   11.80
  -6 -12   3   21.20   14.80
  -6  12  -3   -3.80   11.90
   6  12   3    4.40   13.10
   6 -12  -3   13.10   14.40
  -6 -12   3    9.10   14.00
  -7 -12  -3   -2.20   14.40
   7  12  -3   21.10   15.90
  -7  12   3   21.80   12.40
   7 -12   3    9.10   15.00
  -7  12   3   -0.90   10.20
  -7 -12  -3   39.00   16.20
  -7  12  -3   -1.20    8.60
   7  12   3    2.20   13.60
   7 -12  -3   41.70   19.10
  -7 -12   3   17.80   15.30
   7 -12  -3   -9.60   11.00
  -7  12  -3   -3.00    9.70
  -7  12  -3    4.00   13.50
  -8  12   3    7.60   10.50
   8  12  -3    3.00   14.40
  -8 -12  -3   18.00   15.50
  -8  12   3    8.70   10.90
  -8  12   3   13.60   15.10
  -8 -12  -3   14.20   15.30
  -8 -12   3  -12.40   15.70
  -8  12  -3   -2.40   13.90
  -8  12  -3    9.40    9.80
  -8  12  -3   18.70   10.60
  -8 -12   3   52.79   16.90
   8  12   3   25.90   15.00
   8 -12  -3   25.90   18.90
   8 -12  -3   -2.50   11.70
   9 -12   3  -11.10   12.40
  -9 -12  -3   -1.40   13.70
  -9  12   3    1.30    9.40
  -9  12   3  -17.20   11.70
  -9 -12  -3   23.70   15.70
   9  12  -3    3.10   17.90
  -9  12   3   20.80   11.10
  -9  12  -3   -4.90    8.70
  -9  12  -3  -23.10   12.80
  -9  12  -3   14.70    9.70
   9 -12  -3   14.40   13.20
  -9 -12   3  -39.90   12.70
   9 -12  -3    0.10   14.10
  -9 -12   3    7.70   16.80
 -10  12   3  -12.20    8.30
 -10  12   3    4.50    9.50
 -10 -12  -3  -12.40   12.90
 -10 -12   3   37.10   18.70
  10  12   3   30.90   18.40
 -10  12  -3   -4.70    8.00
 -10  12  -3  -15.50    8.10
  10 -12  -3   18.90   14.50
 -10 -12   3    2.90   17.10
   0  13  -3   19.70   13.50
   0 -13   3   26.40   13.70
   0  13   3   -5.00   11.10
   0  13  -3   -4.20   11.80
   0  13  -3    7.10   10.20
   0  13   3  -16.70   10.00
   0 -13  -3   -1.00   12.30
   0 -13  -3    4.30   13.10
   0  13  -3   12.10   11.60
   0 -13  -3   -4.80   11.00
   0  13   3    5.00   10.90
   1  13  -3   -6.10    9.40
   1 -13   3    2.30   13.10
  -1 -13  -3   17.20   12.00
   1  13  -3    4.80   12.80
   1  13  -3  -13.60   10.40
  -1  13   3   -3.40   11.10
  -1  13   3   11.90   13.80
   1 -13   3   -7.60   11.30
  -1 -13  -3    7.00   14.00
  -1 -13  -3   17.60   25.60
   1  13  -3    1.60   11.50
  -1  13   3   -5.70   11.90
  -1 -13   3  -11.80   11.80
   1 -13  -3  -18.30   13.00
  -1  13  -3  -14.10   10.40
   1 -13  -3    6.90   12.40
   1 -13  -3    3.50   13.70
   1  13   3    9.10   11.20
  -1  13  -3    2.80   12.30
  -1  13  -3    9.30   12.70
  -1  13  -3  -11.80   11.50
   1  13   3   -3.10   10.60
   1  13   3    4.70   13.30
   1  13   3    0.10   12.20
  -1 -13   3  -14.70   12.00
  -2 -13  -3   40.80   17.90
   2 -13   3   27.40   14.50
   2 -13   3   31.00   13.90
  -2  13   3   11.60   11.70
   2  13  -3   17.80   11.20
   2  13  -3   14.50   12.00
  -2 -13  -3   29.20   15.60
  -2  13   3   10.30   12.70
  -2  13   3   43.60   14.50
  -2 -13  -3   24.40   12.60
   2  13  -3   30.90   15.30
   2  13  -3    2.40   11.00
   2  13   3    4.80   13.40
  -2  13  -3   17.30   13.10
   2 -13  -3   33.30   13.80
  -2  13  -3   16.70   14.60
  -2 -13   3   12.10   14.10
   2  13   3   28.40   13.30
   2 -13  -3   24.30   15.50
  -2  13  -3    7.90   12.40
   2 -13  -3   17.60   15.10
   2  13   3   31.90   14.80
  -2 -13   3   11.90   15.20
   2  13   3    3.10   11.20
  -2  13  -3   31.70   14.50
   3  13  -3   18.00   10.80
  -3  13   3   29.00   15.00
   3  13  -3   25.60   15.40
  -3 -13  -3   28.30   16.00
  -3 -13  -3   39.90   17.50
  -3  13   3   42.00   13.20
   3  13  -3   38.70   17.30
   3  13  -3   16.90   10.20
  -3  13   3    0.40   12.10
   3 -13   3   18.90   24.60
   3  13   3   45.50   12.00
   3  13   3   21.40   10.60
  -3 -13   3   21.00   15.80
   3  13   3   19.40   16.30
   3 -13  -3   18.00   16.00
  -3  13  -3   32.10   13.70
  -3  13  -3   19.60   15.10
  -3  13  -3   19.50   13.30
   3 -13  -3   23.20   14.30
  -3  13  -3   19.80   14.10
   3  13   3   23.70   16.80
  -3 -13   3   18.80   16.20
  -4 -13  -3   39.20   17.10
   4  13  -3   17.80   15.20
  -4  13   3   24.90   13.90
   4  13  -3   39.00   19.10
   4  13  -3   33.20   10.60
  -4  13   3    4.40   11.60
  -4 -13  -3   44.90   16.90
  -4  13   3   21.10   15.10
   4  13  -3   51.19   11.40
   4  13   3   29.00   16.70
  -4 -13   3   26.60   14.70
  -4  13  -3   29.90   14.40
   4 -13  -3   39.40   16.20
  -4 -13   3   32.90   16.20
  -4  13  -3   18.10   14.50
  -4  13  -3   26.90   13.40
  -4  13  -3   30.40   13.50
   4  13   3   41.40   11.30
   4  13   3   30.80   10.40
   4  13   3   12.80   13.00
  -5 -13  -3   25.00   16.20
   5  13  -3   39.50   16.40
   5 -13   3   12.50   15.50
  -5 -13  -3   32.30   16.80
  -5  13   3   19.70   13.60
   5  13  -3   38.90    9.30
  -5  13   3   19.10   12.40
   5  13  -3   21.70    8.60
   5  13  -3   26.40   14.20
   5 -13   3   15.90   12.80
  -5  13   3   28.20   14.00
   5  13   3   45.90   17.30
  -5  13  -3    8.90   15.00
  -5  13  -3   27.50   11.60
   5 -13  -3   29.70   14.00
  -5  13  -3   25.80   15.10
   5  13   3   30.20   10.50
  -5 -13   3    8.30   14.70
  -5 -13   3   51.09   17.40
   5  13   3   29.20    8.90
   5 -13  -3   28.00   17.10
   5  13   3   44.60   18.10
  -5  13  -3   19.60   12.60
   6  13  -3   35.00   16.70
  -6  13   3    8.30   12.60
  -6 -13  -3   10.60   15.80
   6 -13   3   14.20   13.20
  -6 -13  -3   -3.40   14.10
   6 -13   3    0.40   14.80
  -6  13   3   23.00   12.30
   6  13   3    7.40   16.30
  -6 -13   3   31.90   16.30
  -6  13  -3   17.60   11.40
  -6  13  -3   24.10   11.40
   6 -13  -3    7.80   13.10
  -6  13  -3   31.60   15.90
   6 -13  -3    6.00   14.90
  -7 -13  -3   22.50   15.10
  -7 -13  -3   29.80   18.20
  -7  13   3   20.10   11.60
  -7  13   3   -1.30   16.70
   7  13  -3    6.00   16.00
  -7  13   3    7.70   10.90
  -7  13  -3   20.20   19.70
   7  13   3   11.80   16.10
   7 -13  -3   31.00   14.00
   7 -13  -3  -32.90   17.90
  -7  13  -3    4.70   10.30
  -7 -13   3   24.60   16.70
  -7  13  -3   18.10   12.00
  -8 -13  -3    6.50   13.80
  -8  13   3  -20.90    9.10
  -8 -13  -3   -9.70   14.40
  -8  13   3    9.20   13.40
   8  13  -3   -8.30   13.70
  -8  13   3   -3.10   10.30
  -8 -13   3    8.10   17.10
  -8 -13   3   32.90   18.00
  -8  13  -3   -5.20   10.20
  -8  13  -3    3.20   14.00
   8 -13  -3   -3.20   12.90
   8  13   3   36.90   18.60
  -8  13  -3   -7.70    8.60
   8 -13  -3   -5.20   15.40
   9 -13   3  -17.90   14.00
  -9 -13  -3  -15.80   15.50
  -9  13   3   -9.60    8.50
   9  13  -3   -0.30   17.10
  -9 -13   3  -15.10   15.60
   9  13   3   -3.00   23.70
   9 -13  -3  -23.00   12.90
  -9  13  -3   -1.40    8.60
  -9 -13   3    9.70   17.20
  -9  13  -3   -8.60    9.40
   0  14  -3   15.10   13.70
   0  14   3   15.90   13.10
   0 -14   3   28.70   17.40
   0  14   3    9.80   12.20
   0  14   3   21.40   12.50
   0  14  -3   13.10   13.20
   0 -14  -3   12.00   16.50
   0  14  -3    5.30   10.70
   0 -14  -3   30.90   15.00
   0  14   3   17.90   14.10
   0 -14   3    4.00   13.20
   0  14  -3    8.20   11.80
   0 -14  -3    7.80   14.90
  -1  14   3   -7.20   11.30
  -1 -14  -3   19.90   14.00
   1 -14   3    2.90   12.70
   1  14  -3    3.40   13.00
  -1 -14  -3  -18.10   10.80
  -1  14   3    2.80   12.50
  -1 -14  -3   32.40   24.60
  -1  14   3   -6.70   11.30
   1  14  -3   -1.30   10.90
  -1  14   3  -11.70   10.40
   1  14  -3   -4.40   11.80
   1  14  -3    6.40   11.90
  -1 -14   3   -0.30   14.70
  -1  14  -3   12.90   13.10
   1  14   3    2.50   11.20
   1  14   3    4.80   13.30
  -1 -14   3   -3.00   15.60
   1  14   3    8.20   14.60
  -1  14  -3   11.70   13.30
  -1  14  -3   10.20   13.80
  -1  14  -3    1.10   13.10
   1  14   3   11.50   11.00
   1 -14  -3   -5.40   11.80
   1 -14  -3   -6.20   11.90
   1 -14  -3  -11.80   12.60
   2  14  -3   24.50   11.50
  -2 -14  -3   -0.30   11.20
  -2 -14  -3    4.90   14.80
   2  14  -3    1.90   11.30
   2  14  -3   16.40   11.60
  -2 -14  -3  -16.20   12.40
  -2  14   3   21.10   13.80
   2  14  -3   -5.80   12.70
  -2  14   3    7.30   13.10
   2 -14   3    1.40   11.80
  -2  14   3   -1.00   10.60
  -2 -14   3    6.00   13.60
  -2 -14   3    3.00   13.70
  -2  14  -3    1.60   12.00
  -2  14  -3    6.50   13.70
   2  14   3    2.20   15.00
   2  14   3   -6.80   10.80
  -2  14  -3    5.20   12.10
  -2  14  -3    7.10   12.40
   2  14   3   -6.00   11.60
   2 -14  -3  -15.30   11.20
   2  14   3   -7.80   10.20
   2 -14  -3   14.90   13.40
   3  14  -3   21.70   14.40
   3 -14   3   14.70   13.80
  -3 -14  -3   25.80   15.40
  -3  14   3  -10.20   10.30
  -3  14   3    7.00   13.80
  -3  14   3  -17.30   12.10
  -3 -14  -3   -3.80   12.80
   3  14  -3   12.40   11.40
   3  14  -3   -4.90   12.80
   3  14  -3    1.50   11.80
  -3  14  -3    9.10   14.80
   3  14   3   13.60   10.70
  -3 -14   3  -36.60   11.90
  -3 -14   3   15.10   12.80
   3 -14  -3  -15.20   12.80
  -3  14  -3    6.90   11.40
   3  14   3  -15.00   13.70
   3 -14  -3   -6.40   11.50
   3  14   3   24.60   15.70
  -3  14  -3    1.70   11.20
   3  14   3    2.90   12.20
  -3  14  -3    4.90   11.60
   4  14  -3    5.40   13.20
  -4 -14  -3    9.50   14.80
   4  14  -3   -8.20    8.40
  -4  14   3   29.80   15.20
   4  14  -3   -2.10   14.60
  -4 -14  -3  -17.90   13.10
  -4  14   3   -7.80   11.80
   4  14  -3  -11.40    8.80
  -4  14   3   17.90   13.90
   4  14   3   -9.70    9.20
  -4  14  -3  -12.80    9.00
   4  14   3  -18.00    8.20
  -4  14  -3   10.50   12.20
   4 -14  -3   -5.40   13.10
  -4  14  -3    8.10   13.90
   4 -14  -3  -16.10   12.00
   4  14   3   23.10   16.80
  -4 -14   3   14.70   14.40
  -4  14  -3   21.30   13.90
  -4 -14   3   20.90   17.30
   4  14   3    7.90   12.50
   5  14  -3   -1.00    9.00
  -5  14   3   -6.90   13.20
  -5  14   3  -12.60   11.90
   5  14  -3   -0.30    8.10
   5 -14   3  -16.10   11.80
  -5 -14  -3    6.00   16.40
  -5 -14  -3    7.10   15.20
  -5  14   3    7.20   12.00
   5  14  -3    4.80   15.10
   5  14   3   11.30    8.60
  -5 -14   3  -13.20   14.00
   5 -14  -3   16.70   15.40
  -5  14  -3   -6.50   10.20
  -5  14  -3    4.20   14.00
   5  14   3   13.30   16.40
  -5 -14   3  -20.50   13.50
   5  14   3   10.20    8.90
   5 -14  -3   11.20   14.20
   6  14  -3    2.30   14.30
  -6  14   3   20.40   16.60
   6 -14   3  -16.70   11.40
  -6 -14  -3    9.30   14.70
  -6  14   3   -0.60   11.00
  -6 -14  -3   10.30   15.90
  -6  14   3   -0.20   11.40
  -6  14  -3    9.70   10.10
   6  14   3   -6.10   15.90
  -6 -14   3    6.30   15.50
  -6  14  -3   18.20   18.40
  -6  14  -3    7.10   11.40
   6 -14  -3    9.70   21.40
   6 -14  -3    2.00   12.80
  -7  14   3  -17.00   12.60
  -7 -14  -3   -0.40   18.30
  -7 -14  -3    1.40   15.30
  -7  14   3    2.80   10.90
  -7  14   3    2.80   10.80
   7  14  -3    5.40   16.50
  -7  14  -3    5.40   10.20
   7  14   3    2.00   15.30
  -7 -14   3    5.10   17.30
   7 -14  -3   -8.30   12.80
   7 -14  -3   11.80   16.20
  -7  14  -3   -6.60    9.80
  -7  14  -3   -5.00   13.60
   8  14  -3    5.70   16.50
  -8  14   3   -3.90   10.60
  -8 -14  -3  -14.90   14.90
  -8 -14  -3  -26.00   13.90
  -8  14   3   12.30   10.90
  -8  14  -3   -8.70    9.20
  -8 -14   3   -7.30   17.90
  -8 -14   3   -2.70   15.90
   8  14   3   48.60   18.40
   8 -14  -3  -14.60   14.70
  -8  14  -3    0.60   11.30
   9  14  -3   20.90   16.90
  -9 -14  -3   14.00   15.40
  -9 -14  -3   17.30   17.80
  -9  14   3  -20.50    8.90
  -9 -14   3  -14.50   17.20
  -9  14  -3  -15.20    9.50
   9  14   3   23.00   20.50
  -9 -14   3  -20.40   15.90
   9 -14  -3   -6.90   17.20
  -9  14  -3    0.70    9.00
   0  15  -3   13.90   15.50
   0 -15   3  -21.40   10.90
   0  15  -3   12.70   11.10
   0  15  -3    1.20   12.00
   0  15  -3   15.40   12.90
   0 -15  -3  -11.70   11.70
   0  15   3   20.60   14.70
   0  15   3   -5.70   12.40
   0 -15  -3  -22.70   12.00
   0  15   3   -1.40   12.30
   0  15   3    3.90   12.90
   0 -15  -3  -14.60   21.80
   1  15  -3   12.20   13.50
   1  15  -3    6.60   11.80
   1 -15   3    2.30   13.30
  -1 -15  -3   19.50   16.10
  -1  15   3    9.20   11.30
   1  15  -3   14.10   13.90
  -1  15   3   10.60   12.90
  -1 -15  -3  -17.00   13.30
  -1 -15  -3   18.80   26.40
   1  15  -3  -11.90   11.60
  -1  15   3    1.80   13.30
  -1  15   3    5.30   12.60
  -1  15  -3   15.10   12.70
  -1  15  -3   21.20   16.70
  -1 -15   3   20.80   16.30
   1 -15  -3   -2.40   13.60
   1  15   3   -3.30   13.10
  -1 -15   3   22.90   17.00
   1  15   3   23.60   15.40
   1  15   3    9.20   12.60
   1  15   3   12.50   12.50
  -1  15  -3   -5.10   12.50
   1 -15  -3    5.10   13.30
  -1  15  -3    4.50   13.50
  -2  15   3  -10.70   12.40
   2  15  -3  -15.60   12.90
  -2  15   3  -23.40   11.30
  -2  15   3   -0.10   12.40
   2  15  -3   -0.70   11.40
  -2 -15  -3   23.80   15.70
  -2  15   3    5.90   13.20
  -2 -15  -3    3.30   18.80
   2  15  -3   -5.00   10.80
   2 -15   3   31.90   15.10
   2  15  -3    1.60   12.10
   2  15   3    0.10   11.60
   2 -15  -3   12.40   14.30
  -2  15  -3  -13.90   12.50
  -2  15  -3   -2.80   11.50
   2  15   3   18.20   12.40
  -2 -15   3   19.60   15.40
  -2  15  -3   -8.90   13.00
  -2  15  -3    1.10   12.40
   2  15   3    9.10   14.30
  -2 -15   3   24.10   15.90
   2 -15  -3   11.60   12.90
   2  15   3   -3.70   13.20
  -3  15   3   -2.60   12.70
  -3  15   3    4.10   12.90
  -3 -15  -3    7.80   15.40
   3  15  -3    2.50   10.90
  -3  15   3    9.50   13.60
  -3 -15  -3   26.10   17.60
   3  15  -3   -8.60   13.40
  -3  15   3  -12.50   12.60
   3 -15   3   32.30   14.80
   3  15  -3   22.40   12.70
   3 -15  -3   37.10   16.90
   3  15   3   13.40   11.70
  -3  15  -3   12.90   12.10
  -3  15  -3   12.20   13.80
  -3  15  -3   -2.00   12.90
   3  15   3    9.40   16.00
  -3 -15   3    7.40   16.40
   3 -15  -3  -16.20   12.40
   3  15   3   14.90   18.10
   3  15   3   17.10   12.60
  -3  15  -3    1.80   14.20
  -3 -15   3   39.20   30.80
   4  15  -3   -7.90   13.80
  -4  15   3   -6.30   13.10
  -4 -15  -3   -6.90   15.40
  -4  15   3   -4.70   12.50
   4  15  -3    1.00   10.80
   4  15  -3   24.00   11.20
  -4 -15  -3  -26.30   13.80
   4  15  -3   18.40   16.40
  -4  15   3   20.80   14.20
   4  15   3    6.30   11.30
  -4  15  -3  -17.10    9.60
   4 -15  -3   26.40   19.40
  -4 -15   3    0.50   16.00
   4  15   3    6.70   10.30
   4 -15  -3   28.00   17.80
   4  15   3    2.20   21.10
   4  15   3   -3.30   15.30
  -4  15  -3   13.90   13.90
  -4  15  -3    9.20   14.70
  -4 -15   3   -2.40   16.00
  -5  15   3   14.60   15.10
  -5 -15  -3   27.10   17.30
   5 -15   3   11.50   14.70
  -5 -15  -3   13.50   17.80
  -5  15   3    5.30   12.70
   5  15  -3   15.50    9.30
   5  15  -3   28.70   10.10
   5  15  -3    6.00   16.20
  -5  15   3   37.20   18.50
  -5 -15   3   20.80   15.80
  -5 -15   3    8.80   15.80
   5  15   3   33.90   17.10
   5  15   3   28.50   10.20
   5 -15  -3   58.39   26.60
  -5  15  -3   16.70   12.10
  -5  15  -3   31.20   17.50
  -5  15  -3   30.90   12.60
   5  15   3   21.50    9.10
  -6  15   3    4.20   12.10
  -6 -15  -3    3.30   16.00
   6  15  -3   12.40   17.80
  -6  15   3   12.40   11.90
  -6  15   3   16.90   15.00
   6 -15   3   11.10   14.50
  -6 -15  -3   48.00   18.40
   6 -15  -3   44.90   19.10
  -6  15  -3   10.00   12.40
  -6 -15   3  -35.90   14.40
  -6  15  -3    0.50   14.20
   6  15   3  -22.60   16.20
   6 -15  -3  -12.90   14.00
  -6  15  -3   -6.20   10.40
  -7  15   3    7.00   12.50
  -7  15   3    0.80   11.40
  -7 -15  -3    0.50   17.30
   7  15  -3  -11.80   15.20
  -7 -15  -3   46.90   17.90
  -7  15  -3    5.30   10.90
   7  15   3   15.00   17.30
  -7  15  -3    7.60   13.20
  -7 -15   3  -28.80   13.70
   7 -15  -3    4.20   17.20
   0  16   3   78.89   19.10
   0  16   3   40.00   15.50
   0  16  -3   41.00   14.10
   0  16  -3   31.10   16.20
   0  16  -3   21.10   14.70
   0 -16  -3   40.90   17.90
   0 -16  -3   34.50   15.90
   0  16  -3   83.69   26.30
   0  16   3   38.30   15.60
   0 -16   3   44.80   17.40
   0  16   3   44.10   17.70
  -1 -16  -3   10.50   15.10
   1  16  -3   -5.40   13.60
   1  16  -3    0.70   12.90
  -1  16   3   19.00   13.70
  -1  16   3    4.70   13.40
   1 -16   3   40.30   16.90
   1  16  -3   47.10   14.70
  -1  16   3  -15.50   12.50
  -1  16   3   -4.20   13.80
   1  16  -3   -3.10   12.90
   1  16   3    5.40   13.00
   1 -16  -3  -22.90   13.10
  -1  16  -3    9.10   16.10
  -1  16  -3   -1.60   13.80
   1  16   3   -7.20   11.90
  -1  16  -3  -31.10   12.60
  -1  16  -3    9.30   14.40
   1 -16  -3  -24.90   12.00
   1  16   3    5.70   14.50
  -1 -16   3   -2.00   16.60
   1  16   3   30.40   15.50
  -2  16   3   14.40   14.50
  -2  16   3   18.90   14.00
   2 -16   3   28.60   15.80
   2  16  -3   40.80   22.40
  -2  16   3   44.20   17.00
  -2  16   3   37.50   16.50
   2  16  -3   37.10   17.40
   2  16  -3   21.70   14.90
   2  16  -3   -0.20   12.40
  -2 -16  -3   18.30   15.50
   2  16   3   36.10   20.00
  -2 -16   3   49.00   18.20
   2 -16  -3   28.60   16.70
   2 -16  -3   50.99   18.50
  -2  16  -3   34.30   17.10
  -2  16  -3   27.70   15.30
  -2  16  -3   43.30   15.00
   2  16   3   36.40   18.00
   2  16   3   -3.70   13.30
  -2  16  -3   17.10   15.30
   3  16  -3    4.90   11.90
   3 -16   3    6.50   14.00
   3  16  -3    8.20   12.00
  -3 -16  -3   20.10   16.40
   3  16  -3   13.90   17.10
   3  16  -3  -15.80   15.20
  -3  16   3   -2.70   11.90
  -3  16   3    5.20   13.70
  -3  16   3   16.90   12.40
  -3 -16  -3   12.50   17.10
   3  16   3   14.00   12.30
   3  16   3   -0.70   11.90
  -3 -16   3   -9.20   13.90
  -3  16  -3    0.10   13.20
   3 -16  -3   89.99   18.30
  -3  16  -3  -18.00   11.30
  -3 -16   3   -7.20   14.90
   3  16   3   11.80   15.30
   3  16   3  -12.30   14.40
  -3  16  -3   10.90   15.30
  -4  16   3   -3.40   11.10
  -4  16   3   -4.30   12.20
  -4  16   3  -15.50   13.30
  -4 -16  -3   25.10   19.50
   4  16  -3    6.00   11.00
  -4 -16  -3   29.70   17.50
   4  16  -3    4.90   15.70
  -4  16  -3   19.50   15.60
  -4 -16   3  -28.60   16.40
  -4 -16   3   -6.50   14.30
  -4  16  -3   13.80   13.60
   4  16   3   24.10   18.10
   4  16   3   -4.80    9.70
  -4  16  -3   13.20   12.80
   4 -16  -3   -6.40   17.30
   4 -16  -3   -2.20   16.00
  -5 -16  -3    9.50   15.20
   5 -16   3   -9.80   15.50
   5  16  -3    6.60    9.90
  -5 -16  -3   -7.00   14.80
  -5  16   3    8.10   14.50
  -5  16   3   -9.70   11.10
   5  16  -3    2.50   10.40
  -5  16   3   -5.60   10.80
   5  16  -3   43.60   18.60
   5  16   3  -13.30    8.60
  -5 -16   3   28.70   16.30
   5  16   3  -39.20   14.20
  -5  16  -3  -20.40   11.50
   5 -16  -3  -25.20   13.20
  -5  16  -3    5.80   15.40
   5  16   3   -2.40   10.30
  -6  16   3   13.20   23.00
  -6 -16  -3  -10.10   16.00
  -6  16   3    8.40   13.50
   6  16  -3    1.90   16.20
  -6 -16  -3   57.79   19.10
   6 -16  -3   -1.70   18.30
  -6  16  -3    1.00   11.50
   6  16   3  -26.80   15.20
  -6 -16   3   -2.00   16.80
  -6  16  -3   -6.80   12.00
   0  17  -3  -15.20   13.90
   0  17  -3   -2.10   12.70
   0  17   3   10.90   14.60
   0  17   3    9.10   15.90
   0 -17   3   13.80   16.20
   0  17  -3    3.60   13.90
   0  17   3   -3.90   13.40
   0 -17  -3   -6.00   13.10
   0  17  -3   -8.60   13.90
   0  17   3  -11.80   12.70
   1  17  -3   -6.00   13.90
  -1  17   3   10.60   14.50
  -1 -17  -3   13.90   16.30
   1 -17   3  -13.20   13.70
  -1  17   3   -5.60   13.80
  -1  17   3   28.00   18.40
  -1  17   3    5.20   14.40
   1  17  -3   14.50   15.50
   1  17  -3   -0.70   14.30
   1  17  -3   25.40   16.70
  -1  17  -3   -0.80   12.10
   1 -17  -3   22.30   16.10
  -1  17  -3   -3.20   14.30
   1  17   3   15.40   14.20
   1  17   3   13.80   13.60
  -1  17  -3  -23.10   12.00
  -1 -17   3  -15.80   15.80
   1  17   3   15.20   13.90
   1 -17  -3    9.20   15.00
  -1  17  -3    7.90   18.10
   2  17  -3    1.90   13.50
   2  17  -3   -5.30   13.10
  -2  17   3  -26.00   10.80
   2  17  -3  -11.40   14.70
   2  17  -3  -31.00   13.10
  -2 -17  -3    8.70   16.10
  -2  17   3   -5.40   16.40
  -2  17   3  -15.00   14.10
   2 -17   3    7.50   16.50
   2  17   3  -22.00   13.10
   2 -17  -3   20.50   16.20
  -2  17  -3   -7.60   13.00
   2  17   3    7.90   16.90
   2 -17  -3   24.80   16.80
  -2  17  -3   -7.80   14.20
  -2 -17   3  -10.50   15.50
   2  17   3   68.89   21.00
   2  17   3  -11.70   13.20
  -2  17  -3   18.60   14.90
  -3  17   3   -8.00   14.20
  -3  17   3   24.50   16.70
   3  17  -3   19.00   19.30
   3  17  -3    7.60   14.50
   3  17  -3   12.50   13.90
  -3 -17  -3  -28.20   13.50
  -3  17   3   16.40   14.70
   3  17  -3  -18.20   11.20
   3 -17   3    7.20   15.40
   3  17   3   10.70   16.60
  -3 -17   3   18.90   15.40
   3  17   3   18.20   14.70
  -3  17  -3  -11.50   12.20
   3  17   3    5.90   13.50
  -3  17  -3   10.90   15.40
   3 -17  -3    8.30   15.00
   3 -17  -3   -2.00   15.60
  -3  17  -3  -12.40   12.10
  -4 -17  -3    7.40   20.30
  -4  17   3    9.50   15.70
  -4  17   3    2.20   12.50
   4  17  -3   -9.80   13.10
   4  17  -3   10.00   12.20
   4  17  -3   -0.70   16.50
  -4  17   3   20.60   18.10
   4  17   3  -34.60   13.60
   4  17   3    8.80   16.70
  -4  17  -3   -0.50   16.90
  -4  17  -3   33.30   13.90
   4 -17  -3  -23.30   13.60
  -4 -17   3   -0.70   16.10
  -4 -17   3    8.30   22.70
   4 -17  -3   -4.00   16.40
  -4  17  -3  -14.80   11.20
   4  17   3    1.00   11.80
   0 -18  -3   29.20   18.80
   0  18   3    8.70   17.80
   0  18   3   31.00   17.10
   0  18  -3   11.40   16.70
   0  18  -3   31.40   16.80
   0  18   3   58.99   22.70
   0 -18   3   14.30   15.90
   0  18  -3   10.50   15.10
  -1  18   3   12.80   18.40
   1 -18   3   11.50   17.20
   1  18  -3    6.60   14.80
   1  18  -3   25.40   18.00
   1  18  -3  -25.00   13.80
  -1 -18  -3   13.10   20.20
  -1  18   3    9.70   15.40
  -1  18   3   14.60   15.70
   1  18  -3   -9.60   16.50
  -1  18  -3   14.30   14.40
   1  18   3   12.30   16.50
   1  18   3  -10.80   14.00
  -1 -18   3   11.30   16.80
   1  18   3    3.60   13.90
  -1  18  -3   21.70   17.60
  -1  18  -3   -4.60   14.70
   1  18   3   21.00   18.00
   1 -18  -3  -19.20   28.30
  -1   0   4   34.50    3.60
   2   0   4 2828.02   76.09
  -2   0  -4 2787.02   78.29
  -2   0   4 2756.62   78.09
   2   0   4 2746.03   78.79
  -2   0   4 2775.42   78.59
   2   0   4 2710.53   76.19
  -2   0  -4 2821.22   76.29
   2   0  -4 2819.02   77.99
  -2   0   4 2788.32   77.89
  -2   0  -4 2718.23   76.19
   2   0  -4 2771.22   78.39
  -3   0   4  340.37   15.00
   3   0   4  380.86   16.00
  -3   0  -4  364.26   15.90
  -3   0   4  373.06   14.90
   3   0  -4  351.96   14.60
   3   0  -4  352.16   15.40
   3   0  -4  368.26   14.70
  -3   0   4  373.16   14.60
   4   0  -4   29.10    5.80
   4   0  -4   25.40    7.10
  -4   0   4   35.40    7.00
   4   0  -4   19.50    5.20
  -4   0   4   30.40    6.50
  -4   0  -4   38.50    8.00
  -4   0  -4    8.80    7.00
  -4   0   4   22.00    5.70
  -5   0  -4   70.29    9.70
   5   0  -4   61.19    7.10
   5   0  -4   70.89    9.60
   5   0  -4   73.19    7.80
  -5   0   4   60.69    8.30
  -5   0   4   72.69    8.10
  -5   0   4   65.09    7.40
  -5   0  -4   71.59    9.80
  -6   0   4    6.40    5.60
   6   0  -4   12.80    7.90
  -6   0   4    0.90    6.30
   6   0  -4   -2.10    4.40
  -6   0  -4   12.00    7.70
  -6   0  -4    8.00    7.70
  -6   0   4   18.80    5.50
   7   0  -4   25.90    9.40
  -7   0  -4   38.90   10.00
  -7   0  -4   52.59   10.70
   7   0  -4   31.00    6.40
   7   0  -4   36.50    6.50
  -7   0   4   37.60    7.30
  -7   0   4   30.80    9.00
  -7   0   4   38.10    7.70
  -8   0   4  321.37   17.00
   8   0  -4  280.37   21.60
   8   0  -4  306.77   16.40
  -8   0  -4  318.87   21.10
  -8   0   4  318.27   20.80
   8   0  -4  353.96   15.80
  -8   0   4  311.77   17.70
  -8   0  -4  307.87   21.80
  -9   0   4   25.90    8.90
  -9   0  -4   35.30   12.00
  -9   0  -4   13.60   11.50
  -9   0   4   33.00   11.10
   9   0  -4   17.20   11.70
  -9   0   4   22.60    8.20
 -10   0  -4   96.09   16.10
 -10   0   4   80.89   10.80
 -10   0   4   91.89   15.80
  10   0  -4   73.09   15.90
 -10   0  -4  108.39   16.10
 -10   0   4   94.59   11.80
 -11   0   4  -16.90   10.20
 -11   0  -4    7.20   12.00
  11   0  -4   27.80   13.80
 -11   0   4    4.00   11.70
 -11   0   4   -6.00    7.20
 -11   0  -4   -5.50   11.20
  12   0  -4   15.20   14.40
 -12   0  -4  -22.40   10.80
 -12   0  -4   -3.70   11.70
 -12   0   4   -9.40   11.70
 -12   0   4  -33.20   10.30
 -13   0  -4    5.80   15.00
 -13   0   4    4.60   12.00
 -13   0  -4   16.90   12.80
 -13   0   4   10.60   15.10
 -14   0   4   -2.70   13.80
 -14   0   4  -25.00   13.90
 -14   0  -4   -0.30   13.90
 -14   0  -4  -27.60   14.10
   0   1  -4    1.00    3.50
   0   1  -4   -2.90    1.30
   0  -1  -4   -0.60    1.50
   0  -1   4   -0.50    1.30
   0   1   4    0.60    1.70
   0  -1  -4   -1.50    1.90
   0  -1   4    0.20    1.40
  -1   1   4   19.60    3.80
  -1  -1  -4   17.30    3.70
  -1   1   4   26.40    4.50
  -1  -1  -4   19.90    3.30
  -1   1   4   21.70    3.40
   1   1  -4   16.70    3.20
   1   1  -4   14.40    2.70
   1  -1   4   15.00    3.80
  -1  -1  -4   21.80    3.40
   1   1   4   22.40    3.20
  -1  -1   4   18.20    3.30
  -1  -1   4   19.00    3.00
   1  -1  -4   10.30    2.40
  -1   1  -4   26.50    3.30
   1   1   4   10.70    2.60
  -1   1  -4   23.40    4.20
   1  -1  -4   21.80    3.90
  -1  -1   4   10.60    2.80
  -1   1  -4   26.30    3.00
   2  -1   4 1781.22   48.40
  -2   1   4 1699.93   50.19
  -2  -1  -4 1761.02   50.29
   2   1  -4 1756.22   50.99
  -2  -1  -4 1748.82   49.90
   2   1  -4 1748.23   50.09
  -2   1   4 1779.22   51.79
  -2  -1  -4 1788.72   49.90
  -2   1   4 1693.63   50.39
   2  -1   4 1716.13   51.59
  -2   1  -4 1791.92   48.50
  -2  -1   4 1751.42   50.79
   2  -1  -4 1748.93   50.29
  -2  -1   4 1686.13   49.80
   2   1   4 1668.03   51.59
  -2   1  -4 1763.32   51.69
   2  -1  -4 1620.24   51.49
  -2   1  -4 1822.02   48.60
   2   1   4 1724.33   49.99
   2   1   4 1767.32   49.70
  -2  -1   4 1803.02   51.19
  -3   1   4  106.69   10.20
  -3  -1  -4  102.59    8.60
   3  -1   4   97.59   10.60
  -3  -1  -4  108.79    8.20
  -3  -1  -4  123.49    9.10
   3   1  -4  114.79    8.70
  -3   1   4   88.19    8.40
   3   1  -4  112.39    9.40
  -3   1   4  104.69    9.00
   3   1   4  115.89    8.90
  -3  -1   4  114.39    9.30
   3  -1  -4   95.79    8.00
   3  -1  -4  108.99    8.30
   3   1   4  119.39    8.30
  -3   1  -4  111.59   11.00
  -3   1  -4  117.29   11.50
  -3  -1   4  104.59    8.10
  -3  -1   4   92.39    9.50
   3   1   4  110.39    7.10
   3  -1  -4  104.29   10.70
  -4  -1  -4   40.80    6.10
   4   1  -4   39.00    6.80
  -4  -1  -4   48.30    6.20
  -4  -1  -4   54.19    7.90
   4   1  -4   50.69    7.10
  -4   1   4   52.29    7.10
  -4   1   4   26.90    7.40
   4   1  -4   43.70    6.40
  -4  -1  -4   49.70    7.40
  -4   1   4   49.40    6.60
  -4   1  -4   36.00    8.80
  -4  -1   4   45.70    7.00
   4   1   4   39.20    6.70
   4  -1  -4   33.80    8.40
   4  -1  -4   45.60    6.40
   4   1   4   39.30    5.40
   4   1   4   52.69    6.20
   4  -1  -4   49.90    6.40
  -4  -1   4   45.50    6.60
  -4  -1   4   36.00    6.90
  -4   1  -4   40.70    8.80
  -5   1   4  100.89    9.80
  -5  -1  -4  118.49   11.50
  -5   1   4  122.89    9.10
  -5  -1  -4  139.59    9.20
  -5   1   4  124.39   12.10
  -5  -1  -4  137.59    9.20
  -5  -1  -4  114.09   10.90
   5   1  -4  129.59   10.90
   5   1  -4  108.49    9.50
   5  -1  -4  126.49   12.70
  -5  -1   4  121.99   10.20
   5  -1  -4   92.89    8.80
  -5  -1   4  114.99   11.00
  -5   1  -4  118.39   12.50
  -5  -1   4  123.39   10.30
  -5   1  -4  131.09   13.20
   5  -1  -4  113.69    8.70
   5   1   4  122.49    7.60
  -6   1   4   35.60    6.30
  -6  -1  -4   27.40    5.90
   6   1  -4   34.80    6.80
  -6  -1  -4   37.80    8.60
   6   1  -4   41.90    7.10
  -6   1   4   34.20    6.80
  -6   1   4   21.60    8.40
   6   1  -4   36.40    8.40
  -6  -1  -4   39.70    8.70
  -6  -1  -4   30.40    5.70
  -6   1  -4   31.70    9.30
  -6  -1   4   32.20    7.60
   6  -1  -4   29.90    5.80
  -6   1  -4   53.69   10.30
   6  -1  -4   32.80    6.00
  -6  -1   4   40.00    7.80
  -6  -1   4   26.90    6.90
   6  -1  -4   31.70    9.60
   7   1  -4   71.99   10.80
  -7  -1  -4   56.79   10.60
  -7   1   4   74.49   11.70
   7   1  -4   66.39    8.50
  -7  -1  -4   49.70   10.10
  -7   1   4   64.29    8.70
  -7   1   4   79.59    8.40
   7   1  -4   91.89   10.20
  -7   1  -4   57.99   12.00
   7  -1  -4   51.59    6.90
  -7  -1   4   53.49    8.70
  -7   1  -4   46.60   11.00
  -7  -1   4   71.69   10.00
   7  -1  -4   69.39   12.50
  -7  -1   4   61.19    9.20
  -8   1   4   -7.80    8.70
   8   1  -4   -1.90    6.50
  -8   1   4    1.20    6.00
   8   1  -4    3.50    6.30
   8   1  -4   -1.50    9.10
  -8  -1  -4   -2.20    9.30
  -8   1   4  -11.50    6.20
  -8  -1  -4   -5.20    8.50
   8  -1  -4   -9.20    9.80
  -8   1  -4   -5.40    9.40
  -8  -1   4    0.80    7.60
  -8   1  -4    4.90   10.30
  -8  -1   4   12.80    8.70
  -8  -1   4   -0.70    6.80
  -9   1   4    8.30    7.70
   9   1  -4   -5.80    6.50
  -9  -1  -4  -11.10    9.80
  -9  -1  -4  -11.40    8.30
  -9   1   4    0.00   10.40
   9   1  -4    8.90    7.40
   9   1  -4  -12.50    9.80
  -9  -1   4  -10.20    7.00
  -9  -1   4    1.00    9.40
  -9   1  -4   -3.30   10.40
  -9   1  -4    1.50   11.10
   9  -1  -4   10.40   12.20
  -9  -1   4    7.90    8.00
 -10  -1  -4   10.80   11.40
 -10  -1  -4   -4.70   10.10
 -10   1   4   -6.40   10.30
  10   1  -4   -7.60   10.20
 -10   1   4    8.60    7.70
  10   1  -4    2.30    8.80
 -10   1   4    2.80    7.00
  10   1  -4   -6.30    6.70
 -10  -1   4   -6.10    9.70
 -10   1  -4   38.40   13.90
 -10  -1   4   -6.00    8.00
 -10  -1   4    6.30   13.10
 -10  -1   4  -11.50    9.90
 -10   1  -4  -19.50   10.30
  10  -1  -4    9.90   13.00
 -11  -1  -4    2.70   11.30
  11   1  -4  -16.80   11.50
 -11  -1  -4   -0.50   11.20
 -11   1   4   14.60   12.80
 -11   1   4   27.60   13.80
 -11  -1   4   -2.80    7.80
 -11  -1   4   -4.60   12.40
 -11   1  -4  -15.90   10.80
 -11  -1   4  -12.90    7.40
  11  -1  -4   28.70   14.30
 -11  -1   4    8.80   11.00
 -11   1  -4   -4.00   11.70
 -12   1   4   10.90   12.60
 -12   1   4   -7.80   13.00
 -12  -1  -4    9.60   12.00
 -12  -1  -4    1.50   11.60
 -12   1  -4    8.00   12.40
 -12  -1   4    4.30   10.70
 -12  -1   4   10.60    7.90
  12  -1  -4   -5.40   13.30
 -12  -1   4    9.70    8.50
 -12   1  -4    3.80   13.20
 -12  -1   4    5.10   10.90
 -13  -1  -4   -8.60   12.00
 -13   1   4    6.00   13.30
 -13   1   4  -12.00   12.30
 -13  -1  -4   -8.10   12.20
 -13   1  -4   13.90   13.90
 -13  -1   4   -2.50   12.20
 -13   1  -4    1.10   13.50
 -13  -1   4   -4.50   11.90
 -14   1   4   22.00   14.70
 -14  -1  -4   15.50   15.00
 -14   1  -4   14.50   14.80
 -14   1  -4  -17.90   25.40
 -14  -1   4   -6.10   14.50
   0   2   4 4139.19  124.59
   0  -2   4 4201.98  121.79
   0   2  -4 4234.68  119.49
   0   2   4 4421.76  120.29
   0   2  -4 4420.66  119.89
   0  -2  -4 4710.63  119.99
   0  -2   4 4142.29  124.79
   0   2   4 4279.77  119.89
   0  -2  -4 4235.08  119.79
   0  -2   4 4416.86  119.79
  -1  -2  -4   85.39    5.70
   1  -2   4   93.99    7.50
   1   2  -4   82.19    7.30
  -1   2   4   92.99    7.20
  -1   2   4   75.79    7.10
   1   2  -4   81.29    6.90
  -1   2   4   71.69    6.40
  -1  -2  -4   88.99    7.50
   1   2  -4   78.59    6.00
   1  -2   4   72.39    5.70
  -1  -2  -4   79.29    6.90
   1   2   4   74.79    6.60
  -1   2  -4   76.99    5.80
  -1   2  -4   80.39    7.50
  -1  -2   4   72.89    6.80
  -1  -2   4   88.39    6.00
   1   2   4   86.19    5.90
   1  -2  -4  108.39    7.60
  -1   2  -4   84.19    6.30
  -1  -2   4   75.29    7.10
   1  -2  -4   81.49    6.80
   1   2   4   63.09    7.40
   2   2  -4 2263.57   69.69
   2  -2   4 2422.66   66.79
  -2   2   4 2528.75   70.59
  -2   2   4 2384.26   68.49
   2   2  -4 2346.57   66.89
   2  -2   4 2409.96   70.09
  -2  -2  -4 2320.27   70.99
  -2  -2  -4 2388.16   68.79
   2  -2   4 2370.26   66.79
  -2  -2  -4 2418.56   66.99
  -2   2   4 2226.68   68.29
  -2  -2   4 2401.76   68.09
  -2  -2   4 2415.76   69.29
   2   2   4 2302.47   68.29
   2  -2  -4 2427.86   68.49
  -2   2  -4 2405.26   66.89
  -2   2  -4 2497.15   70.39
   2   2   4 2331.57   67.59
  -2  -2   4 2476.35   69.69
   2  -2  -4 2478.85   70.49
  -2   2  -4 2473.05   71.09
  -3  -2  -4   41.80    7.40
  -3  -2  -4   48.10    7.00
  -3   2   4   60.49    7.40
   3   2  -4   43.60    5.50
  -3  -2  -4   66.39    7.50
  -3   2   4   46.10    6.30
  -3   2   4   39.40    8.10
  -3  -2   4   60.29    7.70
  -3   2  -4   55.89    9.40
   3   2   4   43.30    5.70
  -3  -2   4   45.10    5.70
  -3   2  -4   52.29    9.40
   3  -2  -4   46.70    6.50
   3   2   4   38.70    6.20
   3  -2  -4   52.89    9.20
   3  -2  -4   50.79    6.60
   3   2   4   39.40    6.80
  -4  -2  -4  104.09   10.20
  -4  -2  -4  105.59   10.10
   4   2  -4   88.49    8.00
  -4   2   4   99.89   11.60
  -4   2   4   78.29    9.30
   4   2  -4   87.29   10.00
  -4   2   4   94.59    8.70
  -4  -2  -4   99.29    9.10
   4  -2  -4   85.69    8.80
  -4   2  -4   99.39   12.00
  -4  -2   4   96.29   10.10
  -4  -2   4   86.79    7.90
   4   2   4   91.69    9.10
   4   2   4   75.59    8.10
   4   2   4   71.69    8.50
   4  -2  -4  100.79    8.50
   4  -2  -4  102.79   11.50
  -4   2  -4   98.69   12.00
  -5   2   4   14.70    5.40
  -5   2   4   15.10    5.60
  -5  -2  -4   17.70    6.00
  -5   2   4    9.40    7.60
  -5  -2  -4   12.90    5.90
   5   2  -4   11.60    5.60
   5   2  -4   11.90    5.80
  -5  -2  -4   18.80    6.20
  -5  -2  -4   14.30    5.80
   5   2  -4   15.10    5.90
  -5  -2   4   16.10    6.50
   5  -2  -4   18.90    5.00
  -5   2  -4   15.10    8.70
  -5   2  -4   23.40    8.90
  -5  -2   4   12.90    6.80
   5   2   4   22.00    5.30
   5   2   4   16.30    5.60
   5  -2  -4   10.20    7.90
   5  -2  -4   13.10    4.80
  -5  -2   4   15.50    5.10
  -6   2   4   91.99    9.00
  -6  -2  -4   97.19   10.90
   6   2  -4  109.29   10.60
  -6   2   4   90.09   10.30
  -6  -2  -4   94.99   10.70
  -6   2   4   96.49   12.60
  -6  -2  -4   83.69    9.50
   6   2  -4   99.09   10.60
   6   2  -4  100.09   10.50
  -6  -2  -4   99.49   10.30
  -6   2  -4  111.39   14.00
   6  -2  -4  106.79    8.80
  -6  -2   4   90.59    9.40
   6  -2  -4  111.79    8.70
   6  -2  -4   76.09   12.30
   6   2   4  102.09    9.20
  -6  -2   4  103.89   11.20
  -6   2  -4   92.29   12.70
  -6  -2   4  112.19   11.60
   6   2   4   74.09    8.70
  -7   2   4   31.10    7.50
  -7  -2  -4   15.00    7.40
   7   2  -4   22.60    7.30
  -7   2   4   23.00    6.40
  -7  -2  -4   20.60    8.30
  -7  -2  -4   11.30    6.80
  -7   2   4   32.60   10.90
  -7  -2  -4   22.30    7.40
   7   2  -4   20.20    7.30
   7   2  -4   30.10    8.60
   7  -2  -4   24.40    5.90
  -7  -2   4   31.90    8.70
   7   2   4   30.00    6.20
  -7   2  -4   13.10    9.80
   7  -2  -4   18.80    5.90
  -7  -2   4   13.70    6.70
  -7   2  -4   27.50   10.70
   7  -2  -4   12.40   10.30
  -7  -2   4   16.00    7.70
   7   2   4   29.70    6.10
   8   2  -4  123.89   13.80
  -8   2   4  132.29   12.10
   8   2  -4  127.49   13.30
  -8  -2  -4  156.98   15.10
  -8  -2  -4  146.09   15.40
  -8  -2  -4  143.99   13.50
  -8   2   4  142.69   12.90
   8   2  -4  163.88   13.80
  -8   2   4  110.69   18.90
  -8  -2   4  137.09   14.80
  -8  -2   4  156.48   13.80
  -8   2  -4  144.89   17.70
  -8   2  -4  127.29   20.50
  -8  -2   4  151.78   15.60
   8  -2  -4  146.99   18.30
   9   2  -4    3.40    7.80
  -9   2   4    4.90    6.80
  -9  -2  -4   -6.50    9.30
   9   2  -4   -4.90    7.50
   9   2  -4   18.70   10.30
  -9   2   4   13.20   11.10
  -9  -2  -4    5.40    7.50
  -9  -2  -4   -0.90    8.90
   9  -2  -4  -15.60   11.20
  -9   2  -4   -8.20   11.20
  -9  -2   4    9.50    9.30
  -9  -2   4   18.60    9.50
  -9   2  -4    6.70   11.60
  -9  -2   4   -3.50    8.40
 -10  -2  -4   30.10   11.00
 -10  -2  -4   24.20   11.80
  10   2  -4   34.10    9.40
 -10  -2  -4   22.30    8.20
  10   2  -4   56.09   13.00
 -10   2   4   21.90   12.90
 -10  -2   4   22.30   10.70
 -10  -2   4   31.20   10.60
 -10   2  -4   39.40   14.10
 -10  -2   4   38.60   10.80
 -10  -2   4   18.30    9.50
  10  -2  -4   25.70   13.70
 -10   2  -4  -13.30   11.00
  11   2  -4   16.50    8.30
 -11  -2  -4   -4.50   10.00
 -11   2   4   10.60   12.60
 -11   2  -4  -22.80   12.90
 -11  -2   4    9.50   10.50
 -11  -2   4    2.20    9.10
 -11   2  -4  -11.40   11.40
 -11  -2   4  -14.20    7.90
  11  -2  -4  -11.10   13.20
 -11  -2   4   -6.70    8.90
 -12  -2  -4   -0.40   10.60
 -12   2   4   33.10   15.10
 -12   2   4   16.90   14.30
 -12  -2   4    5.30    9.20
 -12   2  -4   -0.80   13.60
  12  -2  -4    9.70   15.50
 -12  -2   4    7.80    8.40
 -12   2  -4   32.50   14.80
 -12  -2   4    7.30   10.50
 -13  -2  -4    4.50   12.30
 -13   2   4   -6.90   12.10
 -13   2   4    7.90   19.80
 -13  -2  -4    2.80   12.30
  13  -2  -4  -23.50   14.90
 -13  -2   4    1.60   11.60
 -13  -2   4   12.20   12.20
 -13  -2   4   -7.80    8.60
 -13  -2   4  -13.20    7.40
 -13   2  -4  -22.50   23.30
 -13   2  -4   -9.60   13.90
 -14   2   4   11.00   15.90
 -14  -2  -4    9.90   15.00
 -14   2   4   20.00   14.30
 -14  -2  -4   23.00   14.10
 -14  -2   4   19.10   12.80
 -14   2  -4    5.10   15.70
 -14  -2   4    5.50   13.50
 -14   2  -4    7.30   14.00
 -14  -2   4    4.30    9.30
   0  -3  -4   -0.60    3.90
   0  -3  -4    4.30    4.20
   0   3   4   -4.20    4.40
   0   3   4    1.10    4.30
   0   3   4   -8.00    4.30
   0  -3   4    4.70    4.60
   0   3  -4    3.20    4.90
   0  -3  -4    1.80    4.60
   0   3  -4   -3.10    3.80
   0  -3   4    1.40    4.30
   0   3  -4    7.80    4.80
  -1  -3  -4  277.17   13.80
  -1   3   4  247.38   13.70
  -1  -3  -4  248.68   14.00
   1   3  -4  258.67   11.60
   1   3  -4  259.97   13.40
  -1   3   4  268.57   13.20
  -1  -3  -4  256.97   11.40
   1  -3   4  238.58   12.20
   1  -3   4  259.77   13.50
   1   3  -4  268.27   13.20
  -1   3   4  257.07   13.00
   1  -3  -4  250.67   13.20
  -1   3  -4  254.97   13.60
   1   3   4  232.68   13.10
   1  -3  -4  264.27   13.30
   1   3   4  239.68   14.00
  -1  -3   4  266.77   13.40
  -1   3  -4  240.98   12.00
  -1   3  -4  269.67   14.20
   1  -3  -4  252.97   15.20
   2   3  -4   13.40    5.90
  -2   3   4   19.90    6.00
  -2   3   4   27.80    7.50
   2   3  -4   16.70    4.90
   2  -3   4   20.00    5.30
  -2  -3  -4   23.10    7.10
  -2  -3  -4   20.70    6.40
   2  -3   4   18.60    5.00
  -2  -3  -4   25.00    4.70
   2   3  -4   17.10    5.50
  -2   3  -4   21.00    7.50
   2  -3  -4   19.90    6.50
   2   3   4   35.30    6.90
   2   3   4   16.80    4.70
  -2   3  -4   19.90    7.70
  -2  -3   4   15.30    6.80
  -2  -3   4   16.30    4.60
  -2  -3   4   17.40    6.10
  -2   3  -4   25.20    5.30
   2  -3  -4   26.40    7.70
  -2   3  -4   33.40    5.60
   3  -3   4 1063.59   31.30
  -3   3   4 1022.60   33.70
   3   3  -4 1041.50   30.60
   3   3  -4 1002.30   34.40
  -3  -3  -4  970.00   30.50
   3  -3   4 1036.60   31.40
  -3  -3  -4  994.70   34.60
  -3   3   4 1067.09   36.70
  -3  -3  -4  985.80   34.70
  -3   3   4 1050.29   33.80
   3  -3  -4 1037.30   36.60
  -3   3  -4 1048.20   31.50
   3  -3  -4 1025.20   33.10
  -3   3  -4 1041.50   36.50
[truncated: 3,012,126 more chars]
