# Supplementary material for: DNA Noncovalent Interactions of Dinuclear η6‐Arene Ru(II) Complexes: Influence of Complex Charge and Bridging Ligand Length on DNA Binding Mode and Cytotoxic Activity
Source: Chemistry. 2025 Nov 10;31(71):e02680. doi: 10.1002/chem.202502680 (PMC12734683; doi:10.1002/chem.202502680)
Supplement: Supplementary file 2 — Supporting Information [file CHEM-31-e02680-s002.zip › Compound 1.cif]

 
data_Compound_1
 
_audit_creation_method            'SHELXL-2018/3'
_shelx_SHELXL_version_number      '2018/3'
_chemical_name_systematic         ?
_chemical_name_common             ?
_chemical_melting_point           ?
_chemical_formula_moiety          ?
_chemical_formula_sum
 'C56 H52 F12 N4 P2 Ru2' 
_chemical_formula_weight          1273.09

loop_
 _atom_type_symbol
 _atom_type_description
 _atom_type_scat_dispersion_real
 _atom_type_scat_dispersion_imag
 _atom_type_scat_source
 'C'  'C'   0.0033   0.0016
 'International Tables Vol C Tables 4.2.6.8 and 6.1.1.4'
 'H'  'H'   0.0000   0.0000
 'International Tables Vol C Tables 4.2.6.8 and 6.1.1.4'
 'F'  'F'   0.0171   0.0103
 'International Tables Vol C Tables 4.2.6.8 and 6.1.1.4'
 'N'  'N'   0.0061   0.0033
 'International Tables Vol C Tables 4.2.6.8 and 6.1.1.4'
 'P'  'P'   0.1023   0.0942
 'International Tables Vol C Tables 4.2.6.8 and 6.1.1.4'
 'Ru'  'Ru'  -1.2594   0.8363
 'International Tables Vol C Tables 4.2.6.8 and 6.1.1.4'
 
_space_group_crystal_system       monoclinic
_space_group_IT_number            14
_space_group_name_H-M_alt         'P 21/c'
_space_group_name_Hall            '-P 2ybc'
 
_shelx_space_group_comment
;
The symmetry employed for this shelxl refinement is uniquely defined
by the following loop, which should always be used as a source of
symmetry information in preference to the above space-group names.
They are only intended as comments.
;
 
loop_
 _space_group_symop_operation_xyz
 'x, y, z'
 '-x, y+1/2, -z+1/2'
 '-x, -y, -z'
 'x, -y-1/2, z-1/2'
 
_cell_length_a                    15.0334(18)
_cell_length_b                    12.2099(13)
_cell_length_c                    14.9357(16)
_cell_angle_alpha                 90
_cell_angle_beta                  99.617(4)
_cell_angle_gamma                 90
_cell_volume                      2703.0(5)
_cell_formula_units_Z             2
_cell_measurement_temperature     296(2)
_cell_measurement_reflns_used      6374
_cell_measurement_theta_min        2.69
_cell_measurement_theta_max       27.49
 
_exptl_crystal_description        plate
_exptl_crystal_colour             yellow
_exptl_crystal_density_meas       ?
_exptl_crystal_density_method     'not measured'
_exptl_crystal_density_diffrn     1.564          
_exptl_crystal_F_000              1284
_exptl_transmission_factor_min    ?
_exptl_transmission_factor_max    ?
_exptl_crystal_size_max           0.300
_exptl_crystal_size_mid           0.280
_exptl_crystal_size_min           0.060
_exptl_absorpt_coefficient_mu     0.701
_shelx_estimated_absorpt_T_min    0.817
_shelx_estimated_absorpt_T_max    0.959
_exptl_absorpt_correction_type    multi-scan
_exptl_absorpt_correction_T_min   0.5735
_exptl_absorpt_correction_T_max   0.7456
_exptl_absorpt_process_details    
;
 SADABS 2016/2: Krause, L., Herbst-Irmer, R., Sheldrick G.M. & Stalke D.,
 J. Appl. Cryst. 48 (2015) 3-10
;
_exptl_absorpt_special_details    ?
_diffrn_ambient_temperature       296(2)
_diffrn_radiation_wavelength      0.71073
_diffrn_radiation_type            MoK\a
_diffrn_source                    'sealed tube'
_diffrn_measurement_device_type   'Bruker D8 Eco with PHOTON II detector'
_diffrn_measurement_method        '/f and /w shutterless scans'
_diffrn_detector_area_resol_mean  7.3910
_diffrn_reflns_number             34804
_diffrn_reflns_av_unetI/netI      0.0636
_diffrn_reflns_av_R_equivalents   0.1164
_diffrn_reflns_limit_h_min        -17
_diffrn_reflns_limit_h_max        17
_diffrn_reflns_limit_k_min        -14
_diffrn_reflns_limit_k_max        14
_diffrn_reflns_limit_l_min        -17
_diffrn_reflns_limit_l_max        17
_diffrn_reflns_theta_min          2.439
_diffrn_reflns_theta_max          24.995
_diffrn_reflns_theta_full         24.995
_diffrn_measured_fraction_theta_max   0.998
_diffrn_measured_fraction_theta_full  0.998
_diffrn_reflns_Laue_measured_fraction_max    0.998
_diffrn_reflns_Laue_measured_fraction_full   0.998
_diffrn_reflns_point_group_measured_fraction_max   0.998
_diffrn_reflns_point_group_measured_fraction_full  0.998
_reflns_number_total              4733
_reflns_number_gt                 3439
_reflns_threshold_expression      'I > 2\s(I)'
_reflns_Friedel_coverage          0.000
_reflns_Friedel_fraction_max      .
_reflns_Friedel_fraction_full     .
 
_reflns_special_details
;
 Reflections were merged by SHELXL according to the crystal
 class for the calculation of statistics and refinement.
 
 _reflns_Friedel_fraction is defined as the number of unique
 Friedel pairs measured divided by the number that would be
 possible theoretically, ignoring centric projections and
 systematic absences.
;
 
_computing_data_collection        ?
_computing_cell_refinement        ?
_computing_data_reduction         ?
_computing_structure_solution     'SHELXT 2014/5 (Sheldrick, 2014)'
_computing_structure_refinement 'SHELXL-2018/3 (Sheldrick, 2018)'
_computing_molecular_graphics     ?
_computing_publication_material   ?
_refine_special_details           ?
_refine_ls_structure_factor_coef  Fsqd
_refine_ls_matrix_type            full
_refine_ls_weighting_scheme       calc
_refine_ls_weighting_details
'w=1/[\s^2^(Fo^2^)+(0.0335P)^2^+23.0550P] where P=(Fo^2^+2Fc^2^)/3'
_atom_sites_solution_primary      ?
_atom_sites_solution_secondary    ?
_atom_sites_solution_hydrogens    geom
_refine_ls_hydrogen_treatment     constr
_refine_ls_extinction_method      none
_refine_ls_extinction_coef        .
_refine_ls_number_reflns          4733
_refine_ls_number_parameters      453
_refine_ls_number_restraints      472
_refine_ls_R_factor_all           0.1260
_refine_ls_R_factor_gt            0.0908
_refine_ls_wR_factor_ref          0.1935
_refine_ls_wR_factor_gt           0.1820
_refine_ls_goodness_of_fit_ref    1.189
_refine_ls_restrained_S_all       1.148
_refine_ls_shift/su_max           0.000
_refine_ls_shift/su_mean          0.000
 
loop_
 _atom_site_label
 _atom_site_type_symbol
 _atom_site_fract_x
 _atom_site_fract_y
 _atom_site_fract_z
 _atom_site_U_iso_or_equiv
 _atom_site_adp_type
 _atom_site_occupancy
 _atom_site_site_symmetry_order  
 _atom_site_calc_flag
 _atom_site_refinement_flags_posn
 _atom_site_refinement_flags_adp
 _atom_site_refinement_flags_occupancy
 _atom_site_disorder_assembly
 _atom_site_disorder_group
Ru1 Ru 0.79457(5) 0.75957(6) 0.72450(5) 0.0398(2) Uani 1 1 d . . . . .
P1 P 0.7942(17) 0.2859(15) 0.669(2) 0.069(4) Uani 0.55(3) 1 d . U P A 1
F1 F 0.8375(16) 0.1659(14) 0.678(2) 0.118(7) Uani 0.55(3) 1 d . U P A 1
F2 F 0.786(3) 0.306(2) 0.7660(15) 0.158(10) Uani 0.55(3) 1 d . U P A 1
F3 F 0.763(2) 0.4085(16) 0.6474(16) 0.124(8) Uani 0.55(3) 1 d . U P A 1
F4 F 0.817(2) 0.270(2) 0.5688(15) 0.131(9) Uani 0.55(3) 1 d . U P A 1
F5 F 0.8948(15) 0.3421(16) 0.701(2) 0.153(10) Uani 0.55(3) 1 d . U P A 1
F6 F 0.7080(12) 0.234(2) 0.639(3) 0.154(11) Uani 0.55(3) 1 d . U P A 1
P1' P 0.807(3) 0.277(3) 0.673(4) 0.106(7) Uani 0.45(3) 1 d . U P A 2
F1' F 0.879(2) 0.191(3) 0.691(3) 0.139(11) Uani 0.45(3) 1 d . U P A 2
F2' F 0.848(2) 0.287(3) 0.775(2) 0.149(11) Uani 0.45(3) 1 d . U P A 2
F3' F 0.746(3) 0.380(3) 0.677(4) 0.180(13) Uani 0.45(3) 1 d . U P A 2
F4' F 0.748(3) 0.259(3) 0.567(2) 0.171(14) Uani 0.45(3) 1 d . U P A 2
F5' F 0.867(2) 0.335(3) 0.619(3) 0.164(12) Uani 0.45(3) 1 d . U P A 2
F6' F 0.729(2) 0.204(3) 0.708(2) 0.148(11) Uani 0.45(3) 1 d . U P A 2
C1 C 0.8940(9) 0.7000(10) 0.6346(7) 0.065(3) Uani 1 1 d . . . . .
C2 C 0.8042(7) 0.6830(14) 0.5915(7) 0.073(4) Uani 1 1 d . . . . .
H2 H 0.789689 0.613195 0.568688 0.088 Uiso 1 1 calc R U . . .
C3 C 0.7439(10) 0.7505(10) 0.5811(6) 0.070(3) Uani 1 1 d . . . . .
H3 H 0.686597 0.726029 0.555749 0.085 Uiso 1 1 calc R U . . .
C4 C 0.7525(9) 0.8601(10) 0.6035(6) 0.062(3) Uani 1 1 d . . . . .
C5 C 0.8415(9) 0.8899(9) 0.6457(7) 0.061(3) Uani 1 1 d . . . . .
H5 H 0.854180 0.962106 0.662956 0.073 Uiso 1 1 calc R U . . .
C6 C 0.9098(8) 0.8105(9) 0.6611(8) 0.060(3) Uani 1 1 d . . . . .
H6 H 0.967167 0.831185 0.689610 0.072 Uiso 1 1 calc R U . . .
C9 C 0.5853(10) 0.9066(13) 0.5882(9) 0.101(5) Uani 1 1 d . . . . .
H9A H 0.544792 0.966883 0.590514 0.151 Uiso 1 1 calc R U . . .
H9B H 0.585571 0.860821 0.640516 0.151 Uiso 1 1 calc R U . . .
H9C H 0.565845 0.864619 0.534126 0.151 Uiso 1 1 calc R U . . .
C8 C 0.6810(10) 0.9505(11) 0.5873(8) 0.086(5) Uani 1 1 d . . . . .
H8 H 0.694700 1.003573 0.636915 0.103 Uiso 1 1 calc R U . . .
C7 C 0.9676(9) 0.6160(11) 0.6524(9) 0.082(4) Uani 1 1 d . . . . .
H7A H 0.988679 0.599201 0.596668 0.123 Uiso 1 1 calc R U . . .
H7B H 0.944666 0.550627 0.676057 0.123 Uiso 1 1 calc R U . . .
H7C H 1.016654 0.644244 0.695660 0.123 Uiso 1 1 calc R U . . .
C10 C 0.6877(12) 1.0094(13) 0.4996(9) 0.112(6) Uani 1 1 d . . . . .
H10A H 0.631542 1.045382 0.477475 0.168 Uiso 1 1 calc R U . . .
H10B H 0.700591 0.957371 0.455253 0.168 Uiso 1 1 calc R U . . .
H10C H 0.735187 1.062708 0.510292 0.168 Uiso 1 1 calc R U . . .
C23 C 0.7718(11) 0.8758(12) 0.8208(12) 0.042(2) Uani 0.64(3) 1 d G U P B 1
C11 C 0.8275(11) 0.9649(14) 0.8476(15) 0.054(5) Uani 0.64(3) 1 d G U P B 1
H11 H 0.883216 0.970530 0.828635 0.065 Uiso 0.64(3) 1 calc R U P B 1
C12 C 0.7999(14) 1.0456(12) 0.9026(14) 0.071(6) Uani 0.64(3) 1 d G U P B 1
H12 H 0.837194 1.105201 0.920503 0.085 Uiso 0.64(3) 1 calc R U P B 1
C13 C 0.7167(14) 1.0372(11) 0.9309(12) 0.064(5) Uani 0.64(3) 1 d G U P B 1
H13 H 0.698245 1.091154 0.967720 0.076 Uiso 0.64(3) 1 calc R U P B 1
C14 C 0.6610(11) 0.9481(13) 0.9041(11) 0.055(4) Uani 0.64(3) 1 d G U P B 1
C15 C 0.6886(10) 0.8674(10) 0.8491(11) 0.042(2) Uani 0.64(3) 1 d G U P B 1
N1 N 0.6729(8) 0.7067(9) 0.7615(9) 0.042(2) Uani 0.64(3) 1 d G U P B 1
C18 C 0.6368(8) 0.7824(10) 0.8150(8) 0.042(2) Uani 0.64(3) 1 d G U P B 1
C19 C 0.5537(8) 0.7628(15) 0.8409(9) 0.057(4) Uani 0.64(3) 1 d G U P B 1
C20 C 0.5065(8) 0.6674(16) 0.8132(11) 0.077(6) Uani 0.64(3) 1 d G U P B 1
H20 H 0.450870 0.654181 0.830552 0.092 Uiso 0.64(3) 1 calc R U P B 1
C21 C 0.5426(10) 0.5916(13) 0.7597(12) 0.071(6) Uani 0.64(3) 1 d G U P B 1
H21 H 0.511011 0.527808 0.741202 0.085 Uiso 0.64(3) 1 calc R U P B 1
C22 C 0.6257(10) 0.6113(10) 0.7338(10) 0.053(4) Uani 0.64(3) 1 d G U P B 1
H22 H 0.649840 0.560669 0.698025 0.063 Uiso 0.64(3) 1 calc R U P B 1
C16 C 0.5749(17) 0.929(2) 0.9293(15) 0.074(6) Uani 0.64(3) 1 d . U P B 1
H16 H 0.552713 0.980505 0.965750 0.089 Uiso 0.64(3) 1 calc R U P B 1
C17 C 0.5231(17) 0.838(3) 0.9028(18) 0.078(7) Uani 0.64(3) 1 d . U P B 1
H17 H 0.469395 0.826437 0.924351 0.093 Uiso 0.64(3) 1 calc R U P B 1
C23' C 0.6774(15) 0.683(2) 0.754(2) 0.045(4) Uani 0.36(3) 1 d G U P B 2
C11' C 0.636(2) 0.591(2) 0.710(2) 0.067(7) Uani 0.36(3) 1 d G U P B 2
H11' H 0.664902 0.550591 0.670952 0.081 Uiso 0.36(3) 1 calc R U P B 2
C12' C 0.551(2) 0.560(2) 0.725(2) 0.078(8) Uani 0.36(3) 1 d G U P B 2
H12' H 0.522738 0.498317 0.696010 0.094 Uiso 0.36(3) 1 calc R U P B 2
C13' C 0.5070(16) 0.620(2) 0.784(2) 0.073(7) Uani 0.36(3) 1 d G U P B 2
H13' H 0.450030 0.598922 0.794045 0.087 Uiso 0.36(3) 1 calc R U P B 2
C14' C 0.5486(16) 0.711(2) 0.8277(18) 0.058(6) Uani 0.36(3) 1 d G U P B 2
C15' C 0.6338(15) 0.743(2) 0.8127(17) 0.045(4) Uani 0.36(3) 1 d G U P B 2
N1' N 0.7578(16) 0.876(2) 0.8179(19) 0.045(4) Uani 0.36(3) 1 d G U P B 2
C18' C 0.6766(16) 0.8454(18) 0.843(2) 0.045(4) Uani 0.36(3) 1 d G U P B 2
C19' C 0.6374(16) 0.911(2) 0.9019(19) 0.052(6) Uani 0.36(3) 1 d G U P B 2
C20' C 0.6794(19) 1.008(2) 0.9350(18) 0.053(7) Uani 0.36(3) 1 d G U P B 2
H20' H 0.653171 1.052023 0.974195 0.063 Uiso 0.36(3) 1 calc R U P B 2
C21' C 0.761(2) 1.039(2) 0.910(2) 0.049(7) Uani 0.36(3) 1 d G U P B 2
H21' H 0.788770 1.103332 0.931727 0.058 Uiso 0.36(3) 1 calc R U P B 2
C22' C 0.7998(17) 0.973(2) 0.851(2) 0.045(6) Uani 0.36(3) 1 d G U P B 2
H22' H 0.854201 0.993337 0.833983 0.054 Uiso 0.36(3) 1 calc R U P B 2
C16' C 0.511(3) 0.773(4) 0.885(3) 0.071(7) Uani 0.36(3) 1 d . U P B 2
H16' H 0.456182 0.750028 0.897881 0.085 Uiso 0.36(3) 1 calc R U P B 2
C17' C 0.550(3) 0.876(4) 0.930(3) 0.066(7) Uani 0.36(3) 1 d . U P B 2
H17' H 0.521832 0.914804 0.970811 0.080 Uiso 0.36(3) 1 calc R U P B 2
N2 N 0.8655(5) 0.6672(6) 0.8351(5) 0.0421(18) Uani 1 1 d . . . . .
C24 C 0.8497(8) 0.5613(9) 0.8420(8) 0.067(3) Uani 1 1 d . . . . .
H24 H 0.802178 0.530466 0.802093 0.081 Uiso 1 1 calc R U . . .
C25 C 0.9004(7) 0.4938(8) 0.9054(7) 0.061(3) Uani 1 1 d . . . . .
H25 H 0.885861 0.419923 0.907484 0.073 Uiso 1 1 calc R U . . .
C26 C 0.9724(6) 0.5353(7) 0.9659(6) 0.040(2) Uani 1 1 d . . . . .
C27 C 0.9879(7) 0.6471(8) 0.9565(7) 0.056(3) Uani 1 1 d . . . . .
H27 H 1.035334 0.681019 0.994366 0.067 Uiso 1 1 calc R U . . .
C28 C 0.9342(7) 0.7065(8) 0.8922(7) 0.057(3) Uani 1 1 d . . . . .
H28 H 0.946831 0.780679 0.888216 0.068 Uiso 1 1 calc R U . . .
 
loop_
 _atom_site_aniso_label
 _atom_site_aniso_U_11
 _atom_site_aniso_U_22
 _atom_site_aniso_U_33
 _atom_site_aniso_U_23
 _atom_site_aniso_U_13
 _atom_site_aniso_U_12
Ru1 0.0492(4) 0.0361(4) 0.0340(4) -0.0001(4) 0.0071(3) 0.0041(4)
P1 0.077(7) 0.038(6) 0.084(7) 0.007(4) -0.009(5) 0.003(5)
F1 0.118(14) 0.030(7) 0.189(17) 0.009(8) -0.027(13) 0.006(7)
F2 0.27(3) 0.115(15) 0.082(9) 0.005(9) 0.015(13) 0.005(18)
F3 0.20(2) 0.060(9) 0.098(13) 0.012(8) -0.009(13) 0.048(10)
F4 0.15(2) 0.142(18) 0.094(10) -0.004(10) 0.010(11) 0.043(17)
F5 0.130(11) 0.088(12) 0.21(2) -0.006(15) -0.055(13) -0.037(9)
F6 0.078(9) 0.139(16) 0.23(3) -0.053(19) -0.005(12) -0.017(9)
P1' 0.106(13) 0.083(13) 0.120(12) 0.021(10) -0.001(9) 0.011(7)
F1' 0.144(19) 0.15(2) 0.131(18) 0.064(15) 0.050(17) 0.077(17)
F2' 0.14(2) 0.15(2) 0.139(13) -0.024(14) -0.026(13) 0.024(15)
F3' 0.15(2) 0.136(18) 0.25(3) 0.020(19) 0.01(2) 0.056(17)
F4' 0.21(3) 0.15(2) 0.124(13) 0.065(13) -0.041(17) -0.02(2)
F5' 0.16(2) 0.12(2) 0.23(3) 0.06(2) 0.045(19) -0.001(15)
F6' 0.119(16) 0.18(2) 0.15(2) 0.046(19) 0.010(14) -0.018(14)
C1 0.096(10) 0.068(7) 0.036(6) 0.007(5) 0.028(6) 0.027(7)
C2 0.044(7) 0.144(13) 0.032(6) -0.040(7) 0.011(5) -0.013(7)
C3 0.127(11) 0.062(7) 0.019(4) -0.016(5) -0.001(5) -0.006(8)
C4 0.092(9) 0.073(8) 0.025(5) 0.019(5) 0.020(5) 0.031(7)
C5 0.095(9) 0.051(6) 0.047(6) 0.016(5) 0.038(6) 0.008(6)
C6 0.061(7) 0.064(7) 0.059(7) 0.020(6) 0.020(6) 0.004(6)
C9 0.111(12) 0.125(13) 0.066(9) 0.024(8) 0.013(8) 0.060(10)
C8 0.121(12) 0.096(10) 0.040(6) 0.015(6) 0.012(7) 0.056(9)
C7 0.085(9) 0.087(9) 0.076(9) 0.004(7) 0.019(7) 0.033(8)
C10 0.171(16) 0.105(11) 0.058(9) 0.037(8) 0.015(9) 0.047(11)
C23 0.051(5) 0.035(4) 0.041(5) 0.012(3) 0.015(4) 0.001(3)
C11 0.064(11) 0.037(9) 0.063(12) 0.002(7) 0.018(10) -0.001(8)
C12 0.086(14) 0.051(10) 0.075(13) -0.016(8) 0.015(12) -0.007(10)
C13 0.086(14) 0.047(9) 0.060(12) -0.014(8) 0.015(11) 0.012(8)
C14 0.079(10) 0.037(9) 0.050(10) 0.002(7) 0.017(8) 0.011(7)
C15 0.051(5) 0.035(4) 0.041(5) 0.012(3) 0.015(4) 0.001(3)
N1 0.051(5) 0.035(4) 0.041(5) 0.012(3) 0.015(4) 0.001(3)
C18 0.051(5) 0.035(4) 0.041(5) 0.012(3) 0.015(4) 0.001(3)
C19 0.044(7) 0.063(11) 0.070(10) -0.002(8) 0.030(7) 0.002(7)
C20 0.053(10) 0.083(14) 0.097(15) -0.003(10) 0.018(10) -0.020(9)
C21 0.069(11) 0.085(13) 0.056(12) -0.023(10) 0.004(9) -0.038(10)
C22 0.067(10) 0.044(8) 0.044(10) -0.014(7) -0.001(8) -0.005(7)
C16 0.093(12) 0.072(13) 0.066(12) -0.020(10) 0.042(10) 0.011(10)
C17 0.071(13) 0.080(16) 0.091(16) -0.012(11) 0.040(12) 0.006(9)
C23' 0.049(6) 0.029(6) 0.050(7) -0.009(5) -0.012(6) 0.012(5)
C11' 0.068(13) 0.057(13) 0.071(15) -0.025(10) -0.008(12) -0.013(11)
C12' 0.078(14) 0.079(15) 0.074(17) -0.014(12) 0.000(13) -0.029(11)
C13' 0.073(13) 0.061(15) 0.084(17) 0.001(12) 0.009(12) -0.026(11)
C14' 0.067(10) 0.036(12) 0.071(13) 0.015(9) 0.008(9) -0.004(8)
C15' 0.049(6) 0.029(6) 0.050(7) -0.009(5) -0.012(6) 0.012(5)
N1' 0.049(6) 0.029(6) 0.050(7) -0.009(5) -0.012(6) 0.012(5)
C18' 0.049(6) 0.029(6) 0.050(7) -0.009(5) -0.012(6) 0.012(5)
C19' 0.064(12) 0.043(11) 0.048(11) -0.004(9) 0.004(9) 0.007(9)
C20' 0.059(14) 0.050(13) 0.047(13) -0.017(11) 0.001(11) 0.014(10)
C21' 0.061(15) 0.042(12) 0.039(13) -0.018(10) -0.001(12) 0.000(10)
C22' 0.051(12) 0.038(11) 0.040(13) -0.011(10) -0.005(10) 0.005(9)
C16' 0.071(13) 0.063(15) 0.079(15) 0.008(11) 0.016(11) -0.002(11)
C17' 0.074(14) 0.062(15) 0.065(15) 0.003(12) 0.018(11) 0.004(11)
N2 0.054(5) 0.034(4) 0.036(4) 0.002(3) 0.002(4) 0.001(4)
C24 0.078(8) 0.050(6) 0.064(8) 0.004(5) -0.019(6) -0.006(6)
C25 0.071(7) 0.030(5) 0.073(7) 0.011(5) -0.017(6) -0.004(5)
C26 0.048(6) 0.045(5) 0.028(5) 0.000(4) 0.010(4) 0.005(4)
C27 0.064(7) 0.046(6) 0.052(6) 0.006(5) -0.007(5) -0.012(5)
C28 0.069(7) 0.042(5) 0.055(6) 0.010(5) -0.004(5) -0.010(5)
 
_geom_special_details
;
 All esds (except the esd in the dihedral angle between two l.s. planes)
 are estimated using the full covariance matrix.  The cell esds are taken
 into account individually in the estimation of esds in distances, angles
 and torsion angles; correlations between esds in cell parameters are only
 used when they are defined by crystal symmetry.  An approximate (isotropic)
 treatment of cell esds is used for estimating esds involving l.s. planes.
;
 
loop_
 _geom_bond_atom_site_label_1
 _geom_bond_atom_site_label_2
 _geom_bond_distance
 _geom_bond_site_symmetry_2
 _geom_bond_publ_flag
Ru1 C23 2.089(12) . ?
Ru1 N1 2.099(9) . ?
Ru1 C23' 2.11(2) . ?
Ru1 N1' 2.129(17) . ?
Ru1 N2 2.133(7) . ?
Ru1 C3 2.153(9) . ?
Ru1 C5 2.166(10) . ?
Ru1 C4 2.188(9) . ?
Ru1 C6 2.198(11) . ?
Ru1 C2 2.222(10) . ?
Ru1 C1 2.288(11) . ?
P1 F6 1.45(3) . ?
P1 F2 1.49(4) . ?
P1 F3 1.59(2) . ?
P1 F1 1.60(2) . ?
P1 F4 1.60(4) . ?
P1 F5 1.65(3) . ?
P1' F5' 1.48(5) . ?
P1' F1' 1.50(4) . ?
P1' F2' 1.55(5) . ?
P1' F3' 1.57(5) . ?
P1' F6' 1.62(5) . ?
P1' F4' 1.69(6) . ?
C1 C2 1.411(16) . ?
C1 C6 1.415(16) . ?
C1 C7 1.500(15) . ?
C2 C3 1.216(16) . ?
C2 H2 0.9300 . ?
C3 C4 1.380(16) . ?
C3 H3 0.9300 . ?
C4 C5 1.427(16) . ?
C4 C8 1.532(15) . ?
C5 C6 1.403(15) . ?
C5 H5 0.9300 . ?
C6 H6 0.9300 . ?
C9 C8 1.536(19) . ?
C9 H9A 0.9600 . ?
C9 H9B 0.9600 . ?
C9 H9C 0.9600 . ?
C8 C10 1.513(16) . ?
C8 H8 0.9800 . ?
C7 H7A 0.9600 . ?
C7 H7B 0.9600 . ?
C7 H7C 0.9600 . ?
C10 H10A 0.9600 . ?
C10 H10B 0.9600 . ?
C10 H10C 0.9600 . ?
C23 C11 1.3900 . ?
C23 C15 1.3900 . ?
C11 C12 1.3900 . ?
C11 H11 0.9300 . ?
C12 C13 1.3900 . ?
C12 H12 0.9300 . ?
C13 C14 1.3900 . ?
C13 H13 0.9300 . ?
C14 C15 1.3900 . ?
C14 C16 1.43(2) . ?
C15 C18 1.344(12) . ?
N1 C18 1.3900 . ?
N1 C22 1.3900 . ?
C18 C19 1.3900 . ?
C19 C20 1.3900 . ?
C19 C17 1.44(2) . ?
C20 C21 1.3900 . ?
C20 H20 0.9300 . ?
C21 C22 1.3900 . ?
C21 H21 0.9300 . ?
C22 H22 0.9300 . ?
C16 C17 1.37(3) . ?
C16 H16 0.9300 . ?
C17 H17 0.9300 . ?
C23' C11' 1.3900 . ?
C23' C15' 1.3900 . ?
C11' C12' 1.3900 . ?
C11' H11' 0.9300 . ?
C12' C13' 1.3900 . ?
C12' H12' 0.9300 . ?
C13' C14' 1.3900 . ?
C13' H13' 0.9300 . ?
C14' C16' 1.33(4) . ?
C14' C15' 1.3900 . ?
C15' C18' 1.45(2) . ?
N1' C18' 1.3900 . ?
N1' C22' 1.3900 . ?
C18' C19' 1.3900 . ?
C19' C20' 1.3900 . ?
C19' C17' 1.51(5) . ?
C20' C21' 1.3900 . ?
C20' H20' 0.9300 . ?
C21' C22' 1.3900 . ?
C21' H21' 0.9300 . ?
C22' H22' 0.9300 . ?
C16' C17' 1.49(5) . ?
C16' H16' 0.9300 . ?
C17' H17' 0.9300 . ?
N2 C28 1.315(12) . ?
N2 C24 1.322(12) . ?
C24 C25 1.384(14) . ?
C24 H24 0.9300 . ?
C25 C26 1.385(13) . ?
C25 H25 0.9300 . ?
C26 C27 1.397(13) . ?
C26 C26 1.478(17) 3_767 ?
C27 C28 1.357(13) . ?
C27 H27 0.9300 . ?
C28 H28 0.9300 . ?
 
loop_
 _geom_angle_atom_site_label_1
 _geom_angle_atom_site_label_2
 _geom_angle_atom_site_label_3
 _geom_angle
 _geom_angle_site_symmetry_1
 _geom_angle_site_symmetry_3
 _geom_angle_publ_flag
C23 Ru1 N1 77.1(5) . . ?
C23' Ru1 N1' 81.0(9) . . ?
C23 Ru1 N2 86.8(6) . . ?
N1 Ru1 N2 88.8(4) . . ?
C23' Ru1 N2 86.0(9) . . ?
N1' Ru1 N2 89.8(8) . . ?
C23 Ru1 C3 130.4(7) . . ?
N1 Ru1 C3 93.8(5) . . ?
C23' Ru1 C3 90.9(9) . . ?
N1' Ru1 C3 126.8(9) . . ?
N2 Ru1 C3 142.3(4) . . ?
C23 Ru1 C5 88.9(5) . . ?
N1 Ru1 C5 138.2(5) . . ?
C23' Ru1 C5 143.2(9) . . ?
N1' Ru1 C5 90.5(9) . . ?
N2 Ru1 C5 130.0(4) . . ?
C3 Ru1 C5 65.8(5) . . ?
C23 Ru1 C4 97.5(6) . . ?
N1 Ru1 C4 104.2(5) . . ?
C23' Ru1 C4 106.6(9) . . ?
N1' Ru1 C4 95.5(9) . . ?
N2 Ru1 C4 166.9(4) . . ?
C3 Ru1 C4 37.1(4) . . ?
C5 Ru1 C4 38.3(4) . . ?
C23 Ru1 C6 109.6(5) . . ?
N1 Ru1 C6 169.9(5) . . ?
C23' Ru1 C6 164.3(8) . . ?
N1' Ru1 C6 113.7(8) . . ?
N2 Ru1 C6 98.9(4) . . ?
C3 Ru1 C6 76.1(5) . . ?
C5 Ru1 C6 37.5(4) . . ?
C4 Ru1 C6 68.0(4) . . ?
C23 Ru1 C2 160.7(7) . . ?
N1 Ru1 C2 107.2(5) . . ?
C23' Ru1 C2 100.4(8) . . ?
N1' Ru1 C2 158.4(9) . . ?
N2 Ru1 C2 111.8(5) . . ?
C3 Ru1 C2 32.2(4) . . ?
C5 Ru1 C2 75.4(5) . . ?
C4 Ru1 C2 63.3(5) . . ?
C6 Ru1 C2 63.9(4) . . ?
C23 Ru1 C1 144.9(5) . . ?
N1 Ru1 C1 137.8(5) . . ?
C23' Ru1 C1 129.2(7) . . ?
N1' Ru1 C1 149.7(8) . . ?
N2 Ru1 C1 89.7(3) . . ?
C3 Ru1 C1 63.7(5) . . ?
C5 Ru1 C1 67.1(4) . . ?
C4 Ru1 C1 79.7(4) . . ?
C6 Ru1 C1 36.7(4) . . ?
C2 Ru1 C1 36.4(4) . . ?
F6 P1 F2 99(3) . . ?
F6 P1 F3 97(2) . . ?
F2 P1 F3 88.3(17) . . ?
F6 P1 F1 87.3(15) . . ?
F2 P1 F1 100(2) . . ?
F3 P1 F1 170(3) . . ?
F6 P1 F4 88(2) . . ?
F2 P1 F4 172(2) . . ?
F3 P1 F4 91(2) . . ?
F1 P1 F4 79.4(18) . . ?
F6 P1 F5 177(2) . . ?
F2 P1 F5 82.9(19) . . ?
F3 P1 F5 83.9(18) . . ?
F1 P1 F5 91.0(15) . . ?
F4 P1 F5 89.4(19) . . ?
F5' P1' F1' 87(3) . . ?
F5' P1' F2' 108(4) . . ?
F1' P1' F2' 74(3) . . ?
F5' P1' F3' 93(3) . . ?
F1' P1' F3' 165(4) . . ?
F2' P1' F3' 92(3) . . ?
F5' P1' F6' 167(4) . . ?
F1' P1' F6' 95(3) . . ?
F2' P1' F6' 85(3) . . ?
F3' P1' F6' 88(3) . . ?
F5' P1' F4' 81(3) . . ?
F1' P1' F4' 109(4) . . ?
F2' P1' F4' 171(4) . . ?
F3' P1' F4' 85(3) . . ?
F6' P1' F4' 86(3) . . ?
C2 C1 C6 111.8(11) . . ?
C2 C1 C7 127.0(13) . . ?
C6 C1 C7 121.2(12) . . ?
C2 C1 Ru1 69.2(6) . . ?
C6 C1 Ru1 68.2(6) . . ?
C7 C1 Ru1 130.5(8) . . ?
C3 C2 C1 126.5(14) . . ?
C3 C2 Ru1 70.7(7) . . ?
C1 C2 Ru1 74.3(6) . . ?
C3 C2 H2 116.8 . . ?
C1 C2 H2 116.8 . . ?
Ru1 C2 H2 131.8 . . ?
C2 C3 C4 126.0(15) . . ?
C2 C3 Ru1 77.0(7) . . ?
C4 C3 Ru1 72.9(5) . . ?
C2 C3 H3 117.0 . . ?
C4 C3 H3 117.0 . . ?
Ru1 C3 H3 124.9 . . ?
C3 C4 C5 113.4(11) . . ?
C3 C4 C8 128.7(13) . . ?
C5 C4 C8 117.9(12) . . ?
C3 C4 Ru1 70.1(6) . . ?
C5 C4 Ru1 70.0(6) . . ?
C8 C4 Ru1 129.2(7) . . ?
C6 C5 C4 120.2(11) . . ?
C6 C5 Ru1 72.5(6) . . ?
C4 C5 Ru1 71.7(6) . . ?
C6 C5 H5 119.9 . . ?
C4 C5 H5 119.9 . . ?
Ru1 C5 H5 128.0 . . ?
C5 C6 C1 121.9(12) . . ?
C5 C6 Ru1 70.0(6) . . ?
C1 C6 Ru1 75.1(7) . . ?
C5 C6 H6 119.1 . . ?
C1 C6 H6 119.1 . . ?
Ru1 C6 H6 128.1 . . ?
C8 C9 H9A 109.5 . . ?
C8 C9 H9B 109.5 . . ?
H9A C9 H9B 109.5 . . ?
C8 C9 H9C 109.5 . . ?
H9A C9 H9C 109.5 . . ?
H9B C9 H9C 109.5 . . ?
C10 C8 C4 109.4(11) . . ?
C10 C8 C9 111.8(12) . . ?
C4 C8 C9 112.4(12) . . ?
C10 C8 H8 107.7 . . ?
C4 C8 H8 107.7 . . ?
C9 C8 H8 107.7 . . ?
C1 C7 H7A 109.5 . . ?
C1 C7 H7B 109.5 . . ?
H7A C7 H7B 109.5 . . ?
C1 C7 H7C 109.5 . . ?
H7A C7 H7C 109.5 . . ?
H7B C7 H7C 109.5 . . ?
C8 C10 H10A 109.5 . . ?
C8 C10 H10B 109.5 . . ?
H10A C10 H10B 109.5 . . ?
C8 C10 H10C 109.5 . . ?
H10A C10 H10C 109.5 . . ?
H10B C10 H10C 109.5 . . ?
C11 C23 C15 120.0 . . ?
C11 C23 Ru1 124.7(8) . . ?
C15 C23 Ru1 114.7(8) . . ?
C23 C11 C12 120.0 . . ?
C23 C11 H11 120.0 . . ?
C12 C11 H11 120.0 . . ?
C11 C12 C13 120.0 . . ?
C11 C12 H12 120.0 . . ?
C13 C12 H12 120.0 . . ?
C14 C13 C12 120.0 . . ?
C14 C13 H13 120.0 . . ?
C12 C13 H13 120.0 . . ?
C15 C14 C13 120.0 . . ?
C15 C14 C16 114.4(12) . . ?
C13 C14 C16 125.6(12) . . ?
C18 C15 C14 124.0(9) . . ?
C18 C15 C23 115.8(9) . . ?
C14 C15 C23 120.0 . . ?
C18 N1 C22 120.0 . . ?
C18 N1 Ru1 112.8(5) . . ?
C22 N1 Ru1 127.1(5) . . ?
C15 C18 C19 121.3(8) . . ?
C15 C18 N1 118.3(8) . . ?
C19 C18 N1 120.0 . . ?
C18 C19 C20 120.0 . . ?
C18 C19 C17 117.8(13) . . ?
C20 C19 C17 121.9(13) . . ?
C19 C20 C21 120.0 . . ?
C19 C20 H20 120.0 . . ?
C21 C20 H20 120.0 . . ?
C22 C21 C20 120.0 . . ?
C22 C21 H21 120.0 . . ?
C20 C21 H21 120.0 . . ?
C21 C22 N1 120.0 . . ?
C21 C22 H22 120.0 . . ?
N1 C22 H22 120.0 . . ?
C17 C16 C14 123.5(17) . . ?
C17 C16 H16 118.2 . . ?
C14 C16 H16 118.2 . . ?
C16 C17 C19 118.5(19) . . ?
C16 C17 H17 120.7 . . ?
C19 C17 H17 120.7 . . ?
C11' C23' C15' 120.0 . . ?
C11' C23' Ru1 126.0(12) . . ?
C15' C23' Ru1 113.2(11) . . ?
C12' C11' C23' 120.0 . . ?
C12' C11' H11' 120.0 . . ?
C23' C11' H11' 120.0 . . ?
C11' C12' C13' 120.0 . . ?
C11' C12' H12' 120.0 . . ?
C13' C12' H12' 120.0 . . ?
C14' C13' C12' 120.0 . . ?
C14' C13' H13' 120.0 . . ?
C12' C13' H13' 120.0 . . ?
C16' C14' C13' 124(2) . . ?
C16' C14' C15' 116(2) . . ?
C13' C14' C15' 120.0 . . ?
C14' C15' C23' 120.0 . . ?
C14' C15' C18' 124.0(15) . . ?
C23' C15' C18' 115.3(16) . . ?
C18' N1' C22' 120.0 . . ?
C18' N1' Ru1 109.6(12) . . ?
C22' N1' Ru1 130.4(13) . . ?
C19' C18' N1' 120.0 . . ?
C19' C18' C15' 119.2(17) . . ?
N1' C18' C15' 120.8(17) . . ?
C18' C19' C20' 120.0 . . ?
C18' C19' C17' 119(2) . . ?
C20' C19' C17' 121(2) . . ?
C21' C20' C19' 120.0 . . ?
C21' C20' H20' 120.0 . . ?
C19' C20' H20' 120.0 . . ?
C22' C21' C20' 120.0 . . ?
C22' C21' H21' 120.0 . . ?
C20' C21' H21' 120.0 . . ?
C21' C22' N1' 120.0 . . ?
C21' C22' H22' 120.0 . . ?
N1' C22' H22' 120.0 . . ?
C14' C16' C17' 126(4) . . ?
C14' C16' H16' 116.8 . . ?
C17' C16' H16' 116.8 . . ?
C16' C17' C19' 114(3) . . ?
C16' C17' H17' 123.1 . . ?
C19' C17' H17' 123.1 . . ?
C28 N2 C24 116.0(9) . . ?
C28 N2 Ru1 123.1(6) . . ?
C24 N2 Ru1 120.3(7) . . ?
N2 C24 C25 123.4(10) . . ?
N2 C24 H24 118.3 . . ?
C25 C24 H24 118.3 . . ?
C24 C25 C26 120.7(9) . . ?
C24 C25 H25 119.7 . . ?
C26 C25 H25 119.7 . . ?
C25 C26 C27 114.6(8) . . ?
C25 C26 C26 121.6(11) . 3_767 ?
C27 C26 C26 123.7(11) . 3_767 ?
C28 C27 C26 120.3(9) . . ?
C28 C27 H27 119.9 . . ?
C26 C27 H27 119.9 . . ?
N2 C28 C27 125.1(9) . . ?
N2 C28 H28 117.5 . . ?
C27 C28 H28 117.5 . . ?
 
_refine_diff_density_max    1.093
_refine_diff_density_min   -0.829
_refine_diff_density_rms    0.114

_shelx_res_file
;
TITL UC1_0ma_a.res in P2(1)/c
    Compound 1.res
    created by SHELXL-2018/3 at 11:12:57 on 12-Jun-2025
CELL  0.71073  15.0334  12.2099  14.9357   90.000   99.617   90.000
ZERR    2.000   0.0018   0.0013   0.0016    0.000    0.004    0.000
LATT  1
SYMM -X, 1/2+Y, 1/2-Z
SFAC  C  H  F  N  P  RU
UNIT 112 104 24 8 4 4
OMIT 1 1 1
OMIT 0 10 7
OMIT 2 5 4
OMIT -4 4 2
OMIT 2 0 0
SIMU P1' > F6'
SIMU P1 > F6
RIGU P1' > F6'
RIGU P1 > F6
TEMP 23.000
SIZE 0.06 0.28 0.30
OMIT 0 50
DELU C23 > C17
SIMU C23 > C17
DELU C23' > C17'
SIMU 0.02 0.04 C23' > C17'
EADP C15 C18 N1 C23
EADP C15' C18' N1' C23'
L.S. 10
ACTA
BOND $H
LIST 4
FMAP 2
PLAN 20
WGHT    0.033500   23.054996
FVAR       0.29447   0.54838   0.63880
RU1   6    0.794572    0.759571    0.724499    11.00000    0.04919    0.03614 =
         0.03402   -0.00009    0.00705    0.00409
REM PF6
PART 1
P1    5    0.794233    0.285890    0.669271    21.00000    0.07681    0.03842 =
         0.08408    0.00710   -0.00909    0.00274
F1    3    0.837501    0.165901    0.677598    21.00000    0.11771    0.03007 =
         0.18943    0.00874   -0.02657    0.00597
F2    3    0.786013    0.306491    0.765952    21.00000    0.27024    0.11532 =
         0.08218    0.00519    0.01498    0.00494
F3    3    0.762678    0.408487    0.647446    21.00000    0.20319    0.06026 =
         0.09815    0.01181   -0.00857    0.04780
F4    3    0.816589    0.270118    0.568819    21.00000    0.15325    0.14191 =
         0.09438   -0.00398    0.01027    0.04300
F5    3    0.894762    0.342081    0.700549    21.00000    0.13023    0.08763 =
         0.21213   -0.00577   -0.05539   -0.03721
F6    3    0.707984    0.233743    0.638734    21.00000    0.07783    0.13924 =
         0.23459   -0.05259   -0.00547   -0.01695
PART 2
P1'   5    0.807180    0.276580    0.672507   -21.00000    0.10626    0.08346 =
         0.12012    0.02121   -0.00062    0.01125
F1'   3    0.879101    0.190519    0.690925   -21.00000    0.14434    0.15047 =
         0.13138    0.06364    0.05033    0.07652
F2'   3    0.847525    0.287355    0.774990   -21.00000    0.13663    0.15411 =
         0.13899   -0.02424   -0.02558    0.02377
F3'   3    0.745916    0.379838    0.676725   -21.00000    0.14502    0.13564 =
         0.25027    0.01977    0.00847    0.05604
F4'   3    0.747745    0.258506    0.567474   -21.00000    0.21486    0.14973 =
         0.12436    0.06490   -0.04092   -0.01682
F5'   3    0.867119    0.334986    0.619357   -21.00000    0.15676    0.11569 =
         0.22542    0.05776    0.04530   -0.00073
F6'   3    0.729384    0.204178    0.708084   -21.00000    0.11884    0.17671 =
         0.14518    0.04578    0.00959   -0.01771
PART 0
REM CYMENE
C1    1    0.894009    0.700018    0.634646    11.00000    0.09566    0.06828 =
         0.03571    0.00704    0.02821    0.02657
C2    1    0.804194    0.682992    0.591483    11.00000    0.04444    0.14381 =
         0.03215   -0.04027    0.01098   -0.01272
AFIX  43
H2    2    0.789689    0.613195    0.568688    11.00000   -1.20000
AFIX   0
C3    1    0.743856    0.750505    0.581119    11.00000    0.12668    0.06151 =
         0.01874   -0.01630   -0.00071   -0.00631
AFIX  43
H3    2    0.686597    0.726029    0.555749    11.00000   -1.20000
AFIX   0
C4    1    0.752528    0.860056    0.603532    11.00000    0.09243    0.07254 =
         0.02460    0.01863    0.02048    0.03081
C5    1    0.841473    0.889853    0.645676    11.00000    0.09470    0.05060 =
         0.04720    0.01590    0.03842    0.00795
AFIX  43
H5    2    0.854180    0.962106    0.662956    11.00000   -1.20000
AFIX   0
C6    1    0.909827    0.810547    0.661140    11.00000    0.06051    0.06382 =
         0.05868    0.02010    0.01990    0.00356
AFIX  43
H6    2    0.967167    0.831185    0.689610    11.00000   -1.20000
AFIX   0
C9    1    0.585322    0.906579    0.588206    11.00000    0.11077    0.12527 =
         0.06609    0.02402    0.01343    0.05979
AFIX 137
H9A   2    0.544792    0.966883    0.590514    11.00000   -1.50000
H9B   2    0.585571    0.860821    0.640516    11.00000   -1.50000
H9C   2    0.565845    0.864619    0.534126    11.00000   -1.50000
AFIX   0
C8    1    0.680964    0.950454    0.587342    11.00000    0.12113    0.09624 =
         0.03957    0.01509    0.01232    0.05595
AFIX  13
H8    2    0.694700    1.003573    0.636915    11.00000   -1.20000
AFIX   0
C7    1    0.967629    0.615955    0.652351    11.00000    0.08499    0.08750 =
         0.07578    0.00352    0.01939    0.03291
AFIX 137
H7A   2    0.988679    0.599201    0.596668    11.00000   -1.50000
H7B   2    0.944666    0.550627    0.676057    11.00000   -1.50000
H7C   2    1.016654    0.644244    0.695660    11.00000   -1.50000
AFIX   0
C10   1    0.687685    1.009365    0.499566    11.00000    0.17124    0.10483 =
         0.05828    0.03707    0.01518    0.04712
AFIX 137
H10A  2    0.631542    1.045382    0.477475    11.00000   -1.50000
H10B  2    0.700591    0.957371    0.455253    11.00000   -1.50000
H10C  2    0.735187    1.062708    0.510292    11.00000   -1.50000
AFIX  66
REM PHENYLQUINOLINE
PART 1
REM N RING
C23   1    0.771841    0.875796    0.820810    31.00000    0.05143    0.03507 =
         0.04063    0.01216    0.01464    0.00106
C11   1    0.827516    0.964899    0.847562    31.00000    0.06436    0.03704 =
         0.06321    0.00236    0.01839   -0.00148
AFIX  43
H11   2    0.883216    0.970530    0.828635    31.00000   -1.20000
AFIX  65
C12   1    0.799943    1.045585    0.902604    31.00000    0.08553    0.05141 =
         0.07509   -0.01584    0.01463   -0.00749
AFIX  43
H12   2    0.837194    1.105201    0.920503    31.00000   -1.20000
AFIX  65
C13   1    0.716693    1.037169    0.930893    31.00000    0.08570    0.04652 =
         0.05953   -0.01352    0.01489    0.01215
AFIX  43
H13   2    0.698245    1.091154    0.967720    31.00000   -1.20000
AFIX  65
C14   1    0.661017    0.948067    0.904142    31.00000    0.07942    0.03652 =
         0.05029    0.00193    0.01736    0.01096
C15   1    0.688589    0.867379    0.849100    31.00000    0.05143    0.03507 =
         0.04063    0.01216    0.01464    0.00106
AFIX  66
REM C RING
N1    4    0.672876    0.706732    0.761508    31.00000    0.05143    0.03507 =
         0.04063    0.01216    0.01464    0.00106
C18   1    0.636842    0.782446    0.815041    31.00000    0.05143    0.03507 =
         0.04063    0.01216    0.01464    0.00106
C19   1    0.553665    0.762757    0.840909    31.00000    0.04377    0.06346 =
         0.07011   -0.00220    0.03027    0.00235
C20   1    0.506521    0.667354    0.813244    31.00000    0.05252    0.08288 =
         0.09666   -0.00316    0.01841   -0.01952
AFIX  43
H20   2    0.450870    0.654181    0.830552    31.00000   -1.20000
AFIX  65
C21   1    0.542554    0.591639    0.759711    31.00000    0.06946    0.08540 =
         0.05639   -0.02252    0.00437   -0.03850
AFIX  43
H21   2    0.511011    0.527808    0.741202    31.00000   -1.20000
AFIX  65
C22   1    0.625731    0.611327    0.733842    31.00000    0.06740    0.04397 =
         0.04359   -0.01435   -0.00110   -0.00523
AFIX  43
H22   2    0.649840    0.560669    0.698025    31.00000   -1.20000
AFIX   0
REM BRIDGE
C16   1    0.574911    0.928889    0.929340    31.00000    0.09348    0.07239 =
         0.06628   -0.01978    0.04161    0.01069
AFIX  43
H16   2    0.552713    0.980505    0.965750    31.00000   -1.20000
AFIX   0
C17   1    0.523126    0.838467    0.902772    31.00000    0.07080    0.08005 =
         0.09100   -0.01249    0.04027    0.00618
AFIX  43
H17   2    0.469395    0.826437    0.924351    31.00000   -1.20000
AFIX  66
PART 2
REM N RING
C23'  1    0.677370    0.682516    0.753973   -31.00000    0.04884    0.02888 =
         0.05029   -0.00948   -0.01207    0.01179
C11'  1    0.635756    0.590920    0.710250   -31.00000    0.06759    0.05688 =
         0.07122   -0.02492   -0.00756   -0.01265
AFIX  43
H11'  2    0.664902    0.550591    0.670952   -31.00000   -1.20000
AFIX  65
C12'  1    0.550580    0.559601    0.725263   -31.00000    0.07775    0.07868 =
         0.07445   -0.01361    0.00021   -0.02944
AFIX  43
H12'  2    0.522738    0.498317    0.696010   -31.00000   -1.20000
AFIX  65
C13'  1    0.507018    0.619877    0.784000   -31.00000    0.07252    0.06074 =
         0.08386    0.00063    0.00879   -0.02558
AFIX  43
H13'  2    0.450030    0.598922    0.794045   -31.00000   -1.20000
AFIX  65
C14'  1    0.548631    0.711473    0.827723   -31.00000    0.06738    0.03617 =
         0.07084    0.01504    0.00834   -0.00422
C15'  1    0.633806    0.742794    0.812710   -31.00000    0.04884    0.02888 =
         0.05029   -0.00948   -0.01207    0.01179
AFIX  66
REM C RING
N1'   4    0.757803    0.876122    0.817888   -31.00000    0.04884    0.02888 =
         0.05029   -0.00948   -0.01207    0.01179
C18'  1    0.676561    0.845382    0.843333   -31.00000    0.04884    0.02888 =
         0.05029   -0.00948   -0.01207    0.01179
C19'  1    0.637359    0.911285    0.901896   -31.00000    0.06356    0.04306 =
         0.04815   -0.00373    0.00445    0.00707
C20'  1    0.679400    1.007929    0.935013   -31.00000    0.05915    0.04978 =
         0.04669   -0.01663    0.00070    0.01365
AFIX  43
H20'  2    0.653171    1.052023    0.974195   -31.00000   -1.20000
AFIX  65
C21'  1    0.760642    1.038671    0.909569   -31.00000    0.06128    0.04232 =
         0.03867   -0.01772   -0.00105    0.00043
AFIX  43
H21'  2    0.788770    1.103332    0.931727   -31.00000   -1.20000
AFIX  65
C22'  1    0.799845    0.972769    0.851007   -31.00000    0.05146    0.03843 =
         0.04032   -0.01095   -0.00499    0.00519
AFIX  43
H22'  2    0.854201    0.993337    0.833983   -31.00000   -1.20000
AFIX   0
REM MID
C16'  1    0.511480    0.773181    0.884656   -31.00000    0.07072    0.06310 =
         0.07905    0.00822    0.01550   -0.00192
AFIX  43
H16'  2    0.456182    0.750028    0.897881   -31.00000   -1.20000
AFIX   0
C17'  1    0.549605    0.875984    0.929542   -31.00000    0.07390    0.06166 =
         0.06550    0.00306    0.01786    0.00400
AFIX  43
H17'  2    0.521832    0.914804    0.970811   -31.00000   -1.20000
AFIX   0
PART 0
REM 4,4'-BPY
N2    4    0.865507    0.667169    0.835068    11.00000    0.05442    0.03414 =
         0.03575    0.00151    0.00198    0.00139
C24   1    0.849743    0.561251    0.841962    11.00000    0.07753    0.05000 =
         0.06363    0.00448   -0.01938   -0.00597
AFIX  43
H24   2    0.802178    0.530466    0.802093    11.00000   -1.20000
AFIX   0
C25   1    0.900355    0.493826    0.905432    11.00000    0.07089    0.02955 =
         0.07322    0.01103   -0.01657   -0.00403
AFIX  43
H25   2    0.885861    0.419923    0.907484    11.00000   -1.20000
AFIX   0
C26   1    0.972385    0.535261    0.965943    11.00000    0.04798    0.04514 =
         0.02823    0.00020    0.00970    0.00503
C27   1    0.987936    0.647093    0.956471    11.00000    0.06380    0.04586 =
         0.05188    0.00586   -0.00718   -0.01219
AFIX  43
H27   2    1.035334    0.681019    0.994366    11.00000   -1.20000
AFIX   0
C28   1    0.934150    0.706457    0.892180    11.00000    0.06889    0.04219 =
         0.05482    0.00957   -0.00364   -0.00952
AFIX  43
H28   2    0.946831    0.780679    0.888216    11.00000   -1.20000
AFIX   0
HKLF 4


REM  UC1_0ma_a.res in P2(1)/c
REM wR2 = 0.1935, GooF = S = 1.189, Restrained GooF = 1.148 for all data
REM R1 = 0.0908 for 3439 Fo > 4sig(Fo) and 0.1260 for all 4733 data
REM 453 parameters refined using 472 restraints

END

WGHT      0.0336     23.0551

REM Highest difference peak  1.093,  deepest hole -0.829,  1-sigma level  0.114
Q1    1   0.7982  0.6822  0.7263  11.00000  0.05    1.09
Q2    1   0.8583  0.7623  0.7444  11.00000  0.05    0.95
Q3    1   0.7974  0.7429  0.5773  11.00000  0.05    0.78
Q4    1   0.7333  0.7724  0.7042  11.00000  0.05    0.71
Q5    1   0.9064  0.2484  0.7163  11.00000  0.05    0.65
Q6    1   0.6187  0.7398  0.7859  11.00000  0.05    0.63
Q7    1   0.6106  0.7235  0.8477  11.00000  0.05    0.58
Q8    1   0.8034  0.7280  0.9020  11.00000  0.05    0.56
Q9    1   0.7263  0.7081  0.5842  11.00000  0.05    0.56
Q10   1   0.7612  0.6575  0.5908  11.00000  0.05    0.54
Q11   1   0.9468  0.7529  0.6113  11.00000  0.05    0.50
Q12   1   0.7282  0.7756  0.5715  11.00000  0.05    0.48
Q13   1   0.5464  0.7457  0.6945  11.00000  0.05    0.47
Q14   1   0.8135  0.6629  0.6135  11.00000  0.05    0.47
Q15   1   0.6172  1.2231  0.8788  11.00000  0.05    0.47
Q16   1   0.5077  0.8311  0.6609  11.00000  0.05    0.45
Q17   1   0.8453  0.6801  0.5732  11.00000  0.05    0.45
Q18   1   0.7781  0.8275  0.7552  11.00000  0.05    0.40
Q19   1   0.7461  0.7577  0.6162  11.00000  0.05    0.40
Q20   1   0.5423  0.7306  0.8502  11.00000  0.05    0.39
;
_shelx_res_checksum   90742

_shelx_hkl_file
;
   0   0  -3   -2.20    4.20
   0   0   3   -4.20    3.20
   0   0  -3    0.00    3.20
   0   0  -4  439.36   20.30
   0   0   4  454.85   20.50
   0   0  -4  516.65   22.60
   0   0   5    2.40    5.80
   0   0  -5    1.60    5.60
   0   0  -5   -3.20    8.00
   0   0  -6  368.06   19.70
   0   0   6  356.36   17.00
   0   0  -6  327.07   16.70
   0   0   7    5.30    7.80
   0   0  -7   10.50    8.90
   0   0  -7   -0.80    6.00
   0   0   8   -5.00    8.40
   0   0  -8    4.00    7.50
   0   0  -8    9.90   10.50
   0   0  -9   -1.30    7.70
   0   0   9   10.70    8.30
   0   0  -9   -3.40   11.00
   0   0 -10   18.70   12.70
   0   0  10   20.30   10.20
   0   0 -10   23.10    9.50
   0   0 -11   -4.80    8.90
   0   0 -11    7.30   12.80
   0   0  11   -2.20    9.40
   0   0 -12  122.09   13.10
   0   0 -12   94.39   16.90
   0   0  12  103.59   13.40
   0   0  13    0.30   10.40
   0   0 -13   15.70    9.90
   0   0 -13   -5.30   13.10
   0   0 -14   39.10   11.40
   0   0 -14   30.80   15.00
   0   0  14   47.30   12.20
   0   0  15  -24.70   11.30
   0   0 -15    4.60   11.00
   0   0 -15    7.50   13.90
   0   0 -16  187.08   16.50
   0   0 -16  168.98   23.20
   0   0 -17    9.00   14.60
   0   0 -17    3.90   11.10
   0   1   2  639.14   24.10
   0   1  -2  541.65   24.20
   0  -1  -2  535.05   23.90
   0  -1   2  609.14   24.30
   0  -1  -2  575.94   24.00
   0   1  -3  445.46   18.90
   0   1  -3  383.66   17.90
   0   1   3  416.16   18.00
   0  -1   3  391.06   18.00
   0  -1   3  440.66   19.10
   0  -1  -3  401.86   17.90
   0   1   4   83.69    8.30
   0   1  -4  105.49   10.30
   0  -1   4   91.39   10.30
   0  -1   4   85.99    7.30
   0  -1  -4   70.09    8.00
   0   1  -5   89.29    7.90
   0   1   5  102.19    9.50
   0   1  -5  107.29   12.00
   0  -1   5  116.19   11.40
   0  -1  -5  111.99   11.90
   0  -1  -5  104.19    9.20
   0   1  -6  245.28   15.30
   0   1  -6  190.78   11.50
   0  -1   6  249.78   15.20
   0  -1  -6  227.68   15.40
   0  -1   6  195.08   12.00
   0  -1  -6  200.98   12.60
   0   1   7   -0.70    6.90
   0   1  -7   -0.40    5.90
   0   1  -7    0.30    8.30
   0  -1  -7    5.00    6.80
   0  -1   7    0.70    9.10
   0  -1   7    5.20    6.20
   0  -1  -7    6.30    8.50
   0   1   8 2020.90   79.49
   0   1  -8 1834.12   81.59
   0   1  -8 1831.12   78.29
   0  -1   8 1989.70   79.09
   0  -1  -8 1931.71   81.79
   0  -1  -8 1962.70   79.09
   0   1  -9   32.60    8.10
   0   1  -9   35.50   12.30
   0   1   9   49.00   10.40
   0  -1  -9   42.80    9.20
   0  -1  -9   42.80   12.00
   0  -1   9   35.50    8.90
   0   1 -10  872.01   44.60
   0   1 -10  904.41   39.80
   0   1  10  996.80   41.60
   0  -1 -10  866.21   44.30
   0  -1  10  940.81   40.40
   0  -1 -10  943.81   40.70
   0   1 -11    7.80    8.60
   0   1  11   -7.10   10.20
   0   1 -11   -5.30   12.40
   0  -1 -11   10.30   13.30
   0  -1 -11   -6.00    9.40
   0  -1  11    1.60    9.20
   0   1 -12  386.96   20.70
   0   1  12  413.06   22.30
   0   1 -12  363.06   27.00
   0  -1  12  380.76   21.60
   0  -1 -12  345.97   27.10
   0  -1 -12  393.16   21.70
   0   1 -13   10.50    9.10
   0   1 -13    7.00   14.30
   0   1  13   -8.00   10.40
   0  -1 -13   -3.10   13.10
   0  -1 -13   -6.40   10.00
   0  -1  13  -15.60   10.80
   0   1 -14  123.69   19.20
   0   1  14  122.69   15.60
   0   1 -14  141.79   14.10
   0  -1 -14  128.79   20.20
   0  -1 -14  126.39   14.70
   0   1 -15    1.30   10.20
   0   1 -15   16.30   14.50
   0   1  15    5.80   13.00
   0  -1 -15   13.50   14.20
   0  -1 -15    3.00   10.80
   0   1 -16   16.60   13.30
   0   1  16   20.40   13.30
   0   1 -16   31.80   17.30
   0  -1 -16   14.50   12.30
   0  -1 -16   12.10   15.20
   0   1 -17   13.10   16.20
   0   1 -17    4.80   10.10
   0  -1 -17    5.20   14.90
   0  -1 -17    8.00   10.90
   0   2   0 9236.18  360.16
   0  -2   0 8910.91  360.06
   0   2  -1   78.49    6.80
   0   2   1   67.09    6.80
   0  -2   1   73.59    6.80
   0  -2  -1   63.79    6.80
   0   2  -2 7202.48  258.87
   0   2  -2 6080.89  259.27
   0   2   2 6482.65  259.07
   0   2   2 6208.18  258.27
   0  -2   2 7046.00  258.77
   0  -2  -2 6189.88  258.27
   0  -2  -2 6415.66  259.07
   0  -2   2 6092.89  259.17
   0  -2  -2 6940.21  258.97
   0   2  -3  244.78   14.90
   0   2  -3  329.47   14.90
   0   2   3  281.17   15.10
   0   2   3  277.97   14.00
   0  -2  -3  272.27   13.90
   0  -2   3  327.27   14.90
   0  -2   3  241.78   14.60
   0  -2  -3  260.77   15.00
   0   2  -4  369.06   20.50
   0   2   4  412.56   20.80
   0   2  -4  474.05   21.20
   0   2   4  452.45   20.80
   0  -2   4  407.06   20.10
   0  -2  -4  387.56   20.50
   0  -2  -4  429.26   20.00
   0  -2   4  473.45   21.00
   0   2  -5  186.68   13.40
   0  -2  -5  168.78   11.50
   0  -2   5  155.88   11.00
   0   2  -6  130.79   10.70
   0   2  -6  163.98   13.00
   0   2   6  129.49   11.20
   0  -2   6  157.88   13.10
   0  -2   6  154.18   10.70
   0  -2  -6  136.79   11.10
   0   2   7   24.20    8.10
   0   2  -7   17.30    9.40
   0  -2  -7   17.00    7.60
   0  -2   7   27.20    9.30
   0  -2  -7   19.50    9.70
   0   2   8  -18.10    8.50
   0   2  -8   -8.80    9.90
   0  -2   8   -1.00   10.10
   0  -2  -8   -9.90    8.30
   0  -2  -8   -3.40   10.10
   0   2   9   50.79   10.50
   0   2  -9   42.20   12.80
   0  -2  -9   23.80   12.00
   0  -2   9   52.49   13.00
   0  -2  -9   36.80    9.80
   0   2 -10   14.90    7.90
   0   2 -10   11.90   12.80
   0   2  10   -6.00   10.30
   0  -2 -10   14.80   12.60
   0  -2 -10   -1.10    9.80
   0   2  11   -1.40   10.50
   0   2 -11    2.00   13.30
   0   2 -11    4.20    7.90
   0  -2 -11  -16.50    9.60
   0  -2 -11   13.60   12.80
   0   2 -12   22.70   14.30
   0   2  12    2.50   11.90
   0  -2 -12   37.50   14.70
   0  -2 -12   43.70   11.10
   0   2  13    0.30   11.20
   0  -2 -13    6.60   11.10
   0  -2 -13   -9.10   13.40
   0   2  14   35.60   13.10
   0   2 -14   43.90   15.40
   0   2 -14   50.49   10.60
   0  -2 -14   38.70   15.10
   0  -2 -14   65.49   12.90
   0   2 -15   14.70   14.80
   0   2  15    0.10   12.20
   0  -2 -15    5.40   11.40
   0  -2 -15    7.60   14.40
   0   2 -16   66.29   11.60
   0   2  16   36.50   13.30
   0   2 -16   36.90   17.80
   0  -2 -16   44.50   12.80
   0  -2 -16   60.99   16.80
   0   2  17  -25.70   12.30
   0   2 -17    4.30   16.10
   0  -2 -17   16.30   16.10
   0  -2 -17    4.70   12.60
   0   3   0   -1.40    3.60
   0   3   0  -12.60    7.00
   0   3   0   12.70    5.30
   0  -3   0   -7.10    6.90
   0  -3   0   -1.50    3.80
   0  -3   0    7.70    5.80
   0   3  -1   81.29   10.10
   0   3   1   65.69    6.60
   0   3   1   90.69   10.70
   0   3   1   76.49    8.50
   0   3  -1   94.89    8.90
   0  -3   1   80.69   10.40
   0  -3  -1   83.19    9.20
   0  -3   1   94.09    8.80
   0  -3  -1   70.09    6.80
   0  -3  -1   93.59   10.60
   0   3   2   19.70    8.90
   0   3   2   36.10    7.10
   0   3  -2   26.20    8.90
   0   3   2   25.50    6.10
   0  -3   2   27.40    8.50
   0  -3  -2   17.90    9.00
   0  -3  -2   19.50    6.10
   0  -3  -2   46.10    8.20
   0   3   3   79.39    9.60
   0   3  -3   58.99   10.50
   0   3  -3   69.59   10.00
   0   3   3   81.69   11.40
   0  -3  -3   86.99    9.90
   0  -3  -3   77.39    8.30
   0  -3  -3   63.09   11.20
   0  -3   3   73.09    9.50
   0  -3   3   74.79   10.10
   0   3   4  376.56   19.60
   0   3  -4  325.37   19.80
   0   3   4  342.77   20.20
   0  -3   4  350.36   18.90
   0  -3  -4  379.96   18.00
   0  -3  -4  422.26   19.70
   0  -3  -4  309.97   19.30
   0   3   5  110.49    9.80
   0   3  -5  107.69   14.00
   0   3   5  107.59   11.80
   0   3  -5  112.79   11.30
   0  -3  -5   70.99   11.40
   0  -3   5   91.59   12.00
   0  -3  -5  106.59   11.80
   0  -3  -5  102.89    9.90
   0   3   6  877.51   37.30
   0   3   6  858.31   36.70
   0   3  -6  805.32   38.00
   0   3  -6  812.22   39.30
   0  -3  -6  843.62   37.20
   0  -3   6  840.52   39.20
   0  -3  -6  807.62   36.50
   0  -3   6  871.81   38.00
   0   3  -7  109.09   12.50
   0   3   7   98.79   10.50
   0   3  -7   91.99   11.30
   0  -3   7   70.29   10.20
   0  -3  -7   86.39   10.80
   0  -3   7   90.19   12.90
   0   3   8  311.27   17.90
   0   3  -8  274.17   20.00
   0   3  -8  281.37   18.00
   0  -3   8  296.47   17.30
   0  -3   8  304.47   19.90
   0  -3  -8  305.67   17.60
   0   3   9   -1.00    9.70
   0   3  -9    2.70   11.40
   0  -3  -9   24.00   11.90
   0  -3   9   -2.60   11.50
   0  -3  -9    8.70    9.60
   0   3  10  619.34   28.70
   0   3 -10  487.75   31.00
   0  -3 -10  600.14   28.00
   0  -3  10  530.55   30.90
   0  -3 -10  533.05   31.50
   0   3 -11   57.89   15.20
   0   3  11   62.69   13.10
   0  -3 -11   56.19   14.70
   0  -3  11   65.79   15.50
   0  -3 -11   76.19   12.40
   0   3 -12  275.87   24.90
   0   3  12  316.47   21.40
   0  -3 -12  341.77   20.60
   0  -3 -12  295.27   33.20
   0   3 -13  -13.00   13.30
   0   3  13    7.70   12.00
   0  -3 -13    4.70   15.30
   0  -3 -13    3.90   13.50
   0   3  14  104.49   15.10
   0   3 -14   87.19   17.90
   0  -3 -14   94.19   14.60
   0  -3 -14   95.59   18.00
   0   3  15   -5.80   12.00
   0   3 -15    8.20   14.30
   0  -3 -15   -0.70   11.50
   0  -3 -15    1.70   13.90
   0   3 -16   17.40   15.30
   0   3  16   44.10   14.40
   0  -3 -16    6.40   12.40
   0  -3 -16   23.10   15.50
   0  -3 -17   10.60   13.00
   0   4   0 2105.69   82.89
   0   4   0 1957.60   80.69
   0   4   0 1873.71   79.29
   0  -4   0 1929.31   80.59
   0  -4   0 2030.50   82.49
   0   4   1   56.49   12.40
   0   4  -1   49.70   12.20
   0   4   1   84.39    9.60
   0   4   1   56.59    7.20
   0  -4   1   74.89   11.80
   0  -4  -1   53.79   11.60
   0  -4  -1   82.19   11.00
   0  -4  -1   63.89    7.30
   0   4   2  333.37   18.00
   0   4  -2  360.46   18.50
   0   4  -2  295.97   20.10
   0   4   2  342.97   20.60
   0   4   2  293.97   18.90
   0  -4   2  357.46   17.50
   0  -4  -2  333.77   20.20
   0  -4   2  315.17   19.30
   0  -4  -2  354.86   18.40
   0  -4  -2  324.07   17.20
   0   4  -3  309.37   20.30
   0   4   3  348.17   20.60
   0   4  -3  358.06   19.90
   0   4   3  313.47   18.40
   0   4   3  356.26   18.50
   0  -4  -3  312.27   16.80
   0  -4  -3  351.46   20.60
   0  -4   3  311.77   19.20
   0  -4   3  350.36   19.50
   0  -4  -3  341.37   18.60
   0   4   4  836.22   35.60
   0   4  -4  829.22   36.50
   0   4  -4  705.73   39.50
   0   4   4  853.61   37.90
   0  -4   4  830.92   37.50
   0  -4  -4  799.72   35.40
   0  -4  -4  823.62   38.20
   0  -4   4  860.61   36.20
   0  -4  -4  854.91   38.30
   0   4   5  118.49   11.20
   0   4   5  135.69   14.70
   0   4  -5  136.49   12.50
   0   4  -5  132.29   17.80
   0  -4  -5  135.29   11.50
   0  -4  -5  130.19   13.60
   0  -4  -5   90.19   14.10
   0  -4   5  126.09   12.20
   0  -4   5  113.99   12.60
   0   4  -6  522.85   27.00
   0   4   6  559.24   27.80
   0   4   6  526.75   25.80
   0   4  -6  534.85   27.50
   0  -4   6  526.55   26.80
   0  -4  -6  549.25   27.90
   0  -4   6  557.34   27.20
   0  -4  -6  568.74   28.00
   0  -4  -6  536.65   25.70
   0   4   7   22.50   11.80
   0   4  -7   -3.40    9.50
   0   4  -7   15.90    9.40
   0   4   7   10.50    8.90
   0  -4   7    8.60    9.20
   0  -4  -7   29.70    8.70
   0  -4   7   16.20    9.40
   0  -4  -7   18.80   10.70
   0  -4  -7    7.40   11.40
   0   4  -8    4.60   10.30
   0   4   8   -8.60    9.50
   0   4  -8   11.20   10.60
   0   4   8   29.90   13.20
   0  -4  -8   -1.10   11.60
   0  -4   8   22.70   11.00
   0  -4  -8    2.10    9.10
   0  -4   8   15.20    9.70
   0   4   9   20.50   10.80
   0   4  -9   -5.70   10.80
   0   4  -9   -4.10   11.50
   0  -4   9   17.90   10.10
   0  -4   9   10.40   11.40
   0  -4  -9   14.80   10.00
   0   4 -10   22.70   13.00
   0   4  10   22.60   11.10
   0  -4 -10   27.10   13.70
   0  -4  10   16.80   10.20
   0  -4  10   10.00   12.60
   0  -4 -10   18.00   10.60
   0   4 -11   -6.70   13.20
   0   4  11   10.70   11.80
   0   4 -11  -20.10   12.10
   0  -4  11    6.90   13.20
   0  -4 -11  -13.60   13.10
   0  -4 -11   15.50   11.40
   0   4 -12    4.40   14.50
   0   4  12   10.10   12.50
   0   4 -12   -1.90   13.20
   0  -4 -12    6.90   20.40
   0  -4 -12   28.10   14.50
   0  -4  12    9.00   14.30
   0   4 -13    7.40   14.50
   0   4  13    3.50   14.10
   0  -4 -13   -5.30   11.00
   0  -4 -13    5.50   13.60
   0   4 -14   90.49   18.20
   0   4  14  107.39   16.00
   0   4  15  -13.40   12.50
   0   4 -15  -13.40   14.10
   0  -4 -15    8.20   14.30
   0  -4 -15  -15.30   11.20
   0  -4 -15    4.70   15.10
   0   4 -16   55.89   17.00
   0   4  16   52.29   14.70
   0  -4 -16   36.40   16.90
   0  -4 -16   50.89   14.30
   0  -4 -16   69.99   17.70
   0   5   0   38.00    8.80
   0   5   0   17.60   11.20
   0  -5   0   44.90    9.30
   0  -5   0   25.20    5.70
   0  -5   0   27.70   11.20
   0   5  -1   37.70   12.20
   0   5   1   29.80   12.20
   0   5  -1   63.39    9.80
   0   5   1   32.40   10.40
   0  -5   1   43.30   10.60
   0  -5  -1   69.09   12.60
   0  -5  -1   36.20   10.60
   0  -5   1   59.99    9.80
   0  -5  -1   32.30    7.50
   0   5  -2   76.69   14.10
   0   5   2   93.89   14.20
   0   5   2   94.89   10.70
   0   5   2  131.39   12.00
   0  -5   2  128.39   13.10
   0  -5   2   99.99   13.70
   0  -5  -2  102.19    9.20
   0  -5  -2  134.39   12.00
   0  -5  -2   91.39   13.70
   0   5   3   80.29   10.90
   0   5  -3   98.99   12.10
   0   5  -3   98.89   14.10
   0   5   3   84.99    9.60
   0   5   3   73.39   13.60
   0  -5  -3  116.09   16.00
   0  -5  -3   92.49    9.60
   0  -5   3   92.39   11.00
   0  -5  -3  117.59   14.30
   0  -5   3   75.59   13.00
   0   5   4  290.57   19.60
   0   5  -4  277.57   17.20
   0   5  -4  232.08   19.40
   0   5   4  282.37   15.90
   0  -5  -4  258.97   19.00
   0  -5  -4  265.77   15.40
   0  -5  -4  300.97   18.50
   0  -5   4  250.47   18.00
   0  -5   4  289.77   17.20
   0   5  -5  330.57   20.00
   0   5  -5  317.27   21.90
   0   5   5  363.96   21.40
   0   5   5  342.77   18.50
   0  -5  -5  350.06   21.10
   0  -5   5  312.77   20.20
   0  -5   5  317.97   19.10
   0  -5  -5  324.57   20.90
   0  -5  -5  324.57   17.90
   0   5   6  729.93   35.00
   0   5   6  752.62   32.50
   0   5  -6  674.53   35.20
   0   5  -6  646.04   33.70
   0  -5   6  686.33   34.10
   0  -5  -6  704.13   34.80
   0  -5  -6  714.93   32.20
   0  -5   6  698.23   33.50
   0  -5  -6  731.83   34.90
   0   5  -7   74.39   12.20
   0   5   7   81.99   15.00
   0   5   7   76.29   11.10
   0   5  -7   43.00   13.80
   0  -5  -7   44.60   13.10
   0  -5   7   58.09   11.90
   0  -5  -7   63.09   14.00
   0  -5  -7   57.79   10.70
   0  -5   7   57.49   11.80
   0   5  -8  594.34   34.00
   0   5   8  681.83   34.20
   0   5   8  714.33   32.50
   0   5  -8  667.53   34.70
   0  -5  -8  696.03   32.20
   0  -5   8  631.14   33.00
   0  -5  -8  651.43   35.30
   0  -5   8  658.53   33.90
   0  -5  -8  729.33   34.00
   0   5  -9   88.59   16.30
   0   5  -9  113.19   15.70
   0   5   9  131.99   18.30
   0   5   9  127.79   14.50
   0  -5  -9  123.89   14.00
   0  -5  -9  127.09   16.10
   0  -5  -9  104.39   16.30
   0  -5   9  104.59   16.60
   0  -5   9   98.59   14.10
   0   5 -10  153.38   19.00
   0   5 -10  170.18   19.70
   0   5  10  199.48   17.20
   0  -5  10  191.08   19.10
   0  -5  10  177.58   16.50
   0  -5 -10  186.08   20.80
   0  -5 -10  192.08   16.40
   0   5 -11   27.80   14.90
   0   5  11   28.00   12.80
   0   5 -11   36.10   13.70
   0  -5 -11   25.40   14.60
   0  -5  11   27.10   13.30
   0  -5 -11   26.80   13.90
   0  -5 -11   38.90   14.90
   0  -5  11   34.90   12.00
   0   5 -12  191.28   20.10
   0  -5 -12  201.58   17.70
   0  -5  12  192.38   20.90
   0  -5 -12  181.58   21.50
   0   5 -13    5.60   14.90
   0   5  13   11.80   13.20
   0   5 -13   -7.40   13.20
   0  -5 -13   17.40   12.10
   0  -5  13   -2.10   15.00
   0  -5 -13    8.60   15.00
   0  -5 -13   16.20   14.50
   0   5  14   98.69   16.20
   0   5 -14   73.09   16.90
   0  -5 -14   88.09   18.50
   0  -5 -14   74.29   17.30
   0  -5 -14   70.09   14.70
   0   5 -15   19.40   15.70
   0   5  15   14.20   13.20
   0  -5 -15   17.80   15.70
   0  -5 -15   46.30   16.90
   0   5  16   10.30   14.20
   0   5 -16   41.20   16.60
   0  -5 -16    3.00   15.90
   0  -5 -16   29.20   14.60
   0  -5 -16   21.60   16.00
   0   6   0  634.84   33.00
   0   6   0  610.24   28.80
   0  -6   0  586.64   27.70
   0  -6   0  628.34   31.50
   0  -6   0  558.04   28.90
   0   6   1   75.19   10.50
   0   6  -1   56.69   14.30
   0   6   1   81.59   14.60
   0   6  -1   86.59   12.30
   0   6   1   56.39    8.60
   0  -6  -1   79.29    8.40
   0  -6   1   76.29   12.20
   0  -6  -1   93.89   16.70
   0  -6   1   73.99   13.30
   0  -6  -1   75.19   13.60
   0   6   2  613.64   28.90
   0   6  -2  654.73   30.80
   0   6  -2  655.13   34.00
   0   6   2  675.83   33.80
   0   6   2  651.03   30.70
   0  -6  -2  599.94   28.60
   0  -6  -2  667.83   33.30
   0  -6  -2  652.63   31.00
   0  -6   2  643.54   33.10
   0  -6   2  688.13   34.80
   0   6   3  227.58   16.10
   0   6  -3  222.98   20.40
   0   6  -3  235.18   16.90
   0   6   3  240.68   19.30
   0   6   3  211.38   14.10
   0  -6   3  237.18   15.70
   0  -6  -3  231.08   14.00
   0  -6  -3  212.98   18.50
   0  -6   3  221.88   18.50
   0  -6  -3  230.88   17.20
   0   6  -4  291.57   22.40
   0   6   4  307.37   17.40
   0   6   4  320.27   22.60
   0   6  -4  288.27   19.30
   0  -6  -4  326.97   21.50
   0  -6  -4  305.97   20.40
   0  -6   4  313.17   18.50
   0  -6   4  302.77   20.60
   0  -6  -4  295.77   17.00
   0   6  -5   57.29   11.80
   0   6   5   35.10    9.60
   0   6  -5   14.70   13.30
   0   6   5   42.80   14.20
   0  -6   5   52.39   10.20
   0  -6  -5   53.89   13.10
   0  -6  -5   44.40   13.60
   0  -6  -5   51.19    9.70
   0  -6   5   40.40   12.40
   0   6  -6  279.57   23.80
   0   6  -6  318.17   21.30
   0   6   6  346.37   19.00
   0   6   6  326.67   23.10
   0  -6  -6  320.47   18.80
   0  -6  -6  322.17   22.30
   0  -6   6  290.87   21.70
   0  -6   6  327.47   20.20
   0  -6  -6  306.97   22.30
   0   6  -7    9.50   14.30
   0   6  -7   33.30   11.90
   0   6   7   27.80   15.70
   0   6   7   36.00   10.90
   0  -6  -7   37.40   14.80
   0  -6   7   34.50   12.30
   0  -6   7   30.40   11.40
   0  -6  -7   52.59   10.90
   0  -6  -7   20.70   14.30
   0   6   8    6.90   15.10
   0   6  -8    4.30   14.30
   0   6   8    6.60   10.90
   0   6  -8   21.80   12.10
   0  -6  -8   10.40   10.30
   0  -6   8   13.10   11.70
   0  -6   8   13.30   11.60
   0  -6  -8    6.50   13.80
   0  -6  -8   -9.20   13.00
   0   6  -9    0.70   14.20
   0   6   9   12.70   11.00
   0   6  -9   10.10   12.30
   0   6   9  -10.00   15.30
   0  -6   9   10.50   11.40
   0  -6  -9    8.70   10.60
   0  -6  -9  -13.40   12.80
   0  -6  -9  -13.60   14.10
   0  -6   9    0.10   11.80
   0   6 -10   15.00   13.20
   0   6  10   13.90   12.50
   0   6 -10    6.80   16.00
   0   6  10    9.80   16.30
   0  -6 -10    4.10   12.90
   0  -6  10   15.10   11.60
   0  -6 -10   23.10   12.60
   0  -6  10   -1.80   12.40
   0  -6 -10   -2.70   14.40
   0   6 -11   11.00   13.70
   0   6 -11    0.50   15.60
   0   6  11   32.20   18.80
   0  -6  11   16.80   12.60
   0  -6 -11    5.50   14.80
   0  -6  11   11.70   11.80
   0  -6 -11    2.10   11.00
   0  -6 -11   27.00   12.80
   0   6 -12   50.19   17.00
   0   6 -12   37.50   15.40
   0   6  12   40.10   13.70
   0  -6  12   40.50   13.30
   0  -6 -12   41.80   16.00
   0  -6  12   41.10   15.40
   0  -6 -12   35.50   12.40
   0  -6 -12   29.50   14.60
   0   6  13   -5.40   12.80
   0   6 -13    6.30   14.80
   0   6 -13   20.00   16.90
   0  -6 -13   -1.00   14.50
   0  -6 -13    4.10   14.70
   0  -6 -13   23.20   13.10
   0  -6  13    1.80   14.50
   0   6  14  107.19   16.80
   0   6 -14  137.69   22.30
   0   6 -14  119.29   18.40
   0  -6 -14   99.69   16.20
   0  -6 -14   61.89   17.40
   0  -6 -14   81.39   18.70
   0   6  15    8.20   14.50
   0   6 -15    9.40   16.20
   0  -6 -15   15.60   15.20
   0  -6 -15   12.40   13.80
   0  -6 -15   16.00   14.90
   0   7   0   16.70    9.90
   0   7   0   10.50   14.20
   0   7   0    0.80    7.20
   0  -7   0   28.30   10.60
   0  -7   0   15.90   11.90
   0   7   1   62.79   15.70
   0   7   1   60.49   11.10
   0   7   1   48.00    8.50
   0   7  -1   36.70   15.60
   0   7  -1   70.99   11.20
   0  -7  -1   77.99   12.20
   0  -7   1   85.89   12.10
   0  -7   1   58.39   13.90
   0  -7  -1   68.59    8.60
   0  -7  -1   80.79   15.30
   0   7   2  100.19   11.10
   0   7   2  117.69   17.70
   0   7  -2  106.49   17.90
   0   7  -2  129.19   14.60
   0   7   2   98.69   13.90
   0  -7  -2  109.29   11.00
   0  -7   2  106.59   13.80
   0  -7   2  126.19   16.50
   0  -7  -2  122.59   14.50
   0  -7  -2   97.89   16.70
   0   7   3   43.30   10.80
   0   7   3   41.00    9.50
   0   7  -3   53.29   11.90
   0   7  -3   26.00   15.60
   0   7   3   39.70   14.90
   0  -7   3   34.60   14.00
   0  -7  -3   27.20   14.20
   0  -7  -3   48.90   12.60
   0  -7  -3   53.19    9.60
   0  -7   3   50.59   10.20
   0   7  -4  209.18   23.70
   0   7   4  254.97   23.10
   0   7   4  267.27   16.90
   0   7   4  283.87   18.80
   0   7  -4  255.37   20.30
   0  -7  -4  287.97   22.70
   0  -7  -4  261.77   16.60
   0  -7   4  234.78   20.60
   0  -7  -4  267.57   20.90
   0  -7   4  256.67   18.10
   0   7   5   98.49   12.60
   0   7  -5  122.69   15.10
   0   7   5   98.49   18.00
   0   7  -5   62.89   18.20
   0  -7   5   91.79   14.90
   0  -7  -5  103.49   17.10
   0  -7   5   87.89   15.70
   0  -7  -5  106.29   16.00
   0  -7  -5  101.69   12.10
   0   7  -6  274.07   26.00
   0   7   6  352.26   20.30
   0   7   6  319.07   25.20
   0   7  -6  301.87   22.70
   0  -7   6  295.07   21.00
   0  -7  -6  327.97   19.20
   0  -7   6  297.47   22.70
   0  -7  -6  323.47   24.20
   0  -7  -6  323.67   24.20
   0   7   7  106.39   13.70
   0   7  -7   81.99   14.70
   0   7  -7   61.59   19.10
   0   7   7   96.89   18.60
   0  -7  -7   98.39   17.40
   0  -7  -7  100.29   17.70
   0  -7   7   83.89   13.80
   0  -7   7   85.59   15.50
   0  -7  -7   83.99   12.90
   0   7   8  163.88   16.30
   0   7  -8  145.39   19.10
   0   7  -8  163.98   22.40
   0   7   8  148.39   21.20
   0  -7  -8  114.19   15.00
   0  -7   8  137.59   17.00
   0  -7   8  139.29   17.30
   0  -7  -8  140.19   19.10
   0  -7  -8  147.29   18.80
   0   7   9  111.49   20.20
   0   7   9   90.59   14.60
   0   7  -9   89.39   19.70
   0   7  -9   86.79   16.10
   0  -7  -9  100.29   19.10
   0  -7   9   82.89   15.00
   0  -7  -9   87.69   16.60
   0  -7  -9   95.19   14.20
   0  -7   9   84.29   15.80
   0   7 -10  226.88   22.90
   0   7 -10  278.27   24.80
   0   7  10  294.37   25.30
   0   7  10  272.27   25.30
   0  -7 -10  299.07   21.10
   0  -7 -10  312.07   22.40
   0  -7  10  238.68   20.80
   0  -7 -10  234.68   24.90
   0  -7  10  249.18   22.20
   0   7 -11   49.99   16.20
   0   7  11   77.39   15.00
   0   7  11   76.29   19.90
   0   7 -11  101.49   19.60
   0  -7 -11   76.29   14.10
   0  -7 -11   92.99   15.70
   0  -7  11   71.19   15.80
   0  -7  11   62.49   15.40
   0   7 -12  123.29   19.50
   0   7 -12  158.78   20.10
   0  -7 -12  139.79   23.00
   0  -7 -12  161.18   16.90
   0  -7 -12  147.69   17.10
   0  -7  12  104.19   17.50
   0   7  13   44.10   14.50
   0   7 -13   58.89   19.20
   0   7 -13   19.10   15.20
   0  -7  13   29.10   15.80
   0  -7 -13   51.59   13.90
   0  -7 -13   53.09   18.20
   0  -7  13   33.90   13.40
   0  -7 -13   23.60   15.80
   0   7  14   82.69   16.20
   0   7 -14   75.29   18.40
   0  -7 -14   53.49   17.00
   0  -7 -14   65.99   14.80
   0  -7  14   52.99   17.00
   0  -7 -14   48.80   18.60
   0   7  15   30.20   14.30
   0   7 -15   55.39   13.30
   0   7 -15   21.20   16.30
   0  -7 -15   22.70   16.70
   0  -7 -15   34.80   13.40
   0  -7 -15   68.69   17.40
   0   8   0  348.57   18.50
   0   8   0  383.46   22.60
   0   8   0  360.76   27.50
   0  -8   0  362.36   22.80
   0  -8   0  375.46   26.00
   0   8  -1  246.28   25.00
   0   8   1  249.08   15.60
   0   8   1  259.37   19.40
   0   8  -1  255.67   19.60
   0   8   1  259.57   24.30
   0  -8  -1  262.87   22.40
   0  -8  -1  254.77   15.20
   0  -8   1  250.27   19.50
   0  -8   1  258.47   22.10
   0  -8  -1  227.38   19.60
   0   8   2  192.98   14.20
   0   8  -2  164.28   24.10
   0   8   2  189.08   22.30
   0   8   2  182.68   17.70
   0   8  -2  199.18   18.10
   0  -8   2  208.38   17.50
   0  -8  -2  188.48   13.90
   0  -8  -2  190.48   18.70
   0  -8  -2  200.78   21.30
   0  -8   2  185.88   20.40
   0   8   3   27.00   12.00
   0   8   3   38.60   10.30
   0   8  -3   16.30   17.80
   0   8   3   25.10   16.50
   0   8  -3   60.99   13.20
   0  -8  -3   59.89   17.00
   0  -8  -3   65.19   10.60
   0  -8  -3   46.30   13.40
   0  -8   3   35.90   14.50
   0  -8   3   50.09   11.40
   0   8   4  187.98   18.10
   0   8  -4  198.88   20.00
   0   8   4  216.98   15.90
   0   8   4  195.48   23.90
   0   8  -4  156.08   24.30
   0  -8  -4  209.48   15.10
   0  -8  -4  219.38   22.40
   0  -8   4  194.08   17.20
   0  -8  -4  184.28   20.10
   0  -8   4  176.68   19.20
   0   8   5   45.90   11.50
   0   8  -5   23.80   18.70
   0   8  -5   52.09   14.10
   0   8   5   41.40   17.90
   0  -8   5   33.00   15.00
   0  -8  -5   37.00   16.50
   0  -8   5   46.70   12.20
   0  -8  -5   51.09   15.50
   0  -8  -5   47.40   11.10
   0   8   6   82.49   19.50
   0   8  -6   59.89   20.20
   0   8   6   86.19   13.50
   0   8  -6   87.49   15.80
   0  -8  -6   77.99   13.00
   0  -8   6   91.39   16.70
   0  -8   6   74.59   13.20
   0  -8  -6   74.49   18.40
   0  -8  -6   83.89   16.50
   0   8   7   66.99   19.60
   0   8  -7   61.49   15.20
   0   8   7   66.39   13.40
   0   8  -7   39.60   19.70
   0  -8   7   54.89   16.30
   0  -8  -7   54.09   12.50
   0  -8  -7   93.69   18.60
   0  -8  -7   55.99   16.70
   0  -8   7   49.30   13.20
   0   8  -8   11.90   13.80
   0   8   8   24.30   18.40
   0   8  -8   -5.40   18.00
   0   8   8   13.30   12.40
   0  -8  -8   28.40   12.10
   0  -8   8   14.00   13.80
   0  -8  -8  -12.30   15.10
   0  -8   8   12.20   12.30
   0  -8  -8    3.70   15.40
   0   8  -9   17.10   18.00
   0   8  -9   29.80   13.80
   0   8   9   25.90   13.80
   0   8   9   21.90   17.60
   0  -8   9   20.20   13.00
   0  -8  -9   27.90   12.30
   0  -8   9   17.20   13.30
   0  -8  -9    4.30   15.90
   0  -8  -9   26.10   15.10
   0   8  10    1.90   17.90
   0   8  10   15.80   14.00
   0   8 -10   -2.80   13.00
   0   8 -10   26.70   18.20
   0  -8 -10    3.50   15.40
   0  -8  10    3.00   12.80
   0  -8 -10   28.80   15.00
   0  -8 -10   15.40   11.90
   0  -8  10   12.10   13.70
   0   8 -11   -9.10   15.00
   0   8 -11   23.80   18.40
   0   8  11   21.80   13.50
   0   8  11   15.10   18.80
   0  -8  11   17.90   14.00
   0  -8 -11   14.20   12.30
   0  -8 -11   19.90   15.90
   0  -8 -11   17.60   14.30
   0  -8  11   16.70   13.50
   0   8 -12   15.70   15.70
   0   8 -12   66.29   19.50
   0   8  12   29.90   14.80
   0   8  12    6.60   19.00
   0  -8  12   24.30   13.60
   0  -8 -12   52.19   17.20
   0  -8 -12   61.49   14.60
   0  -8 -12   33.20   13.80
   0  -8  12   32.20   14.40
   0   8 -13   19.60   17.10
   0   8  13   13.60   13.70
   0   8 -13    2.80   14.30
   0  -8 -13   19.90   15.50
   0  -8 -13   25.70   18.10
   0  -8 -13   21.90   12.80
   0  -8  13   -4.70   14.50
   0  -8  13   17.90   12.20
   0   8 -14   21.40   16.50
   0   8  14   60.09   16.20
   0   8 -14   67.19   15.00
   0  -8 -14   51.39   16.20
   0  -8 -14   36.00   14.30
   0  -8 -14   34.60   19.00
   0  -8  14   38.00   16.50
   0   9   0  -13.30   16.30
   0   9   0   -8.40   11.40
   0   9   0  -15.50    8.50
   0  -9   0  -16.20   13.60
   0  -9   0   22.20   13.10
   0  -9   0  -15.20    7.90
   0   9   1   -2.50   17.20
   0   9   1   12.10    9.10
   0   9   1   25.00   12.40
   0   9  -1   -0.50   17.20
   0   9  -1   34.60   12.80
   0  -9  -1   24.20    9.20
   0  -9   1   27.50   12.80
   0  -9  -1   10.30   15.40
   0  -9  -1   37.40   13.40
   0  -9   1   15.30   14.20
   0   9  -2   23.10   19.40
   0   9   2   15.50   12.50
   0   9  -2   40.60   12.20
   0   9   2   18.80   10.20
   0   9   2    8.80   17.50
   0  -9   2   13.10   15.40
   0  -9   2   32.00   12.20
   0  -9  -2   40.20   16.00
   0  -9  -2   44.60   13.90
   0  -9  -2   30.10    9.70
   0   9   3   33.30   10.90
   0   9  -3   43.00   13.90
   0   9  -3   25.70   18.50
   0   9   3   25.80   12.40
   0   9   3   19.20   18.90
   0  -9   3   32.90   15.10
   0  -9   3   36.80   11.90
   0  -9  -3   40.80   10.70
   0  -9  -3   42.20   16.60
   0  -9  -3   41.90   14.10
   0   9   4   46.10   11.40
   0   9   4   42.30   12.90
   0   9  -4   41.60   14.20
   0   9  -4    6.00   19.50
   0   9   4   37.90   19.50
   0  -9  -4   34.20   16.70
   0  -9  -4   39.80   11.20
   0  -9   4   31.30   14.80
   0  -9   4   20.90   11.90
   0  -9  -4   51.79   14.80
   0   9   5   10.10   17.90
   0   9  -5    1.50   18.20
   0   9  -5   31.00   14.40
   0   9   5   39.10   11.60
   0  -9  -5   30.40   14.50
   0  -9   5   25.60   12.60
   0  -9  -5   31.10   11.10
   0  -9  -5   19.40   17.00
   0  -9   5   23.40   14.30
   0   9  -6   98.79   17.30
   0   9   6   72.59   20.30
   0   9   6   88.09   14.20
   0   9  -6   77.09   21.50
   0  -9   6   76.49   13.60
   0  -9  -6  108.49   20.20
   0  -9   6  102.59   17.70
   0  -9  -6   88.09   13.70
   0  -9  -6   96.49   18.40
   0   9   7   97.19   20.80
   0   9  -7   90.19   17.00
   0   9  -7   96.29   22.60
   0   9   7   93.59   14.90
   0  -9   7  101.69   17.90
   0  -9   7   84.79   14.80
   0  -9  -7   84.19   18.60
   0  -9  -7  102.29   19.80
   0  -9  -7  103.59   15.40
   0   9   8  366.66   29.60
   0   9  -8  296.87   26.00
   0   9  -8  380.46   30.60
   0   9   8  319.57   28.20
   0  -9   8  307.67   25.60
   0  -9   8  337.37   24.30
   0  -9  -8  346.87   27.70
   0  -9  -8  343.27   22.50
   0  -9  -8  382.06   26.90
   0   9  -9  282.67   26.80
   0   9   9  204.88   25.50
   0   9   9  226.78   20.90
   0   9  -9  187.68   22.40
   0  -9  -9  235.88   19.60
   0  -9   9  235.88   21.30
   0  -9  -9  179.78   24.50
   0  -9   9  194.18   21.60
   0  -9  -9  261.87   24.00
   0   9 -10  110.59   22.20
   0   9  10   95.49   21.90
   0   9 -10   66.39   19.10
   0   9  10   94.69   17.20
   0  -9 -10   92.29   16.00
   0  -9 -10  100.39   17.90
   0  -9  10   78.79   15.80
   0  -9 -10   80.99   19.20
   0   9  11   47.70   20.70
   0   9 -11   37.70   15.90
   0   9 -11   70.29   19.50
   0   9  11   51.69   15.00
   0  -9 -11   44.90   14.40
   0  -9 -11   19.70   17.90
   0  -9  11   44.30   16.00
   0  -9  11   28.50   18.50
   0   9 -12   11.60   14.10
   0   9 -12   60.99   18.30
   0   9  12   15.70   20.30
   0   9  12   20.00   15.20
   0  -9 -12   60.59   19.00
   0  -9  12   53.09   16.10
   0  -9 -12   46.40   13.80
   0  -9 -12   82.89   15.50
   0  -9  12   39.90   15.80
   0   9 -13   59.49   22.80
   0   9  13    8.50   20.60
   0   9 -13   -2.60   14.20
   0   9  13    1.00   14.50
   0  -9 -13   23.70   17.60
   0  -9 -13    5.60   13.70
   0  -9  13   24.50   15.20
   0  -9  13   26.60   14.10
   0  -9 -13   45.70   17.10
   0  10   0  191.98   26.20
   0  10   0  196.88   19.60
   0 -10   0  191.28   20.30
   0 -10   0  190.18   23.10
   0  10  -1  291.77   29.50
   0  10   1  245.08   16.80
   0  10   1  271.57   28.30
   0  10   1  247.88   20.90
   0  10  -1  263.87   21.80
   0 -10  -1  242.78   16.40
   0 -10  -1  217.68   21.90
   0 -10   1  248.08   21.00
   0 -10  -1  318.97   26.00
   0 -10   1  268.57   24.70
   0  10  -2   59.09   20.90
   0  10  -2   82.39   15.30
   0  10   2   86.39   12.40
   0  10   2   86.49   21.10
   0  10   2   60.89   14.80
   0 -10   2   85.59   18.40
   0 -10  -2  108.29   19.60
   0 -10  -2  106.59   12.20
   0 -10   2   87.69   14.90
   0 -10  -2   60.79   16.50
   0  10   3  103.19   13.20
   0  10  -3   71.79   21.80
   0  10   3  101.49   22.70
   0  10   3   84.19   14.70
   0  10  -3  100.49   15.70
   0 -10  -3  113.59   13.10
   0 -10  -3  103.69   20.10
   0 -10  -3   94.99   16.30
   0 -10   3   92.09   14.40
   0 -10   3   94.29   18.40
   0  10   4   79.09   14.40
   0  10  -4   80.39   22.10
   0  10   4   53.49   13.00
   0  10   4   85.49   21.20
   0  10  -4   82.49   16.10
   0 -10   4   67.49   14.00
   0 -10  -4   81.59   16.60
   0 -10   4   82.19   26.70
   0 -10  -4   94.49   13.20
   0 -10  -4  112.79   19.70
   0  10  -5   19.10   14.20
   0  10   5   21.20   12.20
   0  10  -5    8.50   18.70
   0  10   5    5.30   18.30
   0 -10  -5   12.40   15.10
   0 -10   5    4.30   11.40
   0 -10   5   17.90   21.20
   0 -10  -5    0.80   11.20
   0 -10  -5   21.80   14.40
   0  10  -6   64.79   15.90
   0  10   6   65.59   14.40
   0  10  -6   88.09   21.70
   0  10   6   79.09   21.00
   0 -10   6   73.59   17.20
   0 -10  -6   74.49   18.50
   0 -10   6   41.40   13.30
   0 -10  -6   74.49   15.60
   0 -10  -6   68.19   17.20
   0  10   7   48.10   21.20
   0  10  -7   54.79   16.00
   0  10   7   39.50   19.70
   0  10  -7   68.09   23.10
   0 -10  -7   88.29   14.40
   0 -10   7   52.79   13.70
   0 -10  -7   82.39   18.10
   0 -10   7   64.29   17.40
   0 -10  -7   72.49   17.30
   0  10   8   22.40   19.90
   0  10   8    2.60   13.20
   0  10  -8    6.00   14.50
   0  10  -8   25.40   30.60
   0 -10   8   23.90   13.90
   0 -10  -8    5.90   16.90
   0 -10  -8   16.30   15.70
   0 -10   8    2.10   14.60
   0 -10  -8    6.80   11.80
   0  10  -9   48.00   20.80
   0  10   9   37.70   15.40
   0  10  -9   25.50   15.30
   0  10   9   33.10   20.80
   0 -10   9   22.20   15.10
   0 -10  -9   26.40   13.30
   0 -10  -9   21.30   18.50
   0 -10  -9   42.60   16.50
   0 -10   9   23.50   13.60
   0  10  10    6.70   13.10
   0  10 -10   32.20   16.30
   0  10  10   13.50   19.50
   0  10 -10   -4.50   14.40
   0 -10  10   14.60   16.40
   0 -10 -10   35.90   15.40
   0 -10 -10   14.60   13.30
   0 -10 -10   14.10   16.80
   0 -10  10   26.30   14.80
   0  10  11   13.10   20.00
   0  10 -11   28.30   16.00
   0  10 -11   16.70   14.30
   0  10  11    1.80   13.90
   0 -10 -11   39.00   14.40
   0 -10  11    6.20   13.60
   0 -10 -11   -0.80   17.40
   0 -10 -11    3.00   12.40
   0 -10  11   13.80   14.90
   0  10  12   10.00   14.70
   0  10 -12   -2.40   14.20
   0  10  12    2.60   20.50
   0 -10  12   30.60   14.30
   0 -10  12   12.90   14.30
   0 -10 -12    6.60   12.70
   0 -10 -12    5.90   16.90
   0  11   0   18.90   12.10
   0 -11   0   17.00   13.60
   0 -11   0   -0.70   15.00
   0  11  -1   37.40   12.50
   0  11   1    4.70   27.20
   0  11   1   24.00   10.30
   0  11   1   22.80   11.80
   0  11  -1    4.30   26.20
   0 -11   1   29.60   12.90
   0 -11  -1   17.30    9.40
   0 -11  -1   16.30   14.00
   0 -11   1   23.80   16.20
   0 -11  -1   33.60   16.50
   0  11  -2   15.20   12.30
   0  11   2   -1.00   11.40
   0  11   2  -20.30    9.80
   0  11   2    5.00   26.20
   0  11  -2   -9.20   19.70
   0 -11   2   14.90   12.20
   0 -11  -2    5.30    9.90
   0 -11   2    5.00   14.50
   0 -11  -2  -10.20   14.10
   0  11   3   11.30   11.20
   0  11  -3   20.80   17.80
   0  11   3   12.50   11.50
   0  11  -3   19.50   12.70
   0  11   3   18.80   25.30
   0 -11  -3   -6.20   13.40
   0 -11  -3   14.00   10.50
   0 -11  -3   11.40   15.70
   0 -11   3    9.60   11.50
   0 -11   3   17.20   14.10
   0  11  -4   32.40   14.30
   0  11   4   51.79   27.90
   0  11   4   23.30   12.00
   0  11  -4   48.40   18.80
   0  11   4   35.50   12.30
   0 -11  -4   25.70   14.50
   0 -11   4   10.50   12.70
   0 -11  -4   28.40   11.40
   0 -11  -4   44.30   17.20
   0 -11   4   28.80   15.50
   0  11  -5    6.40   14.10
   0  11   5   30.80   11.70
   0  11  -5   27.50   17.80
   0  11   5   17.30   25.40
   0 -11  -5   42.80   16.80
   0 -11   5   11.10   12.60
   0 -11   5   27.70   15.70
   0 -11  -5   30.90   15.40
   0 -11  -5   31.40   19.70
   0  11  -6   89.49   17.70
   0  11   6   77.99   33.60
   0  11  -6  109.59   21.30
   0 -11   6   69.19   14.60
   0 -11  -6   81.99   17.60
   0 -11  -6  107.89   15.00
   0 -11   6   95.49   18.40
   0 -11  -6  106.49   20.60
   0  11  -7   59.09   16.70
   0  11   7   47.30   14.50
   0  11  -7   79.59   20.30
   0 -11  -7   46.00   17.30
   0 -11  -7   85.69   18.90
   0 -11   7   40.90   13.90
   0 -11   7   59.69   17.50
   0 -11  -7   65.29   14.40
   0  11  -8  131.79   21.90
   0  11  -8   84.89   17.70
   0  11   8   81.79   16.00
   0  11   8   90.09   35.10
   0 -11   8   96.89   17.00
   0 -11  -8   91.79   20.90
   0 -11  -8  116.49   16.00
   0 -11  -8  111.69   20.60
   0 -11   8   80.39   18.80
   0  11   9   68.69   15.40
   0  11  -9   81.69   19.40
   0  11  -9   31.40   16.60
   0  11   9   85.39   28.90
   0 -11  -9   80.69   15.20
   0 -11   9   78.19   17.50
   0 -11  -9  115.89   20.60
   0 -11  -9   62.09   19.50
   0 -11   9   88.29   18.00
   0  11 -10   34.70   16.70
   0  11  10   62.09   15.80
   0  11  10   35.10   22.80
   0  11 -10   58.69   18.20
   0 -11  10   74.39   17.90
   0 -11  10   41.20   15.20
   0 -11 -10   72.19   19.70
   0 -11 -10   60.19   14.60
   0  11  11   50.69   15.60
   0  11  11   56.59   24.20
   0  11 -11   60.19   17.30
   0 -11  11   70.49   16.60
   0 -11 -11   41.60   19.40
   0 -11  11   54.19   16.90
   0 -11 -11   52.39   14.80
   0  12   0   31.90   19.10
   0  12   0   34.30   12.40
   0 -12   0   34.60   16.40
   0 -12   0   12.00   14.80
   0  12   1   97.29   14.90
   0  12   1   89.09   22.70
   0  12  -1   94.99   14.90
   0  12  -1   90.79   22.90
   0 -12  -1   73.39   17.40
   0 -12  -1   98.99   20.50
   0 -12   1   70.69   16.20
   0 -12   1   96.29   19.10
   0  12   2   75.59   22.00
   0  12  -2   51.29   14.00
   0  12   2   72.49   14.20
   0  12  -2   48.80   20.10
   0 -12   2   53.99   16.90
   0 -12  -2   50.39   11.50
   0 -12   2   43.80   14.60
   0 -12  -2   28.50   16.00
   0 -12  -2   75.09   19.10
   0  12   3   80.69   21.70
   0  12   3   60.89   12.80
   0  12   3   65.59   13.80
   0  12  -3   70.49   21.40
   0  12  -3   42.50   14.50
   0 -12   3   31.20   13.60
   0 -12  -3   58.19   17.20
   0 -12  -3   69.59   12.60
   0 -12  -3   50.09   16.70
   0 -12   3   51.89   16.90
   0  12   4   66.89   14.00
   0  12   4   70.99   22.00
   0  12  -4   88.09   21.30
   0  12  -4   64.79   15.00
   0 -12  -4   86.69   19.20
   0 -12  -4   44.60   16.10
   0 -12   4   74.89   18.00
   0 -12   4   59.69   14.90
   0  12  -5   45.00   15.20
   0  12  -5   95.99   21.40
   0  12   5   74.69   21.80
   0  12   5   33.40   19.10
   0 -12  -5   46.90   13.20
   0 -12   5   62.19   18.40
   0 -12   5   40.90   14.10
   0 -12  -5   37.70   16.00
   0 -12  -5   50.59   18.30
   0  12  -6   51.09   18.90
   0  12  -6   36.90   15.40
   0  12   6   55.79   14.40
   0  12   6   49.70   20.80
   0 -12   6   28.70   13.80
   0 -12   6   53.99   16.30
   0 -12  -6   57.89   17.90
   0 -12  -6   16.80   16.90
   0 -12  -6   35.60   12.50
   0  12   7   22.90   13.10
   0  12   7   25.50   20.60
   0  12  -7    5.30   16.70
   0  12  -7   56.79   17.80
   0 -12  -7   72.09   18.20
   0 -12   7   27.20   13.40
   0 -12   7   58.19   16.50
   0 -12  -7   46.70   17.60
   0 -12  -7   47.20   13.10
   0  12  -8   51.99   17.80
   0  12   8   12.70   20.20
   0  12   8   12.20   13.00
   0  12  -8    9.20   15.30
   0 -12  -8   40.20   16.90
   0 -12   8   24.70   16.30
   0 -12   8   10.40   17.60
   0 -12  -8   29.30   12.80
   0 -12  -8   22.60   17.20
   0  12   9   32.70   22.30
   0  12  -9    4.30   16.00
   0  12  -9   52.39   17.90
   0  12   9   39.60   15.80
   0 -12   9   26.60   14.10
   0 -12  -9   29.70   17.70
   0 -12   9   24.90   15.20
   0 -12  -9   57.09   16.90
   0 -12  -9   31.10   13.90
   0  13   0   18.20   19.70
   0  13   0    6.50   11.90
   0 -13   0  -22.40   13.10
   0 -13   0   15.40   15.00
   0  13  -1   38.40   19.80
   0  13  -1   10.30   12.50
   0  13   1   24.00   19.20
   0  13   1   11.20   11.70
   0 -13   1   16.70   14.60
   0 -13  -1   14.50   15.70
   0 -13   1   -3.40   13.30
   0 -13  -1   -3.60   15.00
   0  13   2   46.00   13.00
   0  13  -2   23.70   19.70
   0  13   2   47.00   21.30
   0  13  -2   27.70   13.60
   0 -13  -2   56.49   19.40
   0 -13  -2   33.20   10.70
   0 -13  -2    6.60   15.60
   0 -13   2   20.10   15.90
   0 -13   2   16.70   13.60
   0  13   3   45.70   12.00
   0  13   3   20.70   19.30
   0  13  -3   44.90   20.10
   0  13  -3   27.30   13.60
   0  13   3   40.10   12.60
   0 -13  -3   27.90   16.50
   0 -13   3   37.40   16.20
   0 -13   3   16.20   13.60
   0 -13  -3   25.60   17.00
   0 -13  -3    4.50   15.70
   0  13   4   20.40   12.80
   0  13  -4   48.60   20.50
   0  13  -4   12.00   13.40
   0  13   4   39.30   20.90
   0 -13   4   15.80   12.90
   0 -13  -4   25.70   11.90
   0 -13  -4    8.60   16.00
   0 -13  -4   49.10   17.30
   0  13  -5    9.40   13.30
   0  13   5   71.49   13.70
   0  13   5   44.40   21.80
   0  13  -5   61.39   20.20
   0 -13   5   33.00   16.10
   0 -13  -5   45.80   17.90
   0 -13   5   11.10   13.60
   0 -13  -5   36.80   12.60
   0 -13  -5    3.50   22.60
   0  13   6   40.80   21.80
   0  13   6   43.00   13.90
   0  13  -6   33.20   19.80
   0  13  -6   69.19   20.30
   0 -13  -6   50.49   13.60
   0 -13   6   23.60   13.20
   0 -13   6   60.09   16.40
   0 -13  -6    9.40   15.40
   0 -13  -6   37.00   17.30
   0  13   7   31.20   13.70
   0  13   7   55.99   22.60
   0  13  -7   23.30   15.00
   0  13  -7   77.89   20.60
   0 -13  -7   13.40   16.70
   0 -13   7   47.80   14.60
   0 -13   7   32.30   20.00
   0 -13  -7   70.09   18.80
   0 -13  -7   63.09   14.50
   0  14   0   81.89   21.20
   0  14   0   47.80   17.20
   0 -14   0   88.09   18.90
   0 -14   0   25.10   16.00
   0  14   1   57.79   21.80
   0  14  -1   67.49   21.30
   0  14  -1   38.40   15.20
   0  14   1   72.89   18.40
   0 -14  -1   71.19   18.40
   0 -14   1   50.69   18.10
   0  14   2   47.00   21.80
   0  14   2   72.29   12.50
   0  14  -2   61.39   20.80
   0  14  -2   32.60   16.80
   0  14   2   45.00   13.90
   0 -14  -2   37.50   16.70
   0 -14  -2   39.50   12.80
   0 -14  -2    0.50   17.60
   0 -14   2    9.00   13.40
   0 -14   2   58.69   17.70
   0  14  -3   64.89   20.20
   0  14   3   29.20   12.70
   0  14   3   31.00   20.70
   0  14   3   45.30   12.90
   0  14  -3   21.60   19.70
   0 -14  -3   46.00   16.80
   0 -14  -3   49.99   12.40
   0 -14   3   58.09   16.40
   0 -14  -3   10.60   20.40
   0 -14   3   36.50   14.30
   0  14  -4   66.79   21.10
   0  14  -4   30.30   15.00
   0  14   4   23.40   12.60
   0  14   4   56.19   21.90
   0 -14  -4   15.70   17.00
   0 -14   4   30.00   14.60
   0 -14  -4   36.40   11.60
   0 -14   4   51.39   17.40
   0 -14  -4   46.90   18.40
   1   0 -17   -4.80   14.90
   1   0 -17   -4.50   10.90
   1   0 -16   33.60   15.90
   1   0 -16   22.10   11.10
   1   0 -15    3.30   10.50
   1   0 -15    6.00   13.60
   1   0 -14  116.59   14.10
   1   0 -14  119.89   18.80
   1   0 -13    8.20    9.40
   1   0 -13   -6.70   13.60
  -1   0  12  116.49   14.70
   1   0 -12  146.59   13.50
   1   0 -12  161.88   19.40
  -1   0  11   10.00    9.70
   1   0 -11   -1.60    9.10
   1   0 -11   -2.50   13.10
  -1   0  10  775.92   32.90
   1   0 -10  698.63   32.20
   1   0 -10  651.43   36.90
   1   0  -9   -1.80    7.70
  -1   0   9   -0.20    8.20
   1   0  -9   -5.40   10.90
   1   0  -8 1058.39   47.40
   1   0  -8 1007.70   44.10
  -1   0   8 1076.39   44.60
  -1   0   7   -1.10    7.50
   1   0  -7    0.10    8.70
   1   0  -7    4.00    6.00
   1   0  -6   28.80    9.70
  -1   0   6   14.70    6.30
   1   0  -6   26.40    9.00
   1   0  -6   16.90    6.20
  -1   0   5   -0.50    5.70
   1   0  -5    0.40    8.10
   1   0  -5   -0.60    5.60
   1   0  -5  -10.40    9.70
   1   0  -4  109.19    8.50
  -1   0   4  139.49    8.70
  -1   0   3    1.00    3.50
   1   0  -3   -2.00    3.10
  -1   0  -2  987.90   42.90
   1   0   2 1124.29   43.70
  -1   0  -2 1125.49   43.80
   1   0   2 1037.00   43.00
   1   0   3   -2.40    3.70
  -1   0  -3    1.90    4.90
  -1   0  -3    4.00    3.80
   1   0   3   -7.10    5.00
  -1   0  -4 1154.48   51.59
  -1   0  -4 1379.96   54.09
   1   0   4 1195.68   51.69
   1   0   4 1363.06   53.59
  -1   0  -5   -4.50    7.90
   1   0   5   -0.60    8.20
  -1   0  -5   -1.20    6.00
   1   0   5    0.50    5.50
   1   0   6 1401.86   57.29
  -1   0  -6 1412.06   59.59
   1   0   6 1435.26   59.59
  -1   0  -6 1338.97   57.09
  -1   0  -7    2.00    6.50
  -1   0  -7   -5.00    8.40
   1   0   7    3.80    6.40
  -1   0  -8  769.62   36.60
   1   0   8  768.22   33.00
  -1   0  -8  707.63   32.70
  -1   0  -9  -10.80   10.60
   1   0   9   14.30    8.40
  -1   0  -9   -2.40    7.90
   1   0  10  155.58   14.00
  -1   0 -10  172.98   13.90
  -1   0 -10  146.19   18.90
  -1   0 -11   -6.00    9.30
  -1   0 -11   -5.60   12.40
   1   0  11  -15.00    9.80
  -1   0 -12  376.26   27.60
   1   0  12  405.66   22.80
  -1   0 -12  393.06   21.80
   1   0  13   14.40   10.30
  -1   0 -13    0.20   13.20
  -1   0 -13    8.30   10.00
   1   0  14  118.19   14.00
  -1   0 -14  110.99   13.90
  -1   0 -14  110.09   18.80
  -1   0 -15   -8.10   13.00
   1   0  15  -16.00   11.20
  -1   0 -15    0.50   13.80
  -1   0 -16   88.19   13.10
   1   0  16   61.49   17.10
  -1   0 -16   65.79   18.40
  -1   0 -17   12.50   16.30
  -1   0 -17   45.30   12.10
   1   1 -17   -2.20   10.40
   1   1 -17    2.20   15.60
   1  -1 -17    2.10   15.60
   1  -1 -17    5.20   10.50
   1   1 -16  118.59   17.40
   1   1 -16   86.69   19.10
   1  -1 -16  123.59   15.40
   1  -1 -16   85.19   18.70
   1   1 -15    6.10   14.20
   1   1 -15   15.30   10.30
   1  -1 -15   20.80   14.50
   1  -1 -15   12.30   11.00
   1   1 -14  118.59   18.50
   1   1 -14  110.29   13.50
  -1   1  14  128.59   15.50
   1  -1 -14  129.29   19.40
   1  -1 -14  112.69   14.40
   1   1 -13    8.60    9.10
   1   1 -13   20.10   16.30
  -1   1  13    4.00   10.70
   1  -1 -13   -1.00   13.90
   1  -1 -13    3.60   10.30
  -1   1  12  109.59   13.90
   1   1 -12  106.59   12.30
   1   1 -12   93.19   17.40
   1  -1 -12  112.59   13.30
   1  -1 -12  102.99   17.10
   1   1 -11   13.90   13.30
   1   1 -11    8.10    8.80
  -1   1  11    2.00   10.10
   1  -1 -11    0.10   12.50
   1  -1 -11    6.90    9.80
  -1   1  10   97.49   13.60
   1   1 -10  111.39   16.40
   1   1 -10  147.59   12.50
   1  -1 -10  161.68   14.00
   1  -1 -10  136.79   18.60
   1   1  -9   30.80    8.10
   1   1  -9   20.80   11.90
  -1   1   9   30.10    9.60
   1  -1  -9   34.80    9.10
   1  -1  -9   32.40   11.70
   1   1  -8   54.19   11.40
   1   1  -8   30.50    7.50
   1   1  -8   54.79    8.60
   1  -1  -8   58.29   11.90
   1  -1  -8   32.80    8.50
  -1  -1   8   -2.40    8.60
  -1   1   7   -8.70    6.80
   1   1  -7    0.60    8.60
   1   1  -7    6.40    5.90
   1  -1  -7    5.20    9.00
   1  -1  -7    0.90    6.50
  -1  -1   7   -0.40    6.30
   1   1  -6  702.63   30.60
   1   1  -6  640.54   29.50
   1   1  -6  732.73   32.40
   1  -1  -6  701.23   30.30
   1  -1  -6  709.23   31.20
   1   1  -5   -2.60    6.40
  -1   1   5  -12.70    9.20
   1   1  -5    1.20    5.30
   1   1  -5    2.80    8.00
  -1   1   5   -1.40    6.70
   1  -1  -5   -4.30    6.00
   1  -1  -5   13.20    8.90
   1   1  -4    6.90    4.80
   1   1  -4   14.20    6.20
  -1   1   4    1.70    6.10
   1   1  -4   18.40    7.10
  -1   1   4   35.00    9.20
   1  -1  -4    1.30    5.60
   1  -1  -4   33.50    8.50
   1   1  -3  485.15   22.10
  -1   1   3  500.35   21.60
  -1   1   3  534.25   22.90
   1   1  -3  516.35   22.20
   1  -1  -3  504.55   22.40
   1  -1  -3  487.85   21.50
  -1  -1   3  513.45   22.20
   1   1  -2  401.96   16.10
  -1   1   2  409.76   16.80
  -1   1   2  358.66   16.50
   1   1  -2  356.36   16.40
   1  -1  -2  416.26   16.80
   1  -1  -2  354.06   16.40
  -1  -1   2  340.27   15.90
  -1  -1   2  335.87   16.40
   1   1  -1   -0.40    1.30
  -1  -1  -1  150.78    7.60
   1   1   2 1563.44   66.69
  -1  -1  -2 1756.92   67.19
  -1   1  -3 1097.79   45.80
   1   1   3 1082.59   44.90
  -1  -1  -3 1125.69   45.80
  -1  -1  -3 1056.79   44.80
   1  -1   3 1127.49   45.90
  -1   1  -4  853.01   37.90
   1   1   4  937.11   38.80
  -1  -1  -4  950.90   41.10
   1  -1   4 1035.80   42.30
  -1  -1  -4  882.51   38.70
   1   1   5    7.70    6.30
  -1   1  -5   13.20    8.10
  -1   1  -5   -1.50    5.50
   1  -1   5    8.20    9.40
  -1  -1  -5    1.30    7.90
  -1  -1  -5    7.20    6.60
   1  -1   5   -0.10    4.80
  -1   1  -6  705.83   31.30
  -1   1  -6  759.12   34.50
   1   1   6  775.52   32.40
   1  -1   6  716.63   31.40
  -1  -1  -6  727.63   32.10
   1  -1   6  765.82   34.30
  -1  -1  -6  746.93   34.10
  -1   1  -7   43.40   10.20
  -1   1  -7   27.90    6.70
   1   1   7   32.30    7.70
   1  -1   7   35.80   10.00
  -1  -1  -7   33.20    9.70
   1  -1   7   31.20    7.00
  -1  -1  -7   35.40    7.80
  -1   1  -8  324.77   17.70
  -1   1  -8  371.26   22.40
   1   1   8  347.87   19.10
  -1  -1  -8  353.76   22.00
  -1  -1  -8  343.07   18.70
   1  -1   8  416.36   22.60
   1  -1   8  307.57   18.00
   1   1   9   89.99   11.20
  -1   1  -9  100.69   14.50
  -1   1  -9   88.39    9.90
  -1  -1  -9   69.99   10.80
   1  -1   9   90.89   10.30
   1  -1   9   92.69   14.60
  -1  -1  -9   90.89   13.80
  -1   1 -10   65.59   14.50
  -1   1 -10   68.59   10.30
   1   1  10   60.09   11.10
  -1  -1 -10   72.89   11.20
   1  -1  10   33.40   10.70
  -1  -1 -10   54.79   13.50
   1   1  11   12.50   10.40
  -1   1 -11    1.30   12.70
  -1   1 -11    9.50    9.00
   1  -1  11    9.80    9.60
  -1  -1 -11   15.40   10.10
  -1  -1 -11    3.00   12.70
  -1   1 -12   40.60   15.30
   1   1  12   46.90   12.70
  -1   1 -12   62.79   10.80
   1  -1  12   39.00   11.20
  -1  -1 -12   76.89   11.90
  -1  -1 -12   71.59   16.20
   1   1  13   -3.10   10.90
  -1   1 -13   18.10    9.50
  -1   1 -13    9.20   14.00
  -1  -1 -13   13.80   10.90
   1  -1  13    5.40    9.90
  -1  -1 -13    8.90   13.60
  -1   1 -14   17.70   14.60
  -1   1 -14   39.50   10.90
   1   1  14    2.20   11.60
  -1  -1 -14   10.50   13.60
   1  -1  14    7.90   11.00
  -1  -1 -14   25.10   11.60
  -1   1 -15    5.80    9.90
  -1   1 -15   19.70   13.90
   1  -1  15  -21.30   11.20
  -1  -1 -15   11.40   10.70
  -1  -1 -15    0.10   13.10
  -1   1 -16   86.79   18.40
   1   1  16   91.39   15.40
  -1  -1 -16  105.39   14.60
  -1  -1 -16   85.59   18.90
  -1   1 -17   12.90   11.30
   1   1  17   -2.30   11.90
  -1   1 -17   17.40   15.80
  -1  -1 -17    8.50   11.50
  -1  -1 -17    0.10   15.40
   1   2 -17  -12.20   14.80
   1  -2 -17   22.20   16.50
   1  -2 -17   10.70   12.40
   1   2 -16    9.10   15.30
   1  -2 -16   -7.90   14.10
   1  -2 -16   10.60   12.20
  -1   2  15    2.70   12.40
   1   2 -15   13.50   14.60
   1  -2 -15   -1.10   11.50
   1  -2 -15   21.60   14.80
   1   2 -14   74.69   16.90
  -1   2  14   74.99   14.20
   1  -2 -14   73.39   13.90
   1  -2 -14   76.39   16.90
   1   2 -13    4.20    8.80
   1   2 -13   13.00   15.70
  -1   2  13    4.80   11.30
   1  -2 -13    4.20   10.40
   1  -2 -13  -15.90   13.00
   1   2 -12  227.48   22.90
  -1   2  12  268.37   19.10
   1   2 -12  248.08   15.40
   1  -2 -12  253.27   18.20
   1  -2 -12  235.08   22.80
   1   2 -11   10.10    8.10
   1   2 -11    8.60   13.30
  -1   2  11   34.40   11.00
   1  -2 -11    2.10   12.80
   1  -2 -11    3.70   10.00
   1   2 -10  119.89   17.90
  -1   2  10  130.49   14.10
   1   2 -10  108.29   12.50
   1  -2 -10  115.79   13.50
   1  -2 -10  128.99   18.40
   1   2  -9    5.80   10.70
   1   2  -9    4.00    8.30
   1   2  -9   -3.00    6.80
  -1   2   9   -2.40    8.80
   1  -2  -9    6.00   11.40
   1  -2  -9  -11.40    8.50
   1   2  -8  787.12   37.30
  -1   2   8  854.41   36.40
   1   2  -8  772.92   38.10
   1  -2  -8  807.82   35.60
  -1   2   7   -0.50   10.40
  -1   2   7  -11.60    7.10
   1   2  -7    7.20    8.90
   1   2  -7   -2.60    8.60
  -1  -2   7   -6.10    8.80
   1  -2  -7    5.20    7.20
   1   2  -6 1369.46   60.59
  -1   2   6 1429.86   60.89
  -1   2   6 1523.95   60.49
   1   2  -6 1461.85   61.49
   1  -2  -6 1428.26   59.99
   1  -2  -6 1462.55   60.69
  -1  -2   6 1516.65   61.59
   1   2  -5   15.00    7.90
  -1   2   5    3.30   11.20
  -1   2   5   31.40   10.10
   1   2  -5   14.50    7.00
  -1  -2   5   21.50    7.40
  -1  -2   5   22.80    7.40
   1  -2  -5   10.30    9.00
   1  -2  -5   16.80    6.80
  -1   2   4  404.16   20.50
  -1   2   4  335.17   19.60
   1   2  -4  363.76   18.90
   1   2  -4  398.16   19.10
   1  -2  -4  358.66   18.20
   1  -2  -4  344.57   19.80
  -1  -2   4  368.86   18.70
  -1  -2   4  393.86   19.10
   1  -2  -4  403.86   20.30
   1   2  -3 2697.03  100.29
  -1   2   3 2453.65   99.89
   1   2  -3 2452.45  100.89
  -1   2   3 2477.45  100.79
  -1  -2   3 2363.46  100.69
   1  -2  -3 2508.65  100.79
   1  -2  -3 2431.76  100.79
  -1  -2   3 2631.94  100.19
   1  -2  -3 2407.86   99.79
   1   2  -2 4096.09  183.08
  -1   2   2 4819.52  183.08
  -1   2   2 4538.05  183.18
  -1   2   2 4208.18  182.18
   1   2  -2 5126.39  182.38
   1  -2  -2 4276.77  182.08
   1  -2  -2 4409.36  183.18
  -1  -2   2 4499.95  183.28
  -1  -2   2 4890.21  182.28
   1  -2  -2 5014.90  183.08
   1   2  -1   83.29    7.20
  -1   2   1   80.99    7.50
   1  -2  -1   76.79    7.60
   1  -2  -1   84.59    5.40
  -1  -2   1   80.59    7.20
  -1   2   0  680.83   28.60
  -1   2   0  690.93   29.30
   1   2   0  669.63   29.00
   1   2   0  657.73   27.60
  -1  -2   0  657.93   29.00
   1  -2   0  700.53   29.30
  -1  -2   0  656.53   27.60
   1  -2   0  693.93   28.60
  -1   2  -1   89.39    8.20
   1   2   1  121.19    6.40
   1   2   1  115.89    8.10
  -1  -2  -1  121.49    6.50
  -1  -2  -1  102.79    7.90
   1  -2   1   86.79    8.40
   1   2   2 1987.20   78.09
  -1   2  -2 1841.42   79.09
   1   2   2 2016.40   78.79
  -1  -2  -2 1973.70   78.09
  -1  -2  -2 1917.71   78.69
   1  -2   2 1918.61   78.99
  -1   2  -3  923.11   42.50
   1   2   3  977.20   41.90
  -1   2  -3 1072.69   42.70
   1   2   3 1003.90   41.60
   1  -2   3 1098.29   42.60
  -1  -2  -3  989.00   41.90
   1  -2   3  970.60   42.30
  -1  -2  -3  977.40   41.50
   1   2   4   27.40    7.20
   1  -2   4   19.10    7.40
  -1  -2  -4   30.20    7.60
  -1   2  -5  103.99   11.10
  -1   2  -5  142.39   12.60
   1   2   5  150.28   10.30
  -1  -2  -5  137.49   12.00
   1  -2   5   95.99    9.40
  -1  -2  -5  119.79   10.20
   1  -2   5  148.99   12.90
  -1   2  -6  208.08   15.10
   1   2   6  216.68   12.80
  -1  -2  -6  198.98   15.10
   1  -2   6  204.38   14.80
  -1  -2  -6  201.68   13.10
   1   2   7   18.70    8.00
  -1   2  -7   14.20    9.70
  -1  -2  -7   23.50    7.90
   1  -2   7   21.40    9.70
  -1  -2  -7   27.70    9.90
   1   2   8  435.86   21.80
  -1   2  -8  397.96   24.50
  -1  -2  -8  447.36   24.80
  -1  -2  -8  405.76   21.30
   1  -2   8  423.56   24.30
  -1   2  -9  -11.50   11.10
   1   2   9   -6.20    8.60
  -1  -2  -9    8.70   10.70
   1  -2   9   -3.70   11.60
  -1  -2  -9  -15.90    8.80
  -1   2 -10  196.78   13.20
  -1   2 -10  177.18   19.70
   1   2  10  223.58   16.10
  -1  -2 -10  209.08   15.90
  -1  -2 -10  209.58   19.90
   1  -2  10  199.18   20.10
  -1   2 -11   -5.40    8.00
  -1   2 -11    6.70   13.20
   1   2  11  -19.60   10.00
  -1  -2 -11   -7.60   12.50
  -1  -2 -11   -6.80   10.40
   1  -2  11    8.50    8.90
  -1   2 -12  273.57   25.10
  -1   2 -12  247.78   15.90
   1   2  12  275.17   19.00
   1  -2  12  260.17   16.60
  -1  -2 -12  268.37   18.80
  -1  -2 -12  257.67   25.50
   1   2  13    5.80   11.40
  -1   2 -13    8.60   14.40
  -1  -2 -13   13.70   11.10
  -1  -2 -13   19.00   14.20
  -1   2 -14  203.58   24.30
   1   2  14  248.58   20.20
  -1  -2 -14  224.48   23.10
  -1  -2 -14  231.38   18.50
  -1   2 -15   -5.50   14.40
   1   2  15   13.20   12.30
  -1  -2 -15    3.20   13.50
  -1  -2 -15  -19.10   11.20
   1   2  16   29.10   12.90
  -1   2 -16   28.40   15.90
  -1  -2 -16   12.40   15.40
  -1  -2 -16   26.40   12.20
  -1   2 -17    1.80   15.70
   1   2  17   -4.20   13.40
  -1  -2 -17    9.10   18.20
  -1  -2 -17   17.20   12.50
   1   3 -17    1.50   15.40
   1  -3 -17   37.50   16.80
   1  -3 -17   16.30   12.60
   1  -3 -17   14.10   16.10
  -1   3  16   81.69   15.30
   1   3 -16   40.40   17.40
   1  -3 -16   62.89   14.50
   1  -3 -16   63.29   16.80
   1   3 -15   -5.20   14.20
  -1   3  15    4.30   13.60
   1  -3 -15   14.20   15.50
   1  -3 -15    9.70   12.20
   1   3 -14  157.08   21.90
  -1   3  14  192.18   18.20
   1  -3 -14  130.79   16.50
   1  -3 -14  148.19   20.80
   1   3 -13   24.30   15.20
  -1   3  13   16.30   12.10
   1  -3 -13   21.90   14.20
  -1   3  12  141.29   15.80
   1   3 -12  138.69   19.80
   1  -3 -12  153.78   15.20
   1  -3 -12  163.18   24.70
   1   3 -11   30.40   12.00
   1   3 -11   36.30   13.80
  -1   3  11   53.99   12.00
   1  -3 -11   52.09   14.50
   1  -3 -11   31.40   11.20
  -1   3  10  114.79   14.90
   1   3 -10   80.49   13.70
   1   3 -10  119.59   16.10
   1  -3 -10  131.79   17.40
   1  -3 -10  124.99   13.50
   1   3  -9    7.70   11.00
  -1   3   9    5.90    9.60
   1   3  -9   -9.10    9.60
  -1  -3   9   12.20   11.50
   1  -3  -9    7.50    9.30
   1  -3  -9  -16.20   12.80
  -1   3   8   40.00   10.70
   1   3  -8   80.99   12.30
   1   3  -8   56.79   14.00
  -1  -3   8   66.29   12.20
   1  -3  -8   47.70    9.90
   1   3  -7   25.40    9.50
  -1   3   7   42.00   13.80
  -1   3   7   16.60    9.10
   1   3  -7   31.30    9.70
   1  -3  -7   31.80    8.40
   1  -3  -7   15.20   10.30
  -1  -3   7   43.00    9.30
   1  -3  -7   14.80   12.20
  -1  -3   7   25.90    9.10
  -1   3   6  146.39   14.40
  -1   3   6  102.69   12.10
   1   3  -6  140.19   12.70
   1   3  -6  132.79   12.30
   1  -3  -6  109.99   13.70
   1  -3  -6  126.89   13.60
  -1  -3   6  146.19   13.00
   1  -3  -6  138.69   11.30
  -1  -3   6  149.39   12.10
  -1   3   5   50.89    8.30
   1   3  -5   59.59    9.70
  -1   3   5   78.39   11.60
   1   3  -5   74.19    9.20
  -1  -3   5   65.69    9.00
   1  -3  -5   65.69   10.80
   1  -3  -5   63.89    8.30
   1  -3  -5   56.59    9.40
  -1  -3   5   51.69    9.10
  -1   3   4  517.75   26.70
  -1   3   4  570.14   27.80
   1   3  -4  643.94   26.20
  -1  -3   4  580.24   25.70
   1  -3  -4  506.55   25.20
   1  -3  -4  501.35   27.10
   1  -3  -4  634.94   27.90
   1   3  -3   69.89   11.20
  -1   3   3  119.89   13.10
  -1   3   3   97.49   13.10
  -1   3   3   87.29   12.40
   1   3  -3   91.39    9.40
  -1  -3   3   71.59   10.30
   1  -3  -3  104.39   10.20
   1  -3  -3   91.09   12.30
  -1  -3   3   82.29    8.70
  -1   3   2  328.27   19.30
  -1   3   2  275.97   16.10
   1   3  -2  395.16   16.50
   1   3  -2  319.27   18.20
  -1   3   2  351.36   17.80
  -1  -3   2  387.86   15.90
   1  -3  -2  306.67   19.00
   1  -3  -2  374.76   18.10
   1  -3  -2  302.17   16.00
  -1  -3   2  321.17   18.10
  -1   3   1  116.79    8.10
  -1   3   1  113.59   12.20
  -1   3   1  157.98   11.30
   1   3  -1  126.49   11.20
   1  -3  -1  120.69    8.10
  -1  -3   1  134.59   11.30
   1  -3  -1  115.99   12.60
   1   3   0   94.19   10.70
   1   3   0  102.19    6.90
  -1   3   0   73.19   11.20
   1   3   0  121.19    7.60
  -1   3   0   87.99    6.40
   1  -3   0   82.99   11.80
  -1  -3   0  107.39    7.00
  -1  -3   0   88.49   10.20
   1   3   1   77.19    9.90
   1   3   1   69.49    7.60
  -1   3  -1   62.19   10.20
   1   3   1   59.69    7.20
  -1   3  -1   97.79   10.50
  -1  -3  -1   56.29    7.20
   1  -3   1   93.29   10.10
  -1  -3  -1   74.39    8.50
   1  -3   1   85.09   10.60
  -1  -3  -1   75.69    9.70
  -1   3  -2  713.13   37.80
   1   3   2  836.62   37.40
   1   3   2  824.92   35.50
  -1   3  -2  922.01   37.10
   1  -3   2  952.60   36.90
  -1  -3  -2  874.41   35.60
  -1  -3  -2  941.61   36.30
   1  -3   2  806.62   37.50
  -1  -3  -2  754.62   36.90
   1   3   3  111.79   12.20
   1   3   3  150.88   10.10
  -1   3  -3  103.79   13.30
   1  -3   3  132.09   16.80
  -1  -3  -3  140.09   10.00
   1  -3   3  115.99   12.30
  -1  -3  -3  137.39   11.50
  -1  -3  -3  116.89   11.80
  -1   3  -4 1943.31   78.09
  -1   3  -4 1650.13   77.89
   1   3   4 1874.71   77.29
   1   3   4 1910.51   77.39
   1  -3   4 1843.52   77.79
  -1  -3  -4 1762.62   77.29
   1  -3   4 2131.39   78.19
  -1  -3  -4 1981.80   76.89
   1   3   5   16.80    6.80
   1   3   5    7.70    8.00
  -1   3  -5   16.00    7.80
  -1  -3  -5   -3.20    7.20
   1  -3   5    9.10    7.90
  -1  -3  -5    4.00    6.90
   1  -3   5   -2.80    7.50
   1   3   6 1179.68   47.60
  -1   3  -6 1037.30   49.20
  -1   3  -6 1080.29   49.10
   1  -3   6 1185.68   49.20
   1  -3   6 1093.29   48.90
  -1  -3  -6 1144.29   47.50
  -1   3  -7   90.59   12.60
   1   3   7   87.49   10.40
   1  -3   7   81.79   11.90
  -1  -3  -7   78.19   10.30
  -1  -3  -7   79.79   12.00
   1   3   8  184.88   14.50
  -1   3  -8  168.48   17.60
   1  -3   8  188.18   16.80
  -1  -3  -8  173.58   14.40
  -1  -3  -8  188.38   17.10
   1   3   9   16.40    9.80
  -1   3  -9  -11.10   12.00
  -1  -3  -9   24.00   11.80
   1  -3   9   12.70   11.40
  -1  -3  -9    3.20    9.60
   1   3  10   48.70   11.00
  -1   3 -10   58.89   14.50
   1  -3  10   50.99   14.10
  -1  -3 -10   35.60   13.20
  -1  -3 -10   56.49   11.30
  -1   3 -11   17.90   14.40
   1   3  11   25.50   11.40
  -1  -3 -11   30.30   11.00
  -1  -3 -11   30.90   13.60
   1  -3  11   23.40   14.00
  -1   3 -12   10.90   18.20
   1   3  12    5.70   11.70
  -1  -3 -12   38.10   12.30
  -1  -3 -12   37.90   20.90
   1  -3  12   33.10   15.30
  -1   3 -13    9.40   14.70
   1   3  13   10.90   12.20
  -1  -3 -13    8.20   13.70
  -1  -3 -13   14.40   12.10
   1   3  14   25.80   13.30
  -1   3 -14   49.00   16.10
  -1  -3 -14   25.30   12.70
  -1  -3 -14   16.80   14.20
   1   3  15   -5.10   12.30
  -1   3 -15  -10.80   15.50
  -1  -3 -15   -1.60   11.90
  -1  -3 -15   -5.30   14.30
   1   3  16   18.60   12.50
  -1   3 -16   10.80   16.40
  -1  -3 -16   11.50   15.20
  -1  -3 -16   36.40   13.40
  -1   4  16   24.40   14.90
   1   4 -16  -11.30   15.10
   1  -4 -16    6.10   15.50
   1  -4 -16    7.40   12.40
   1  -4 -16   19.30   15.70
  -1   4  15    8.30   13.40
   1   4 -15   20.10   15.40
   1  -4 -15   13.00   15.30
   1  -4 -15    0.50   14.00
   1  -4 -15   -4.10   11.90
  -1   4  14   54.29   14.70
   1   4 -14   49.99   16.20
   1  -4 -14   59.19   17.30
   1  -4 -14   68.59   17.80
   1  -4 -14   54.19   13.50
   1   4 -13    5.10   14.20
   1   4 -13   16.70   12.90
  -1   4  13   19.90   16.50
   1  -4 -13    3.50   11.70
   1  -4 -13   10.50   14.10
   1  -4 -13   -0.20   14.40
   1   4 -12  160.98   20.50
  -1   4  12  210.38   17.50
   1  -4 -12  183.68   21.90
   1  -4 -12  174.58   22.40
   1  -4 -12  213.98   22.80
  -1   4  11   14.80   11.60
   1   4 -11   -9.90   12.20
   1   4 -11   19.50   13.30
   1  -4 -11   15.50   13.90
   1  -4 -11   15.30   10.90
   1  -4 -11   -0.20   13.90
   1   4 -10  117.99   16.30
   1   4 -10  116.09   16.00
  -1   4  10  124.39   14.80
  -1  -4  10  106.39   17.50
   1  -4 -10  103.49   16.90
   1  -4 -10  112.69   15.40
   1  -4 -10  113.89   14.20
  -1   4   9   -9.10   10.40
  -1   4   9   25.80   23.60
   1   4  -9   -7.20   11.40
   1  -4  -9   -4.40   12.00
  -1  -4   9    0.90   10.20
  -1  -4   9   -3.90   11.80
   1  -4  -9    1.30    9.40
   1  -4  -9  -17.70   11.30
   1   4  -8  465.35   26.30
  -1   4   8  583.74   35.40
  -1   4   8  504.25   25.30
   1   4  -8  447.86   26.40
  -1  -4   8  465.95   26.20
   1  -4  -8  476.15   24.30
   1  -4  -8  475.25   27.40
  -1  -4   8  456.65   25.20
   1  -4  -8  471.25   25.90
   1   4  -7    1.30    9.10
   1   4  -7  -13.30    9.10
  -1   4   7   -2.70   14.10
  -1   4   7    4.10    9.10
   1  -4  -7   -7.00    8.10
   1  -4  -7   -0.40    9.60
   1  -4  -7  -10.60   10.30
  -1  -4   7    0.40    9.10
  -1  -4   7    8.10    8.60
  -1   4   6 1863.41   78.09
   1   4  -6 1792.92   77.79
  -1   4   6 1922.01   76.49
   1   4  -6 1704.73   76.79
   1  -4  -6 1809.92   75.99
  -1  -4   6 1782.82   77.59
   1  -4  -6 1945.71   77.89
  -1  -4   6 1897.31   77.09
   1  -4  -6 1913.01   78.29
   1   4  -5  224.48   16.70
  -1   4   5  247.38   17.40
  -1   4   5  232.38   14.60
   1   4  -5  220.38   15.00
   1  -4  -5  258.47   17.10
   1  -4  -5  239.88   14.20
  -1  -4   5  237.08   16.10
  -1  -4   5  219.88   15.50
   1  -4  -5  240.08   17.30
   1   4  -4  761.32   37.90
  -1   4   4  793.52   36.20
  -1   4   4  727.83   33.50
  -1   4   4  789.12   35.10
   1  -4  -4  729.03   33.30
  -1  -4   4  752.82   35.40
  -1  -4   4  791.72   35.50
   1  -4  -4  782.52   35.80
   1  -4  -4  809.82   35.50
   1   4  -3   53.99    8.00
  -1   4   3   42.80   11.60
   1   4  -3   12.90   16.30
  -1   4   3   38.90    9.10
  -1   4   3   32.30    7.90
   1  -4  -3   24.80   11.10
  -1  -4   3   41.30    9.50
   1  -4  -3   28.80    7.10
  -1  -4   3   51.59    7.40
   1  -4  -3   46.50   10.10
  -1   4   2  225.08   17.90
   1   4  -2  229.68   17.10
   1   4  -2  258.47   14.30
   1  -4  -2  269.77   16.30
  -1  -4   2  262.77   13.30
  -1  -4   2  221.48   15.80
   1  -4  -2  205.98   16.50
   1  -4  -2  196.38   17.70
  -1   4   1    3.60    6.10
   1   4  -1  -13.10    9.20
  -1   4   1  -10.70   10.40
  -1   4   1   22.30    9.20
   1  -4  -1    7.50    5.70
  -1  -4   1    5.10    8.90
   1  -4  -1   32.00    8.80
   1  -4  -1  -14.60   10.70
  -1   4   0  111.79   14.50
   1   4   0  142.39   10.70
   1   4   0  117.99   13.70
   1   4   0  137.89    8.80
  -1   4   0  138.09   13.10
  -1  -4   0  119.69   12.70
   1  -4   0   93.49   14.30
  -1  -4   0  134.59    8.50
   1  -4   0  112.79    8.20
   1  -4   0  148.89   12.80
   1   4   1   58.89    7.40
  -1   4  -1   93.69   12.10
  -1   4  -1   38.10   11.90
   1   4   1   60.99    8.10
   1   4   1   37.20   10.90
  -1  -4  -1   56.79    7.20
  -1  -4  -1   43.80   10.80
  -1  -4  -1   72.29    9.80
   1  -4   1   59.79   11.80
  -1   4  -2  -20.00   10.80
   1   4   2  -13.30   11.10
  -1   4  -2   18.30   11.70
   1   4   2   -3.10    6.50
   1   4   2   -3.80    6.10
  -1  -4  -2  -12.60    9.90
  -1  -4  -2   -5.60    6.20
   1  -4   2  -15.10    8.50
  -1  -4  -2    6.40    7.70
   1  -4   2   22.90   11.00
   1   4   3   15.70    7.20
   1   4   3    4.60   15.50
  -1   4  -3   37.50    9.00
  -1   4  -3   -6.60   10.10
   1  -4   3   26.70    7.60
  -1  -4  -3  -10.50   14.70
   1  -4   3   12.00    9.00
  -1  -4  -3   15.50    6.80
  -1   4  -4   88.59   13.90
   1   4   4   76.49    9.50
  -1   4  -4  109.89   11.90
   1  -4   4  109.89   11.30
  -1  -4  -4   92.69   14.70
  -1  -4  -4   86.89    9.70
   1  -4   4   63.89   11.30
  -1   4  -5   24.90    9.00
   1   4   5    8.10   17.20
   1   4   5   14.90    7.50
  -1   4  -5  -27.00   18.00
  -1  -4  -5   14.70    7.70
   1  -4   5   11.30    8.70
  -1  -4  -5   26.30    8.90
  -1  -4  -5   -2.30   14.50
   1  -4   5   23.40    8.10
   1   4   6   95.39   15.50
  -1   4  -6   76.19   21.70
  -1   4  -6  101.19   13.40
   1   4   6  102.89   11.30
   1  -4   6  109.79   12.90
  -1  -4  -6   89.49   11.50
   1  -4   6   72.29   11.70
  -1  -4  -6  126.39   15.20
  -1   4  -7   22.20   10.20
   1   4   7   29.50    8.90
   1   4   7   35.60   12.70
   1  -4   7   26.10   10.20
  -1  -4  -7   25.40    9.10
   1  -4   7   14.20    9.10
   1   4   8  178.88   14.50
  -1   4  -8  130.79   16.50
  -1   4  -8  160.78   17.20
   1  -4   8  157.18   13.90
   1  -4   8  177.78   16.40
  -1  -4  -8  170.38   14.70
  -1   4  -9   -3.50   13.20
   1   4   9   33.00   10.50
  -1   4  -9   27.80   12.40
   1  -4   9   32.80   12.80
   1  -4   9   19.90    9.70
  -1  -4  -9   44.40   10.90
  -1  -4  -9   44.30   12.70
   1   4  10  224.58   16.40
  -1   4 -10  184.58   20.60
   1  -4  10  184.18   15.50
  -1  -4 -10  190.38   19.70
   1  -4  10  179.18   19.70
  -1  -4 -10  202.68   16.60
   1   4  11   -1.80   11.20
  -1   4 -11    5.60   13.50
  -1  -4 -11   13.50   11.20
   1  -4  11   -8.90   13.30
  -1  -4 -11   -9.90   12.40
   1   4  12  261.27   19.10
  -1   4 -12  210.88   28.50
  -1  -4 -12  267.87   22.60
   1  -4  12  238.68   22.90
  -1  -4 -12  217.48   21.70
  -1   4 -13   -5.50   13.10
   1   4  13  -17.40   11.90
  -1  -4 -13    9.30   12.20
  -1  -4 -13   -1.20   12.90
   1  -4  13   -2.20   14.50
  -1   4 -14  117.09   19.40
   1   4  14  151.08   17.90
  -1  -4 -14  100.89   18.80
  -1  -4 -14  129.99   16.60
  -1   4 -15   10.40   15.50
   1   4  15   16.50   13.30
  -1  -4 -15   15.60   14.90
  -1  -4 -15   14.30   12.30
   1   4  16   39.00   13.70
  -1   4 -16   52.39   17.60
  -1  -4 -16   47.70   14.40
  -1  -4 -16   50.99   17.00
   1   5 -16   57.49   17.60
  -1   5  16   88.39   17.60
   1  -5 -16   85.19   15.70
   1  -5 -16   64.69   17.20
   1  -5 -16   81.69   18.90
   1   5 -15   16.30   15.10
  -1   5  15   33.50   13.70
   1  -5 -15   34.50   16.00
   1  -5 -15   10.80   12.50
   1  -5 -15   28.10   16.00
  -1   5  14  101.19   16.20
   1   5 -14  125.99   17.00
   1   5 -14   93.69   18.20
   1  -5 -14   74.09   17.90
   1  -5 -14  114.49   16.00
   1  -5 -14  110.29   18.90
  -1   5  13   19.00   13.60
   1   5 -13   21.40   14.30
   1   5 -13   23.50   14.20
   1  -5 -13   32.70   12.10
   1  -5 -13   28.80   15.10
   1  -5 -13   42.60   15.80
   1   5 -12  114.99   17.70
   1   5 -12   73.09   16.30
  -1   5  12   88.29   22.30
   1  -5 -12   93.49   14.60
   1  -5 -12  104.79   18.60
   1   5 -11  -10.90   13.00
  -1   5  11    1.70   16.00
   1   5 -11   -5.50   12.50
  -1   5  11   11.70   12.00
  -1  -5  11   12.20   13.20
   1  -5 -11   -3.00   14.20
   1  -5 -11    3.40   11.20
   1  -5 -11   -2.50   13.60
  -1   5  10   22.50   12.70
   1   5 -10   25.00   13.80
  -1   5  10   49.40   16.60
   1   5 -10   30.40   12.80
   1  -5 -10   21.70   14.60
  -1  -5  10   41.60   14.00
   1  -5 -10   32.40   11.70
  -1  -5  10   29.20   12.20
   1  -5 -10   18.60   13.70
   1   5  -9    1.30   12.90
   1   5  -9   45.80   12.30
  -1   5   9   27.20   11.80
  -1   5   9   48.40   16.50
   1  -5  -9    4.90   13.50
  -1  -5   9   29.90   12.30
   1  -5  -9   34.10   10.90
  -1  -5   9   27.00   11.90
   1  -5  -9   -3.30   14.70
  -1   5   8  -16.40   10.90
  -1   5   8   18.00   14.80
   1   5  -8    4.80   10.40
   1   5  -8   -5.10   12.30
  -1  -5   8    5.80   10.60
   1  -5  -8    2.90   12.80
   1  -5  -8  -23.70   13.50
  -1  -5   8    3.30   10.90
   1  -5  -8    4.20   10.10
  -1   5   7   56.19   14.60
  -1   5   7   50.69   11.20
   1   5  -7   35.70   12.60
   1   5  -7   46.00   11.20
   1  -5  -7   44.60   14.80
   1  -5  -7   53.99   10.60
  -1  -5   7   44.40   11.90
   1  -5  -7   55.09   13.40
  -1  -5   7   58.89   11.10
   1   5  -6   80.59   12.10
  -1   5   6   78.99   11.40
  -1   5   6  110.39   15.40
   1   5  -6   77.19   13.40
  -1  -5   6   79.49   12.20
   1  -5  -6   99.19   13.40
   1  -5  -6   81.39   10.80
   1  -5  -6   91.29   15.40
  -1  -5   6   76.29   12.70
   1   5  -5   30.80    8.70
   1   5  -5    4.10   10.90
  -1   5   5   17.30   12.00
  -1   5   5    0.90    8.40
   1  -5  -5   17.90   10.90
   1  -5  -5    1.00   12.30
  -1  -5   5   21.50    9.80
  -1  -5   5   16.40    8.40
   1  -5  -5   19.70    8.10
   1   5  -4  396.66   23.80
  -1   5   4  419.36   20.50
  -1   5   4  388.76   24.00
  -1   5   4  406.36   21.90
   1   5  -4  407.56   20.80
  -1  -5   4  417.26   20.20
   1  -5  -4  355.76   23.70
   1  -5  -4  392.16   22.60
  -1  -5   4  377.26   22.40
   1  -5  -4  407.96   20.10
   1   5  -3  132.69   12.10
  -1   5   3  108.39   14.90
  -1   5   3  114.39   10.20
   1   5  -3   83.69   14.40
  -1   5   3  104.59   12.80
   1  -5  -3  119.49   10.10
   1  -5  -3  114.89   13.80
   1  -5  -3   93.49   14.80
  -1  -5   3  128.19   11.20
  -1  -5   3   96.89   12.90
   1   5  -2  953.00   40.30
   1   5  -2  966.10   43.50
  -1   5   2  880.91   39.80
  -1   5   2  971.30   43.60
  -1   5   2  955.70   41.40
   1  -5  -2  960.10   43.40
   1  -5  -2  881.31   39.40
  -1  -5   2  933.01   40.00
  -1  -5   2  948.21   42.80
  -1   5   1   54.39   11.10
  -1   5   1   65.39   12.70
  -1   5   1   71.69   10.40
   1   5  -1   78.59    8.70
   1   5  -1   58.09   12.00
   1  -5  -1   68.39   11.10
  -1  -5   1   59.49    9.40
  -1  -5   1   79.59   12.00
   1  -5  -1   71.29   12.40
   1   5   0  646.44   32.00
  -1   5   0  681.93   32.80
   1   5   0  636.14   27.50
   1   5   0  651.83   28.70
  -1   5   0  640.54   30.10
   1  -5   0  632.34   31.80
   1  -5   0  599.14   27.20
  -1  -5   0  610.24   27.30
   1  -5   0  645.14   30.00
  -1  -5   0  660.03   28.80
  -1  -5   0  684.83   31.80
  -1   5  -1   -3.20   10.70
   1   5   1   17.20    7.10
   1   5   1    1.10   10.40
   1   5   1   12.00    6.00
  -1   5  -1   28.30    9.20
  -1  -5  -1   -4.40    8.90
  -1  -5  -1    7.80    6.00
  -1  -5  -1   26.50    7.50
   1  -5   1    3.00    9.60
   1  -5   1   17.70    8.40
   1   5   2 1246.08   49.80
  -1   5  -2 1150.88   52.89
   1   5   2 1215.98   52.49
  -1   5  -2 1135.89   50.79
   1   5   2 1272.37   52.19
   1  -5   2 1189.48   52.39
  -1  -5  -2 1168.08   52.09
   1  -5   2 1113.29   52.69
  -1  -5  -2 1126.39   48.90
   1   5   3  297.37   15.60
  -1   5  -3  282.37   18.40
  -1   5  -3  266.27   20.50
   1   5   3  298.07   19.40
  -1  -5  -3  277.07   15.50
  -1  -5  -3  288.27   18.80
   1  -5   3  284.47   17.10
  -1  -5  -3  293.17   17.50
   1  -5   3  264.07   19.00
  -1   5  -4  923.01   44.20
   1   5   4 1074.49   45.90
   1   5   4 1060.99   42.80
  -1   5  -4  930.11   46.00
  -1  -5  -4 1007.40   42.60
  -1  -5  -4 1037.80   44.20
  -1  -5  -4 1002.20   45.00
   1  -5   4  946.11   45.10
   1  -5   4  981.60   43.90
  -1   5  -5   33.00   10.20
   1   5   5   10.60    8.10
   1   5   5   23.90   12.20
  -1  -5  -5   -1.60   10.60
   1  -5   5    8.40   10.10
  -1  -5  -5   19.50    8.50
  -1  -5  -5   18.40   10.10
   1  -5   5   16.80    8.70
   1   5   6  670.13   34.70
  -1   5  -6  580.64   32.10
   1   5   6  637.04   29.10
  -1   5  -6  557.14   30.60
   1  -5   6  598.64   30.70
  -1  -5  -6  622.44   30.80
  -1  -5  -6  632.14   29.00
   1  -5   6  615.94   30.50
  -1  -5  -6  595.84   31.30
  -1   5  -7   18.70   11.10
   1   5   7    7.70   16.50
   1   5   7   40.20   10.10
   1  -5   7    8.80   10.70
  -1  -5  -7   -6.40   11.10
  -1  -5  -7   25.00    9.80
   1  -5   7   24.10   11.00
  -1  -5  -7    3.30   11.50
   1   5   8  131.19   14.40
   1   5   8  166.28   26.80
  -1   5  -8  121.69   17.20
  -1   5  -8  110.09   18.10
  -1  -5  -8  124.99   15.50
   1  -5   8  112.39   16.10
   1  -5   8   94.89   14.00
  -1  -5  -8  118.59   14.10
  -1  -5  -8  116.69   16.00
  -1   5  -9   28.10   16.00
   1   5   9   34.70   11.10
  -1   5  -9   31.20   13.20
  -1  -5  -9   15.00   13.50
  -1  -5  -9   17.90   12.00
  -1  -5  -9   40.20   11.60
   1  -5   9   12.40   11.10
   1  -5   9   32.10   12.80
  -1   5 -10   18.10   13.30
   1   5  10    5.70   11.00
  -1   5 -10  -24.40   14.80
  -1  -5 -10    7.60   13.80
   1  -5  10   16.80   10.70
   1  -5  10   12.90   12.70
  -1  -5 -10    9.20   13.20
  -1  -5 -10   17.20   11.40
  -1   5 -11    5.10   13.50
  -1   5 -11  -18.90   14.60
   1   5  11    7.80   12.00
  -1  -5 -11   30.80   14.10
   1  -5  11    2.50   10.80
  -1  -5 -11    3.20   14.40
   1  -5  11   16.30   13.20
   1   5  12   12.00   14.00
  -1   5 -12   26.50   14.90
  -1  -5 -12   29.30   12.30
   1  -5  12   -0.20   14.10
  -1  -5 -12    6.70   14.00
  -1   5 -13   37.60   15.50
   1   5  13   56.09   15.20
   1  -5  13   32.10   15.60
  -1  -5 -13   27.90   16.40
  -1  -5 -13   45.80   14.90
  -1  -5 -13   38.00   13.40
  -1   5 -14   52.49   16.40
   1   5  14   49.60   15.10
  -1  -5 -14   67.09   14.80
  -1  -5 -14   54.49   17.80
  -1  -5 -14   58.09   16.50
   1  -5  14   30.50   16.60
  -1   5 -15   26.60   16.20
   1   5  15    4.20   13.30
  -1  -5 -15   26.00   16.50
  -1  -5 -15   14.20   13.80
  -1  -5 -15   10.50   16.00
   1   5  16   22.00   14.90
  -1   5 -16    4.10   16.30
  -1  -5 -16   37.40   16.10
  -1  -5 -16   42.00   14.30
  -1  -5 -16   34.10   15.70
   1   6 -16    6.60   15.20
  -1   6  16   15.60   16.20
   1  -6 -16   22.90   17.60
   1  -6 -16   31.60   13.50
   1  -6 -16   16.60   17.20
   1   6 -15   20.60   15.90
  -1   6  15   17.30   14.40
   1  -6 -15   35.60   17.70
   1  -6 -15   23.60   15.90
   1  -6 -15   24.30   13.00
  -1   6  14   43.90   14.10
   1   6 -14   49.90   16.00
   1   6 -14   83.09   18.00
   1  -6 -14   39.60   17.70
   1  -6 -14   40.50   13.40
   1  -6 -14   50.29   17.40
   1   6 -13    3.90   14.00
   1   6 -13   24.60   15.10
  -1   6  13   17.70   13.30
   1  -6 -13   11.40   16.40
   1  -6 -13   11.40   11.90
   1  -6 -13   13.20   15.10
   1   6 -12  185.08   20.10
   1   6 -12  148.99   23.30
  -1   6  12  192.28   18.80
  -1  -6  12  159.08   20.80
   1  -6 -12  216.58   18.50
   1  -6 -12  190.58   17.90
   1  -6 -12  156.88   23.40
   1   6 -11   30.80   15.70
   1   6 -11   45.80   14.50
  -1   6  11   47.10   15.50
  -1   6  11   32.00   17.50
  -1  -6  11   26.60   14.10
   1  -6 -11   31.40   15.10
   1  -6 -11   36.10   11.40
   1  -6 -11   19.60   15.80
  -1  -6  11   29.40   12.90
   1   6 -10  153.58   19.90
  -1   6  10  168.58   23.00
   1   6 -10  176.18   19.60
  -1   6  10  184.78   17.40
   1  -6 -10  193.38   19.70
  -1  -6  10  150.48   17.30
   1  -6 -10  164.58   22.70
  -1  -6  10  168.88   18.90
   1  -6 -10  157.08   16.40
  -1   6   9    9.30   11.10
   1   6  -9   -7.10   12.90
   1   6  -9    2.70   11.50
  -1   6   9   -2.50   16.10
   1  -6  -9   -9.30   14.40
  -1  -6   9    8.30   11.80
  -1  -6   9    2.30   11.60
   1  -6  -9  -24.60   13.90
   1  -6  -9    9.30   10.30
  -1   6   8  357.26   26.50
  -1   6   8  391.76   22.20
   1   6  -8  357.06   25.40
   1   6  -8  332.97   23.40
  -1  -6   8  352.06   22.80
   1  -6  -8  346.27   26.10
   1  -6  -8  360.36   25.50
  -1  -6   8  339.97   23.00
   1  -6  -8  398.56   21.80
   1   6  -7   56.19   12.10
   1   6  -7   64.69   14.80
  -1   6   7   71.19   17.20
  -1   6   7   52.79   12.00
   1  -6  -7   53.39   14.50
  -1  -6   7   43.20   11.70
   1  -6  -7   19.20   16.30
  -1  -6   7   52.89   13.30
   1  -6  -7   75.19   11.80
  -1   6   6  488.85   24.50
   1   6  -6  448.86   27.80
  -1   6   6  447.36   28.10
   1   6  -6  447.96   25.50
   1  -6  -6  487.65   28.50
  -1  -6   6  451.95   24.60
  -1  -6   6  431.86   26.10
   1  -6  -6  478.85   24.00
   1  -6  -6  445.56   27.60
   1   6  -5   82.69   14.70
   1   6  -5   83.49   13.00
  -1   6   5   92.09   11.80
  -1   6   5  101.89   16.20
  -1  -6   5   73.79   11.90
   1  -6  -5  110.99   16.60
  -1  -6   5   95.59   14.40
   1  -6  -5   99.19   14.70
   1  -6  -5   89.69   11.10
   1   6  -4  327.67   23.10
  -1   6   4  348.37   19.50
   1   6  -4  336.87   20.40
  -1   6   4  362.56   21.20
  -1   6   4  367.96   24.10
   1  -6  -4  364.46   22.30
  -1  -6   4  373.96   22.60
   1  -6  -4  353.26   19.00
   1  -6  -4  364.66   23.90
  -1  -6   4  364.06   21.60
  -1   6   3  192.18   18.30
  -1   6   3  188.68   15.90
   1   6  -3  171.08   18.10
   1   6  -3  200.48   14.80
  -1   6   3  170.28   13.20
   1  -6  -3  195.88   16.40
  -1  -6   3  193.78   13.50
   1  -6  -3  193.68   12.90
   1  -6  -3  167.88   18.40
  -1  -6   3  170.58   16.30
  -1   6   2  415.06   25.70
  -1   6   2  426.86   22.90
   1   6  -2  415.46   25.30
   1   6  -2  454.65   22.90
  -1   6   2  374.06   19.90
   1  -6  -2  414.56   22.90
  -1  -6   2  405.46   22.10
  -1  -6   2  389.96   24.00
   1  -6  -2  397.46   19.70
   1  -6  -2  390.26   25.10
   1   6  -1   95.49   15.10
  -1   6   1  103.29   13.30
  -1   6   1   70.49    9.20
   1   6  -1  102.59   15.20
  -1   6   1  102.99   15.00
   1  -6  -1   82.49   15.00
  -1  -6   1   73.49   13.60
  -1  -6   1  125.99   17.50
   1  -6  -1  106.79   13.10
   1  -6  -1   86.99    8.90
  -1   6   0  112.49   16.10
   1   6   0   88.09   15.30
  -1   6   0  100.39   13.40
  -1   6   0   97.69    9.00
  -1  -6   0   89.69   14.10
  -1  -6   0  104.99    8.80
   1  -6   0   91.59   14.70
   1  -6   0  112.29   13.30
   1   6   1   16.80   12.40
   1   6   1   32.50    8.50
  -1   6  -1    9.90   12.70
  -1   6  -1   35.30   10.20
   1   6   1   26.40    7.20
   1  -6   1   18.80   11.50
  -1  -6  -1    6.10   11.00
  -1  -6  -1   26.70    7.20
   1  -6   1   24.30    9.80
  -1  -6  -1   35.10    9.10
  -1   6  -2  115.29   17.00
   1   6   2  122.29   10.60
   1   6   2  113.49   12.00
   1   6   2   99.89   16.60
  -1   6  -2  132.09   14.80
  -1  -6  -2  131.99   10.80
  -1  -6  -2  136.29   13.40
   1  -6   2  117.89   15.90
  -1  -6  -2  129.09   15.40
   1  -6   2  123.79   13.70
   1   6   3   26.00    7.80
   1   6   3   16.60   12.30
  -1   6  -3   24.30   10.80
  -1   6  -3    8.50   13.00
  -1  -6  -3   20.70    9.90
  -1  -6  -3   22.70    8.10
   1  -6   3   15.90    9.00
   1  -6   3   18.70   11.50
  -1  -6  -3   11.50   10.90
  -1   6  -4   47.40   11.70
  -1   6  -4   18.50   14.30
   1   6   4   25.00    8.50
   1   6   4   22.90   12.30
  -1  -6  -4   33.50    9.00
  -1  -6  -4   26.90   11.10
   1  -6   4   24.90    9.50
  -1  -6  -4   16.80   11.40
   1  -6   4   16.50   11.50
  -1   6  -5   59.49   16.50
   1   6   5   80.99   11.00
   1   6   5   72.79   15.50
  -1   6  -5   85.19   13.20
  -1  -6  -5   82.69   10.80
   1  -6   5   71.19   12.20
   1  -6   5   81.49   14.00
  -1  -6  -5   82.09   14.80
  -1  -6  -5   73.19   13.00
   1   6   6  279.07   21.10
   1   6   6  294.97   17.70
  -1   6  -6  238.68   19.80
  -1   6  -6  190.48   22.80
  -1  -6  -6  264.37   20.80
  -1  -6  -6  259.17   17.00
   1  -6   6  257.17   19.00
   1  -6   6  238.48   19.50
  -1  -6  -6  267.97   20.80
  -1   6  -7  124.49   17.90
   1   6   7  126.39   18.30
   1   6   7  144.89   14.20
  -1   6  -7  104.69   19.30
   1  -6   7   97.49   15.40
  -1  -6  -7   88.69   16.40
  -1  -6  -7  128.89   16.70
  -1  -6  -7  134.49   14.10
   1  -6   7  128.79   16.40
  -1   6  -8  108.49   17.70
   1   6   8  131.79   18.70
  -1   6  -8  126.69   19.90
   1   6   8  144.29   14.90
   1  -6   8  106.59   15.20
  -1  -6  -8  111.19   15.90
   1  -6   8  110.69   16.80
  -1  -6  -8  122.39   17.30
  -1  -6  -8  129.19   14.80
  -1   6  -9  -29.70   15.20
   1   6   9   -8.60   10.70
  -1   6  -9   12.20   12.90
   1   6   9    6.30   15.20
  -1  -6  -9  -13.40   11.30
   1  -6   9   -7.50   10.40
   1  -6   9    4.60   12.10
  -1  -6  -9  -16.80   12.60
  -1  -6  -9  -14.60   10.90
  -1   6 -10  158.28   20.30
   1   6  10  155.28   16.30
  -1   6 -10  147.19   20.70
   1  -6  10  158.28   19.40
  -1  -6 -10  164.98   24.10
  -1  -6 -10  147.39   20.70
   1  -6  10  125.89   15.90
  -1   6 -11    6.10   15.80
  -1   6 -11   -7.40   15.20
   1   6  11    8.00   20.00
  -1  -6 -11   16.40   17.60
  -1  -6 -11  -11.50   13.40
  -1  -6 -11    1.40   11.30
   1  -6  11   -1.50   13.10
   1  -6  11   -4.80   11.00
  -1   6 -12  207.98   23.80
  -1   6 -12  289.77   21.70
   1   6  12  336.77   21.90
  -1  -6 -12  254.17   24.90
  -1  -6 -12  307.67   20.90
   1  -6  12  248.88   20.00
   1  -6  12  221.98   30.90
  -1  -6 -12  246.08   23.40
  -1   6 -13   30.50   15.70
   1   6  13   13.50   13.80
  -1  -6 -13   30.30   15.60
   1  -6  13   35.70   16.20
  -1  -6 -13   17.30   14.90
  -1  -6 -13   42.80   13.80
   1   6  14  179.28   20.00
  -1   6 -14  150.38   23.80
  -1  -6 -14  134.69   21.50
   1  -6  14  149.88   21.70
  -1  -6 -14  152.88   18.50
  -1  -6 -14  155.88   23.00
   1   6  15   26.90   14.50
  -1   6 -15   20.00   17.00
  -1  -6 -15   28.80   15.00
  -1  -6 -15   29.90   14.90
  -1  -6 -15   32.40   15.50
  -1   7  15   26.00   14.40
   1   7 -15    5.20   16.20
   1  -7 -15   24.70   13.70
   1  -7 -15   20.30   17.80
   1  -7 -15    7.40   15.20
   1   7 -14   55.79   16.90
  -1   7  14   77.59   16.40
   1  -7 -14   85.19   14.60
   1  -7 -14   76.99   17.80
   1  -7 -14   76.69   19.70
  -1   7  13   -2.50   13.80
   1   7 -13    5.50   15.10
   1   7 -13   58.09   18.40
   1  -7 -13   30.30   17.10
   1  -7 -13   27.30   13.20
  -1  -7  13   17.90   14.90
   1   7 -12   79.29   18.90
  -1   7  12   65.99   18.90
   1   7 -12   49.00   17.20
  -1   7  12   48.50   14.70
  -1  -7  12   51.39   14.80
   1  -7 -12   57.99   18.10
   1  -7 -12   92.99   16.90
   1  -7 -12   66.59   14.10
  -1  -7  12   66.69   16.40
   1   7 -11   42.70   16.70
  -1   7  11   52.69   14.10
   1   7 -11   44.10   14.40
  -1   7  11   37.80   18.60
   1  -7 -11   58.39   16.30
   1  -7 -11   15.30   20.90
   1  -7 -11   41.10   12.60
  -1  -7  11   22.90   13.70
  -1  -7  11   37.30   14.00
  -1   7  10   89.39   16.30
   1   7 -10   75.19   15.40
   1   7 -10   80.89   18.70
  -1   7  10   89.69   20.60
   1  -7 -10  113.59   17.80
   1  -7 -10   65.39   17.20
   1  -7 -10   91.09   14.10
  -1  -7  10   86.59   15.40
  -1  -7  10   68.59   14.40
   1   7  -9   56.99   13.80
  -1   7   9   48.50   19.10
  -1   7   9   30.30   13.30
   1   7  -9   41.50   16.80
  -1  -7   9   29.70   13.50
   1  -7  -9   66.29   12.90
  -1  -7   9   56.79   14.30
   1  -7  -9   48.90   16.40
   1  -7  -9   28.00   15.70
  -1   7   8   30.00   17.20
  -1   7   8    0.80   11.70
   1   7  -8    7.50   15.30
   1   7  -8   27.20   12.80
   1  -7  -8    4.10   15.00
   1  -7  -8   11.90   11.00
   1  -7  -8    3.90   15.60
  -1  -7   8   20.10   12.60
  -1  -7   8    9.80   11.70
  -1   7   7   58.39   12.50
   1   7  -7   43.70   16.30
   1   7  -7   49.10   12.80
  -1   7   7   56.89   18.30
  -1  -7   7   41.10   13.40
   1  -7  -7   33.90   16.80
  -1  -7   7   45.30   11.80
   1  -7  -7   31.30   15.20
   1  -7  -7   68.79   11.90
   1   7  -6   93.69   18.20
  -1   7   6   98.59   13.80
  -1   7   6   97.79   18.80
   1   7  -6  100.19   16.00
  -1  -7   6   92.89   14.30
   1  -7  -6  104.69   18.90
   1  -7  -6  101.49   12.80
   1  -7  -6   83.19   16.70
  -1  -7   6  104.69   16.50
  -1   7   5   77.29   12.40
   1   7  -5   89.29   13.40
  -1   7   5   87.99   18.40
  -1   7   5   87.79   14.00
   1   7  -5   72.79   17.10
  -1  -7   5   93.99   15.80
   1  -7  -5   88.69   16.00
   1  -7  -5   93.69   17.60
  -1  -7   5   83.59   12.60
   1  -7  -5   99.19   11.60
  -1   7   4  216.78   22.00
  -1   7   4  203.78   18.20
  -1   7   4  203.18   16.10
   1   7  -4  196.98   21.10
   1   7  -4  210.28   17.30
   1  -7  -4  217.38   15.30
   1  -7  -4  218.88   19.60
   1  -7  -4  207.88   21.10
  -1  -7   4  227.98   16.10
  -1  -7   4  210.38   19.10
  -1   7   3   14.10    9.40
  -1   7   3   31.10   11.50
   1   7  -3    1.50   13.90
   1   7  -3   40.60   10.50
  -1   7   3   34.00   15.50
   1  -7  -3   39.80   14.50
   1  -7  -3   47.40   12.50
   1  -7  -3   26.00    8.90
  -1  -7   3   24.80   12.40
  -1  -7   3   33.30    9.40
   1   7  -2  161.08   19.40
   1   7  -2  196.18   15.20
  -1   7   2  203.08   17.10
  -1   7   2  186.18   13.30
  -1   7   2  197.68   20.80
  -1  -7   2  199.98   18.50
   1  -7  -2  194.68   13.20
   1  -7  -2  195.38   19.30
   1  -7  -2  188.88   17.30
   1   7  -1  -17.70   12.90
   1   7  -1   10.80    8.70
  -1   7   1    9.20   10.20
  -1   7   1   -8.30   12.80
  -1   7   1   -7.80    7.00
   1  -7  -1  -10.40   12.00
   1  -7  -1   -0.40    6.80
  -1  -7   1   11.50   11.80
   1  -7  -1    3.10   10.10
  -1  -7   1   -1.90   11.20
   1   7   0  631.84   33.30
   1   7   0  568.84   27.10
   1   7   0  608.34   28.60
  -1   7   0  559.04   30.20
  -1   7   0  613.44   33.70
  -1  -7   0  610.64   32.20
   1  -7   0  586.44   32.60
  -1  -7   0  625.84   32.90
   1  -7   0  557.54   29.90
  -1   7  -1   48.70   11.80
   1   7   1   35.10    9.70
  -1   7  -1   32.60   14.40
   1   7   1   31.60   14.70
   1   7   1   37.90    7.70
   1  -7   1   46.20   14.40
  -1  -7  -1   38.80   13.30
  -1  -7  -1   42.60   11.00
  -1  -7  -1   49.90    8.30
   1  -7   1   58.99   12.00
   1   7   2  922.31   39.80
   1   7   2  915.91   38.50
  -1   7  -2  815.62   41.10
   1   7   2  934.71   44.80
  -1   7  -2  897.71   44.60
   1  -7   2  906.81   43.90
  -1  -7  -2  932.91   43.60
  -1  -7  -2  854.61   40.10
   1  -7   2  844.62   40.70
  -1  -7  -2  839.72   38.20
   1   7   3   98.49   12.20
   1   7   3  104.19   11.60
   1   7   3  105.99   17.40
  -1   7  -3   93.99   14.70
  -1   7  -3   79.09   17.60
  -1  -7  -3  137.19   17.40
   1  -7   3   99.09   17.10
  -1  -7  -3  113.89   14.20
   1  -7   3  103.79   13.30
  -1  -7  -3  106.99   11.40
   1   7   4  799.52   34.00
  -1   7  -4  670.63   36.50
  -1   7  -4  723.23   39.70
   1   7   4  735.63   38.80
  -1  -7  -4  778.62   33.80
   1  -7   4  713.63   35.50
   1  -7   4  751.72   38.20
  -1  -7  -4  739.33   37.80
  -1  -7  -4  710.83   36.00
   1   7   5  225.88   15.90
  -1   7  -5  225.18   20.10
   1   7   5  208.78   22.70
  -1   7  -5  150.58   22.80
  -1  -7  -5  218.58   20.10
   1  -7   5  168.08   19.50
  -1  -7  -5  223.38   16.00
   1  -7   5  203.68   17.70
  -1  -7  -5  191.28   19.80
   1   7   6  355.66   25.70
  -1   7  -6  339.27   24.80
  -1   7  -6  324.27   28.40
   1   7   6  389.06   21.70
  -1  -7  -6  375.86   21.30
  -1  -7  -6  378.46   24.60
   1  -7   6  348.77   22.90
  -1  -7  -6  361.66   25.10
   1  -7   6  327.97   24.30
  -1   7  -7   50.49   19.50
   1   7   7   82.79   16.90
  -1   7  -7   87.69   15.00
   1   7   7   90.29   13.10
   1  -7   7   75.29   15.10
   1  -7   7   88.79   13.80
  -1  -7  -7   86.69   15.90
  -1  -7  -7   60.29   15.30
  -1  -7  -7   90.09   13.10
  -1   7  -8   18.00   13.50
  -1   7  -8  -31.30   17.00
   1   7   8    0.20   10.60
   1   7   8   -8.80   15.20
   1  -7   8    7.30   12.40
   1  -7   8  -13.00   11.90
  -1  -7  -8   -5.40   12.00
  -1  -7  -8   -6.40   10.90
  -1  -7  -8  -12.70   15.10
  -1   7  -9   17.70   14.20
  -1   7  -9   -4.50   16.80
   1   7   9   36.20   16.90
   1   7   9   34.90   12.40
   1  -7   9   13.50   12.20
  -1  -7  -9   12.90   17.20
  -1  -7  -9    3.90   12.80
  -1  -7  -9   27.30   16.00
   1  -7   9   16.50   12.60
  -1   7 -10   28.50   14.60
  -1   7 -10   19.10   17.20
   1   7  10    7.40   21.70
   1   7  10   25.10   17.20
   1  -7  10   16.90   12.60
   1  -7  10   18.10   12.70
  -1  -7 -10    7.50   15.80
  -1  -7 -10   41.10   13.30
  -1  -7 -10   26.70   12.90
   1   7  11   21.30   17.20
  -1   7 -11    6.90   14.40
   1   7  11   25.90   13.60
  -1  -7 -11   18.80   14.60
   1  -7  11   10.50   13.80
  -1  -7 -11   35.30   25.70
   1  -7  11   21.30   13.10
  -1  -7 -11   25.10   12.60
   1   7  12    8.60   13.20
  -1   7 -12   27.30   14.00
  -1   7 -12    1.70   15.00
  -1  -7 -12   15.90   15.40
  -1  -7 -12    8.70   12.20
   1  -7  12   10.20   12.20
   1  -7  12    3.00   13.90
  -1  -7 -12   17.00   14.60
  -1   7 -13   30.10   13.60
   1   7  13   13.00   13.70
  -1   7 -13   10.10   15.20
   1  -7  13   10.30   13.80
   1  -7  13   20.30   12.50
  -1  -7 -13   34.30   16.80
  -1  -7 -13   20.20   13.10
  -1  -7 -13   12.90   14.20
  -1   7 -14    4.50   15.80
   1   7  14    0.40   13.90
  -1  -7 -14    8.80   14.90
  -1  -7 -14   40.70   16.40
   1  -7  14   17.90   15.40
  -1  -7 -14   33.00   14.20
  -1   7 -15   -2.90   16.50
   1   7  15   22.40   14.70
  -1   7 -15   54.79   13.20
  -1  -7 -15   35.20   14.90
   1  -7  15    7.50   16.80
  -1  -7 -15   50.49   17.50
  -1  -7 -15   11.60   13.70
  -1   8  14   70.29   16.10
   1   8 -14   26.80   15.20
   1  -8 -14   60.79   17.50
   1  -8 -14   52.89   14.40
  -1  -8  14   21.00   16.60
   1  -8 -14   43.90   17.10
  -1   8  13   25.90   14.40
  -1   8  13   15.90   21.30
   1   8 -13   29.10   15.20
  -1  -8  13   33.10   16.20
   1  -8 -13   26.40   17.40
  -1  -8  13   31.50   15.60
   1  -8 -13   39.20   13.70
   1   8 -12  111.49   20.10
   1   8 -12   82.99   17.00
  -1   8  12  114.99   16.90
  -1   8  12  103.99   22.60
  -1  -8  12  115.19   18.20
   1  -8 -12   77.09   19.00
  -1  -8  12   72.09   25.90
   1  -8 -12  126.69   18.60
   1  -8 -12   93.39   15.40
  -1   8  11   62.09   14.80
   1   8 -11   45.90   19.10
  -1   8  11   33.90   20.00
   1   8 -11   23.90   14.50
   1  -8 -11   51.89   13.30
   1  -8 -11   75.19   16.90
  -1  -8  11   36.90   14.60
   1  -8 -11   55.99   17.40
  -1  -8  11   53.99   15.70
   1   8 -10  155.88   20.00
  -1   8  10  152.78   24.20
  -1   8  10  195.78   18.70
   1   8 -10  162.78   22.80
   1  -8 -10  226.18   21.90
   1  -8 -10  164.88   24.50
  -1  -8  10  178.28   19.80
   1  -8 -10  178.78   17.00
  -1  -8  10  123.69   18.80
   1   8  -9   63.99   14.30
  -1   8   9   92.39   20.20
  -1   8   9   69.99   14.50
   1   8  -9   61.19   19.10
  -1  -8   9   70.39   15.90
   1  -8  -9   73.59   13.20
   1  -8  -9   45.80   17.40
  -1  -8   9   69.39   14.30
   1  -8  -9   84.39   18.20
  -1   8   8  303.27   21.20
  -1   8   8  272.57   26.20
   1   8  -8  260.77   25.40
   1   8  -8  247.78   22.40
   1  -8  -8  264.27   19.00
  -1  -8   8  248.18   22.40
   1  -8  -8  300.37   25.20
   1  -8  -8  242.38   25.20
  -1  -8   8  283.67   21.00
   1   8  -7    8.70   12.90
  -1   8   7    5.80   11.70
   1   8  -7   -1.10   15.70
  -1   8   7   14.90   18.50
   1  -8  -7  -13.10   16.10
  -1  -8   7   -0.30   11.40
   1  -8  -7    9.10   10.90
   1  -8  -7   12.50   15.50
  -1  -8   7    5.80   12.50
   1   8  -6  311.87   27.60
  -1   8   6  372.06   28.00
   1   8  -6  305.47   23.40
  -1   8   6  355.76   21.50
   1  -8  -6  330.57   25.70
   1  -8  -6  368.06   27.00
   1  -8  -6  342.47   20.50
  -1  -8   6  315.37   24.50
  -1  -8   6  318.37   21.20
  -1   8   5  177.28   22.80
   1   8  -5  187.48   18.70
   1   8  -5  140.39   22.10
  -1   8   5  187.28   15.80
  -1   8   5  151.78   18.30
   1  -8  -5  177.28   14.90
  -1  -8   5  161.88   19.50
   1  -8  -5  184.68   22.40
   1  -8  -5  159.78   20.60
  -1  -8   5  158.68   16.00
   1   8  -4  120.09   21.20
  -1   8   4  137.19   17.40
   1   8  -4  147.09   17.00
  -1   8   4  148.99   21.70
  -1   8   4  153.58   14.40
   1  -8  -4  175.18   19.60
   1  -8  -4  137.79   13.60
   1  -8  -4  133.49   20.60
  -1  -8   4  142.59   14.80
  -1  -8   4  136.99   18.00
  -1   8   3  203.78   19.10
   1   8  -3  172.58   23.10
   1   8  -3  212.78   18.00
  -1   8   3  211.38   23.30
  -1   8   3  205.78   15.40
  -1  -8   3  217.48   16.70
   1  -8  -3  202.88   22.30
   1  -8  -3  215.78   20.20
   1  -8  -3  208.28   14.80
  -1  -8   3  175.88   19.70
  -1   8   2   97.89   14.80
   1   8  -2  101.69   20.00
   1   8  -2  103.19   14.80
  -1   8   2   76.99   11.30
  -1   8   2  105.89   20.20
  -1  -8   2  126.49   17.90
   1  -8  -2   86.79   11.30
  -1  -8   2  104.39   14.50
   1  -8  -2  105.69   18.20
   1  -8  -2  107.49   16.90
  -1   8   1  112.99   16.90
  -1   8   1  100.49   19.50
   1   8  -1  130.09   15.30
   1   8  -1  135.79   20.90
   1  -8  -1  107.09   18.70
  -1  -8   1  114.99   17.40
   1  -8  -1  102.99   11.10
  -1  -8   1  110.59   15.10
   1  -8  -1  137.49   17.40
  -1   8   0    3.60   11.80
   1   8   0  -14.20   16.00
   1   8   0   16.90   10.40
  -1   8   0   -9.20   15.40
   1   8   0    7.40    8.00
  -1  -8   0   -0.70    8.00
   1  -8   0   -7.10   14.10
  -1  -8   0   14.70   11.10
   1  -8   0   20.20   11.90
  -1  -8   0  -11.00   13.20
  -1   8  -1   47.30   12.50
   1   8   1   23.90   17.10
   1   8   1   32.60   10.80
  -1   8  -1   25.30   16.90
   1   8   1   32.40    9.10
   1  -8   1   24.20   14.90
   1  -8   1   53.49   12.70
  -1  -8  -1   34.70    8.90
  -1  -8  -1   34.90   14.60
  -1  -8  -1   37.20   12.00
  -1   8  -2   39.40   13.30
   1   8   2   34.30    9.90
  -1   8  -2   10.80   16.70
   1   8   2   34.80   10.80
   1   8   2   29.80   16.70
  -1  -8  -2   31.10    9.60
   1  -8   2   51.69   12.80
  -1  -8  -2   31.00   14.80
  -1  -8  -2   49.80   12.50
   1  -8   2   18.20   14.70
   1   8   3   65.39   12.10
   1   8   3   57.89   17.90
  -1   8  -3   89.19   15.60
   1   8   3   73.09   11.10
  -1   8  -3   40.90   18.20
  -1  -8  -3   59.29   16.00
   1  -8   3   76.29   13.40
  -1  -8  -3   82.89   11.30
  -1  -8  -3   85.69   14.50
   1  -8   3   61.89   15.70
  -1   8  -4   14.90   13.80
   1   8   4    7.70   10.30
   1   8   4  -12.30   15.60
  -1   8  -4  -12.20   16.60
  -1  -8  -4   24.90   10.50
   1  -8   4  -13.80   13.10
  -1  -8  -4    8.30   12.80
  -1  -8  -4   -1.50   14.00
   1  -8   4   23.80   11.80
  -1   8  -5   68.29   15.50
   1   8   5   31.40   17.90
   1   8   5   45.80   11.60
  -1   8  -5   20.60   17.60
  -1  -8  -5   52.49   15.00
  -1  -8  -5   32.10   15.30
   1  -8   5   54.89   12.60
   1  -8   5   34.00   14.70
  -1  -8  -5   40.40   11.50
  -1   8  -6   23.50   13.90
   1   8   6    5.70   16.20
  -1   8  -6  -26.10   17.20
   1   8   6    7.20   10.90
  -1  -8  -6  -10.80   13.90
  -1  -8  -6   -3.90   14.20
  -1  -8  -6   11.20   11.10
   1  -8   6   16.10   12.00
   1  -8   6  -10.90   13.10
   1   8   7   27.60   17.20
   1   8   7   31.70   12.30
  -1   8  -7   12.80   18.60
  -1   8  -7   39.30   15.20
  -1  -8  -7   33.80   11.70
  -1  -8  -7   20.00   14.80
  -1  -8  -7   25.10   15.40
   1  -8   7   35.50   12.80
   1  -8   7   38.20   14.60
  -1   8  -8  158.48   21.80
   1   8   8  206.38   23.90
  -1   8  -8  165.58   23.90
   1   8   8  218.28   18.00
  -1  -8  -8  188.38   27.80
   1  -8   8  170.08   19.70
   1  -8   8  191.48   20.10
  -1  -8  -8  184.88   23.00
  -1  -8  -8  211.08   20.50
  -1   8  -9   -8.50   13.70
   1   8   9   20.20   17.60
  -1   8  -9   11.50   15.50
  -1  -8  -9   11.80   12.30
  -1  -8  -9   10.50   14.10
   1  -8   9    4.40   13.10
  -1  -8  -9   -3.70   15.00
   1  -8   9    9.90   13.00
  -1   8 -10  193.68   27.60
   1   8  10  204.08   19.30
  -1   8 -10  204.78   22.00
   1   8  10  208.38   23.70
  -1  -8 -10  167.68   23.60
   1  -8  10  173.38   19.30
  -1  -8 -10  207.68   18.80
  -1  -8 -10  212.98   19.90
   1  -8  10  177.78   20.50
   1   8  11    5.50   17.90
  -1   8 -11   25.40   14.50
  -1   8 -11    2.20   14.70
   1   8  11   35.40   14.00
  -1  -8 -11   23.20   13.90
   1  -8  11   25.10   13.50
  -1  -8 -11   14.40   17.30
   1  -8  11   25.40   18.10
  -1  -8 -11   24.30   13.70
   1   8  12  164.68   18.80
  -1   8 -12  116.39   19.90
  -1   8 -12  139.29   19.10
  -1  -8 -12  145.19   20.20
  -1  -8 -12  123.39   20.60
   1  -8  12  138.29   20.00
   1  -8  12  116.69   17.60
  -1  -8 -12  148.99   18.20
  -1   8 -13   43.30   14.70
   1   8  13   22.40   14.80
  -1   8 -13    2.50   15.80
   1  -8  13   25.80   15.80
   1  -8  13   25.60   12.60
  -1  -8 -13   11.30   15.70
  -1  -8 -13   26.40   14.30
  -1  -8 -13   19.80   17.20
  -1   8 -14   35.30   17.30
  -1   8 -14   71.69   15.50
   1   8  14   60.99   16.00
  -1  -8 -14   55.99   17.10
  -1  -8 -14   56.09   19.70
   1  -8  14   56.89   15.10
   1  -8  14   85.09   18.10
  -1   9  13   25.30   14.80
   1   9 -13    5.10   14.00
  -1   9  13   16.20   20.40
   1  -9 -13   10.90   13.10
  -1  -9  13   26.30   14.10
   1  -9 -13   23.70   18.80
  -1  -9  13   26.20   15.40
  -1   9  12    6.20   19.90
   1   9 -12    5.30   14.40
   1   9 -12   68.29   26.20
  -1   9  12   24.30   14.00
   1  -9 -12   19.40   12.90
  -1  -9  12   18.80   14.50
   1  -9 -12   44.30   15.80
  -1  -9  12   16.20   14.10
   1  -9 -12   15.50   17.60
   1   9 -11   -0.50   17.20
  -1   9  11   17.30   20.20
   1   9 -11   27.90   23.10
  -1   9  11   25.00   13.70
   1  -9 -11   32.00   16.10
   1  -9 -11    2.90   16.90
  -1  -9  11   18.80   13.70
  -1  -9  11   17.70   14.20
   1  -9 -11   15.40   12.70
   1   9 -10   15.00   13.30
   1   9 -10   42.60   20.10
  -1   9  10   35.40   19.90
  -1   9  10   28.20   13.40
  -1  -9  10   17.80   13.10
   1  -9 -10   23.60   13.00
   1  -9 -10   46.50   17.00
  -1  -9  10   14.50   17.50
   1  -9 -10   12.30   16.60
  -1   9   9   30.60   14.60
   1   9  -9   26.80   14.20
   1   9  -9   42.80   20.20
  -1   9   9   55.69   19.70
   1  -9  -9   32.30   17.60
   1  -9  -9   46.90   12.80
  -1  -9   9   30.80   21.30
   1  -9  -9   73.09   16.90
  -1  -9   9   38.40   13.30
  -1   9   8   27.20   14.00
   1   9  -8   54.39   20.50
   1   9  -8   43.40   14.00
  -1   9   8   31.40   19.60
  -1  -9   8   37.20   13.00
   1  -9  -8   56.49   17.40
   1  -9  -8   29.30   16.00
   1  -9  -8   46.70   13.00
  -1  -9   8   27.80   14.30
   1   9  -7   12.70   13.80
  -1   9   7   12.20   12.50
  -1   9   7   30.90   19.90
   1   9  -7   -2.60   17.60
  -1  -9   7   24.00   13.80
   1  -9  -7   17.80   11.40
   1  -9  -7    2.30   15.80
   1  -9  -7   37.10   16.80
  -1  -9   7   22.70   12.20
  -1   9   6   40.70   12.60
   1   9  -6   34.10   13.80
   1   9  -6    4.10   18.30
  -1   9   6    8.30   18.20
   1  -9  -6    2.70   16.10
   1  -9  -6   22.40   11.30
  -1  -9   6   11.30   14.00
  -1  -9   6   10.10   11.20
   1  -9  -6   20.50   15.30
  -1   9   5   64.39   19.70
   1   9  -5   65.49   14.40
  -1   9   5   79.39   13.10
   1   9  -5   61.59   20.00
  -1   9   5   56.79   14.30
   1  -9  -5   81.59   12.70
  -1  -9   5   52.29   13.20
   1  -9  -5   72.59   16.80
   1  -9  -5   64.69   18.50
  -1  -9   5   73.39   16.70
  -1   9   4   51.19   20.00
   1   9  -4   59.69   13.40
   1   9  -4    9.20   18.60
  -1   9   4   30.30   11.20
  -1   9   4   23.30   13.20
  -1  -9   4   31.90   14.90
   1  -9  -4   42.10   17.60
   1  -9  -4   34.30   15.20
   1  -9  -4   46.20   11.00
  -1  -9   4   41.80   11.40
   1   9  -3  122.79   16.80
   1   9  -3  133.49   22.60
  -1   9   3  111.39   21.50
  -1   9   3  119.29   16.40
  -1   9   3  100.29   13.30
  -1  -9   3   97.09   14.90
  -1  -9   3  107.79   18.60
   1  -9  -3  112.09   16.60
   1  -9  -3  151.98   21.30
   1  -9  -3  104.49   13.00
   1   9  -2  278.57   20.30
  -1   9   2  257.37   21.90
  -1   9   2  263.47   17.00
   1   9  -2  298.87   28.30
  -1   9   2  272.37   28.60
  -1  -9   2  250.27   22.90
   1  -9  -2  242.88   16.30
   1  -9  -2  276.87   24.80
  -1  -9   2  283.47   19.80
   1  -9  -2  244.48   21.90
  -1   9   1   40.90    9.60
   1   9  -1   41.70   11.90
  -1   9   1   32.80   13.60
  -1   9   1   44.30   19.90
   1   9  -1   10.40   18.60
  -1  -9   1   62.89   12.90
   1  -9  -1   51.59   14.70
   1  -9  -1   45.70   16.90
  -1  -9   1   40.60   15.30
   1  -9  -1   57.79    9.90
   1   9   0  380.06   22.90
  -1   9   0  361.16   25.20
  -1   9   0  372.46   30.30
   1   9   0  389.16   31.00
   1  -9   0  368.76   27.70
   1  -9   0  357.96   24.80
  -1  -9   0  384.56   27.80
  -1  -9   0  365.56   23.40
   1   9   1   -7.80   10.70
  -1   9  -1    6.20   17.90
  -1   9  -1   11.50   13.40
   1   9   1   18.30    9.30
   1   9   1  -11.30   17.20
  -1  -9  -1   10.00   14.80
  -1  -9  -1   17.30    9.20
  -1  -9  -1   25.20   12.70
   1  -9   1    9.50   15.30
   1  -9   1   36.60   13.20
   1   9   2  341.67   21.80
  -1   9  -2  353.86   29.00
   1   9   2  348.57   19.60
  -1   9  -2  339.17   24.70
   1   9   2  344.57   28.30
  -1  -9  -2  391.66   27.00
  -1  -9  -2  316.47   19.30
   1  -9   2  321.77   23.60
   1  -9   2  315.17   26.30
  -1  -9  -2  315.77   22.90
   1   9   3   87.29   20.00
   1   9   3   93.29   13.40
   1   9   3   81.39   12.10
  -1   9  -3   74.69   20.40
  -1   9  -3  107.19   16.90
   1  -9   3   95.39   14.90
  -1  -9  -3  117.09   12.70
   1  -9   3  104.59   19.10
  -1  -9  -3  110.79   19.20
  -1  -9  -3  105.49   15.80
  -1   9  -4  180.68   24.70
  -1   9  -4  189.38   21.50
   1   9   4  194.38   16.00
   1   9   4  184.48   24.90
   1  -9   4  188.38   19.20
   1  -9   4  187.18   21.50
  -1  -9  -4  184.58   19.90
  -1  -9  -4  189.08   15.40
  -1  -9  -4  174.68   21.80
  -1   9  -5   11.40   14.90
   1   9   5  -12.00   17.40
  -1   9  -5   -3.60   16.50
   1   9   5   17.50   11.00
  -1  -9  -5   -3.10   14.10
   1  -9   5   -1.30   11.90
  -1  -9  -5   21.80   11.10
   1  -9   5   11.60   13.90
  -1  -9  -5    9.40   14.00
   1   9   6   11.30   17.80
  -1   9  -6    2.30   17.00
   1   9   6   -1.70   11.30
  -1   9  -6   16.70   15.30
   1  -9   6    8.20   14.10
   1  -9   6   -1.00   12.80
  -1  -9  -6   -2.80   14.90
  -1  -9  -6    4.40   11.10
  -1  -9  -6    2.20   14.50
   1   9   7   54.89   13.80
   1   9   7   66.89   19.30
  -1   9  -7   43.40   18.70
  -1   9  -7   54.79   16.40
  -1  -9  -7   62.49   16.40
  -1  -9  -7   64.19   16.50
   1  -9   7   48.60   13.30
   1  -9   7   52.99   15.80
  -1   9  -8   70.79   18.40
  -1   9  -8   63.19   16.50
   1   9   8   55.49   22.40
   1   9   8   44.70   19.60
  -1  -9  -8   65.09   14.30
   1  -9   8   50.19   15.90
  -1  -9  -8   71.99   17.00
  -1  -9  -8   50.09   17.10
   1  -9   8   57.09   14.40
   1   9   9  109.59   21.70
   1   9   9  103.29   16.90
  -1   9  -9  119.49   20.30
  -1   9  -9   79.19   17.60
  -1  -9  -9   59.29   18.30
  -1  -9  -9   94.49   15.80
   1  -9   9   99.29   17.60
  -1  -9  -9  109.09   18.60
   1  -9   9   66.29   15.60
   1   9  10   11.40   13.60
  -1   9 -10  -14.30   14.00
   1   9  10   16.20   17.70
  -1   9 -10   28.30   15.80
  -1  -9 -10  -15.60   11.60
   1  -9  10   13.10   14.90
   1  -9  10   14.10   16.80
  -1  -9 -10   18.10   14.50
  -1  -9 -10   28.40   19.90
   1   9  11   18.30   13.80
  -1   9 -11    0.50   14.90
   1   9  11   13.00   18.70
  -1   9 -11   20.20   14.50
  -1  -9 -11    8.50   12.70
   1  -9  11   -1.30   13.10
  -1  -9 -11   17.40   16.40
   1  -9  11   18.90   19.90
  -1  -9 -11   40.80   13.80
  -1   9 -12   30.90   14.80
   1   9  12  -13.80   18.70
   1   9  12    9.60   14.30
  -1   9 -12   -8.80   14.00
   1  -9  12    3.90   14.00
   1  -9  12    8.40   14.10
  -1  -9 -12   20.10   16.10
  -1  -9 -12   31.10   13.20
  -1  -9 -12    0.20   12.60
  -1  -9 -12   -4.30   14.30
  -1   9 -13   -4.70   15.90
   1   9  13   21.30   14.50
  -1   9 -13   40.00   18.60
  -1  -9 -13    5.20   13.30
  -1  -9 -13   36.90   17.00
   1  -9  13   22.90   15.70
  -1  -9 -13   -2.40   14.60
   1  -9  13   36.70   14.50
   1  10 -12   -3.10   14.30
  -1  10  12   14.60   15.00
   1  10 -12   65.29   20.90
  -1  10  12    5.90   21.30
  -1 -10  12   28.50   14.60
   1 -10 -12   24.90   13.50
   1 -10 -12   26.50   19.40
  -1 -10  12   18.90   14.90
   1 -10 -12   73.39   27.80
  -1  10  11   32.90   20.90
   1  10 -11   12.80   14.00
   1  10 -11   50.29   22.00
  -1  10  11   46.60   14.40
   1 -10 -11   66.09   26.20
  -1 -10  11   42.30   22.50
  -1 -10  11   44.70   16.50
   1 -10 -11   30.60   13.60
   1 -10 -11   21.70   17.50
   1  10 -10  128.89   23.90
   1  10 -10   93.49   19.20
  -1  10  10  124.39   24.80
  -1  10  10  120.79   17.30
   1 -10 -10  166.28   28.00
  -1 -10  10  135.79   19.00
   1 -10 -10  127.29   16.90
  -1 -10  10  130.69   21.00
   1 -10 -10  101.49   20.30
  -1  10   9   59.89   15.70
   1  10  -9   59.99   16.40
   1  10  -9   62.49   21.80
  -1  10   9   60.79   21.40
   1 -10  -9   38.40   18.20
  -1 -10   9   66.39   17.60
  -1 -10   9   51.89   14.40
   1 -10  -9   68.49   14.70
   1 -10  -9   92.89   20.90
  -1  10   8  228.38   19.90
   1  10  -8  176.98   22.30
   1  10  -8  210.78   30.30
  -1  10   8  226.28   26.90
  -1 -10   8  210.08   20.20
  -1 -10   8  167.48   21.80
   1 -10  -8  227.58   24.70
   1 -10  -8  177.98   24.70
   1 -10  -8  203.68   18.10
  -1  10   7  136.19   24.20
  -1  10   7  123.89   17.60
   1  10  -7  101.39   17.30
   1  10  -7  141.69   34.80
   1 -10  -7  128.69   22.10
   1 -10  -7   86.99   18.10
  -1 -10   7   92.99   18.80
   1 -10  -7  133.99   15.40
  -1 -10   7   89.09   15.70
  -1  10   6  148.29   16.30
  -1  10   6  155.78   24.60
   1  10  -6  136.59   19.60
   1  10  -6  171.08   26.00
   1 -10  -6  145.99   15.30
  -1 -10   6  132.99   17.00
   1 -10  -6  164.98   20.20
  -1 -10   6  142.49   20.20
   1 -10  -6  157.58   22.70
   1  10  -5   29.20   12.90
  -1  10   5    1.20   12.60
   1  10  -5   14.90   19.30
  -1  10   5   29.90   11.80
  -1  10   5   29.20   18.80
   1 -10  -5   26.00   17.20
  -1 -10   5   27.80   16.50
  -1 -10   5   12.40   12.10
   1 -10  -5   20.60   14.90
   1 -10  -5   23.20   11.30
  -1  10   4  100.69   13.20
  -1  10   4   86.99   22.30
   1  10  -4   78.59   14.70
  -1  10   4   94.49   15.60
   1  10  -4   91.49   22.60
   1 -10  -4  123.19   21.10
   1 -10  -4  109.49   13.20
   1 -10  -4   90.49   16.80
  -1 -10   4   81.89   13.80
  -1  10   3   44.80   11.20
  -1  10   3   29.90   13.70
   1  10  -3   10.50   20.40
   1  10  -3   30.80   12.20
  -1  10   3   47.70   20.50
  -1 -10   3   26.60   12.20
   1 -10  -3   38.70   15.20
  -1 -10   3   49.40   17.20
   1 -10  -3   43.50   17.90
   1 -10  -3   34.40   10.80
  -1  10   2   21.50   19.90
  -1  10   2   -9.80   12.90
   1  10  -2    4.30   19.60
  -1  10   2   14.50   10.10
   1  10  -2   13.60   11.90
   1 -10  -2   12.80   17.80
   1 -10  -2   12.10   14.60
  -1 -10   2   32.80   12.10
  -1 -10   2   14.20   15.10
   1 -10  -2   18.50    9.90
   1  10  -1   99.59   16.10
  -1  10   1   98.89   23.10
  -1  10   1   90.19   15.50
   1  10  -1   70.49   21.90
  -1 -10   1   80.19   14.50
   1 -10  -1  101.89   16.30
   1 -10  -1   93.89   19.90
   1 -10  -1   90.09   11.50
  -1 -10   1   91.49   18.20
  -1  10   0   -0.60   18.70
   1  10   0   16.10   19.20
  -1  10   0   30.70   13.50
   1  10   0   31.90   12.00
   1 -10   0   40.30   14.30
  -1 -10   0   24.00    9.60
   1 -10   0   16.30   16.10
  -1 -10   0   42.30   13.70
  -1 -10   0   28.80   15.90
   1  10   1   37.90   12.30
  -1  10  -1   23.00   19.30
   1  10   1   30.90   19.20
  -1  10  -1   46.30   14.70
   1  10   1   27.60   10.50
  -1 -10  -1   41.40   17.30
  -1 -10  -1   39.20   10.40
   1 -10   1   30.60   16.60
   1 -10   1   47.40   14.30
  -1 -10  -1   29.00   14.30
  -1  10  -2   -7.80   18.80
  -1  10  -2   18.40   13.40
   1  10   2   -2.20   11.20
   1  10   2   22.00   10.10
   1  10   2    7.20   18.30
  -1 -10  -2   11.00   10.20
   1 -10   2    9.30   15.40
   1 -10   2   26.00   13.10
  -1 -10  -2    5.60   15.60
  -1 -10  -2    2.90   13.50
   1  10   3   -0.30   18.20
  -1  10  -3   15.60   14.20
   1  10   3    7.20   10.40
  -1  10  -3  -13.50   17.40
   1  10   3    3.30   11.10
  -1 -10  -3   22.10   10.70
  -1 -10  -3   34.40   13.90
   1 -10   3   19.60   12.50
   1 -10   3   27.10   17.10
  -1 -10  -3   29.10   15.40
   1  10   4   22.30   11.70
  -1  10  -4   27.80   14.80
  -1  10  -4   41.10   19.10
   1  10   4   16.30   18.40
  -1 -10  -4   19.20   15.70
   1 -10   4   30.30   21.60
  -1 -10  -4   41.90   14.50
   1 -10   4   30.80   13.30
  -1 -10  -4   21.20   11.40
   1  10   5    7.80   18.00
  -1  10  -5   18.60   15.20
  -1  10  -5   31.20   18.50
   1  10   5   35.30   12.30
  -1 -10  -5    8.60   15.00
   1 -10   5   15.70   12.40
  -1 -10  -5   36.60   14.60
   1 -10   5    8.20   22.60
  -1 -10  -5    6.00   10.60
   1  10   6   71.39   20.30
  -1  10  -6   83.29   19.80
  -1  10  -6   55.59   16.80
   1  10   6   69.29   13.80
  -1 -10  -6   77.19   21.00
   1 -10   6   66.89   15.50
   1 -10   6   74.69   18.30
  -1 -10  -6   72.79   16.90
  -1 -10  -6   97.69   18.80
   1  10   7   65.59   18.70
   1  10   7   76.19   20.70
  -1  10  -7   67.49   17.30
  -1  10  -7   89.39   20.70
  -1 -10  -7   84.49   14.50
  -1 -10  -7   97.89   19.20
   1 -10   7   70.49   14.80
  -1 -10  -7   83.79   17.80
   1 -10   7   75.59   16.90
  -1  10  -8  181.48   23.60
   1  10   8  219.28   20.40
  -1  10  -8  145.89   35.70
   1  10   8  190.38   25.90
   1 -10   8  168.78   20.60
   1 -10   8  181.18   21.60
  -1 -10  -8  186.58   18.10
  -1 -10  -8  221.68   23.30
  -1 -10  -8  185.88   24.30
  -1  10  -9   73.09   20.90
   1  10   9   95.89   22.20
  -1  10  -9   54.79   17.30
   1  10   9   76.59   15.80
  -1 -10  -9   51.79   28.20
   1 -10   9   94.19   18.40
   1 -10   9   50.99   15.60
  -1 -10  -9  100.49   18.30
  -1 -10  -9   77.79   15.10
  -1  10 -10   34.50   17.20
  -1  10 -10   76.49   18.20
   1  10  10   73.09   16.70
   1  10  10   68.99   21.50
   1 -10  10   54.99   15.80
  -1 -10 -10   99.79   17.90
  -1 -10 -10   29.50   17.80
   1 -10  10   74.19   17.40
  -1 -10 -10   68.49   15.60
   1  10  11    6.70   20.00
  -1  10 -11   36.90   15.10
   1  10  11   43.70   16.40
  -1  10 -11   22.10   15.90
  -1 -10 -11   30.60   13.30
  -1 -10 -11   10.40   13.60
   1 -10  11   31.60   13.30
  -1 -10 -11   22.90   18.10
   1 -10  11   20.60   14.20
   1  10  12   40.80   16.60
  -1  10 -12   76.39   17.50
  -1  10 -12   39.40   17.20
   1  10  12   57.39   21.70
   1 -10  12   53.39   15.80
  -1 -10 -12   59.09   17.90
  -1 -10 -12   33.50   14.70
   1 -10  12   56.69   16.80
  -1 -10 -12   45.20   18.80
  -1 -10 -12   71.29   14.60
  -1  11  11   24.60   21.80
  -1  11  11   15.40   13.70
   1  11 -11    7.70   14.60
   1  11 -11   63.29   20.30
   1 -11 -11    4.30   12.40
  -1 -11  11   20.60   14.10
  -1 -11  11   26.60   16.30
   1 -11 -11    8.80   17.60
   1  11 -10   66.99   21.30
  -1  11  10   20.90   14.90
  -1  11  10   14.70   21.20
   1  11 -10   14.80   15.50
  -1 -11  10   25.60   15.20
   1 -11 -10   23.20   17.40
   1 -11 -10   36.40   16.80
   1 -11 -10   14.80   13.30
  -1 -11  10   16.90   17.00
   1  11  -9   31.90   20.80
  -1  11   9   12.20   21.00
  -1  11   9    6.40   12.90
   1  11  -9   -5.00   13.90
  -1 -11   9   27.90   13.90
  -1 -11   9   16.00   13.10
   1 -11  -9   47.80   17.50
   1 -11  -9   16.70   12.80
   1 -11  -9   14.10   16.10
  -1  11   8   33.10   21.50
  -1  11   8   25.20   13.60
   1  11  -8   41.40   21.00
   1  11  -8   22.30   14.80
   1 -11  -8   40.20   18.10
   1 -11  -8   12.20   16.90
  -1 -11   8   74.29   17.30
   1 -11  -8   33.30   13.10
  -1 -11   8   20.90   13.10
   1  11  -7   26.40   14.80
  -1  11   7   35.70   13.80
  -1  11   7   41.50   22.10
   1  11  -7   45.00   21.60
   1 -11  -7   50.59   13.20
   1 -11  -7   16.30   19.90
   1 -11  -7   58.59   18.80
  -1 -11   7   26.90   15.70
  -1 -11   7   16.50   12.90
   1  11  -6   36.00   19.90
  -1  11   6   15.30   16.30
  -1  11   6   33.40   27.30
   1  11  -6   20.80   13.40
  -1 -11   6   34.10   15.30
   1 -11  -6   21.10   11.90
   1 -11  -6   21.00   16.90
   1 -11  -6   -1.90   15.40
  -1 -11   6    0.00   11.60
  -1  11   5   20.20   13.10
  -1  11   5   15.30   29.10
   1  11  -5   33.00   13.50
  -1  11   5   17.90   11.50
   1  11  -5   26.10   20.00
   1 -11  -5   25.20   16.30
  -1 -11   5   36.50   14.60
   1 -11  -5   24.20   11.80
   1 -11  -5   19.90   14.90
  -1 -11   5   12.90   12.40
  -1  11   4   53.69   35.00
  -1  11   4   56.49   12.10
   1  11  -4   58.09   14.10
  -1  11   4   47.00   13.20
   1  11  -4   68.99   20.40
   1 -11  -4   59.59   12.20
  -1 -11   4   68.89   17.10
  -1 -11   4   56.59   12.80
   1 -11  -4   38.80   15.60
   1 -11  -4   61.59   18.70
   1  11  -3   49.00   20.00
   1  11  -3   25.00   13.20
  -1  11   3   54.79   11.30
  -1  11   3   28.00   13.30
   1 -11  -3   40.70   17.80
  -1 -11   3   39.10   15.20
  -1 -11   3   38.20   12.70
   1 -11  -3   39.50   11.10
   1 -11  -3   18.90   15.10
   1  11  -2  100.09   25.60
  -1  11   2   80.39   12.10
  -1  11   2   76.09   15.60
   1  11  -2   96.79   14.70
   1 -11  -2   74.19   11.60
   1 -11  -2   82.99   19.30
  -1 -11   2   77.49   17.90
  -1 -11   2   93.49   14.90
   1 -11  -2   69.59   17.30
   1  11  -1   87.99   14.30
  -1  11   1   76.79   32.40
   1  11  -1   96.69   28.50
  -1  11   1   90.89   15.90
  -1 -11   1   92.39   15.20
   1 -11  -1  135.99   21.90
   1 -11  -1   94.29   17.40
  -1 -11   1  116.59   19.20
   1  11   0  137.29   17.60
  -1  11   0  151.48   19.20
  -1  11   0  158.58   36.70
  -1 -11   0  163.18   21.10
   1 -11   0  145.29   21.60
  -1 -11   0  118.79   18.20
   1 -11   0  151.28   19.70
   1  11   1  127.39   15.80
  -1  11  -1  124.09   17.10
  -1  11  -1  138.39   29.40
   1  11   1  114.49   13.20
   1  11   1   86.89   28.00
   1 -11   1  116.29   20.40
  -1 -11  -1  132.39   13.40
   1 -11   1  124.79   18.70
  -1 -11  -1  113.89   20.60
  -1 -11  -1  109.09   17.10
  -1  11  -2   89.69   23.10
   1  11   2   54.69   12.50
  -1  11  -2   89.09   16.20
   1  11   2   52.09   24.50
   1  11   2   84.59   13.90
  -1 -11  -2   75.59   12.10
   1 -11   2  101.79   18.90
  -1 -11  -2   95.99   19.70
   1 -11   2   68.59   15.30
  -1 -11  -2   47.60   15.70
   1  11   3    5.20   11.10
  -1  11  -3   -0.50   17.80
  -1  11  -3   11.60   13.00
   1  11   3    1.90   19.10
   1  11   3   15.70   11.10
  -1 -11  -3  -11.70   12.80
  -1 -11  -3    0.50   14.90
  -1 -11  -3    2.10   10.30
   1 -11   3    2.80   13.60
  -1  11  -4   43.80   15.40
  -1  11  -4   56.49   19.60
   1  11   4   50.39   12.50
   1  11   4   57.29   22.50
   1 -11   4   46.20   14.10
  -1 -11  -4   37.40   15.00
  -1 -11  -4   47.70   12.00
  -1 -11  -4   61.89   17.00
   1 -11   4   71.89   16.70
  -1  11  -5   48.10   16.00
   1  11   5   43.40   13.50
  -1  11  -5   51.49   19.00
   1  11   5   71.49   24.50
  -1 -11  -5   38.20   15.20
  -1 -11  -5   68.79   18.80
  -1 -11  -5   49.60   14.30
   1 -11   5   41.60   14.40
   1 -11   5   45.50   15.70
   1  11   6   58.69   24.80
  -1  11  -6   54.59   17.60
   1  11   6   76.89   16.40
  -1  11  -6   76.59   20.70
  -1 -11  -6   60.79   16.90
   1 -11   6   83.99   17.80
   1 -11   6   52.69   15.70
  -1 -11  -6   64.29   14.20
  -1 -11  -6   96.79   20.50
   1  11   7   79.19   15.60
  -1  11  -7   70.29   19.00
   1  11   7   76.29   27.40
  -1  11  -7   63.89   19.50
  -1 -11  -7   92.89   15.00
  -1 -11  -7   66.49   18.00
   1 -11   7   61.19   14.90
  -1 -11  -7   80.19   18.80
   1 -11   7   74.89   17.60
   1  11   8   14.40   14.30
  -1  11  -8   44.80   17.30
   1  11   8    7.10   26.00
  -1  11  -8    7.10   15.70
  -1 -11  -8   28.50   16.50
  -1 -11  -8   23.50   12.60
   1 -11   8   24.70   14.30
   1 -11   8   -1.10   13.90
  -1 -11  -8   11.90   21.00
   1  11   9   45.20   35.70
   1  11   9   20.20   14.00
  -1  11  -9    0.80   15.50
   1 -11   9   37.90   15.60
  -1 -11  -9   53.69   16.20
  -1 -11  -9    2.10   16.20
   1 -11   9    6.70   13.20
  -1 -11  -9   14.10   12.80
  -1  11 -10   -3.60   14.50
  -1  11 -10   48.60   17.80
   1  11  10   10.20   14.20
  -1 -11 -10   28.90   14.20
  -1 -11 -10   -3.90   16.90
   1 -11  10   10.80   15.00
   1 -11  10   21.00   14.10
  -1 -11 -10   10.80   12.70
   1  11  11    1.40   14.30
  -1  11 -11   52.09   17.10
  -1  11 -11    0.70   15.30
  -1 -11 -11    2.70   16.30
  -1 -11 -11   50.69   14.70
  -1 -11 -11   29.70   14.90
   1 -11  11   41.80   15.60
   1 -11  11   20.50   14.50
  -1  12  10   33.60   15.20
  -1  12  10   18.30   20.80
   1  12 -10    9.80   15.20
   1  12 -10   61.79   18.30
   1 -12 -10   66.49   17.70
  -1 -12  10   21.30   16.10
   1 -12 -10   32.10   13.90
   1 -12 -10   15.20   17.10
  -1 -12  10   24.00   14.30
   1  12  -9   71.29   19.20
  -1  12   9   32.80   21.90
   1  12  -9   15.40   15.90
  -1  12   9   34.20   15.30
   1 -12  -9   30.30   17.40
  -1 -12   9   29.20   14.40
   1 -12  -9   53.69   14.50
  -1 -12   9   65.49   17.50
  -1  12   8   54.79   23.10
  -1  12   8   66.89   14.60
   1  12  -8   59.29   16.10
   1  12  -8  107.39   23.80
  -1 -12   8   89.79   19.20
   1 -12  -8   75.19   14.80
   1 -12  -8   61.69   18.00
   1 -12  -8  101.89   22.00
  -1 -12   8   67.29   14.90
   1  12  -7   38.90   14.90
   1  12  -7   61.89   20.20
  -1  12   7   42.80   22.50
  -1  12   7   48.90   14.60
   1 -12  -7   42.20   13.00
   1 -12  -7   34.40   17.50
   1 -12  -7   73.79   19.30
  -1 -12   7   66.09   17.90
  -1 -12   7   58.59   14.40
   1  12  -6   62.39   15.70
  -1  12   6   94.49   23.20
  -1  12   6   73.39   15.20
   1  12  -6   84.69   22.50
  -1 -12   6   93.89   19.20
  -1 -12   6   71.59   14.20
   1 -12  -6   98.69   20.70
   1 -12  -6   51.49   21.10
   1 -12  -6   74.89   14.40
  -1  12   5   63.09   22.50
   1  12  -5   74.29   20.80
   1  12  -5   63.89   14.50
   1 -12  -5   61.19   13.40
  -1 -12   5   64.49   17.70
  -1 -12   5   36.80   14.30
   1 -12  -5   27.50   16.00
   1 -12  -5   64.69   18.50
  -1  12   4   28.00   12.40
  -1  12   4   29.50   13.70
   1  12  -4   52.59   19.90
   1  12  -4   44.40   13.80
  -1  12   4   67.09   21.10
  -1 -12   4   35.10   12.70
   1 -12  -4   28.20   14.90
   1 -12  -4   57.99   14.40
   1 -12  -4   57.59   18.50
  -1 -12   4   58.59   17.50
   1  12  -3   61.49   13.80
  -1  12   3   65.69   22.40
   1  12  -3   66.29   20.50
  -1  12   3   57.09   14.20
  -1  12   3   51.29   12.30
  -1 -12   3   51.89   13.90
   1 -12  -3   60.29   18.20
   1 -12  -3   40.60   11.50
   1 -12  -3   53.69   17.10
  -1 -12   3   35.70   15.50
  -1  12   2   54.79   20.60
   1  12  -2   49.40   13.20
  -1  12   2   53.09   14.40
   1  12  -2   52.09   20.20
  -1 -12   2   47.20   15.80
   1 -12  -2   49.40   11.40
   1 -12  -2   83.09   19.20
   1 -12  -2   21.40   15.60
  -1  12   1   26.70   19.60
   1  12  -1   25.80   11.90
   1  12  -1    8.90   17.50
  -1  12   1   27.40   13.60
  -1 -12   1   13.30   15.00
   1 -12  -1   -4.90   14.50
  -1 -12   1    7.30   12.90
   1 -12  -1   12.60   15.80
   1  12   0   10.80   10.80
  -1  12   0   15.70   19.90
   1  12   0   31.60   18.20
  -1  12   0   -6.30   12.40
   1 -12   0   -4.50   14.50
   1 -12   0   -7.40   13.80
  -1 -12   0   -6.30   14.00
  -1 -12   0  -10.60   13.00
   1  12   1   18.10   11.20
  -1  12  -1   47.30   21.00
   1  12   1   26.50   18.50
  -1  12  -1   23.00   13.10
  -1 -12  -1   -5.10   14.30
   1 -12   1   13.90   14.90
   1 -12   1   18.10   14.30
  -1 -12  -1   17.50   10.30
  -1 -12  -1   30.90   15.60
   1  12   2    1.50   17.60
  -1  12  -2   17.00   20.10
  -1  12  -2   21.80   13.80
   1  12   2    5.40   10.80
   1  12   2   -2.30   10.30
  -1 -12  -2   -6.40   13.80
  -1 -12  -2   21.80   15.10
  -1 -12  -2    4.50   10.10
   1 -12   2   -1.50   12.80
   1 -12   2    9.10   14.20
  -1  12  -3   39.20   19.20
  -1  12  -3   -3.90   14.20
   1  12   3    3.10   11.70
   1  12   3   15.60   18.20
   1 -12   3   21.90   15.20
   1 -12   3   -3.90   12.40
  -1 -12  -3   13.90   11.10
  -1 -12  -3    9.70   14.50
  -1 -12  -3   17.80   14.80
  -1  12  -4    3.50   14.00
   1  12   4    7.70   17.70
   1  12   4   13.20   12.20
  -1  12  -4   22.70   18.70
  -1 -12  -4   -8.70   13.80
   1 -12   4    1.90   13.40
   1 -12   4   32.00   15.60
  -1 -12  -4   21.20   15.40
  -1 -12  -4   20.40   11.70
  -1  12  -5   36.60   18.70
   1  12   5   32.30   13.90
   1  12   5   45.40   20.40
  -1  12  -5   27.20   15.50
   1 -12   5   37.60   15.60
   1 -12   5   31.70   14.20
  -1 -12  -5   24.70   15.30
  -1 -12  -5   36.50   12.80
  -1 -12  -5   51.69   17.30
  -1  12  -6   17.80   22.70
   1  12   6   37.00   14.00
  -1  12  -6   58.69   19.40
   1  12   6   39.80   19.80
  -1 -12  -6   32.70   15.90
   1 -12   6    9.90   14.60
   1 -12   6   35.90   15.20
  -1 -12  -6   37.10   15.70
  -1 -12  -6   26.50   12.40
   1  12   7   45.80   19.70
   1  12   7   26.40   14.20
  -1  12  -7   10.80   15.80
  -1  12  -7   46.70   17.40
  -1 -12  -7   23.80   12.00
  -1 -12  -7   10.60   24.60
   1 -12   7   38.70   15.80
  -1 -12  -7   40.10   17.50
   1  12   8   76.29   22.70
  -1  12  -8   54.59   17.60
  -1  12  -8   74.29   19.30
   1  12   8   48.60   15.80
   1 -12   8   56.59   15.70
   1 -12   8   68.79   17.40
  -1 -12  -8   73.99   15.30
  -1 -12  -8  110.09   19.30
  -1 -12  -8   45.20   17.30
   1  12   9   38.80   21.60
  -1  12  -9   69.79   19.10
  -1  12  -9   10.90   16.40
   1  12   9   24.60   15.70
   1 -12   9   48.30   16.50
   1 -12   9   37.00   14.80
  -1 -12  -9   23.50   17.00
  -1 -12  -9   75.39   17.00
  -1 -12  -9   42.00   13.40
   1  13  -7   20.60   15.40
   1  13  -7   41.70   18.40
  -1  13   7   23.80   22.20
  -1  13   7    8.70   13.30
   1 -13  -7   30.60   15.80
   1 -13  -7    5.70   12.40
  -1 -13   7   33.30   15.70
  -1 -13   7   16.30   12.90
   1 -13  -7    3.40   16.30
   1  13  -6   40.20   18.10
   1  13  -6    7.20   12.70
  -1  13   6   -3.70   12.30
  -1  13   6   37.70   22.20
   1 -13  -6    2.80   15.20
  -1 -13   6   22.80   15.40
   1 -13  -6   33.20   16.10
   1 -13  -6   -4.90   12.00
  -1 -13   6   21.40   12.80
   1  13  -5   78.99   19.90
   1  13  -5   35.70   13.70
  -1  13   5   54.09   22.60
  -1  13   5   33.30   13.00
   1 -13  -5   65.69   18.80
  -1 -13   5   26.60   13.40
   1 -13  -5   41.40   12.20
   1 -13  -5   26.20   15.50
  -1 -13   5   53.09   17.10
  -1  13   4   35.50   20.80
   1  13  -4   33.30   13.20
   1  13  -4   34.30   17.90
  -1  13   4   37.10   12.90
   1 -13  -4   65.19   19.20
  -1 -13   4   37.70   13.10
   1 -13  -4   26.20   12.00
  -1 -13   4   28.20   17.10
   1 -13  -4   14.20   19.50
   1  13  -3   57.19   13.60
   1  13  -3   67.39   20.30
  -1  13   3   80.59   22.80
  -1  13   3   61.69   14.50
   1 -13  -3   83.99   19.90
   1 -13  -3   30.20   18.20
  -1 -13   3   65.19   18.00
   1 -13  -3   64.39   17.30
  -1 -13   3   53.09   13.90
  -1  13   2   61.29   22.10
   1  13  -2   91.19   22.20
  -1  13   2   41.00   21.20
   1 -13  -2    0.10   16.60
  -1 -13   2   30.50   16.00
  -1 -13   2   24.30   12.60
   1 -13  -2   43.70   16.80
  -1  13   1   29.00   20.60
   1  13  -1   28.60   11.90
  -1  13   1   32.60   14.20
   1  13  -1   45.80   20.20
  -1 -13   1   44.00   15.50
  -1 -13   1    1.80   12.90
   1 -13  -1   43.20   16.00
  -1  13   0   45.80   21.80
   1  13   0   50.49   19.30
  -1  13   0   44.20   14.50
  -1 -13   0   68.09   16.80
   1 -13   0   68.79   17.80
   1 -13   0   25.20   15.70
  -1 -13   0   37.80   14.30
   1  13   1   31.30   12.10
   1  13   1   45.10   18.50
  -1  13  -1   37.40   21.00
  -1  13  -1   52.19   14.60
   1 -13   1   37.50   17.20
  -1 -13  -1   58.89   16.80
   1 -13   1   14.90   15.20
  -1 -13  -1   12.00   15.00
  -1  13  -2  102.19   24.10
   1  13   2  100.89   22.30
   1  13   2   86.09   13.70
  -1  13  -2   73.39   16.40
   1 -13   2   62.09   17.40
  -1 -13  -2   90.69   20.10
  -1 -13  -2   50.59   16.70
   1 -13   2   64.49   16.40
  -1 -13  -2   78.99   12.80
  -1  13  -3  102.79   22.30
   1  13   3  139.89   23.50
  -1  13  -3  115.09   24.60
   1  13   3  107.19   15.10
  -1 -13  -3   81.79   18.20
  -1 -13  -3  116.69   14.70
  -1 -13  -3  107.99   20.60
   1 -13   3   93.29   20.20
   1 -13   3   85.69   17.10
  -1  13  -4   38.30   17.70
   1  13   4   34.60   13.60
  -1  13  -4   76.69   22.00
   1  13   4   62.79   21.40
  -1 -13  -4   16.00   16.00
  -1 -13  -4   38.00   12.70
   1 -13   4   21.00   14.40
   1 -13   4   68.89   17.40
  -1 -13  -4   60.29   18.50
   1  13   5   46.30   14.00
  -1  13  -5   44.50   15.70
   1  13   5   63.89   21.20
  -1  13  -5   66.59   22.80
  -1 -13  -5   83.89   18.90
  -1 -13  -5   25.70   16.10
   1 -13   5   76.99   18.40
  -1 -13  -5   56.69   13.70
   1  13   6    0.70   13.20
   1  13   6   31.30   19.60
  -1  13  -6   46.80   19.30
  -1  13  -6    6.70   15.20
  -1 -13  -6   23.60   13.50
  -1 -13  -6  -10.10   18.50
   1 -13   6   16.00   14.20
   1 -13   6   43.80   15.40
  -1 -13  -6   41.80   17.10
   1  13   7   54.89   21.90
   1  13   7   32.50   14.30
  -1  13  -7   60.39   19.20
  -1  13  -7   22.70   15.90
   1 -13   7   51.99   16.20
  -1 -13  -7   43.20   13.80
  -1 -13  -7   77.59   18.40
   1 -13   7   42.10   14.70
  -1 -13  -7    5.10   16.00
  -1  14   4   47.30   22.10
  -1  14   4   50.39   13.10
   1  14  -4   22.90   12.50
   1  14  -4   76.99   19.90
   1 -14  -4   -6.60   15.90
  -1 -14   4   37.70   18.00
   1 -14  -4   43.10   16.90
   1 -14  -4   23.00   10.90
  -1 -14   4   21.70   13.70
  -1  14   3   29.60   21.20
  -1  14   3   30.80   12.40
   1  14  -3   53.29   18.80
   1 -14  -3   23.50   10.80
   1 -14  -3   -7.90   16.30
  -1 -14   3   46.00   16.80
   1 -14  -3   49.70   17.80
  -1  14   2   26.20   12.40
   1  14  -2   41.10   19.60
  -1  14   2   50.19   22.50
  -1 -14   2   34.10   16.50
   1 -14  -2   43.30   18.30
   1  14  -1   44.40   18.70
  -1  14   1   31.50   12.80
  -1  14   1   42.00   21.30
   1  14  -1   34.50   11.70
  -1 -14   1   33.30   16.20
   1 -14  -1   22.00   15.60
  -1  14   0    7.30   12.30
   1  14   0   21.40   10.80
  -1  14   0   52.49   22.10
   1  14   0   44.60   18.60
   1 -14   0   -6.60   16.60
   1 -14   0   29.90   16.20
  -1 -14   0   23.60   15.80
  -1 -14   0   11.80   14.60
   1  14   1   57.19   19.30
  -1  14  -1   14.70   20.70
   1  14   1   27.20   10.80
  -1  14  -1   24.00   13.50
   1 -14   1    7.80   17.50
  -1 -14  -1   37.20   17.40
   1 -14   1   18.10   15.50
  -1 -14  -1  -14.60   14.40
   1  14   2   22.90   16.50
   1  14   2   23.40   10.70
  -1  14  -2   22.80   20.50
   1  14   2   10.30   11.40
  -1  14  -2   19.10   12.90
  -1 -14  -2   30.30   15.80
   1 -14   2   26.40   15.50
  -1 -14  -2    2.70   10.60
   1 -14   2  -12.60   14.80
   1  14   3   37.90   19.10
  -1  14  -3   25.60   13.80
  -1  14  -3   48.60   21.30
   1  14   3   14.90   12.50
   1 -14   3   39.30   16.60
   1 -14   3    8.30   14.60
  -1 -14  -3   33.90   11.00
  -1 -14  -3   45.40   16.50
   1  14   4   32.80   20.50
  -1  14  -4   52.59   20.40
   1  14   4    7.20   11.90
  -1  14  -4   10.10   14.30
  -1 -14  -4   46.70   16.90
  -1 -14  -4  -20.10   20.40
  -1 -14  -4   12.50   11.60
   1 -14   4   -0.90   13.10
   1 -14   4   14.50   15.70
   2   0 -17   10.70   15.80
   2   0 -17   -7.20   10.30
   2   0 -16   84.89   18.90
   2   0 -16  105.09   13.60
   2   0 -15    2.70   10.10
   2   0 -15    5.30   14.70
   2   0 -14  193.48   23.00
   2   0 -14  208.68   16.50
   2   0 -13   -5.40    9.50
   2   0 -13   18.70   20.20
   2   0 -12   55.79   11.00
   2   0 -12   45.70   15.60
   2   0 -11    5.90   13.20
   2   0 -11   -8.00    9.00
   2   0 -10  167.58   18.30
   2   0 -10  158.48   13.30
   2   0 -10  130.19   18.40
   2   0  -9   -7.20    7.80
   2   0  -9   -1.90   11.10
   2   0  -9   10.20   15.40
   2   0  -8   69.59   16.20
   2   0  -8   53.09    8.50
   2   0  -8   54.59   11.90
   2   0  -7   -3.50    6.20
   2   0  -7   -0.70    8.80
   2   0  -7    1.80   11.20
   2   0  -6   16.20   10.90
   2   0  -6    9.80    6.30
   2   0  -5    4.90    6.40
   2   0  -5   -8.90   11.60
   2   0  -4  238.28   13.40
   2   0  -4  315.17   17.70
   2   0  -3  -13.20    7.80
  -2   0   2  257.47   11.90
   2   0  -2  243.78   11.70
   2   0  -1   -0.80    4.60
   2   0  -1    0.30    2.00
  -2   0   1   -3.10    3.70
  -2   0   1   -1.40    2.40
   2   0  -1    3.30    2.20
   2   0   0 4264.67  169.28
  -2   0  -1   -1.90    2.60
   2   0   1    3.20    4.00
  -2   0  -1   -0.70    2.80
   2   0   1    0.30    2.50
   2   0   1    0.00    2.50
  -2   0  -2 5507.95  220.38
   2   0   2 5867.21  220.48
  -2   0  -2 5495.25  219.68
   2   0   2 5300.77  219.58
  -2   0  -3   -1.90    5.80
   2   0   3   -3.20    5.90
   2   0   3   -2.40    4.70
  -2   0  -3   -4.30    4.80
  -2   0  -4 1351.86   57.09
  -2   0  -4 1343.27   55.29
   2   0   4 1332.27   55.19
   2   0   4 1399.36   57.59
  -2   0  -5    4.40    7.60
  -2   0  -5   -5.60    7.80
   2   0   5    0.50    7.80
  -2   0  -6 1054.49   45.30
   2   0   6 1086.19   47.90
   2   0   6 1102.79   45.70
  -2   0  -6 1117.09   48.10
   2   0   7    1.30    6.40
  -2   0  -7    0.60    8.90
  -2   0  -7    2.40    7.00
   2   0   7   -0.40    9.60
  -2   0  -8   48.30    9.20
   2   0   8   43.60    8.80
   2   0   8   63.99   12.60
  -2   0  -8   61.59   12.10
   2   0   9    5.20    8.60
  -2   0  -9   -8.30    8.40
  -2   0  -9  -11.30   11.00
  -2   0 -10   30.50   13.20
   2   0  10   14.90    9.70
  -2   0 -10   26.10   10.10
  -2   0 -11   -9.00    9.40
   2   0  11   -4.40    9.20
  -2   0 -11    1.20   12.90
  -2   0 -12  243.88   16.70
   2   0  12  233.58   17.50
  -2   0 -12  223.88   33.10
  -2   0 -13    0.80    9.90
   2   0  13    4.40   10.60
  -2   0 -13    1.00   13.40
  -2   0 -14   22.80   14.40
   2   0  14   22.50   11.60
  -2   0 -14   40.20   11.40
   2   0  15    8.10   12.00
  -2   0 -15   19.50   14.90
  -2   0 -15    5.30   16.20
   2   0  16   16.70   12.70
  -2   0 -16   35.90   17.10
  -2   0 -16   56.59   13.00
   2   0  17    5.50   11.50
  -2   0 -17   13.00   11.70
  -2   0 -17  -11.30   23.80
   2   1 -17    6.60   10.70
   2   1 -17   -7.70   15.60
   2  -1 -17   17.20   11.60
   2  -1 -17    8.70   15.40
   2   1 -16    3.70   14.90
   2  -1 -16   25.90   12.10
   2  -1 -16   19.20   15.10
   2   1 -15   -7.10    9.90
   2   1 -15  -13.00   14.70
   2  -1 -15    6.60   11.20
   2  -1 -15   20.00   15.40
   2   1 -14   16.90   15.00
   2   1 -14   23.60   10.40
   2  -1 -14   22.10   10.90
   2  -1 -14   32.60   14.80
   2   1 -13   -0.20    9.00
   2   1 -13  -12.30   22.80
   2  -1 -13  -16.60   10.00
   2  -1 -13    0.60   13.80
   2   1 -12   72.79   10.70
   2   1 -12   54.39   15.90
   2  -1 -12   53.99   11.60
   2  -1 -12   36.60   15.50
   2   1 -11    6.60    8.70
   2   1 -11   -9.50   12.50
   2  -1 -11   -2.30   12.90
   2  -1 -11    0.50    9.40
   2   1 -10  599.34   34.50
   2   1 -10  635.64   34.80
  -2   1  10  659.93   31.10
   2   1 -10  692.13   29.90
   2  -1 -10  727.03   31.00
   2  -1 -10  599.44   34.90
   2   1  -9  239.28   16.00
  -2   1   9  242.08   15.50
   2   1  -9  216.98   14.00
   2   1  -9  214.08   19.10
   2  -1  -9  220.08   14.80
   2  -1  -9  216.38   19.20
   2   1  -8 2644.44  110.09
   2   1  -8 2603.74  108.09
  -2   1   8 2784.22  109.09
   2   1  -8 2699.33  111.19
   2  -1  -8 2676.83  111.79
   2  -1  -8 2707.73  108.79
   2   1  -7   35.00    6.60
  -2   1   7   34.90    8.10
   2   1  -7   36.20    9.60
   2   1  -7   37.50   14.60
   2  -1  -7   24.10    7.30
   2  -1  -7   35.00   10.90
  -2   1   6  574.04   25.80
   2   1  -6  588.54   27.30
   2   1  -6  586.14   26.90
   2  -1  -6  521.65   25.10
   2  -1  -6  566.94   27.60
   2   1  -5   -2.60    5.50
  -2   1   5   -4.20   11.00
   2   1  -5   10.80    8.10
   2   1  -5   12.60   12.20
   2  -1  -5   14.80   10.70
   2  -1  -5    6.20    6.50
   2   1  -4  162.48   12.00
  -2   1   4  169.48   14.10
   2   1  -4  154.58   11.60
   2  -1  -4  129.19   12.80
   2  -1  -4  130.59   10.00
   2  -1  -4  174.78   14.40
   2   1  -3  955.20   39.00
   2   1  -3  967.80   40.60
  -2   1   3  958.50   40.50
  -2   1   3 1017.70   41.50
   2  -1  -3  991.90   41.20
   2  -1  -3  930.91   40.40
   2  -1  -3  895.91   39.30
   2   1  -2  103.39    7.70
  -2   1   2   83.99    7.40
   2   1  -2  103.79    5.70
  -2   1   2   86.29    9.00
  -2  -1   2   98.29    5.80
   2  -1  -2  105.39    8.90
   2  -1  -2   75.29    7.30
   2   1  -1  807.92   30.30
  -2   1   1  752.92   31.00
   2   1  -1  732.23   31.20
  -2   1   1  681.53   31.40
   2  -1  -1  710.13   31.30
   2  -1  -1  678.83   30.70
  -2  -1   1  817.02   30.30
   2   1   0   34.30    4.70
   2   1   0   40.30    3.80
  -2   1   0   40.40    5.10
  -2   1   0   34.00    5.20
  -2   1   0   42.20    3.60
   2  -1   0   42.60    4.60
   2  -1   0   40.70    3.60
  -2  -1   0   41.70    4.00
   2  -1   0   32.60    5.80
  -2   1  -1   20.90    4.20
   2   1   1   20.60    3.50
   2   1   1   11.00    3.10
  -2   1  -1   26.10    3.30
  -2   1  -1   11.10    4.60
   2   1   1   16.80    4.00
  -2  -1  -1    9.50    3.10
  -2  -1  -1   19.30    3.60
   2  -1   1   23.50    4.10
   2  -1   1   29.90    3.70
   2  -1   1   16.70    5.00
   2   1   2   13.30    4.50
  -2   1  -2   11.50    5.30
  -2   1  -2   17.60    5.10
   2   1   2   12.00    4.70
   2  -1   2    9.10    5.70
   2  -1   2   25.50    5.30
   2  -1   2   20.90    3.80
  -2  -1  -2    1.80    4.40
  -2  -1  -2    6.20    4.60
   2   1   3 1859.61   73.99
  -2   1  -3 1808.12   74.09
  -2   1  -3 1829.22   72.59
   2   1   3 1737.63   72.99
   2  -1   3 1826.02   74.19
  -2  -1  -3 1779.82   73.09
  -2  -1  -3 1823.52   73.89
   2   1   4  154.78   16.20
  -2   1  -4  127.09    9.00
   2  -1   4  139.09    8.80
  -2  -1  -4  102.89   12.00
   2  -1   4  170.28   12.60
  -2  -1  -4  117.59   14.20
   2   1   5   22.30   10.10
  -2   1  -5   -3.60    5.60
   2   1   5    5.90    6.30
  -2   1  -5    7.70    7.80
   2  -1   5   -1.30    5.10
   2  -1   5   -2.50    7.40
  -2  -1  -5   -0.90    6.40
  -2  -1  -5   -0.80    7.70
  -2   1  -6  440.36   23.10
   2   1   6  420.46   20.20
  -2   1  -6  442.56   20.80
  -2  -1  -6  413.86   22.70
  -2  -1  -6  415.26   20.20
   2  -1   6  406.06   22.80
  -2   1  -7   -4.30    6.50
  -2   1  -7    6.30    9.10
   2   1   7    0.00    6.90
  -2  -1  -7    0.30    8.70
   2  -1   7    1.30    6.30
  -2  -1  -7   -7.60    7.50
   2  -1   7    5.40    9.00
  -2   1  -8  641.64   32.70
   2   1   8  663.23   29.70
  -2   1  -8  631.34   28.90
   2  -1   8  664.03   29.00
  -2  -1  -8  626.04   29.60
  -2  -1  -8  671.43   32.90
   2  -1   8  636.44   32.70
  -2   1  -9   -7.60    8.20
  -2   1  -9   -1.00   11.10
   2   1   9  -15.00    8.80
  -2  -1  -9   -8.80    9.00
   2  -1   9    0.70   11.60
  -2  -1  -9    1.20   11.10
   2  -1   9    1.50    8.00
  -2   1 -10  420.96   27.60
  -2   1 -10  450.55   22.70
   2   1  10  475.75   24.00
  -2  -1 -10  450.75   28.10
   2  -1  10  453.25   22.90
   2  -1  10  434.66   28.00
  -2  -1 -10  466.75   23.70
  -2   1 -11    4.40   13.00
   2   1  11   -4.40    9.90
  -2   1 -11    7.50    9.10
  -2  -1 -11    8.20   12.70
   2  -1  11    5.50    9.00
  -2  -1 -11   -2.10    9.90
  -2   1 -12  249.78   17.10
   2   1  12  263.27   18.10
   2  -1  12  273.37   17.80
  -2  -1 -12  237.88   33.20
  -2  -1 -12  246.38   18.10
  -2   1 -13   26.50    9.70
  -2   1 -13   20.10   14.80
   2   1  13   25.60   11.60
  -2  -1 -13   36.80   11.50
   2  -1  13   33.30   10.90
  -2  -1 -13   15.50   13.30
  -2   1 -14  193.88   15.90
  -2   1 -14  176.68   22.30
   2   1  14  221.28   18.00
  -2  -1 -14  211.88   23.90
  -2  -1 -14  168.38   22.30
   2  -1  14  176.98   16.00
   2   1  15   14.20   13.50
  -2   1 -15   18.00   11.30
  -2   1 -15  -12.30   14.80
   2  -1  15   -1.40   11.20
  -2  -1 -15    4.80   11.40
  -2  -1 -15    1.00   13.50
   2   1  16   77.99   14.70
  -2   1 -16  103.09   15.00
  -2   1 -16   82.49   19.70
   2  -1  16   87.59   13.60
  -2  -1 -16   89.79   18.50
  -2  -1 -16   97.89   14.40
  -2   1 -17   17.40   12.60
  -2   1 -17  -12.90   24.00
   2   1  17    8.80   12.60
   2  -1  17   15.00   12.50
  -2  -1 -17   22.70   12.30
  -2  -1 -17   21.00   23.20
   2   2 -17    1.70   14.60
   2   2 -17   15.40   16.10
   2  -2 -17   18.30   16.00
   2  -2 -17   12.10   12.00
   2   2 -16  105.49   19.90
   2  -2 -16  116.09   20.00
   2  -2 -16  110.69   15.60
   2   2 -15   -2.90   13.80
   2   2 -15   -6.30    9.20
   2  -2 -15   -8.80   10.80
   2  -2 -15   10.10   15.00
   2   2 -14  152.08   21.30
   2   2 -14  187.88   14.60
   2  -2 -14  177.58   21.50
   2  -2 -14  206.28   17.80
   2   2 -13  -10.50   18.40
   2   2 -13   -0.40    8.60
   2  -2 -13    1.60   13.70
   2  -2 -13   19.20   10.60
   2   2 -12  140.99   20.40
  -2   2  12  174.68   16.10
   2  -2 -12  159.98   21.50
   2  -2 -12  171.18   15.40
   2   2 -11  -10.50   10.00
  -2   2  11   11.20   11.30
   2   2 -11    2.90    8.00
   2   2 -11  -13.00   12.00
   2  -2 -11   -0.60   12.80
   2  -2 -11   -6.70    9.90
  -2   2  10   36.40   11.10
   2   2 -10   26.20   13.10
   2   2 -10   39.20   10.60
   2  -2 -10   24.30   10.30
   2  -2 -10   21.20   13.60
   2   2  -9  101.79   15.80
  -2   2   9  126.29   13.10
   2   2  -9  117.69   13.10
   2  -2  -9   99.99   11.80
  -2   2   8   88.09   11.60
  -2   2   8   92.49   16.90
   2   2  -8   93.59   14.10
   2  -2  -8   92.39   11.30
   2  -2  -8   93.89   15.70
   2   2  -7   10.30    8.80
  -2   2   7    8.40    7.80
   2   2  -7   14.10    8.60
  -2   2   7   -5.00   17.80
   2  -2  -7    8.50    7.30
   2  -2  -7   13.80   15.60
   2  -2  -7   11.40    9.50
   2   2  -6  222.28   14.20
  -2   2   6  188.38   16.70
  -2   2   6  174.88   12.90
   2   2  -6  209.38   14.20
   2  -2  -6  194.48   12.50
   2  -2  -6  184.48   15.30
   2  -2  -6  186.58   14.80
  -2   2   5  269.97   17.30
  -2   2   5  309.57   19.00
   2   2  -5  251.07   18.80
   2  -2  -5  297.07   18.10
   2  -2  -5  261.47   14.70
   2  -2  -5  286.27   17.00
   2   2  -4  115.29   11.20
  -2   2   4  142.09   15.20
   2   2  -4  123.99   10.50
   2  -2  -4  124.09   12.40
   2  -2  -4  135.89   14.00
  -2  -2   4  142.59   11.50
   2  -2  -4   97.49   10.00
   2   2  -3   85.19    7.60
  -2   2   3   66.59   10.50
  -2   2   3   88.99   12.50
   2   2  -3   75.59    9.70
  -2  -2   3   73.59    9.60
   2  -2  -3   76.09   10.50
   2  -2  -3   61.49    7.70
   2  -2  -3   70.29   12.20
  -2  -2   3   73.59    7.60
  -2   2   2   58.69    9.10
  -2   2   2   64.19    9.80
   2   2  -2   46.80    7.80
   2   2  -2   69.89    5.70
   2  -2  -2   38.30    6.20
  -2  -2   2   75.29    6.00
  -2  -2   2   41.90    7.90
   2  -2  -2   60.79    9.30
   2  -2  -2   58.29    9.20
   2   2  -1  358.16   18.30
  -2   2   1  331.97   19.00
  -2   2   1  411.96   18.60
   2   2  -1  397.96   16.70
   2  -2  -1  344.47   19.00
  -2  -2   1  450.45   16.90
   2  -2  -1  414.66   18.60
   2   2   0 2418.56  101.29
   2   2   0 2525.75  100.19
  -2   2   0 2421.76  101.59
  -2   2   0 2630.64  101.39
  -2  -2   0 2427.36  101.29
  -2  -2   0 2642.34  100.29
   2  -2   0 2462.05  101.59
   2  -2   0 2573.44  101.19
   2   2   1 1680.33   69.39
  -2   2  -1 1512.45   69.59
   2   2   1 1744.03   68.59
  -2   2  -1 1808.12   69.79
  -2  -2  -1 1543.65   69.19
   2  -2   1 1974.70   69.89
  -2  -2  -1 1774.22   68.59
   2  -2   1 1600.54   69.79
   2   2   2 6108.79  249.38
  -2   2  -2 6032.00  249.78
   2   2   2 6295.67  248.88
  -2   2  -2 6753.22  250.07
  -2  -2  -2 6236.28  248.98
  -2  -2  -2 5681.23  249.18
  -2  -2  -2 6228.08  249.08
   2  -2   2 6861.81  250.07
   2  -2   2 6250.88  249.88
   2   2   3  779.52   33.70
   2   2   3  714.53   31.30
  -2   2  -3  810.42   35.50
  -2   2  -3  661.53   32.30
  -2  -2  -3  785.22   32.70
  -2  -2  -3  758.52   31.90
  -2  -2  -3  686.33   30.80
   2  -2   3  658.13   32.00
   2   2   4 3689.83  144.09
  -2   2  -4 3674.33  145.39
  -2   2  -4 3432.16  144.39
  -2  -2  -4 3460.65  143.89
   2  -2   4 3909.41  146.29
  -2  -2  -4 3583.84  145.29
   2  -2   4 3430.56  144.19
  -2   2  -5   35.30    8.60
   2   2   5   20.20    6.70
  -2  -2  -5   20.90    8.00
  -2  -2  -5   11.50    7.10
   2  -2   5   28.90    8.10
   2   2   6 1439.66   58.49
  -2   2  -6 1358.76   60.29
  -2  -2  -6 1398.36   58.39
  -2  -2  -6 1424.06   60.09
   2  -2   6 1412.06   60.29
   2   2   7  114.99   10.80
  -2   2  -7   90.49   14.40
  -2  -2  -7  108.99   13.40
  -2  -2  -7   86.99   10.80
   2  -2   7   98.59   14.10
   2   2   8  109.09   11.80
  -2   2  -8  111.69   15.20
   2  -2   8  107.29   13.90
  -2  -2  -8   92.39   11.70
  -2  -2  -8  108.29   15.40
  -2   2  -9    9.90    7.80
  -2   2  -9    2.90   11.50
   2   2   9    0.60    9.30
   2  -2   9    7.00   11.50
  -2  -2  -9   -4.70    9.40
   2  -2   9   14.80    7.40
  -2  -2  -9   18.80   11.80
  -2   2 -10   75.79   15.30
   2   2  10   94.89   12.30
   2  -2  10   83.49   16.20
  -2  -2 -10   95.99   15.40
  -2  -2 -10  100.89   12.70
  -2   2 -11   17.10    8.90
   2   2  11    2.90   10.20
  -2   2 -11    6.60   13.40
   2  -2  11   12.10    8.90
  -2  -2 -11   -2.50   10.20
   2  -2  11    2.50   13.20
  -2  -2 -11   12.40   13.00
  -2   2 -12   28.20    9.80
   2   2  12   45.90   12.10
  -2   2 -12   32.60   18.10
  -2  -2 -12   46.60   12.00
  -2  -2 -12   17.40   20.50
   2  -2  12   27.70   10.20
   2   2  13   11.30   11.20
  -2   2 -13   -0.20   13.50
  -2  -2 -13   13.70   12.40
  -2  -2 -13   13.70   13.30
  -2   2 -14   19.30   10.10
  -2   2 -14    1.30   14.60
  -2  -2 -14   12.10   12.10
   2  -2  14    1.10   10.10
  -2  -2 -14   13.00   14.00
  -2   2 -15    6.10   14.30
   2   2  15   -0.20   12.30
  -2  -2 -15    7.30   12.00
  -2  -2 -15    2.80   14.00
   2   2  16    8.80   13.70
  -2   2 -16   23.10   16.90
  -2  -2 -16   48.10   14.80
  -2  -2 -16   32.80   16.30
   2   3 -17  -21.60   15.50
   2  -3 -17   22.90   16.10
   2  -3 -17   -1.20   11.80
   2  -3 -17  -12.20   15.10
   2   3 -16    9.10   15.60
   2  -3 -16    9.80   15.30
   2  -3 -16   22.20   16.40
   2  -3 -16    7.80   12.70
   2   3 -15   15.70   14.60
   2  -3 -15   13.70   12.00
   2  -3 -15    2.70   14.10
   2  -3 -15   11.70   15.70
   2   3 -14   38.40   14.90
   2  -3 -14   39.40   16.00
   2  -3 -14   30.40   12.10
   2  -3 -14   28.90   15.90
   2   3 -13   30.10   21.70
  -2   3  13    6.00   12.30
   2   3 -13    9.20   12.00
   2  -3 -13    0.40   14.30
   2  -3 -13   -1.70   16.40
   2  -3 -13   10.80   18.40
   2   3 -12  129.19   18.40
  -2   3  12  142.49   16.90
   2   3 -12  143.29   15.80
   2  -3 -12  125.59   20.80
   2  -3 -12  139.59   20.10
   2  -3 -12  126.49   15.40
   2   3 -11   26.90   11.80
  -2   3  11   31.30   12.00
   2   3 -11   40.00   14.30
   2  -3 -11   28.80   14.90
   2  -3 -11   41.70   11.40
   2   3 -10  124.79   14.90
  -2   3  10  143.29   15.40
   2   3 -10  151.88   17.80
  -2   3  10  184.28   23.70
   2  -3 -10  142.39   18.20
   2  -3 -10  146.29   14.40
  -2   3   9   96.89   11.90
   2   3  -9   67.39   11.90
   2   3  -9   52.89   13.00
   2  -3  -9   42.20   12.90
   2  -3  -9   58.49   10.70
   2  -3  -9   37.80   13.20
   2   3  -8  801.52   38.90
  -2   3   8  864.61   37.30
  -2   3   8  781.12   42.10
   2   3  -8  832.32   38.20
   2  -3  -8  855.11   38.70
   2  -3  -8  817.92   36.70
   2  -3  -8  827.92   39.80
   2   3  -7  109.59   12.80
  -2   3   7  130.69   16.50
   2   3  -7  115.89   13.20
  -2   3   7  119.59   11.80
   2  -3  -7  123.89   11.40
   2  -3  -7  104.09   14.10
  -2  -3   7  106.09   13.30
   2  -3  -7  108.89   14.40
   2   3  -6 1889.01   79.19
  -2   3   6 1935.51   78.59
  -2   3   6 1875.21   80.29
   2   3  -6 2028.00   82.29
   2  -3  -6 1859.01   78.19
   2  -3  -6 1925.31   79.99
   2  -3  -6 1961.20   80.39
  -2  -3   6 1834.42   79.69
   2   3  -5   38.20    9.60
  -2   3   5   56.19   12.60
  -2   3   5   19.40    7.50
   2  -3  -5   38.50    9.90
   2  -3  -5   25.00   10.80
   2  -3  -5   33.20    7.40
  -2  -3   5   50.89    9.40
  -2   3   4 1495.35   62.59
  -2   3   4 1590.24   68.39
   2   3  -4 1450.65   62.89
   2   3  -4 1494.75   61.09
   2  -3  -4 1465.15   65.79
  -2  -3   4 1514.15   61.09
   2  -3  -4 1583.14   67.99
   2  -3  -4 1395.16   60.89
  -2  -3   4 1403.06   62.49
  -2   3   3   46.00   10.00
  -2   3   3   51.19    8.10
   2   3  -3   57.19    6.60
  -2   3   3   55.59   15.00
   2   3  -3   46.20   10.00
  -2  -3   3   51.49    9.60
   2  -3  -3   59.59    7.40
   2  -3  -3   56.49   10.50
  -2  -3   3   48.90    6.70
   2  -3  -3   14.40   18.00
  -2   3   2  395.86   22.40
   2   3  -2  303.47   24.70
  -2   3   2  421.16   20.70
   2  -3  -2  329.07   17.10
   2  -3  -2  362.16   21.50
  -2  -3   2  341.27   24.20
   2  -3  -2  396.06   22.10
  -2   3   1   75.39   11.40
  -2   3   1   62.99   11.40
   2   3  -1   53.79    6.20
   2   3  -1   68.59    9.40
   2  -3  -1   65.59   11.80
   2  -3  -1   49.50    6.50
   2  -3  -1   80.99   10.70
  -2  -3   1   59.99    6.70
  -2  -3   1   54.89    9.10
  -2   3   0  419.36   20.60
  -2   3   0  349.07   21.00
   2   3   0  384.16   17.40
   2   3   0  389.96   20.20
   2  -3   0  433.56   20.40
  -2  -3   0  389.36   17.50
   2  -3   0  374.16   21.60
  -2  -3   0  367.36   19.60
  -2   3  -1   -2.80    9.70
  -2   3  -1   26.70    8.90
   2   3   1   -1.80    7.70
   2   3   1   15.80    5.80
  -2  -3  -1    6.00    7.20
  -2  -3  -1    7.40    6.10
   2  -3   1   -7.20    9.20
   2  -3   1   26.70    8.10
  -2   3  -2   46.10   12.30
   2   3   2   20.40    8.80
   2  -3   2   44.10   11.90
  -2  -3  -2   30.00    7.90
   2   3   3   74.59    8.60
  -2   3  -3   75.59   12.20
  -2   3  -3   56.29   11.20
   2   3   3   55.09    9.60
  -2  -3  -3   57.09    8.20
   2  -3   3   69.49    9.50
   2  -3   3   66.89   10.60
  -2  -3  -3   59.29    8.80
   2   3   4  339.77   18.90
  -2   3  -4  319.17   20.40
  -2   3  -4  391.26   20.20
   2  -3   4  361.06   19.60
  -2  -3  -4  400.06   18.30
   2  -3   4  402.86   20.10
  -2  -3  -4  328.77   18.00
  -2   3  -5  268.67   18.70
   2   3   5  332.67   17.00
  -2   3  -5  320.17   19.20
   2  -3   5  311.67   18.10
  -2  -3  -5  330.17   17.10
   2  -3   5  352.96   19.10
  -2  -3  -5  329.47   18.20
   2   3   6  201.48   13.60
  -2   3  -6  213.98   16.20
  -2   3  -6  158.48   14.80
   2  -3   6  219.08   15.80
  -2  -3  -6  204.48   13.90
   2  -3   6  192.18   13.50
  -2  -3  -6  223.38   15.60
  -2   3  -7   11.50    9.50
  -2   3  -7   -7.60    9.30
   2   3   7    7.60    8.10
  -2  -3  -7   16.50    9.70
   2  -3   7    6.80    9.60
  -2  -3  -7    3.90    8.50
  -2   3  -8  116.59   15.90
   2   3   8  135.49   13.10
  -2  -3  -8  127.19   15.70
   2  -3   8  115.59   16.10
  -2  -3  -8  128.09   13.50
   2   3   9  102.49   12.50
  -2   3  -9   81.99   14.80
   2  -3   9   89.49   14.60
  -2  -3  -9   80.89   12.30
  -2  -3  -9   77.19   13.90
   2   3  10  478.65   25.50
  -2   3 -10  446.06   29.40
  -2  -3 -10  550.04   26.00
  -2  -3 -10  482.55   29.00
   2  -3  10  432.36   28.50
   2   3  11   66.59   12.20
  -2   3 -11   54.99   15.60
   2  -3  11   55.29   15.50
  -2  -3 -11   70.19   14.90
  -2  -3 -11   56.69   12.40
  -2   3 -12  240.58   23.90
   2   3  12  251.77   19.10
   2  -3  12  233.08   22.70
  -2  -3 -12  271.77   23.80
  -2  -3 -12  303.07   19.40
   2   3  13   27.60   13.30
  -2   3 -13   -1.00   15.00
  -2  -3 -13   14.40   13.30
   2  -3  13    0.80   15.30
  -2  -3 -13   18.30   11.70
  -2   3 -14  137.89   22.30
   2   3  14  174.78   17.70
  -2  -3 -14  175.68   17.20
  -2  -3 -14  136.89   21.10
   2   3  15   13.20   13.00
  -2   3 -15  -18.50   14.30
  -2  -3 -15   -2.10   14.60
  -2  -3 -15   -7.10   11.80
   2   3  16   49.30   13.70
  -2   3 -16   55.19   17.10
  -2  -3 -16   60.89   14.70
  -2  -3 -16   63.39   17.30
   2   4 -17   -3.90   16.20
   2  -4 -17   25.70   16.30
   2  -4 -17   20.90   22.90
   2  -4 -17   17.30   13.70
   2   4 -16   87.49   19.10
   2  -4 -16   91.89   15.30
   2  -4 -16  117.99   19.60
   2  -4 -16   80.29   18.00
   2   4 -15    1.50   14.70
   2  -4 -15  -10.10   11.10
   2  -4 -15   -2.30   14.40
   2  -4 -15   -3.80   14.80
   2   4 -14  153.48   22.20
  -2   4  14  205.28   19.30
   2  -4 -14  184.18   22.90
   2  -4 -14  221.68   18.50
   2  -4 -14  182.28   23.10
   2   4 -13   15.60   21.20
   2   4 -13   14.30   13.50
  -2   4  13   13.60   21.80
   2  -4 -13   21.80   14.60
   2  -4 -13   23.20   14.80
   2  -4 -13    1.50   10.90
  -2   4  12  119.19   15.10
   2   4 -12   89.29   15.70
   2   4 -12   83.39   16.20
   2  -4 -12   92.39   17.40
   2  -4 -12   97.49   17.90
  -2   4  11  -11.30   11.40
   2   4 -11   12.60   12.70
   2   4 -11  -17.90   11.50
  -2   4  11   -7.90   16.00
   2  -4 -11   -5.00   13.00
   2  -4 -11   10.20   11.10
   2   4 -10   45.00   13.60
   2   4 -10   40.90   13.10
  -2   4  10   72.59   12.40
  -2   4  10   57.19   17.50
   2  -4 -10   54.99   11.30
   2  -4 -10   33.30   13.80
   2  -4 -10   39.50   13.90
  -2   4   9   -0.80   10.30
   2   4  -9    1.00   11.00
  -2   4   9    6.80   16.50
   2   4  -9  -21.80   10.70
   2  -4  -9    2.20    9.20
   2  -4  -9    3.90   12.00
  -2  -4   9   10.40   12.30
   2  -4  -9  -15.40   12.60
  -2   4   8   98.59   13.10
   2   4  -8   99.99   15.00
  -2   4   8  145.49   18.50
   2   4  -8  101.09   14.40
  -2  -4   8  107.89   13.70
   2  -4  -8  126.89   12.70
   2  -4  -8   95.99   15.80
   2  -4  -8  129.29   16.10
  -2  -4   8  131.29   15.10
   2   4  -7   -6.40    9.50
   2   4  -7    9.10    8.80
  -2   4   7   17.00    8.70
  -2   4   7   28.90   13.80
  -2  -4   7    1.80    9.50
   2  -4  -7   -5.70   11.60
  -2  -4   7   12.10    9.30
   2  -4  -7   11.40    8.20
   2  -4  -7    4.90   10.70
   2   4  -6   44.40    8.90
   2   4  -6   16.90    9.90
  -2   4   6   -3.60    9.20
  -2   4   6   46.60   12.80
  -2  -4   6   28.30    9.90
  -2  -4   6   29.10    9.30
   2  -4  -6   26.40   11.00
   2  -4  -6   30.00   12.10
   2  -4  -6   24.10    8.40
  -2   4   5   26.00    8.30
  -2   4   5   39.80   13.20
   2   4  -5   26.40   10.00
   2   4  -5   44.50    7.80
   2  -4  -5   24.40   11.50
   2  -4  -5   43.20   10.60
  -2  -4   5   36.80    9.80
  -2  -4   5   39.50    8.40
   2  -4  -5   34.80    8.00
   2   4  -4  220.38   16.20
  -2   4   4  200.78   14.20
  -2   4   4  275.17   25.70
  -2   4   4  288.37   17.10
   2   4  -4  254.07   13.90
   2  -4  -4  232.18   13.80
   2  -4  -4  222.98   17.50
  -2  -4   4  242.38   13.70
   2  -4  -4  253.07   16.80
  -2  -4   4  230.18   16.20
  -2   4   3   74.79   11.80
   2   4  -3   67.19   11.00
  -2   4   3   64.69   11.00
  -2   4   3   77.29   21.60
  -2  -4   3   56.69   10.50
   2  -4  -3   76.69    8.20
   2  -4  -3   72.19   12.60
   2  -4  -3   89.69   11.70
  -2   4   2  547.45   30.60
  -2   4   2  481.65   24.50
  -2   4   2  547.65   26.50
   2  -4  -2  508.35   23.70
  -2  -4   2  528.55   26.30
   2  -4  -2  541.45   26.40
   2  -4  -2  527.05   27.90
  -2   4   1    4.30   12.10
   2   4  -1    2.00    9.60
  -2   4   1   17.40    9.60
   2  -4  -1   27.10    8.90
  -2  -4   1    7.00    8.50
  -2  -4   1   21.20    5.70
   2  -4  -1    0.20   10.40
   2  -4  -1    9.30    6.00
   2   4   0 2667.93  106.09
   2   4   0 2475.75  103.09
  -2   4   0 2505.35  104.89
  -2   4   0 2614.94  106.59
  -2  -4   0 2470.35  103.09
  -2  -4   0 2640.94  105.89
   2  -4   0 2554.94  104.89
   2  -4   0 2664.63  106.49
   2   4   1   74.09   11.70
  -2   4  -1  102.69   13.10
   2   4   1   80.79   10.20
  -2   4  -1   60.79   13.10
   2  -4   1   75.39   11.70
   2  -4   1   83.49   13.30
  -2  -4  -1   70.39    8.50
  -2  -4  -1   73.79   10.70
  -2   4  -2  394.06   24.30
   2   4   2  462.65   23.60
   2   4   2  420.76   20.90
  -2   4  -2  441.56   23.30
   2  -4   2  459.15   24.00
   2  -4   2  433.76   23.70
  -2  -4  -2  460.55   21.00
  -2  -4  -2  435.86   20.50
  -2  -4  -2  441.06   23.00
  -2   4  -3   94.49   12.30
  -2   4  -3   75.19   13.60
   2   4   3  105.99   16.50
   2   4   3   84.19    9.10
  -2  -4  -3   92.29   10.80
  -2  -4  -3   77.09    9.40
   2  -4   3   98.09   11.20
  -2  -4  -3   91.59   12.80
   2  -4   3  104.19   12.40
   2   4   4 1689.23   67.39
  -2   4  -4 1614.64   69.09
   2   4   4 1367.06   72.59
  -2   4  -4 1715.63   72.19
   2  -4   4 1728.63   69.09
   2  -4   4 1636.84   69.29
  -2  -4  -4 1616.64   67.39
  -2  -4  -4 1717.53   72.99
   2   4   5   45.30    8.80
  -2   4  -5   57.89   10.50
   2   4   5   55.49   10.90
  -2  -4  -5   62.09    9.40
  -2  -4  -5   53.79    9.90
   2  -4   5   58.79    9.90
   2  -4   5   48.10   10.70
  -2   4  -6 1543.45   71.39
   2   4   6 1731.93   69.69
   2  -4   6 1723.23   70.99
  -2  -4  -6 1729.13   69.79
   2  -4   6 1654.83   71.39
  -2   4  -7  -30.20   15.20
  -2   4  -7    8.20   10.40
   2   4   7   -0.30    8.40
  -2  -4  -7   -1.60    9.20
  -2  -4  -7    8.00   10.00
   2  -4   7    2.50   10.30
  -2   4  -8  103.99   16.90
   2   4   8  120.89   13.10
  -2   4  -8   76.99   15.30
  -2  -4  -8  119.89   13.10
   2  -4   8  109.89   15.40
   2  -4   8   89.49   12.30
  -2  -4  -8  101.59   14.60
   2   4   9   56.89   11.80
  -2   4  -9   48.20   14.00
   2  -4   9   51.69   13.40
  -2  -4  -9   73.59   12.30
  -2  -4  -9   57.39   13.60
   2  -4   9   45.40   11.40
   2   4  10   80.89   12.50
  -2   4 -10   77.79   15.90
   2  -4  10   64.09   14.90
  -2  -4 -10   76.99   15.20
  -2  -4 -10   86.39   13.50
   2   4  11   13.60   11.20
  -2   4 -11    7.20   13.60
  -2  -4 -11   28.70   13.80
  -2  -4 -11   23.30   11.90
   2  -4  11    1.90   13.20
  -2   4 -12   69.79   15.90
   2   4  12   61.29   13.00
  -2  -4 -12   30.50   14.90
   2  -4  12   41.30   19.90
  -2  -4 -12   41.70   13.20
  -2   4 -13    0.50   13.70
   2   4  13    2.90   12.10
   2  -4  13  -10.10   13.80
  -2  -4 -13   22.10   12.20
  -2  -4 -13  -11.70   13.80
   2   4  14   30.60   13.70
  -2   4 -14   26.50   14.80
  -2  -4 -14   27.60   15.20
  -2  -4 -14    2.80   12.20
   2  -4  14   11.30   16.60
  -2   4 -15   17.20   15.80
   2   4  15   -4.50   13.60
  -2  -4 -15    7.50   13.00
  -2  -4 -15   -3.50   14.30
   2   4  16    8.50   14.30
  -2  -4 -16   21.60   15.50
  -2  -4 -16   18.00   13.70
   2   5 -16    4.10   15.70
   2  -5 -16    2.40   12.50
   2  -5 -16   19.10   16.10
   2  -5 -16   37.40   16.60
  -2   5  15   23.10   13.30
   2   5 -15   10.60   15.30
   2  -5 -15   -5.30   11.90
   2  -5 -15   24.40   15.80
   2  -5 -15   -0.70   15.00
   2   5 -14   38.30   15.30
  -2   5  14   22.40   13.90
   2   5 -14   16.40   14.30
   2  -5 -14   23.20   14.50
   2  -5 -14   17.90   16.00
   2  -5 -14   32.10   12.80
   2   5 -13   -4.90   13.80
  -2   5  13    7.80   13.00
   2   5 -13   21.50   15.40
   2  -5 -13   -1.00   14.00
   2  -5 -13   11.50   14.80
   2  -5 -13   13.10   11.50
  -2   5  12   83.09   19.20
   2   5 -12   74.69   16.40
  -2   5  12   74.29   21.60
   2   5 -12   77.89   16.60
   2  -5 -12   70.29   13.30
   2  -5 -12   38.40   21.90
   2   5 -11   42.20   14.20
  -2   5  11   57.99   19.60
   2   5 -11   31.30   14.90
  -2   5  11   59.69   13.80
   2  -5 -11   86.99   13.50
   2  -5 -11   43.60   16.60
   2  -5 -11   64.49   14.90
  -2   5  10  259.27   24.80
   2   5 -10  244.18   21.10
   2   5 -10  223.08   20.40
  -2   5  10  254.27   18.90
   2  -5 -10  247.48   21.00
  -2  -5  10  256.67   20.90
   2  -5 -10  256.37   23.40
   2  -5 -10  261.57   18.40
   2   5  -9   90.49   16.30
   2   5  -9  112.79   14.70
  -2   5   9  119.69   19.70
  -2   5   9  112.39   14.50
   2  -5  -9  121.99   17.50
  -2  -5   9  107.19   16.20
   2  -5  -9  116.39   13.20
   2  -5  -9  100.59   17.80
  -2  -5   9  110.09   15.70
  -2   5   8  652.33   30.50
   2   5  -8  564.24   31.00
   2   5  -8  602.94   32.80
  -2   5   8  605.54   34.10
   2  -5  -8  661.53   33.30
   2  -5  -8  641.14   29.90
   2  -5  -8  639.74   34.00
  -2  -5   8  622.44   31.40
  -2  -5   8  565.14   31.50
   2   5  -7   51.99   10.80
  -2   5   7   58.79   15.70
   2   5  -7   38.90   13.40
  -2   5   7   44.20   10.70
   2  -5  -7   44.70   10.20
  -2  -5   7   50.09   11.80
  -2  -5   7   56.49   10.80
   2  -5  -7   36.40   14.40
   2  -5  -7   38.70   12.90
  -2   5   6  497.75   28.90
   2   5  -6  505.65   27.70
  -2   5   6  523.75   25.10
   2   5  -6  492.65   25.40
  -2  -5   6  528.85   25.40
   2  -5  -6  506.85   24.70
  -2  -5   6  489.95   26.90
   2  -5  -6  514.25   28.50
   2  -5  -6  502.95   28.20
   2   5  -5  282.07   17.20
  -2   5   5  297.87   21.50
  -2   5   5  293.07   19.70
  -2   5   5  299.47   17.10
   2   5  -5  307.07   20.20
   2  -5  -5  300.37   21.20
  -2  -5   5  310.17   19.40
   2  -5  -5  292.57   20.10
  -2  -5   5  299.47   17.00
   2  -5  -5  290.67   16.60
   2   5  -4  967.70   42.90
  -2   5   4  883.41   39.50
  -2   5   4  942.61   41.70
  -2   5   4  897.01   42.90
   2   5  -4  902.51   40.00
   2  -5  -4  892.31   41.80
  -2  -5   4  922.61   42.30
  -2  -5   4  860.21   39.20
   2  -5  -4  905.01   39.30
   2  -5  -4  969.80   43.30
  -2   5   3  104.19   13.50
  -2   5   3  115.59   10.10
  -2   5   3  111.09   15.90
   2   5  -3  100.69   13.90
   2  -5  -3  112.99   13.60
   2  -5  -3  108.89   10.00
  -2  -5   3  107.49   12.80
   2  -5  -3  102.09   14.90
  -2   5   2  689.73   30.70
  -2   5   2  684.73   34.30
   2   5  -2  656.83   33.60
  -2   5   2  718.73   32.80
  -2  -5   2  688.13   33.30
   2  -5  -2  706.73   34.30
   2  -5  -2  677.73   29.80
   2  -5  -2  693.33   32.40
  -2   5   1  119.69   13.70
  -2   5   1   79.59   14.70
   2   5  -1  115.09    8.20
   2   5  -1  103.69   13.50
   2  -5  -1   90.09   10.30
   2  -5  -1  115.79   12.80
  -2  -5   1  104.79   12.50
   2  -5  -1  128.79   15.50
  -2  -5   1  118.29    8.30
   2   5   0  143.79   15.10
  -2   5   0  145.39   16.40
  -2   5   0  150.18   14.30
   2   5   0  160.98   10.10
   2  -5   0  174.58   14.40
   2  -5   0  143.79   15.40
  -2  -5   0  143.49   13.70
  -2  -5   0  155.28   10.00
  -2   5  -1   29.60    9.80
  -2   5  -1    5.80   11.30
   2   5   1    2.70    7.60
   2   5   1   -1.90    9.20
   2  -5   1   -0.30   10.70
   2  -5   1   10.30    8.70
  -2  -5  -1    3.50    6.40
  -2  -5  -1    1.70    8.80
  -2   5  -2  116.29   14.40
   2   5   2   79.79   13.40
   2   5   2  101.19    9.70
  -2   5  -2   90.09   14.70
  -2  -5  -2   90.69    9.90
  -2  -5  -2  117.09   11.40
  -2  -5  -2   72.09   12.10
   2  -5   2  128.79   13.10
   2  -5   2   87.29   14.20
   2   5   3   12.00   11.10
  -2   5  -3   22.20   12.20
  -2   5  -3   46.70   11.00
   2   5   3   28.20    7.80
   2  -5   3   44.70    9.20
  -2  -5  -3   31.70    8.30
   2  -5   3   13.10   10.80
  -2  -5  -3   18.10   10.00
  -2  -5  -3   28.70    8.90
  -2   5  -4   66.89   11.30
   2   5   4   64.39    9.30
  -2   5  -4   52.49   13.10
   2   5   4   40.90   12.60
   2  -5   4   59.49   12.30
   2  -5   4   75.99   12.10
  -2  -5  -4   51.29   10.00
  -2  -5  -4   29.30   10.70
  -2  -5  -4   58.59    9.20
  -2   5  -5   55.39   11.50
  -2   5  -5   30.70   13.00
   2   5   5   56.89   14.50
   2   5   5   58.79    9.40
  -2  -5  -5   51.99    9.90
   2  -5   5   59.09   11.50
   2  -5   5   43.10   12.60
  -2  -5  -5   43.30   11.40
  -2  -5  -5   47.20   10.60
   2   5   6  219.88   14.90
  -2   5  -6  151.18   18.60
  -2   5  -6  203.38   18.20
   2  -5   6  235.68   17.50
   2  -5   6  179.38   17.10
  -2  -5  -6  215.58   15.30
  -2  -5  -6  213.28   16.20
  -2  -5  -6  220.38   17.60
  -2   5  -7   -2.20   13.00
  -2   5  -7   35.50   12.40
   2   5   7   15.00   14.70
   2   5   7   21.40    9.90
   2  -5   7   20.60   10.70
  -2  -5  -7   16.10   10.00
  -2  -5  -7   11.10   10.00
  -2  -5  -7   15.00   12.40
   2  -5   7   13.40   11.30
   2   5   8  124.29   14.50
  -2   5  -8  119.09   16.20
   2  -5   8  106.89   15.50
  -2  -5  -8  101.79   16.70
  -2  -5  -8  110.49   14.40
   2  -5   8  112.79   17.20
   2   5   9   66.59   12.50
  -2   5  -9   62.09   14.70
  -2  -5  -9   87.39   13.20
   2  -5   9   81.79   14.80
   2  -5   9   62.49   12.70
  -2  -5  -9   60.99   14.30
   2   5  10   74.59   12.80
  -2   5 -10   49.90   15.30
  -2   5 -10  128.19   19.50
  -2  -5 -10   84.09   14.00
   2  -5  10   87.39   13.50
  -2  -5 -10  103.99   15.90
   2  -5  10   78.39   15.80
  -2   5 -11   35.50   24.00
   2   5  11   26.40   11.90
   2  -5  11   13.70   11.10
   2  -5  11   13.20   14.00
  -2  -5 -11   26.90   13.00
  -2  -5 -11   17.40   13.80
   2   5  12  247.98   19.20
  -2   5 -12  188.18   22.90
  -2  -5 -12  242.48   18.80
   2  -5  12  191.08   23.20
  -2  -5 -12  200.98   21.50
  -2   5 -13   24.60   15.70
   2   5  13   23.30   13.20
   2  -5  13   10.90   15.30
  -2  -5 -13    5.80   13.70
  -2  -5 -13   40.80   13.80
   2   5  14  192.88   18.50
  -2   5 -14  123.59   20.70
   2  -5  14  168.98   21.30
  -2  -5 -14  174.98   17.90
  -2  -5 -14  151.98   21.50
  -2   5 -15  -10.00   15.30
   2   5  15   -6.60   13.30
  -2  -5 -15   17.50   14.90
  -2  -5 -15   19.00   13.60
  -2   5 -16   19.70   18.30
   2   5  16   44.00   15.60
  -2  -5 -16   27.30   16.50
  -2  -5 -16   47.70   16.80
  -2  -5 -16   46.10   15.90
   2   6 -16   76.09   17.70
   2  -6 -16   87.69   15.40
   2  -6 -16   80.59   20.30
   2  -6 -16   74.09   19.70
  -2   6  15   35.00   15.80
   2   6 -15   18.70   15.80
   2  -6 -15   41.40   18.40
   2  -6 -15   27.80   13.80
   2  -6 -15   25.00   16.70
  -2   6  14  127.69   18.10
   2   6 -14  111.09   18.30
   2   6 -14   90.79   17.20
   2  -6 -14  101.89   16.00
   2  -6 -14  103.79   19.90
   2  -6 -14   77.69   18.70
  -2   6  13   -9.80   18.00
   2   6 -13   -1.80   13.30
  -2   6  13  -12.90   12.10
   2   6 -13    8.30   14.00
   2  -6 -13   21.40   15.50
   2  -6 -13   -7.60   11.40
   2  -6 -13    0.90   16.00
   2   6 -12  144.19   19.50
  -2   6  12  124.29   17.10
   2   6 -12  105.89   16.90
  -2   6  12  127.09   22.10
   2  -6 -12  124.39   16.00
   2  -6 -12  145.19   22.10
   2  -6 -12  137.29   18.50
   2   6 -11    9.70   12.20
   2   6 -11  -14.50   14.20
  -2   6  11   12.20   13.10
  -2   6  11   26.00   19.60
   2  -6 -11  -17.90   15.00
   2  -6 -11    2.50   10.60
  -2  -6  11    4.00   12.10
   2  -6 -11   -0.90   15.20
  -2  -6  11    3.80   12.90
  -2   6  10   73.09   13.80
   2   6 -10   58.19   14.10
   2   6 -10   65.09   17.10
  -2   6  10   75.59   20.20
  -2  -6  10   89.09   15.30
   2  -6 -10   54.29   17.30
  -2  -6  10   48.50   14.90
   2  -6 -10   81.69   17.90
   2  -6 -10   95.49   13.90
  -2   6   9   18.80   11.10
  -2   6   9   25.70   18.00
   2   6  -9   -2.40   14.10
   2   6  -9    4.40   11.80
  -2  -6   9    9.90   11.80
  -2  -6   9   19.80   12.80
   2  -6  -9   -1.50   15.30
   2  -6  -9   26.40   10.70
   2  -6  -9   12.60   14.30
  -2   6   8   52.09   18.20
   2   6  -8   44.20   14.90
  -2   6   8   64.79   12.60
   2   6  -8   66.59   12.50
   2  -6  -8   56.29   11.60
  -2  -6   8   60.49   12.50
   2  -6  -8   39.80   15.10
  -2  -6   8   65.59   14.20
   2  -6  -8   59.39   16.90
  -2   6   7   20.00   10.90
   2   6  -7   22.10   10.60
   2   6  -7   13.80   13.20
  -2   6   7   27.10   16.40
   2  -6  -7    5.30   14.90
   2  -6  -7   24.20   10.20
   2  -6  -7   14.70   14.10
  -2  -6   7   23.60   10.90
  -2  -6   7   27.20   12.10
   2   6  -6    1.60    9.20
   2   6  -6  -16.70   11.80
  -2   6   6   -9.60   14.80
  -2   6   6  -14.50    9.60
   2  -6  -6   -7.40   14.50
   2  -6  -6    1.50    9.30
  -2  -6   6    7.40   11.10
   2  -6  -6   -1.00   13.00
  -2  -6   6    7.80    8.90
  -2   6   5   42.80   15.30
   2   6  -5   22.80   12.30
  -2   6   5   21.30   10.80
   2   6  -5   33.70    9.20
  -2   6   5    7.50    9.40
   2  -6  -5   21.70    8.80
  -2  -6   5   21.30   10.70
  -2  -6   5   17.80   10.20
   2  -6  -5    9.90   14.10
   2  -6  -5    5.30   12.10
  -2   6   4   11.90    9.80
   2   6  -4   40.60   13.00
  -2   6   4   45.90   11.80
  -2   6   4   47.30   15.00
   2   6  -4   75.29   10.20
   2  -6  -4   56.09    9.30
   2  -6  -4   47.10   12.60
   2  -6  -4   38.40   14.90
  -2  -6   4   53.69    8.30
  -2  -6   4   57.69   12.20
  -2   6   3   69.49   15.20
  -2   6   3   74.89   12.40
   2   6  -3   67.09   13.50
  -2   6   3   52.99    9.40
   2  -6  -3   88.99   16.10
  -2  -6   3   82.99   13.20
   2  -6  -3   83.69    9.60
   2  -6  -3   86.79   12.70
   2   6  -2  166.38   17.10
  -2   6   2  165.68   18.40
  -2   6   2  176.18   16.20
  -2   6   2  148.79   11.70
  -2  -6   2  173.38   15.90
   2  -6  -2  179.08   15.80
   2  -6  -2  160.18   11.70
   2  -6  -2  158.18   18.30
  -2   6   1   10.20   13.30
   2   6  -1   31.30    6.50
   2   6  -1    8.90   11.00
  -2   6   1   30.20   10.90
  -2  -6   1   19.30    6.50
   2  -6  -1   27.40    9.60
   2  -6  -1   22.60    6.70
   2  -6  -1   28.00   13.60
  -2  -6   1   21.20   10.50
  -2   6   0 1021.30   47.30
  -2   6   0  957.10   44.50
   2   6   0  962.30   42.50
   2   6   0 1056.79   46.80
   2  -6   0  952.30   44.00
   2  -6   0 1016.60   46.60
  -2  -6   0  919.51   41.20
  -2  -6   0  992.00   45.60
   2   6   1   34.90   12.50
   2   6   1   26.70    7.80
  -2   6  -1   39.40   11.30
   2   6   1   41.90    7.80
  -2   6  -1   37.70   14.10
  -2  -6  -1   44.20    9.20
  -2  -6  -1   30.00   11.00
  -2  -6  -1   49.80    8.00
   2  -6   1   49.10   10.80
   2  -6   1   41.00   13.30
  -2   6  -2  446.56   25.80
   2   6   2  480.75   27.30
  -2   6  -2  467.45   28.40
   2   6   2  464.15   22.40
  -2  -6  -2  502.75   23.80
   2  -6   2  470.55   27.40
  -2  -6  -2  450.65   22.40
  -2  -6  -2  471.65   26.30
   2  -6   2  450.15   25.00
  -2   6  -3   99.19   17.20
   2   6   3   99.79   15.80
   2   6   3  118.49   11.30
  -2   6  -3  112.69   15.50
   2  -6   3  121.99   14.20
   2  -6   3   87.99   15.20
  -2  -6  -3  114.29   14.20
  -2  -6  -3  108.89   11.10
   2   6   4  380.16   20.00
  -2   6  -4  347.17   25.00
   2   6   4  383.76   24.50
  -2   6  -4  354.76   23.30
   2  -6   4  369.86   22.20
  -2  -6  -4  371.66   19.80
  -2  -6  -4  376.56   23.10
  -2  -6  -4  391.06   22.00
   2  -6   4  360.96   23.90
  -2   6  -5  108.89   17.30
   2   6   5   88.79   16.40
   2   6   5   97.79   12.20
  -2   6  -5  106.39   16.50
  -2  -6  -5  105.49   12.50
   2  -6   5   96.29   16.10
  -2  -6  -5  121.69   14.90
  -2  -6  -5   79.59   15.00
   2  -6   5  108.99   14.70
   2   6   6  332.97   19.40
  -2   6  -6  289.17   24.40
   2   6   6  315.97   23.00
  -2   6  -6  293.37   22.70
   2  -6   6  343.47   21.70
  -2  -6  -6  300.67   22.30
  -2  -6  -6  319.67   19.50
   2  -6   6  329.97   22.70
  -2  -6  -6  330.57   21.70
   2   6   7   24.50   10.50
  -2   6  -7   22.30   13.40
   2   6   7   26.30   14.40
  -2   6  -7  -12.50   14.00
  -2  -6  -7   43.00   11.40
   2  -6   7   15.70   12.30
  -2  -6  -7   10.60   11.70
   2  -6   7   28.00   12.00
  -2  -6  -7    7.50   12.40
   2   6   8   73.49   12.40
  -2   6  -8   68.89   15.30
   2   6   8   86.99   15.80
  -2   6  -8   26.20   15.60
  -2  -6  -8   42.30   14.00
   2  -6   8   58.69   13.70
  -2  -6  -8   68.29   12.70
   2  -6   8   50.79   13.60
  -2  -6  -8   66.59   13.00
  -2   6  -9  -15.20   13.80
  -2   6  -9   -1.30   12.80
   2   6   9   -6.00   10.90
  -2  -6  -9    2.70   13.00
  -2  -6  -9  -10.10   12.90
  -2  -6  -9   10.70   11.80
   2  -6   9   -5.90   11.90
   2  -6   9  -18.60   11.00
  -2   6 -10   38.90   15.70
  -2   6 -10   50.89   15.40
   2   6  10   63.99   13.20
  -2  -6 -10   61.19   15.50
  -2  -6 -10   59.49   14.70
  -2  -6 -10   42.00   15.40
   2  -6  10   60.09   13.50
   2  -6  10   64.59   14.50
  -2   6 -11   19.60   14.90
   2   6  11    3.80   11.90
  -2   6 -11    0.50   14.00
   2  -6  11   18.60   13.90
  -2  -6 -11   18.90   12.80
  -2  -6 -11   14.90   16.30
  -2  -6 -11   25.40   14.90
   2  -6  11   16.50   11.60
  -2   6 -12    8.30   13.90
  -2   6 -12    9.30   14.90
   2   6  12   14.90   12.90
  -2  -6 -12   17.10   13.00
   2  -6  12   20.80   14.50
  -2  -6 -12   20.60   15.30
  -2  -6 -12    9.70   14.30
   2  -6  12    0.70   11.50
   2   6  13   13.30   13.20
  -2   6 -13   22.60   16.00
   2  -6  13   18.20   14.90
  -2  -6 -13   37.40   15.80
  -2  -6 -13   33.30   14.80
  -2  -6 -13   38.80   14.40
   2   6  14  -12.50   13.30
  -2   6 -14   10.60   15.90
  -2  -6 -14   13.40   14.60
   2  -6  14   10.60   16.20
  -2  -6 -14   27.20   15.60
  -2  -6 -14   11.60   13.90
  -2   6 -15   -3.00   16.30
   2   6  15   -3.10   14.00
  -2  -6 -15   44.20   16.10
   2  -6  15    4.00   15.60
  -2  -6 -15    0.40   13.10
  -2  -6 -15    9.70   14.20
  -2   7  15    9.40   14.50
   2   7 -15   -5.20   13.90
   2  -7 -15   13.20   13.90
   2  -7 -15   15.20   18.00
   2  -7 -15   27.50   16.70
  -2   7  14    7.80   14.70
   2   7 -14   26.90   15.00
   2   7 -14   66.49   17.70
   2  -7 -14    7.60   18.10
   2  -7 -14   56.49   15.30
   2  -7 -14   19.60   12.10
   2   7 -13    8.10   13.40
  -2   7  13    5.30   20.10
  -2   7  13   -2.30   13.90
   2   7 -13   23.20   16.10
   2  -7 -13   -2.40   15.80
   2  -7 -13   23.50   12.50
   2   7 -12  112.59   20.00
  -2   7  12   99.89   16.60
   2   7 -12   78.19   16.10
  -2   7  12   69.79   22.50
   2  -7 -12   86.19   18.50
   2  -7 -12   81.09   14.30
  -2  -7  12   95.99   17.80
   2  -7 -12  106.99   18.60
  -2   7  11   98.79   15.60
   2   7 -11   67.89   14.50
   2   7 -11   88.99   18.80
  -2   7  11   69.19   20.30
   2  -7 -11   73.89   18.60
   2  -7 -11   80.29   13.70
   2  -7 -11  127.99   20.60
  -2  -7  11   70.89   16.40
  -2  -7  11   65.59   15.80
  -2   7  10  150.08   22.90
   2   7 -10  127.29   16.70
  -2   7  10  132.69   17.30
   2   7 -10  128.79   20.30
   2  -7 -10   94.69   18.60
  -2  -7  10  119.49   17.20
   2  -7 -10  138.09   19.80
   2  -7 -10  136.19   16.00
  -2  -7  10   97.19   17.00
   2   7  -9   56.39   17.60
  -2   7   9   49.80   19.90
  -2   7   9   61.69   13.60
   2   7  -9   72.69   14.50
  -2  -7   9   66.19   13.70
   2  -7  -9   78.89   19.30
  -2  -7   9   51.49   14.40
   2  -7  -9   68.19   18.30
   2  -7  -9   82.39   13.10
  -2   7   8  372.46   21.60
   2   7  -8  331.27   25.90
  -2   7   8  310.97   27.30
   2   7  -8  329.87   22.60
   2  -7  -8  341.27   27.00
  -2  -7   8  343.67   22.60
  -2  -7   8  308.47   23.30
   2  -7  -8  350.06   27.00
   2  -7  -8  353.06   21.10
   2   7  -7  120.19   20.10
  -2   7   7  149.09   15.60
  -2   7   7  124.79   22.20
   2   7  -7  132.99   16.40
   2  -7  -7  120.89   21.00
   2  -7  -7  164.68   14.80
   2  -7  -7  136.69   19.30
  -2  -7   7  129.79   15.40
  -2  -7   7  127.59   17.20
  -2   7   6  508.05   32.30
   2   7  -6  535.55   32.00
  -2   7   6  538.65   27.00
   2   7  -6  491.35   27.80
   2  -7  -6  536.75   26.40
   2  -7  -6  526.25   32.00
  -2  -7   6  515.75   30.10
  -2  -7   6  520.65   26.90
   2  -7  -6  504.35   31.10
  -2   7   5  239.78   20.10
  -2   7   5  244.28   23.70
  -2   7   5  229.28   16.90
   2   7  -5  245.68   18.20
   2   7  -5  247.48   22.70
   2  -7  -5  242.08   22.00
   2  -7  -5  238.78   23.30
  -2  -7   5  234.48   20.30
   2  -7  -5  264.47   16.50
  -2  -7   5  232.48   16.80
   2   7  -4  672.13   36.40
  -2   7   4  669.83   31.60
  -2   7   4  686.83   37.40
  -2   7   4  681.13   34.40
   2  -7  -4  653.03   31.00
   2  -7  -4  653.63   34.80
   2  -7  -4  702.03   37.30
  -2  -7   4  664.83   35.30
  -2   7   3  112.69   14.90
  -2   7   3   93.99   11.10
   2   7  -3   91.69   15.90
  -2   7   3  123.59   18.80
   2  -7  -3  131.49   18.90
  -2  -7   3   79.39   11.50
   2  -7  -3  106.79   11.30
  -2  -7   3   81.99   14.90
   2  -7  -3  111.29   15.00
  -2   7   2  154.18   17.00
   2   7  -2  136.99   18.20
  -2   7   2  127.89   11.60
  -2   7   2  129.29   20.20
   2  -7  -2  119.99   19.10
   2  -7  -2  132.49   11.60
   2  -7  -2  149.19   16.30
  -2  -7   2  149.59   16.20
  -2   7   1   -7.60   14.20
  -2   7   1   10.50   11.30
   2   7  -1    3.90   12.50
   2  -7  -1   10.30    7.40
  -2  -7   1   20.40   11.20
  -2  -7   1   13.10    6.90
   2  -7  -1    2.10   12.90
   2  -7  -1   29.70   11.80
  -2   7   0   52.29   16.60
   2   7   0   39.20   14.30
   2   7   0   43.30    7.80
  -2   7   0   49.90   12.50
   2  -7   0   50.69   15.00
  -2  -7   0   55.09    8.70
  -2  -7   0   56.49   13.10
   2  -7   0   59.69   12.40
   2   7   1   -6.90   13.70
   2   7   1    0.60    7.60
  -2   7  -1   -8.00   14.70
  -2   7  -1   22.30   12.10
   2   7   1   11.50    8.10
  -2  -7  -1    3.90    8.10
  -2  -7  -1   22.60    9.70
  -2  -7  -1   -2.50   11.10
   2  -7   1   18.50   11.20
   2  -7   1   -0.10   12.90
  -2   7  -2  119.49   20.10
   2   7   2  149.59   19.00
  -2   7  -2  126.09   17.70
   2   7   2  117.89   12.10
  -2  -7  -2  116.19   12.00
  -2  -7  -2  116.49   16.80
   2  -7   2  122.99   18.50
  -2  -7  -2  139.29   19.60
   2  -7   2  129.99   16.20
   2   7   3  132.89   18.90
   2   7   3  113.99   12.10
  -2   7  -3  108.49   19.00
  -2   7  -3  107.89   17.70
  -2  -7  -3  112.89   12.60
  -2  -7  -3  108.99   15.40
   2  -7   3  104.59   15.60
  -2  -7  -3   92.49   16.60
   2  -7   3  139.99   18.20
  -2   7  -4   18.90   15.80
   2   7   4   15.60    9.70
   2   7   4   29.00   15.40
  -2   7  -4   51.49   14.00
   2  -7   4   19.80   14.20
  -2  -7  -4   50.49   10.60
  -2  -7  -4   27.90   13.50
   2  -7   4   27.50   11.80
  -2  -7  -4   40.80   12.60
  -2   7  -5   10.20   15.90
  -2   7  -5   50.99   14.20
   2   7   5    4.80   14.80
   2   7   5   17.30   10.40
  -2  -7  -5   31.30   10.80
  -2  -7  -5   14.70   13.10
  -2  -7  -5   16.60   13.20
   2  -7   5   23.30   14.10
   2  -7   5   24.30   11.80
   2   7   6   -3.40   15.60
  -2   7  -6  -21.70   15.10
   2   7   6   10.50   10.20
  -2   7  -6   27.20   13.80
   2  -7   6  -18.70   12.90
  -2  -7  -6   -0.60   12.30
   2  -7   6    9.30   11.40
  -2  -7  -6  -11.40   12.20
  -2  -7  -6   -5.40   10.70
  -2   7  -7   -3.10   15.30
  -2   7  -7   39.70   14.20
   2   7   7   32.80   15.80
   2   7   7   34.60   11.30
   2  -7   7   25.40   13.50
   2  -7   7   14.40   11.80
  -2  -7  -7   17.50   11.30
  -2  -7  -7   18.00   12.60
  -2  -7  -7   20.80   14.70
  -2   7  -8   68.49   15.50
   2   7   8   68.09   13.00
   2   7   8   92.59   18.20
  -2   7  -8   43.50   17.50
   2  -7   8   61.19   15.10
  -2  -7  -8   87.59   14.70
  -2  -7  -8   82.99   16.80
   2  -7   8   84.59   15.50
  -2  -7  -8   79.79   13.60
  -2   7  -9   -5.40   14.90
  -2   7  -9    2.80   13.80
   2   7   9  -14.80   11.10
   2   7   9    4.10   16.30
   2  -7   9    4.90   12.70
  -2  -7  -9   -3.10   14.70
  -2  -7  -9    2.80   13.40
   2  -7   9    8.20   12.50
  -2  -7  -9    7.90   11.50
  -2   7 -10  165.18   30.70
   2   7  10  210.38   18.30
  -2   7 -10  163.38   21.10
   2  -7  10  185.88   18.10
  -2  -7 -10  148.69   20.20
  -2  -7 -10  190.58   18.50
  -2  -7 -10  204.88   23.10
   2  -7  10  168.38   20.20
  -2  -7 -10  198.48   16.60
   2   7  11   63.49   14.20
  -2   7 -11   58.19   16.00
  -2   7 -11   66.99   17.20
  -2  -7 -11   53.69   16.00
  -2  -7 -11   59.19   26.30
   2  -7  11   48.80   17.50
  -2  -7 -11   66.29   14.50
   2  -7  11   60.29   14.80
  -2   7 -12  184.08   20.50
  -2   7 -12  130.69   20.50
   2   7  12  175.98   18.60
  -2  -7 -12  172.18   17.90
  -2  -7 -12  144.79   22.50
   2  -7  12  130.39   16.80
  -2  -7 -12  147.29   21.30
   2  -7  12  159.68   21.10
   2   7  13   29.20   14.00
  -2   7 -13   -8.80   15.40
  -2   7 -13   29.70   14.70
   2  -7  13    8.90   12.40
  -2  -7 -13   16.50   14.20
   2  -7  13   17.10   14.60
  -2  -7 -13   36.70   15.60
  -2  -7 -13   19.10   13.10
  -2   7 -14   53.99   18.70
   2   7  14   96.09   17.20
  -2  -7 -14   79.59   17.70
  -2  -7 -14   69.09   16.00
  -2  -7 -14   74.09   17.30
   2  -7  14   67.19   17.80
  -2   8  14   78.19   23.00
   2   8 -14   47.20   15.40
  -2   8  14   70.49   16.40
   2  -8 -14   59.99   15.40
   2  -8 -14   44.90   18.60
   2   8 -13   69.69   18.80
  -2   8  13   23.20   14.20
   2   8 -13   -2.60   13.90
  -2   8  13  -16.40   20.20
   2  -8 -13   24.30   18.20
   2  -8 -13   49.20   15.90
   2  -8 -13   18.30   12.80
   2   8 -12  124.59   21.30
  -2   8  12   80.39   16.10
  -2   8  12   81.49   22.30
   2   8 -12   54.09   22.40
  -2  -8  12   78.69   16.60
   2  -8 -12   69.29   14.50
  -2  -8  12   68.69   22.80
   2  -8 -12   62.99   19.10
   2   8 -11   14.40   16.50
  -2   8  11  -16.60   18.80
  -2   8  11   12.80   13.00
   2   8 -11    5.40   12.60
   2  -8 -11   -5.40   16.30
   2  -8 -11   17.10   15.30
  -2  -8  11   19.90   13.90
   2  -8 -11    3.80   11.80
  -2  -8  11    2.00   13.60
  -2   8  10   96.79   21.30
  -2   8  10   54.19   14.70
   2   8 -10   62.79   19.20
   2   8 -10   53.39   14.20
   2  -8 -10   89.89   19.10
   2  -8 -10   54.89   25.90
  -2  -8  10   56.79   16.30
  -2  -8  10   51.09   14.10
   2  -8 -10   84.79   14.40
   2   8  -9   38.70   13.30
   2   8  -9   36.70   18.00
  -2   8   9   44.50   13.40
  -2   8   9   54.09   20.10
   2  -8  -9   50.29   18.00
   2  -8  -9   33.60   12.20
  -2  -8   9   32.10   12.90
  -2  -8   9   24.30   13.80
   2  -8  -9   25.40   16.70
  -2   8   8    7.50   12.20
   2   8  -8   29.40   17.50
  -2   8   8   24.00   19.50
   2   8  -8   18.30   12.20
  -2  -8   8   22.00   13.50
   2  -8  -8   21.20   11.60
   2  -8  -8   21.50   17.30
   2  -8  -8   14.30   15.70
  -2  -8   8   29.10   12.30
   2   8  -7   16.30   16.30
  -2   8   7   35.00   11.80
  -2   8   7   15.70   18.90
   2   8  -7   26.30   12.00
   2  -8  -7   19.00   17.30
  -2  -8   7   26.00   14.00
  -2  -8   7    1.90   11.10
   2  -8  -7   17.50   15.90
   2  -8  -7   27.80   11.50
   2   8  -6    9.20   15.80
   2   8  -6   26.10   11.60
  -2   8   6    0.30   10.90
  -2   8   6   20.70   18.50
  -2   8   6   -6.70   12.70
  -2  -8   6   12.70   10.60
   2  -8  -6   -9.20   15.80
  -2  -8   6    9.30   13.30
   2  -8  -6   -4.60   14.60
   2  -8  -6   11.00   10.70
  -2   8   5   26.10   18.20
   2   8  -5   42.50   12.20
  -2   8   5   34.20   10.90
  -2   8   5   44.80   13.40
   2   8  -5   15.20   16.30
   2  -8  -5   54.39   11.20
  -2  -8   5   38.20   14.10
   2  -8  -5   30.00   17.80
   2  -8  -5   48.20   15.50
  -2  -8   5   31.90   10.50
   2   8  -4   -7.00   15.40
  -2   8   4    4.40    9.90
  -2   8   4   -5.80   12.50
  -2   8   4    5.40   17.50
   2   8  -4   29.60   10.90
  -2  -8   4    1.30   12.20
  -2  -8   4   14.70    9.90
   2  -8  -4   -9.90   15.30
   2  -8  -4    2.80    9.90
   2  -8  -4    9.80   13.60
  -2   8   3   19.80   17.50
   2   8  -3    3.30   14.60
  -2   8   3   21.80   13.60
  -2   8   3   15.90    9.90
   2  -8  -3   18.00   16.00
   2  -8  -3   36.70    9.50
   2  -8  -3   23.90   14.00
  -2  -8   3   29.80   13.90
   2   8  -2  114.69   14.10
  -2   8   2   90.39   12.00
   2   8  -2  118.69   19.80
  -2   8   2  149.49   21.90
  -2   8   2  138.59   16.60
  -2  -8   2  105.59   18.30
   2  -8  -2  138.09   16.90
   2  -8  -2  145.09   20.80
   2  -8  -2  102.29   12.10
   2   8  -1  177.48   14.70
  -2   8   1  155.58   22.80
   2   8  -1  142.09   22.00
  -2   8   1  168.08   19.10
  -2  -8   1  183.58   19.90
   2  -8  -1  169.08   19.40
   2  -8  -1  173.08   21.00
   2  -8  -1  174.68   13.10
   2   8   0  377.86   19.60
  -2   8   0  381.96   25.50
  -2   8   0  398.76   29.70
   2   8   0  379.36   29.00
   2  -8   0  375.76   27.20
  -2  -8   0  368.96   26.90
  -2  -8   0  344.07   19.30
   2  -8   0  388.06   24.80
  -2  -8   0  398.46   25.90
  -2   8  -1  295.67   23.40
  -2   8  -1  308.87   27.20
   2   8   1  313.07   17.60
   2   8   1  310.67   26.40
   2  -8   1  275.27   24.20
   2  -8   1  299.47   22.40
  -2  -8  -1  311.27   17.60
  -2  -8  -1  313.17   23.90
  -2   8  -2  277.27   26.20
   2   8   2  251.97   17.80
   2   8   2  255.77   16.70
  -2   8  -2  274.07   22.60
   2   8   2  243.68   25.20
  -2  -8  -2  266.37   19.50
  -2  -8  -2  270.27   22.50
   2  -8   2  258.27   24.10
  -2  -8  -2  255.57   16.50
   2  -8   2  283.87   21.50
  -2   8  -3  162.28   24.00
  -2   8  -3  180.18   21.30
   2   8   3  179.68   23.20
   2   8   3  186.58   15.10
   2  -8   3  187.08   20.40
  -2  -8  -3  182.18   14.60
  -2  -8  -3  184.18   18.50
   2  -8   3  184.68   19.10
  -2  -8  -3  170.28   19.70
  -2   8  -4  268.57   24.20
   2   8   4  274.37   25.10
  -2   8  -4  269.27   25.90
   2   8   4  299.07   18.40
   2  -8   4  290.57   21.90
  -2  -8  -4  292.57   18.40
  -2  -8  -4  290.27   22.00
  -2  -8  -4  279.57   23.00
   2  -8   4  264.47   24.50
  -2   8  -5   15.00   14.40
   2   8   5   -9.40    9.90
   2   8   5   -6.50   15.10
  -2   8  -5  -19.00   16.20
   2  -8   5    9.10   14.10
  -2  -8  -5    0.10   13.50
  -2  -8  -5    0.70   10.50
   2  -8   5    3.80   11.20
  -2  -8  -5   -6.70   12.90
   2   8   6  155.28   15.50
   2   8   6  123.79   22.00
  -2   8  -6  136.69   20.90
  -2   8  -6  132.49   21.70
  -2  -8  -6  163.18   19.70
  -2  -8  -6  145.29   15.10
   2  -8   6  149.39   18.90
   2  -8   6  124.89   18.90
  -2  -8  -6  134.29   18.40
   2   8   7   39.20   17.10
   2   8   7   42.10   12.80
  -2   8  -7   45.80   15.70
  -2   8  -7    5.40   16.60
   2  -8   7   34.40   14.00
   2  -8   7   37.70   13.10
  -2  -8  -7   37.70   15.70
  -2  -8  -7   39.10   14.60
  -2  -8  -7   37.60   12.30
   2   8   8   35.10   12.50
  -2   8  -8   44.70   16.30
   2   8   8   46.50   17.00
  -2   8  -8   31.30   17.40
  -2  -8  -8   38.70   14.10
   2  -8   8   48.90   13.80
  -2  -8  -8   27.90   14.90
  -2  -8  -8   60.69   14.70
   2  -8   8   57.19   15.00
  -2   8  -9    4.00   15.20
   2   8   9   19.70   16.60
  -2   8  -9   21.50   16.00
  -2  -8  -9    9.80   12.50
   2  -8   9    8.30   12.70
  -2  -8  -9   14.90   13.00
  -2  -8  -9   10.00   16.00
   2  -8   9   14.30   13.80
  -2   8 -10   23.10   15.50
  -2   8 -10   42.10   16.40
   2   8  10   30.60   17.60
   2   8  10   14.60   12.90
   2  -8  10   21.00   12.90
  -2  -8 -10   39.20   19.40
   2  -8  10   37.00   16.90
  -2  -8 -10   35.70   13.30
  -2  -8 -10   38.60   13.30
  -2  -8 -10    9.90   17.00
   2   8  11   13.70   17.90
  -2   8 -11   22.50   14.20
  -2   8 -11   11.80   15.70
   2   8  11   23.40   13.70
  -2  -8 -11   20.50   12.10
  -2  -8 -11   27.40   17.30
   2  -8  11   -0.50   13.50
   2  -8  11   25.70   12.80
  -2  -8 -11   17.80   13.30
  -2  -8 -11   10.10   14.40
   2   8  12    5.20   13.90
  -2   8 -12   41.70   15.60
  -2   8 -12   -0.90   15.20
  -2  -8 -12   35.40   14.20
   2  -8  12   15.30   12.60
  -2  -8 -12   12.50   16.40
  -2  -8 -12   13.00   14.20
   2  -8  12    0.50   14.00
   2   8  13   -9.50   12.80
  -2   8 -13   -6.90   15.80
  -2   8 -13   47.20   15.40
   2  -8  13    6.20   12.30
  -2  -8 -13   -6.80   16.00
   2  -8  13    8.00   15.00
  -2  -8 -13    6.30   13.40
  -2  -8 -13   -3.00   15.00
  -2   8 -14   -5.60   17.20
   2   8  14    8.60   14.40
  -2   8 -14   23.60   14.80
   2  -8  14    9.80   13.10
  -2  -8 -14   22.20   18.10
  -2  -8 -14    1.40   14.50
   2  -8  14    0.80   14.70
  -2  -8 -14   21.70   17.20
   2   9 -13   63.39   18.80
   2   9 -13    2.70   13.50
  -2   9  13    8.80   15.10
  -2   9  13    5.10   20.20
   2  -9 -13   16.90   12.70
   2  -9 -13   15.40   17.60
  -2  -9  13   -6.50   14.70
  -2  -9  13   13.20   14.00
   2  -9 -13   53.19   14.90
  -2   9  12   17.50   20.20
   2   9 -12   10.10   13.60
  -2   9  12   35.50   15.20
   2   9 -12   76.79   20.90
   2  -9 -12   40.50   13.90
   2  -9 -12   36.90   17.60
   2  -9 -12   58.49   16.80
  -2  -9  12   34.60   22.00
  -2  -9  12   39.20   16.30
   2   9 -11  101.49   31.50
  -2   9  11   63.19   14.80
  -2   9  11   41.90   21.70
   2   9 -11   47.60   14.00
   2  -9 -11   47.40   18.80
  -2  -9  11   54.39   17.10
  -2  -9  11   45.70   14.80
   2  -9 -11   73.59   18.40
   2  -9 -11   58.59   14.40
  -2   9  10   89.09   22.40
  -2   9  10  107.19   16.80
   2   9 -10  142.49   24.80
   2   9 -10   95.39   16.40
   2  -9 -10  116.99   21.00
   2  -9 -10   88.79   19.90
  -2  -9  10   76.39   15.60
  -2  -9  10   89.09   18.30
   2  -9 -10   91.89   15.00
  -2   9   9  122.19   23.30
  -2   9   9  137.79   17.90
   2   9  -9  136.29   23.50
   2   9  -9  107.19   16.30
  -2  -9   9  113.59   24.30
   2  -9  -9  126.59   31.40
  -2  -9   9  129.39   17.80
   2  -9  -9  147.49   21.20
   2  -9  -9  110.49   15.30
  -2   9   8  177.48   18.40
   2   9  -8  147.09   18.90
   2   9  -8  128.19   24.00
  -2   9   8  177.68   24.90
   2  -9  -8  165.28   22.40
  -2  -9   8  139.09   23.80
  -2  -9   8  154.28   17.30
   2  -9  -8  140.19   16.60
   2  -9  -8  144.89   22.60
   2   9  -7   73.39   19.40
  -2   9   7   57.19   13.70
  -2   9   7   82.39   21.70
   2   9  -7   75.59   14.00
  -2  -9   7   58.99   13.30
  -2  -9   7   80.99   16.80
   2  -9  -7   62.89   17.40
   2  -9  -7   71.99   19.70
   2  -9  -7   68.19   13.10
  -2   9   6  338.77   30.10
  -2   9   6  301.27   24.50
  -2   9   6  343.47   20.80
   2   9  -6  280.17   22.90
   2   9  -6  340.47   28.10
  -2  -9   6  312.17   21.10
   2  -9  -6  320.47   27.50
   2  -9  -6  311.67   20.50
  -2  -9   6  319.87   24.90
   2  -9  -6  324.97   26.30
   2   9  -5   52.69   19.00
  -2   9   5   66.59   12.40
  -2   9   5   66.39   21.00
   2   9  -5   67.29   13.20
  -2   9   5   43.20   14.50
   2  -9  -5   70.69   12.30
   2  -9  -5   72.99   17.10
  -2  -9   5   65.39   16.60
   2  -9  -5   74.59   19.40
  -2   9   4  254.77   27.20
  -2   9   4  219.38   21.50
   2   9  -4  231.78   25.90
  -2   9   4  238.08   16.90
   2  -9  -4  242.48   24.90
   2  -9  -4  249.58   23.20
  -2  -9   4  235.68   22.60
   2  -9  -4  235.98   16.90
  -2  -9   4  225.78   17.70
   2   9  -3   29.90   11.00
  -2   9   3    2.90   13.60
  -2   9   3   27.20   19.10
   2   9  -3   14.80   16.70
  -2   9   3   26.60   10.70
   2  -9  -3   13.20   14.30
   2  -9  -3   26.80   17.20
  -2  -9   3   32.70   14.80
   2  -9  -3   48.00   10.50
  -2   9   2  282.47   17.60
  -2   9   2  277.07   27.50
  -2   9   2  281.87   23.50
   2   9  -2  285.37   27.60
   2  -9  -2  293.77   23.50
   2  -9  -2  282.27   17.40
   2  -9  -2  331.87   26.20
  -2  -9   2  265.17   23.80
  -2   9   1   55.39   20.20
   2   9  -1   54.69    9.20
   2   9  -1   40.20   19.10
   2   9  -1   81.39   11.80
  -2   9   1   42.90   13.70
   2  -9  -1   44.20   17.30
  -2  -9   1   57.29   16.10
   2  -9  -1   52.69    9.40
   2  -9  -1   64.89   15.30
   2   9   0  109.49   13.10
  -2   9   0   99.79   22.40
   2   9   0  108.99   12.00
  -2   9   0  136.39   17.40
   2   9   0  102.69   21.50
  -2  -9   0  117.99   12.00
  -2  -9   0   99.49   18.50
   2  -9   0  122.89   18.80
   2  -9   0  130.99   20.50
  -2   9  -1   50.69   20.90
  -2   9  -1   50.09   14.40
   2   9   1   55.19   19.60
   2   9   1   65.29   10.50
   2   9   1   39.40   11.20
  -2  -9  -1   50.89   10.50
   2  -9   1   55.39   18.40
   2  -9   1   72.99   14.80
  -2  -9  -1   46.10   15.30
  -2  -9  -1   51.39   13.30
   2   9   2    9.30    9.70
  -2   9  -2   23.40   14.50
   2   9   2  -13.60   17.00
  -2   9  -2   -7.20   18.60
   2   9   2    1.70    9.90
  -2  -9  -2   14.70   10.00
   2  -9   2    2.10   15.10
   2  -9   2   17.60   13.10
  -2  -9  -2    8.40   13.60
  -2   9  -3   68.59   16.30
   2   9   3   66.59   11.90
   2   9   3   53.79   19.10
  -2   9  -3   42.90   19.20
  -2  -9  -3   78.09   14.50
   2  -9   3   48.10   17.20
  -2  -9  -3   85.29   17.20
   2  -9   3   81.29   14.70
  -2  -9  -3   79.89   12.30
   2   9   4   41.50   11.60
   2   9   4   24.30   17.80
  -2   9  -4   30.30   18.40
  -2   9  -4   56.49   16.30
   2  -9   4   50.09   13.70
  -2  -9  -4   53.19   14.90
   2  -9   4   41.60   16.10
  -2  -9  -4   35.70   11.90
  -2  -9  -4   41.40   15.90
  -2   9  -5   -9.30   14.70
   2   9   5   -8.60   10.60
  -2   9  -5  -22.80   16.30
   2   9   5  -13.40   16.00
   2  -9   5  -27.40   13.30
  -2  -9  -5   -0.90   14.40
  -2  -9  -5   -9.60   13.20
  -2  -9  -5    0.70   11.10
   2  -9   5   -0.70   11.70
   2   9   6   21.50   11.90
  -2   9  -6   20.10   16.00
  -2   9  -6   18.20   18.30
   2   9   6   16.70   17.30
   2  -9   6   16.30   13.90
  -2  -9  -6   14.40   13.80
  -2  -9  -6   35.30   11.80
   2  -9   6   21.20   15.60
  -2  -9  -6   26.30   14.90
   2   9   7   17.60   17.30
  -2   9  -7   31.90   16.30
  -2   9  -7   19.50   17.40
   2   9   7   -0.30   11.80
   2  -9   7    1.10   12.00
  -2  -9  -7   12.00   12.90
   2  -9   7   20.70   14.10
  -2  -9  -7   19.70   15.60
  -2  -9  -7    8.20   13.50
   2   9   8   86.19   15.10
  -2   9  -8   60.59   17.50
  -2   9  -8   93.99   19.20
   2   9   8   91.29   19.40
   2  -9   8   77.99   15.90
  -2  -9  -8   82.59   14.70
  -2  -9  -8   76.69   17.90
  -2  -9  -8  108.39   17.30
   2  -9   8   87.69   16.60
   2   9   9    9.30   13.30
  -2   9  -9   42.60   16.70
   2   9   9   44.70   18.40
  -2   9  -9   44.20   17.60
   2  -9   9   31.60   15.00
  -2  -9  -9   40.40   13.80
  -2  -9  -9   18.30   16.20
  -2  -9  -9   38.60   13.90
   2  -9   9   50.59   14.90
   2   9  10   59.99   14.60
   2   9  10   79.59   20.70
  -2   9 -10   69.79   17.20
  -2   9 -10   38.30   17.40
  -2  -9 -10   48.00   25.70
  -2  -9 -10   88.99   16.30
   2  -9  10   73.69   17.50
   2  -9  10   62.79   16.30
  -2  -9 -10   75.99   15.50
   2   9  11   32.90   19.10
   2   9  11   33.20   14.30
  -2   9 -11   46.50   17.10
  -2   9 -11   25.50   16.60
  -2  -9 -11   18.10   16.00
   2  -9  11   40.30   15.30
  -2  -9 -11   42.00   13.30
  -2  -9 -11   36.80   13.70
  -2  -9 -11    0.30   15.20
  -2   9 -12   64.29   17.00
   2   9  12   45.30   15.00
  -2   9 -12   26.80   17.20
  -2  -9 -12   63.49   16.50
  -2  -9 -12   68.89   15.10
   2  -9  12   52.79   18.50
  -2  -9 -12   58.79   17.20
   2  -9  12   56.39   16.80
  -2   9 -13    4.30   16.50
  -2   9 -13   50.39   16.60
   2   9  13   -0.80   14.70
  -2  -9 -13   10.90   15.10
  -2  -9 -13   26.60   15.80
  -2  -9 -13   39.60   16.70
   2  -9  13   16.60   14.70
   2  -9  13    4.60   12.70
   2  10 -12   21.40   14.00
   2  10 -12   59.19   20.00
  -2  10  12   -7.70   14.30
  -2  10  12   10.30   25.40
  -2 -10  12   24.10   15.40
   2 -10 -12   12.70   17.40
  -2 -10  12   10.70   14.70
   2 -10 -12   12.20   12.50
   2  10 -11   39.60   20.30
  -2  10  11   11.40   14.60
  -2  10  11   29.20   23.20
   2  10 -11   -4.10   21.20
   2 -10 -11   15.10   12.80
  -2 -10  11   -3.00   12.60
   2 -10 -11   44.90   16.90
   2 -10 -11   -4.80   16.30
  -2 -10  11   -0.70   14.20
  -2  10  10   50.89   22.90
  -2  10  10   58.59   15.90
   2  10 -10   36.30   15.20
   2  10 -10  107.39   23.60
   2 -10 -10   64.39   15.00
   2 -10 -10   59.29   19.60
  -2 -10  10   56.19   15.30
  -2 -10  10   67.59   17.60
   2 -10 -10  110.69   21.50
   2  10  -9   15.10   13.20
  -2  10   9    3.60   13.60
   2  10  -9   17.90   20.90
  -2  10   9   24.20   20.10
  -2 -10   9   17.40   13.00
   2 -10  -9   34.70   23.00
   2 -10  -9    9.20   12.10
  -2 -10   9   14.60   14.90
   2 -10  -9   28.00   17.90
   2  10  -8   50.99   21.80
  -2  10   8   60.09   21.60
  -2  10   8   22.80   14.10
   2  10  -8   37.20   13.50
  -2 -10   8   42.60   17.10
   2 -10  -8   51.09   13.20
  -2 -10   8   43.50   13.40
  -2  10   7   41.90   21.20
  -2  10   7   48.90   14.20
   2  10  -7   53.89   27.90
   2  10  -7   46.60   14.20
   2 -10  -7   58.89   12.80
  -2 -10   7   35.80   12.50
   2 -10  -7   30.50   16.60
  -2 -10   7   57.49   16.00
   2 -10  -7   68.29   25.60
  -2  10   6   31.10   12.50
  -2  10   6   24.00   19.90
  -2  10   6   11.10   13.60
   2  10  -6   46.80   25.30
   2 -10  -6   18.80   11.10
   2 -10  -6   31.80   19.80
  -2 -10   6   35.40   15.20
   2 -10  -6   27.00   15.60
  -2  10   5   13.00   19.40
  -2  10   5   18.30   13.70
   2  10  -5   28.90   12.10
   2  10  -5   35.70   19.80
  -2  10   5   33.80   11.20
  -2 -10   5   31.60   11.10
   2 -10  -5   40.20   11.50
  -2 -10   5   29.50   15.00
   2 -10  -5   31.10   17.50
   2 -10  -5   29.50   15.00
  -2  10   4    8.90   10.70
  -2  10   4   17.90   19.60
  -2  10   4   -4.40   13.40
   2  10  -4    5.40   19.00
   2 -10  -4    7.70   17.00
  -2 -10   4   11.00   17.40
   2 -10  -4    4.30   10.40
   2 -10  -4   10.00   14.50
  -2  10   3   47.30   20.70
   2  10  -3   13.00   19.60
  -2  10   3   37.10   10.80
  -2  10   3  -11.10   14.20
  -2 -10   3   18.20   21.90
   2 -10  -3   15.70    9.90
   2 -10  -3   -5.20   14.50
   2 -10  -3   22.30   17.30
   2  10  -2   92.19   22.30
  -2  10   2   98.69   22.70
  -2  10   2   76.29   16.60
   2  10  -2   84.09   12.60
   2 -10  -2   74.79   11.60
   2 -10  -2   54.09   16.80
   2 -10  -2   86.49   20.10
  -2 -10   2   75.69   18.10
   2  10  -1  183.78   26.20
  -2  10   1  189.08   21.60
  -2  10   1  217.88   26.90
   2 -10  -1  184.18   21.30
  -2 -10   1  185.88   22.30
   2 -10  -1  184.38   23.50
  -2  10   0  154.38   21.20
   2  10   0  143.29   25.60
  -2  10   0  165.78   26.50
  -2 -10   0  175.58   21.40
   2 -10   0  171.08   22.70
   2 -10   0  188.38   20.80
   2  10   1  220.68   16.50
  -2  10  -1  248.78   28.70
   2  10   1  231.88   18.20
  -2  10  -1  211.98   23.40
   2  10   1  228.68   27.00
   2 -10   1  241.58   24.40
  -2 -10  -1  216.08   16.40
  -2 -10  -1  288.47   24.60
   2 -10   1  247.58   22.50
   2  10   2   87.49   21.20
   2  10   2   90.79   13.30
   2  10   2  105.89   13.20
  -2  10  -2  105.59   23.90
  -2  10  -2  108.19   17.20
   2 -10   2  109.89   21.00
  -2 -10  -2   98.39   16.00
  -2 -10  -2   99.49   13.00
   2 -10   2  112.59   17.10
  -2 -10  -2  101.69   18.60
   2  10   3   57.69   19.20
  -2  10  -3   55.29   21.60
   2  10   3   62.99   12.20
  -2  10  -3   75.89   17.50
  -2 -10  -3   55.69   14.30
  -2 -10  -3   77.29   12.40
  -2 -10  -3   67.09   16.90
   2 -10   3   79.49   23.70
   2 -10   3   70.39   14.70
  -2  10  -4   20.90   16.30
   2  10   4   34.50   11.50
   2  10   4   24.30   17.60
  -2  10  -4   26.60   18.20
  -2 -10  -4   47.90   14.20
   2 -10   4   25.60   13.30
  -2 -10  -4   39.80   15.50
  -2 -10  -4   53.59   12.30
   2  10   5   17.30   16.40
  -2  10  -5   15.70   17.70
   2  10   5   13.20   11.40
  -2  10  -5   12.30   15.60
  -2 -10  -5   25.20   15.30
   2 -10   5    3.20   18.10
  -2 -10  -5   30.50   11.80
   2 -10   5   24.50   12.60
  -2 -10  -5   36.10   14.30
   2  10   6  211.08   18.60
  -2  10  -6  164.78   23.80
  -2  10  -6  210.58   25.60
   2  10   6  228.68   24.50
  -2 -10  -6  196.28   21.50
   2 -10   6  216.28   22.60
  -2 -10  -6  230.58   22.40
  -2 -10  -6  200.48   18.10
   2 -10   6  190.18   21.00
   2  10   7   52.69   19.10
  -2  10  -7   18.90   16.80
  -2  10  -7   44.70   19.30
   2  10   7   44.70   13.80
  -2 -10  -7   56.49   16.70
  -2 -10  -7   43.10   12.90
   2 -10   7   34.60   14.10
   2 -10   7   32.70   16.70
  -2 -10  -7   68.09   16.60
   2  10   8  146.09   18.60
  -2  10  -8  164.68   34.50
  -2  10  -8  141.89   21.20
   2  10   8  145.89   23.60
  -2 -10  -8  166.48   20.30
  -2 -10  -8  148.89   17.40
  -2 -10  -8  130.49   20.10
   2 -10   8  145.09   19.70
   2 -10   8  137.29   20.30
   2  10   9   36.10   19.40
  -2  10  -9   48.00   20.10
  -2  10  -9   38.70   17.40
   2  10   9   27.40   14.20
   2 -10   9   41.40   15.80
  -2 -10  -9   34.70   18.10
  -2 -10  -9   49.30   14.60
  -2 -10  -9   47.50   14.90
   2 -10   9   52.19   15.60
  -2  10 -10   49.60   17.70
   2  10  10    0.00   13.50
  -2  10 -10   -1.90   15.90
   2  10  10   21.70   19.60
   2 -10  10   12.70   14.30
  -2 -10 -10   26.40   14.00
   2 -10  10   23.10   15.20
  -2 -10 -10   22.40   13.60
  -2 -10 -10    3.00   16.40
   2  10  11   -3.20   19.50
   2  10  11   -2.90   14.10
  -2  10 -11   47.30   16.30
  -2  10 -11  -10.30   16.40
  -2 -10 -11   25.90   13.30
  -2 -10 -11   12.20   16.70
  -2 -10 -11    3.20   14.30
   2 -10  11   11.40   13.40
   2 -10  11    5.90   14.10
  -2 -10 -11   -2.90   15.00
  -2  10 -12   41.60   17.30
   2  10  12   -5.60   20.30
   2  10  12   16.60   14.10
  -2  10 -12   -8.70   16.00
  -2 -10 -12   13.80   18.00
  -2 -10 -12   20.20   14.90
   2 -10  12    2.50   14.90
   2 -10  12   27.40   12.60
  -2 -10 -12    7.20   15.30
  -2 -10 -12   22.00   12.20
   2  11 -11  -10.70   13.60
  -2  11  11   24.60   21.80
  -2  11  11   -3.60   15.00
   2  11 -11   82.19   23.00
   2 -11 -11    6.30   18.70
   2 -11 -11  -13.90   12.40
  -2 -11  11   25.00   15.80
   2 -11 -11   54.39   17.10
   2  11 -10   18.40   13.90
   2  11 -10   76.99   22.10
  -2  11  10    3.10   21.60
  -2  11  10   22.70   15.90
  -2 -11  10   31.10   16.20
   2 -11 -10   29.20   13.90
  -2 -11  10   25.80   13.50
   2 -11 -10    4.50   16.20
  -2  11   9   38.40   13.90
  -2  11   9   34.50   22.60
   2  11  -9   87.39   22.90
   2  11  -9   40.10   15.10
   2 -11  -9   38.90   18.40
   2 -11  -9   71.49   14.50
  -2 -11   9   56.49   14.30
   2 -11  -9  101.39   20.80
  -2 -11   9   55.99   16.30
   2  11  -8   52.19   15.40
  -2  11   8   85.69   15.20
  -2  11   8   45.20   22.50
   2  11  -8   79.09   23.40
   2 -11  -8   64.59   18.60
   2 -11  -8   93.09   20.80
  -2 -11   8   51.09   13.90
  -2 -11   8   64.39   17.50
   2 -11  -8   62.29   13.30
   2  11  -7   89.19   15.60
  -2  11   7   96.59   23.60
  -2  11   7   72.09   15.00
   2  11  -7  118.09   25.10
  -2 -11   7   81.79   14.80
  -2 -11   7   87.79   18.70
   2 -11  -7   65.69   18.90
   2 -11  -7   87.99   14.40
   2 -11  -7  139.69   22.80
  -2  11   6  104.99   24.30
   2  11  -6  136.39   25.70
  -2  11   6  137.39   17.70
   2 -11  -6  124.59   15.20
  -2 -11   6   98.39   15.50
   2 -11  -6  138.09   22.30
   2 -11  -6  109.89   19.60
  -2 -11   6  135.89   21.20
  -2  11   5   63.59   22.80
   2  11  -5   57.69   21.90
  -2  11   5   39.60   12.60
  -2  11   5   30.40   14.30
   2 -11  -5   51.49   12.10
  -2 -11   5   53.99   16.60
   2 -11  -5   33.90   15.50
   2 -11  -5   63.19   17.70
   2  11  -4  220.98   18.60
  -2  11   4  215.78   30.00
  -2  11   4  225.58   17.60
  -2  11   4  204.58   21.30
   2  11  -4  227.98   28.20
  -2 -11   4  230.18   22.90
   2 -11  -4  216.38   17.00
   2 -11  -4  168.08   22.30
   2 -11  -4  271.07   26.30
  -2  11   3   42.80   23.20
  -2  11   3   19.30   14.10
   2  11  -3   43.80   21.00
   2 -11  -3   38.70   10.90
   2 -11  -3   33.50   16.40
  -2 -11   3   35.30   15.80
   2 -11  -3   47.00   19.00
  -2  11   2  144.29   20.50
   2  11  -2  181.18   28.10
  -2  11   2  182.28   30.60
  -2 -11   2  172.68   21.70
   2 -11  -2  190.48   23.80
   2 -11  -2  134.89   21.00
   2  11  -1   26.20   23.90
  -2  11   1   41.90   14.70
  -2  11   1   46.60   23.40
   2 -11  -1   48.60   18.60
   2 -11  -1   41.10   15.60
  -2 -11   1   43.70   15.90
  -2  11   0   38.40   14.20
   2  11   0   24.20   27.20
  -2  11   0   37.30   21.80
  -2 -11   0   26.20   15.20
   2 -11   0   39.20   15.30
   2 -11   0   25.90   17.40
  -2  11  -1   27.00   21.10
  -2  11  -1   44.90   15.60
   2  11   1   30.50   11.50
   2 -11   1   42.50   14.70
  -2 -11  -1   26.90   10.50
  -2 -11  -1   -2.60   13.60
   2 -11   1   11.80   16.30
  -2  11  -2    1.30   14.20
  -2  11  -2   10.00   19.30
   2  11   2    3.40    9.60
   2  11   2   -4.70   19.80
   2 -11   2   -7.80   13.00
   2 -11   2   14.40   14.60
  -2 -11  -2    3.70   10.00
  -2 -11  -2   -8.80   13.90
   2  11   3   -4.90   18.10
  -2  11  -3    5.90   19.20
   2  11   3   -3.10    9.90
  -2  11  -3   -2.60   13.90
  -2 -11  -3   -2.30   14.20
   2 -11   3   -8.50   12.50
  -2 -11  -3   -3.20   12.50
  -2 -11  -3    8.50   10.30
   2 -11   3  -10.00   14.00
  -2  11  -4  -17.20   14.50
  -2  11  -4    7.60   18.10
   2  11   4   -4.30   10.70
   2  11   4    2.50   18.20
   2 -11   4   -7.60   13.20
  -2 -11  -4   -3.70   12.90
   2 -11   4    4.90   15.10
  -2 -11  -4    6.00   10.80
  -2 -11  -4    1.90   13.60
   2  11   5   -2.30   11.80
  -2  11  -5   -2.90   15.50
  -2  11  -5   22.20   19.20
   2  11   5    3.70   19.00
  -2 -11  -5    3.20   11.30
   2 -11   5   -3.30   12.50
  -2 -11  -5   -0.20   13.90
   2 -11   5    6.80   13.70
  -2 -11  -5   11.50   14.30
   2  11   6   32.50   20.80
  -2  11  -6   17.60   19.50
   2  11   6   -0.60   12.40
   2 -11   6   22.30   15.30
  -2 -11  -6   23.20   15.50
   2 -11   6    4.80   14.20
  -2 -11  -6   14.10   15.40
  -2 -11  -6   14.00   12.40
  -2  11  -7   49.90   19.40
  -2  11  -7   12.90   16.50
   2  11   7   16.50   19.40
   2  11   7  -21.80   11.90
   2 -11   7    7.40   17.00
   2 -11   7   20.20   15.10
  -2 -11  -7   13.50   15.00
  -2 -11  -7   14.50   15.50
  -2 -11  -7   36.00   13.20
  -2  11  -8   18.40   17.90
   2  11   8   35.70   14.20
  -2  11  -8   60.79   19.80
   2  11   8   50.59   23.20
   2 -11   8   40.40   15.30
  -2 -11  -8   28.20   17.10
  -2 -11  -8   46.90   16.00
   2 -11   8   18.40   14.10
  -2 -11  -8   26.70   13.10
  -2  11  -9   75.19   20.00
   2  11   9   32.10   23.50
  -2  11  -9   31.00   17.50
   2  11   9   45.70   15.20
   2 -11   9   42.80   16.10
  -2 -11  -9   45.90   18.00
  -2 -11  -9   91.49   17.50
  -2 -11  -9   59.29   15.20
   2 -11   9   48.50   16.80
   2  11  10   16.80   24.00
  -2  11 -10   36.80   17.40
  -2  11 -10    1.80   16.30
   2  11  10    9.30   13.70
   2 -11  10   27.20   15.90
  -2 -11 -10   46.90   15.10
  -2 -11 -10   31.80   13.40
  -2 -11 -10    9.10   17.40
   2 -11  10   43.60   15.60
  -2  12  10   10.90   14.40
  -2  12  10   -8.10   22.20
   2  12 -10    0.60   14.10
  -2 -12  10   16.70   14.30
   2 -12 -10   28.20   18.90
  -2 -12  10   39.00   16.60
   2 -12 -10   18.00   13.90
   2 -12 -10   51.19   16.80
  -2  12   9   22.40   22.20
  -2  12   9   -6.20   14.00
   2  12  -9   -1.30   12.60
  -2 -12   9   12.30   12.60
   2 -12  -9   46.20   16.90
   2 -12  -9    3.00   17.30
  -2 -12   9   16.90   14.10
   2 -12  -9    8.70   12.10
  -2  12   8   11.30   20.60
   2  12  -8    1.60   13.50
   2  12  -8   54.69   23.90
  -2  12   8    8.80   13.60
   2 -12  -8   17.70   16.80
   2 -12  -8    1.00   16.80
  -2 -12   8    6.50   12.50
  -2 -12   8    7.50   14.40
   2 -12  -8    0.00   11.90
   2  12  -7    9.20   12.90
  -2  12   7  -13.40   12.60
   2  12  -7   30.10   21.90
  -2  12   7   42.30   22.60
  -2 -12   7   14.30   11.90
   2 -12  -7   52.09   18.80
   2 -12  -7    8.20   15.80
  -2 -12   7   33.90   15.80
   2 -12  -7   23.80   12.20
   2  12  -6   55.79   21.80
  -2  12   6   30.50   21.60
  -2  12   6   -6.70   12.30
   2  12  -6   -2.90   11.50
   2 -12  -6   45.70   19.00
   2 -12  -6    3.00   14.80
  -2 -12   6   17.70   11.70
   2 -12  -6   19.40   12.10
  -2 -12   6    6.50   14.40
  -2  12   5   46.60   14.00
   2  12  -5   38.60   21.90
  -2  12   5   50.19   21.80
   2 -12  -5   50.89   18.20
   2 -12  -5   40.40   12.70
   2 -12  -5   18.90   18.00
  -2 -12   5   36.90   16.70
  -2  12   4   10.40   20.90
   2  12  -4   51.39   21.20
  -2  12   4   37.80   15.00
   2 -12  -4   47.30   17.90
   2 -12  -4   36.00   12.30
   2 -12  -4   21.30   16.10
  -2 -12   4   36.60   15.70
  -2  12   3   24.20   18.60
   2  12  -3   22.90   19.80
  -2  12   3   29.40   21.10
   2 -12  -3   24.10   17.20
   2 -12  -3    7.70   10.40
  -2 -12   3   28.20   16.40
   2 -12  -3    1.40   15.20
  -2  12   2   28.30   14.10
   2  12  -2   27.30   19.70
  -2  12   2   30.10   20.20
  -2 -12   2   31.90   15.80
   2 -12  -2   -4.90   15.00
   2 -12  -2   14.20   10.30
   2 -12  -2   18.00   16.70
   2  12  -1   54.69   19.50
  -2  12   1   12.30   20.30
  -2  12   1   33.60   14.70
  -2 -12   1   45.30   16.90
   2 -12  -1    7.70   15.50
   2 -12  -1   23.70   17.00
  -2  12   0   20.30   20.50
   2  12   0   42.30   18.70
  -2  12   0   17.40   14.30
   2 -12   0    4.80   14.70
  -2 -12   0   18.90   15.50
   2 -12   0   19.10   16.70
   2  12   1   98.79   21.60
  -2  12  -1  115.29   24.00
  -2  12  -1   98.59   17.30
   2  12   1  102.49   13.40
   2 -12   1  106.69   20.40
  -2 -12  -1  107.19   19.90
   2 -12   1   96.69   17.60
  -2 -12  -1  100.49   13.10
   2  12   2   43.70   18.80
   2  12   2   28.60   11.60
  -2  12  -2   24.50   15.20
  -2  12  -2   66.59   22.00
  -2 -12  -2   24.70   11.40
   2 -12   2   33.40   16.70
  -2 -12  -2   40.80   15.80
   2 -12   2   16.00   14.20
   2  12   3   81.49   20.50
   2  12   3   72.49   13.50
  -2  12  -3   78.09   18.40
  -2  12  -3   97.79   24.10
   2 -12   3   86.39   19.50
   2 -12   3   61.29   15.30
  -2 -12  -3  104.89   19.60
  -2 -12  -3   80.89   14.20
  -2  12  -4   97.09   23.60
  -2  12  -4   75.79   27.70
   2  12   4   73.99   15.60
   2  12   4   81.29   20.60
   2 -12   4   85.69   19.70
   2 -12   4   59.29   16.00
  -2 -12  -4  100.29   20.00
  -2 -12  -4   71.99   16.50
  -2 -12  -4   96.59   14.50
  -2  12  -5   62.49   18.20
  -2  12  -5   79.89   22.00
   2  12   5   49.30   14.10
   2  12   5   53.99   18.10
   2 -12   5   69.09   17.50
  -2 -12  -5   65.89   14.40
  -2 -12  -5   61.39   17.40
  -2 -12  -5   45.30   15.70
   2 -12   5   38.50   15.30
   2  12   6   68.89   14.90
  -2  12  -6   85.39   21.70
   2  12   6   79.19   20.70
  -2  12  -6   50.29   18.20
  -2 -12  -6   63.09   14.20
  -2 -12  -6  106.09   19.80
  -2 -12  -6   73.49   17.30
   2 -12   6   56.19   17.90
   2 -12   6   74.19   17.80
   2  12   7   45.30   19.70
  -2  12  -7   55.39   20.30
  -2  12  -7   15.40   16.30
   2  12   7   37.80   13.60
   2 -12   7   29.50   15.60
  -2 -12  -7   29.80   16.00
  -2 -12  -7   46.90   13.60
  -2 -12  -7   48.50   16.40
   2 -12   7   24.30   13.80
  -2  12  -8   49.80   17.60
  -2  12  -8   72.39   21.90
   2  12   8   67.79   21.00
   2  12   8   47.30   16.00
   2 -12   8   38.30   14.60
  -2 -12  -8   22.30   18.10
  -2 -12  -8   30.00   14.00
   2 -12   8   73.79   18.70
   2  12   9   44.10   20.20
   2  12   9    7.10   15.20
  -2  12  -9   68.99   20.20
  -2 -12  -9   55.59   15.90
   2 -12   9   50.29   16.40
  -2 -12  -9   17.60   16.10
   2 -12   9   19.30   15.20
  -2 -12  -9  115.59   17.80
   2  13  -7   93.89   22.10
  -2  13   7   49.20   24.60
   2 -13  -7   20.20   16.80
  -2 -13   7   53.99   17.90
   2 -13  -7   67.39   18.70
   2 -13  -7   36.90   13.40
  -2  13   6   55.89   23.40
   2  13  -6   90.69   21.80
   2 -13  -6   51.69   13.30
   2 -13  -6    2.80   16.60
  -2 -13   6   38.50   17.40
   2 -13  -6   68.89   19.40
  -2  13   5   65.19   23.30
  -2  13   5   64.29   15.20
   2  13  -5  102.69   23.20
   2 -13  -5   43.40   17.70
   2 -13  -5   69.09   13.60
   2 -13  -5   89.79   20.30
  -2 -13   5   85.19   19.90
  -2  13   4   47.00   22.80
   2  13  -4  101.59   21.90
  -2  13   4   96.79   16.10
   2 -13  -4   72.19   13.60
   2 -13  -4   90.79   20.10
   2 -13  -4   47.10   17.80
  -2 -13   4   68.49   19.10
  -2  13   3   63.39   23.40
   2  13  -3   55.69   20.60
  -2  13   3   54.19   14.90
  -2 -13   3   52.19   17.50
   2 -13  -3   53.99   19.50
   2 -13  -3   33.90   17.50
  -2  13   2   55.69   14.80
  -2  13   2   58.99   22.30
   2  13  -2   57.49   20.00
  -2 -13   2   62.39   16.80
   2 -13  -2   24.00   22.60
   2 -13  -2   50.09   18.60
  -2  13   1   19.50   14.10
   2  13  -1   28.60   17.40
  -2  13   1   35.90   21.10
  -2 -13   1   22.80   15.60
   2 -13  -1    5.50   26.00
   2 -13  -1   16.90   15.80
  -2  13   0   32.90   22.40
   2  13   0   50.79   18.20
  -2  13   0   29.50   14.60
   2 -13   0    7.70   18.10
  -2 -13   0    2.70   13.50
   2 -13   0   29.70   15.50
  -2 -13   0   34.70   16.90
   2  13   1   40.10   18.60
  -2  13  -1    7.50   13.50
   2  13   1   30.60   10.50
  -2  13  -1   18.70   21.10
   2 -13   1   27.30   16.60
  -2 -13  -1    9.90   16.70
   2 -13   1   -4.60   18.60
   2  13   2   14.20   15.80
   2  13   2    3.60   11.30
  -2  13  -2    3.10   14.00
  -2  13  -2   11.60   20.50
   2 -13   2  -26.50   22.50
  -2 -13  -2    9.80   11.90
  -2 -13  -2    1.50   14.90
   2 -13   2   19.50   15.60
  -2  13  -3   35.90   20.90
  -2  13  -3   23.00   14.90
   2  13   3   26.50   16.50
   2 -13   3   -4.40   15.20
   2 -13   3   32.90   16.60
  -2 -13  -3    1.70   14.80
  -2 -13  -3    2.70   15.20
   2  13   4   -3.30   11.90
  -2  13  -4   27.40   21.00
   2  13   4   25.60   16.50
  -2  13  -4    6.50   14.30
  -2 -13  -4    0.20   15.20
   2 -13   4    4.00   13.80
  -2 -13  -4    5.30   15.20
   2 -13   4   17.00   15.60
  -2 -13  -4   31.60   12.20
  -2  13  -5    2.60   14.60
   2  13   5   -8.70   12.30
  -2  13  -5   31.00   20.00
   2  13   5   22.70   18.40
   2 -13   5   13.80   14.50
  -2 -13  -5  -21.30   14.80
  -2 -13  -5   28.60   17.10
   2 -13   5   23.60   15.00
  -2 -13  -5   24.20   13.10
   2  13   6   54.49   20.90
  -2  13  -6   45.30   22.00
   2  13   6   41.10   14.60
  -2  13  -6   17.70   16.40
  -2 -13  -6   18.30   12.70
   2 -13   6   28.80   15.40
  -2 -13  -6   40.80   17.50
  -2 -13  -6   18.00   15.60
   2  13   7   56.99   21.10
  -2  13  -7   62.79   20.80
   2  13   7   -3.70   14.50
  -2  13  -7  -10.70   16.80
   2 -13   7   22.60   13.40
   2 -13   7   40.20   15.90
  -2 -13  -7    8.90   16.30
  -2 -13  -7   38.70   16.80
  -2  14   4   18.60   22.80
   2  14  -4   41.90   17.60
  -2  14   4   28.50   12.90
   2 -14  -4   39.70   17.40
  -2 -14   4   13.60   17.50
   2 -14  -4   31.50   11.30
   2 -14  -4   -9.30   16.40
  -2  14   3   24.30   21.30
  -2  14   3   28.00   13.70
   2  14  -3   54.19   17.80
   2 -14  -3   37.00   16.90
   2 -14  -3  -17.50   15.50
   2 -14  -3   12.60   10.70
  -2 -14   3   25.70   17.00
   2  14  -2   59.39   18.60
  -2  14   2   19.10   13.70
  -2  14   2   35.00   23.00
   2 -14  -2   -9.70   16.00
   2 -14  -2   27.50   16.40
  -2 -14   2   20.90   17.20
   2  14  -1   56.39   17.10
  -2  14   1   33.80   14.60
  -2  14   1   31.20   21.40
   2 -14  -1   74.69   17.90
   2 -14  -1   -4.60   15.60
  -2 -14   1   56.29   17.00
  -2  14   0   55.89   22.40
  -2  14   0   31.40   14.60
   2  14   0   41.00   17.50
   2 -14   0   45.20   17.80
  -2 -14   0   50.89   17.50
   2 -14   0    5.90   15.20
  -2  14  -1   43.90   21.90
  -2  14  -1   19.90   14.50
   2  14   1   58.29   18.60
   2 -14   1    4.20   14.60
   2 -14   1   71.59   17.80
  -2 -14  -1   43.40   18.00
  -2  14  -2   19.30   14.90
   2  14   2   43.70   17.90
   2  14   2   23.00   19.00
  -2  14  -2   45.60   22.00
   2 -14   2   29.90   15.00
   2 -14   2    2.50   14.00
  -2 -14  -2   34.60   17.30
  -2 -14  -2   27.90   10.80
   2  14   3   26.70   13.40
  -2  14  -3   53.59   23.30
  -2  14  -3   48.80   15.60
   2  14   3   55.09   16.40
  -2 -14  -3   67.29   19.80
  -2 -14  -3   53.19   12.00
   2 -14   3   35.50   15.20
   2 -14   3   74.29   18.60
   3   0 -17   -1.10   15.20
   3   0 -17    9.10   10.80
   3   0 -16   28.30   16.60
   3   0 -16   13.90   11.70
   3   0 -15   -7.90   12.50
   3   0 -15  -13.60   14.60
   3   0 -14   11.10   10.20
   3   0 -14   19.20   15.60
   3   0 -13    1.70    9.70
   3   0 -13    7.30   23.30
   3   0 -12   52.79   13.90
   3   0 -12   55.49   16.50
   3   0 -12   54.39   15.90
   3   0 -12   48.60   10.80
   3   0 -11   -1.30    9.40
   3   0 -11   11.50   12.20
   3   0 -11   -4.70   13.30
   3   0 -11    4.50   15.20
   3   0 -10  155.48   19.60
   3   0 -10  146.09   19.90
   3   0  -9   11.20   11.60
   3   0  -9   -1.10   13.70
   3   0  -9    3.00    8.00
   3   0  -8  565.84   26.40
   3   0  -8  598.94   31.30
   3   0  -7   -5.20    6.30
   3   0  -7   -2.60   12.60
   3   0  -6  323.27   16.90
   3   0  -6  391.56   25.50
   3   0  -5   -0.70   13.10
   3   0  -4   10.00    7.00
   3   0  -4   22.80   12.70
   3   0  -3  -13.50    5.70
   3   0  -3  -12.30   10.40
  -3   0   2 8879.31  354.86
   3   0  -2 9117.29  354.56
   3   0  -2 9999.00  356.66
   3   0  -2 7817.62  354.66
  -3   0   1   -1.50    4.30
  -3   0   1    2.40    4.10
   3   0  -1    1.50    3.60
   3   0  -1    0.00    3.80
   3   0  -1   -3.70    6.80
   3   0   0 4249.17  160.78
   3   0   0 3902.51  160.78
  -3   0   0 3817.72  160.78
   3   0   0 4034.90  161.88
  -3   0   0 4203.08  160.78
   3   0   1    0.40    4.50
   3   0   1    1.10    7.00
   3   0   1    1.80    4.40
  -3   0  -1   -1.80    4.40
  -3   0  -1    4.00    4.70
   3   0   2  758.42   32.80
   3   0   2  771.62   31.90
   3   0   2  799.32   32.90
  -3   0  -2  740.93   32.80
  -3   0  -2  749.03   31.90
   3   0   3   -5.40    5.70
  -3   0  -3  -10.90    6.10
  -3   0  -3    6.50    7.50
   3   0   3    5.50    7.00
   3   0   4   21.00    9.50
  -3   0  -4   14.70    8.00
   3   0   4   15.70    7.70
  -3   0  -5    4.30    7.60
   3   0   5    6.40    7.60
  -3   0  -5   -7.40    6.40
   3   0   5    2.60    6.10
   3   0   6  160.18   10.90
  -3   0  -6  169.38   14.60
  -3   0  -6  150.78   11.30
   3   0   6  154.98   14.40
   3   0   7   -8.50    7.00
   3   0   7    7.90    9.50
  -3   0  -7  -12.90    7.50
  -3   0  -7   -7.00    8.80
   3   0   8  327.37   22.40
   3   0   8  341.37   18.10
  -3   0  -8  355.76   18.40
  -3   0  -8  330.27   22.40
   3   0   9   -7.50    8.40
   3   0   9   -5.20   11.80
  -3   0  -9  -12.20    9.10
  -3   0  -9    1.80   11.60
   3   0  10   68.39   10.30
  -3   0 -10   50.99   14.30
  -3   0 -10   59.19   11.20
  -3   0 -11   -4.20   10.30
  -3   0 -11   -1.10   13.30
   3   0  11   -5.70    9.90
  -3   0 -12   29.50   11.10
  -3   0 -12   23.00   15.20
   3   0  12   23.00   10.70
  -3   0 -13  -14.00   10.30
  -3   0 -13   -7.00   13.20
   3   0  13  -18.10    9.80
  -3   0 -14  207.18   23.80
   3   0  14  242.68   18.50
  -3   0 -14  242.28   18.20
  -3   0 -15   19.40   15.40
  -3   0 -15   -9.50   11.30
   3   0  15    0.70   12.90
  -3   0 -16  130.09   21.20
  -3   0 -16  165.08   16.20
   3   0  16  105.49   16.00
   3   1 -17   17.50   15.00
   3   1 -17    2.30   10.40
   3  -1 -17   10.10   15.40
   3  -1 -17    8.10   11.90
   3   1 -16   91.29   19.30
   3   1 -16   84.59   16.40
   3  -1 -16  107.49   14.70
   3  -1 -16   79.19   18.90
   3   1 -15   -0.50   13.60
   3   1 -15    3.80   10.50
   3  -1 -15   -7.70   14.40
   3  -1 -15    6.20   10.80
   3   1 -14  164.28   14.70
   3   1 -14  149.59   21.60
   3  -1 -14  144.09   22.10
   3  -1 -14  171.78   15.80
   3   1 -13   -8.50   14.10
   3   1 -13    6.20    8.90
   3   1 -13    8.10   12.40
   3  -1 -13   15.50   14.80
   3  -1 -13   -3.30   10.30
   3   1 -12  366.86   22.10
   3   1 -12  339.57   19.10
   3   1 -12  296.97   25.60
   3   1 -12  314.27   26.20
   3  -1 -12  321.37   26.00
   3  -1 -12  352.56   20.40
   3   1 -11   37.60   17.10
   3   1 -11   37.80    9.70
   3   1 -11   30.30   12.10
   3   1 -11   17.70   14.10
   3  -1 -11   22.10   14.70
   3  -1 -11   33.50   10.30
   3  -1 -11   32.20   14.30
   3   1 -10 1086.79   53.29
   3   1 -10 1251.77   51.99
   3   1 -10 1166.08   49.10
   3   1 -10 1135.89   54.49
   3  -1 -10 1140.89   52.69
   3  -1 -10 1110.49   53.69
   3  -1 -10 1197.68   49.90
   3   1  -9   40.80   16.50
   3   1  -9   35.10   12.30
   3   1  -9   44.90   12.10
   3   1  -9   21.80    8.30
   3  -1  -9   25.90    9.00
   3  -1  -9   36.30   13.80
   3   1  -8  438.56   24.90
   3   1  -8  477.95   27.10
   3   1  -8  428.06   21.20
   3  -1  -8  458.75   26.00
   3  -1  -8  428.06   21.80
   3   1  -7   12.10    9.20
   3   1  -7    8.60    6.40
   3   1  -7   20.00   10.40
   3  -1  -7   15.60    7.40
   3  -1  -7   17.90   12.00
   3  -1  -7    1.50    8.80
   3   1  -6   72.79   11.10
   3   1  -6   75.39    7.70
   3  -1  -6   79.69    8.50
   3  -1  -6   65.69    9.90
   3  -1  -6   78.89   14.10
  -3   1   5   25.80   15.30
   3  -1  -5   20.40    6.60
   3  -1  -5   26.20   14.00
   3  -1  -5   10.30    9.60
  -3   1   4  915.71   40.10
   3   1  -4  885.01   36.40
   3  -1  -4  773.62   40.50
   3  -1  -4  923.21   40.30
   3   1  -3  636.84   25.70
  -3   1   3  659.33   29.80
   3   1  -3  524.05   25.90
  -3   1   3  591.14   27.40
   3  -1  -3  566.04   27.30
   3  -1  -3  642.94   29.50
   3   1  -2  521.55   21.10
  -3   1   2  483.45   22.50
  -3   1   2  483.05   24.50
   3  -1  -2  473.75   24.00
  -3  -1   2  483.45   21.00
   3  -1  -2  456.25   22.20
   3   1  -1  708.03   27.90
  -3   1   1  660.43   30.10
  -3   1   1  670.13   28.80
   3  -1  -1  635.24   28.40
   3  -1  -1  665.63   29.90
   3  -1  -1  638.74   27.60
  -3  -1   1  660.73   27.90
  -3   1   0  300.97   16.00
   3   1   0  333.07   14.60
  -3   1   0  303.97   16.70
  -3   1   0  333.17   14.50
   3  -1   0  308.17   17.10
   3  -1   0  326.97   14.40
  -3  -1   0  323.17   14.70
   3  -1   0  313.87   15.70
   3   1   1   53.29    6.00
  -3   1  -1   67.19    8.60
  -3   1  -1   49.99    9.20
   3   1   1   51.69    6.40
  -3   1  -1   59.29    6.40
   3  -1   1   59.59    9.90
   3  -1   1   59.09    6.10
   3  -1   1   68.09    8.40
  -3  -1  -1   52.99    6.20
  -3  -1  -1   49.90    6.60
   3   1   2  113.79    9.10
  -3   1  -2  117.69   10.50
  -3   1  -2  110.09   11.00
   3   1   2  108.69    8.40
   3   1   2  113.29    8.70
  -3   1  -2  123.79    8.20
  -3  -1  -2  107.29    9.10
  -3  -1  -2  101.79    9.00
   3  -1   2  109.69    8.00
   3  -1   2  106.99   10.90
   3  -1   2  119.69   10.30
  -3   1  -3  422.66   20.90
   3   1   3  455.95   21.10
  -3   1  -3  436.36   22.30
  -3   1  -3  438.86   19.20
   3  -1   3  425.06   19.00
   3  -1   3  453.85   21.90
  -3  -1  -3  437.96   21.00
  -3  -1  -3  400.06   23.00
   3  -1   3  370.66   20.40
  -3   1  -4 1028.70   44.40
  -3   1  -4 1018.20   42.10
   3   1   4 1088.19   44.10
   3   1   4  976.00   42.30
  -3  -1  -4 1032.20   44.00
  -3  -1  -4  983.60   42.60
   3  -1   4  987.90   41.80
   3   1   5   55.99    9.50
  -3   1  -5   46.60   10.00
   3   1   5   51.19    7.60
  -3   1  -5   32.90    9.20
   3  -1   5   42.60    8.00
   3  -1   5   37.80    9.00
  -3  -1  -5   34.50    7.70
  -3  -1  -5   49.30    9.00
   3   1   6 1505.95   61.39
   3   1   6 1484.05   63.39
  -3   1  -6 1445.86   60.79
  -3   1  -6 1508.65   63.89
   3  -1   6 1474.75   60.69
  -3  -1  -6 1479.25   61.49
   3  -1   6 1488.55   63.59
  -3  -1  -6 1501.35   63.49
  -3   1  -7    1.10    9.50
   3   1   7   13.00   10.50
  -3   1  -7   -9.60    7.40
   3   1   7   -6.40    7.70
   3  -1   7   -4.00    6.70
  -3  -1  -7   -5.10    8.40
   3  -1   7    3.10    9.80
  -3  -1  -7   19.40   10.00
  -3   1  -8  724.73   36.50
  -3   1  -8  742.03   32.40
   3   1   8  736.73   33.00
  -3  -1  -8  743.63   33.30
   3  -1   8  710.53   36.00
  -3  -1  -8  706.83   35.90
   3  -1   8  738.83   32.20
  -3   1  -9   -2.60   12.00
   3   1   9  -21.90    8.60
  -3   1  -9  -14.90    9.10
   3  -1   9    9.10   11.80
  -3  -1  -9   10.90   11.80
  -3  -1  -9   -8.00    9.50
   3  -1   9  -22.30    8.10
   3   1  10  270.77   18.00
  -3   1 -10  275.77   23.00
  -3   1 -10  287.07   17.50
   3  -1  10  272.77   22.30
  -3  -1 -10  298.07   18.30
  -3  -1 -10  288.27   23.00
   3  -1  10  264.17   17.20
  -3   1 -11   -6.90   13.50
   3   1  11   -0.80   10.20
  -3   1 -11    3.90    9.80
   3  -1  11   -3.10   14.10
   3  -1  11   -6.20    8.80
  -3  -1 -11    0.70   13.00
  -3  -1 -11   10.60   10.70
  -3   1 -12   72.09   12.10
   3   1  12   51.69   12.20
  -3   1 -12   49.50   15.50
   3  -1  12   52.09   11.30
  -3  -1 -12   64.29   12.80
  -3  -1 -12   69.79   16.30
  -3   1 -13   16.20   14.00
  -3   1 -13   12.80   10.50
   3   1  13    4.80   10.20
   3  -1  13   24.10   10.50
  -3  -1 -13   10.50   13.40
  -3  -1 -13   24.10   11.40
   3   1  14    1.30   11.60
  -3   1 -14    0.80   14.00
  -3   1 -14   10.00   11.40
  -3  -1 -14   19.50   13.00
  -3  -1 -14    6.20   13.70
   3  -1  14   -5.90   11.20
   3   1  15    4.20   13.00
  -3   1 -15    7.30   15.80
  -3   1 -15   16.30   11.50
  -3  -1 -15    4.70   12.50
  -3  -1 -15   19.80   14.50
   3  -1  15    8.20   11.50
  -3   1 -16   20.00   12.00
  -3   1 -16   -0.60   16.50
   3   1  16    1.70   12.60
   3  -1  16  -15.60   12.70
  -3  -1 -16   24.50   12.10
  -3  -1 -16   -3.50   14.50
   3   2 -17    8.40   15.70
   3   2 -17   -2.50   10.80
   3  -2 -17   -3.50   15.80
   3  -2 -17   -0.30   11.90
   3  -2 -17   12.80   16.00
   3   2 -16   25.80   16.00
   3  -2 -16   23.10   16.50
   3  -2 -16   33.10   16.10
   3  -2 -16   21.70   12.30
   3   2 -15    0.10   14.30
   3   2 -15   -4.10    9.30
   3  -2 -15   12.30   13.90
   3  -2 -15   -1.40   10.90
   3  -2 -15   13.70   16.40
   3   2 -14   10.40   14.30
   3   2 -14   20.80    9.90
   3  -2 -14   26.70   11.50
   3  -2 -14   25.40   15.50
   3  -2 -14    8.50   14.40
   3   2 -13   -1.40    8.80
   3   2 -13    9.90   13.30
   3   2 -13   -0.70   12.20
   3   2 -13   14.90   17.10
   3  -2 -13   13.60   10.60
   3  -2 -13   -5.50   15.50
   3  -2 -13   13.80   14.70
   3   2 -12   68.39   15.70
   3   2 -12   72.69   20.00
   3   2 -12   62.49   13.80
   3   2 -12   70.69   10.40
   3  -2 -12   62.19   16.30
   3  -2 -12   67.59   14.90
   3  -2 -12   46.40   16.10
   3  -2 -12   70.09   12.40
   3   2 -11   14.70   13.30
   3   2 -11   16.10   12.10
   3   2 -11    8.60    8.20
   3  -2 -11   18.40   10.20
   3  -2 -11    5.20   13.70
   3  -2 -11    6.00   13.10
   3   2 -10   33.20   13.40
   3   2 -10   39.30    8.90
   3   2 -10   65.29   12.70
   3  -2 -10   40.90   15.20
   3  -2 -10   47.80   10.80
   3  -2 -10   28.40   13.00
   3   2  -9  163.38   17.50
   3   2  -9  171.88   12.10
   3   2  -9  168.98   16.30
   3  -2  -9  153.68   18.50
   3  -2  -9  172.88   18.50
   3  -2  -9  177.18   14.00
   3   2  -8  510.75   25.70
   3   2  -8  458.55   22.10
  -3   2   8  446.76   30.90
   3   2  -8  460.25   26.20
   3  -2  -8  482.85   23.30
   3  -2  -8  487.35   26.30
   3  -2  -8  502.05   26.90
  -3   2   7   14.00   13.70
   3   2  -7    6.10    9.00
   3   2  -7   12.30    9.60
   3   2  -7    7.20    6.30
   3  -2  -7    9.00   12.10
   3  -2  -7    4.00    9.10
   3  -2  -7    6.20    7.30
  -3   2   6 1062.59   47.90
   3   2  -6 1087.49   45.90
   3  -2  -6 1049.00   46.70
   3  -2  -6 1046.80   47.20
   3  -2  -6 1043.90   44.70
  -3   2   5   22.90   11.90
   3   2  -5   13.10    5.70
   3   2  -5   19.00    9.20
   3   2  -5   27.40    7.60
   3  -2  -5    8.20    8.60
   3  -2  -5    9.70    6.60
   3  -2  -5   22.00   11.60
   3   2  -4 1221.98   49.00
   3   2  -4 1226.58   49.90
  -3   2   4 1187.28   51.29
   3   2  -4 1216.18   51.79
   3  -2  -4 1122.59   49.50
   3  -2  -4 1210.08   51.59
   3   2  -3   14.60   14.10
  -3   2   3    2.60   11.80
   3   2  -3   -0.90    5.80
   3  -2  -3   10.40   12.40
  -3  -2   3   -5.50    5.50
   3  -2  -3    7.90   10.30
   3   2  -2 2068.79   85.79
   3   2  -2 2288.47   83.99
  -3   2   2 2103.99   85.59
  -3  -2   2 1925.81   85.39
  -3  -2   2 1976.70   83.79
   3  -2  -2 2093.99   85.29
   3  -2  -2 2148.29   86.39
  -3   2   1   92.99   10.90
   3   2  -1   94.89    7.80
  -3   2   1   97.39   13.20
   3   2  -1   88.99   10.00
   3  -2  -1   97.89   10.80
  -3  -2   1   90.29    7.80
  -3  -2   1   84.09   10.20
   3  -2  -1   99.69   12.50
  -3   2   0 3048.60  128.29
   3   2   0 3085.49  127.79
   3   2   0 3355.36  126.69
  -3   2   0 3218.38  127.89
   3  -2   0 3242.28  127.79
  -3  -2   0 3058.29  127.79
   3  -2   0 3159.88  128.29
  -3  -2   0 3143.79  126.59
   3  -2   0 3240.48  126.29
  -3   2  -1   78.19   10.80
   3   2   1   44.90    6.50
  -3   2  -1   41.60    5.70
   3   2   1   53.59    8.20
  -3   2  -1   41.60   10.10
  -3  -2  -1   48.10    8.80
  -3  -2  -1   45.70    6.80
   3  -2   1   45.90   10.40
   3   2   2   62.69    8.40
   3   2   2   95.39   11.60
  -3   2  -2  105.09   14.80
  -3   2  -2   65.09   10.80
  -3  -2  -2   67.29    9.60
   3  -2   2  111.89   15.80
   3  -2   2   63.29   10.80
  -3  -2  -2   67.29    8.40
  -3  -2  -2   56.59    8.40
   3   2   3   14.70    6.40
  -3   2  -3   28.90    8.60
  -3   2  -3   25.20    9.90
   3   2   3   24.70    6.90
  -3  -2  -3   21.20    6.90
  -3  -2  -3   16.30    7.30
  -3  -2  -3   20.60    7.20
   3  -2   3   34.10    8.40
   3  -2   3    2.80    8.90
  -3   2  -4  123.89   12.10
  -3  -2  -4  119.09   11.30
   3  -2   4  104.69   10.90
  -3   2  -5  285.27   17.80
   3   2   5  278.07   15.40
  -3   2  -5  274.57   13.90
  -3  -2  -5  303.67   17.50
  -3  -2  -5  271.57   15.70
   3  -2   5  290.27   17.90
   3   2   6   43.10    8.40
  -3   2  -6   51.99   10.10
  -3  -2  -6   48.20    9.10
   3  -2   6   40.20   10.00
  -3  -2  -6   49.50    9.90
  -3   2  -7   19.20   10.30
   3   2   7   -1.20    7.80
  -3  -2  -7    5.00    9.70
   3  -2   7    8.50   10.10
  -3  -2  -7   -2.80    8.70
   3   2   8  351.36   19.00
  -3   2  -8  339.17   17.20
  -3   2  -8  318.57   23.10
   3  -2   8  276.77   22.00
  -3  -2  -8  342.97   22.10
  -3  -2  -8  342.47   19.30
   3   2   9    5.70    9.20
  -3   2  -9   -2.60   12.20
  -3  -2  -9    9.00   11.60
   3  -2   9   -4.90    7.40
   3  -2   9   -1.60   11.80
  -3  -2  -9  -13.60   10.00
  -3   2 -10   98.99   11.70
  -3   2 -10  104.09   16.60
   3   2  10   93.29   12.20
   3  -2  10   92.19   10.70
  -3  -2 -10   97.89   12.90
   3  -2  10   74.29   15.10
  -3  -2 -10   88.09   15.40
   3   2  11   -6.70   10.50
  -3   2 -11   17.00   14.40
  -3  -2 -11    1.60   11.00
   3  -2  11    1.80   14.10
  -3  -2 -11   -4.40   12.60
   3   2  12  121.09   14.50
  -3   2 -12  120.79   18.90
  -3  -2 -12  125.69   15.30
   3  -2  12  126.39   21.60
  -3  -2 -12  125.89   18.90
   3   2  13   -1.10   11.40
  -3   2 -13   15.60   10.80
  -3   2 -13   16.30   15.00
  -3  -2 -13   20.70   13.40
   3  -2  13    5.10   10.10
  -3  -2 -13   13.30   17.90
  -3   2 -14  156.18   22.20
  -3   2 -14  177.68   15.90
   3   2  14  201.28   18.10
  -3  -2 -14  199.78   17.70
  -3  -2 -14  162.78   22.00
   3   2  15   17.10   12.70
  -3   2 -15  -20.00   14.80
  -3  -2 -15   17.80   12.30
  -3  -2 -15   -6.20   14.40
  -3   2 -16   53.49   17.70
   3   2  16  100.59   16.70
  -3  -2 -16   70.29   17.80
   3   3 -17    3.20   15.40
   3  -3 -17   36.70   16.50
   3  -3 -17    3.00   15.80
   3  -3 -17   -3.50   12.20
   3   3 -16   97.59   20.40
   3  -3 -16  103.99   15.90
   3  -3 -16  112.79   20.90
   3  -3 -16  103.59   20.30
   3   3 -15    5.60   14.60
   3  -3 -15   13.90   15.00
   3  -3 -15   13.00   14.30
   3  -3 -15    7.00   11.40
   3   3 -14  247.68   19.40
   3   3 -14  196.48   23.20
   3   3 -14  240.48   25.40
   3  -3 -14  247.98   25.40
   3  -3 -14  254.67   19.20
   3  -3 -14  226.68   23.80
   3   3 -13   44.30   15.70
   3   3 -13   42.80   14.20
   3  -3 -13   45.90   15.50
   3  -3 -13   23.80   13.80
   3   3 -12  196.78   22.30
   3   3 -12  243.58   19.70
   3  -3 -12  230.18   23.20
   3  -3 -12  276.77   17.90
   3  -3 -12  241.78   20.40
   3   3 -11   63.29   14.30
   3   3 -11   35.80   13.20
   3  -3 -11   49.10   11.10
   3  -3 -11   51.49   14.80
   3  -3 -11   37.50   14.50
   3   3 -10  275.07   19.80
  -3   3  10  259.37   23.40
   3   3 -10  229.88   21.00
   3  -3 -10  252.97   21.90
   3  -3 -10  301.57   18.10
   3  -3 -10  254.37   21.50
   3   3  -9   14.00   11.10
   3   3  -9   15.90   11.00
  -3   3   9    8.70   15.90
   3  -3  -9   31.10    9.70
   3  -3  -9   14.50   13.60
   3  -3  -9   14.60   11.80
  -3   3   8  335.97   24.10
   3   3  -8  335.47   21.00
   3   3  -8  328.57   20.90
   3  -3  -8  331.77   22.90
   3  -3  -8  324.17   22.00
   3  -3  -8  336.47   18.60
   3   3  -7  101.89   12.60
  -3   3   7  123.59   17.20
   3   3  -7   93.29   13.50
   3  -3  -7   88.09   10.70
   3  -3  -7   86.49   12.60
   3  -3  -7   95.79   15.10
  -3   3   6   41.00   13.40
   3   3  -6   26.40   10.10
   3   3  -6   27.60    8.50
   3  -3  -6   38.20   12.50
   3  -3  -6   28.90    8.00
   3  -3  -6   35.70   10.90
  -3   3   5  615.24   34.90
  -3   3   5  510.75   26.50
   3   3  -5  543.65   24.50
   3   3  -5  504.55   26.40
  -3  -3   5  488.25   26.00
   3  -3  -5  531.75   27.40
   3  -3  -5  519.65   26.60
   3  -3  -5  505.95   24.00
  -3   3   4   30.80   12.10
   3   3  -4   21.80    6.20
   3   3  -4   20.90   13.80
  -3   3   4   18.70    9.20
   3  -3  -4   11.10    6.80
   3  -3  -4   29.00    9.40
  -3  -3   4   22.70    8.90
   3  -3  -4   15.10   11.50
   3   3  -3   12.00    8.70
   3   3  -3   11.10    6.60
  -3   3   3    6.90    9.50
  -3   3   3   29.40   12.20
   3  -3  -3   14.90   12.30
   3  -3  -3   13.40    6.60
  -3  -3   3   11.40    6.00
   3  -3  -3    6.80   11.80
  -3  -3   3   15.30    8.70
  -3   3   2   51.29   13.00
   3   3  -2   46.30    9.40
  -3   3   2   45.30   10.30
   3   3  -2   53.99    7.20
   3  -3  -2   44.90   13.20
  -3  -3   2   56.39    7.30
   3  -3  -2   53.09    9.80
   3  -3  -2   39.10   10.00
  -3  -3   2   53.19    9.80
  -3   3   1   14.40   11.60
   3   3  -1    9.30    6.20
  -3   3   1   23.40    9.70
   3   3  -1   12.60    8.30
  -3  -3   1    1.50    9.50
   3  -3  -1    9.60   11.90
   3  -3  -1   20.10    8.50
  -3  -3   1    4.40    6.00
   3   3   0  798.82   39.70
   3   3   0  832.42   35.60
  -3   3   0  825.22   42.60
  -3   3   0  912.01   39.10
  -3  -3   0  848.62   35.70
   3  -3   0  834.02   40.80
  -3  -3   0  777.12   38.60
   3  -3   0  972.10   38.80
   3   3   1   24.90    7.60
  -3   3  -1   39.70   10.40
   3   3   1    5.90    7.70
  -3  -3  -1   20.60    7.30
  -3  -3  -1   14.70    7.60
   3  -3   1   25.00    9.10
   3   3   2  554.54   25.80
  -3   3  -2  599.64   27.20
   3   3   2  551.84   24.30
  -3   3  -2  446.16   29.50
  -3  -3  -2  562.64   24.50
  -3  -3  -2  551.44   24.30
  -3  -3  -2  537.85   25.40
   3  -3   2  533.35   27.00
   3   3   3  496.25   22.40
   3   3   3  462.45   23.10
  -3   3  -3  499.35   25.00
  -3   3  -3  453.85   27.10
   3  -3   3  515.15   24.30
  -3  -3  -3  492.95   22.60
  -3  -3  -3  489.95   22.70
  -3  -3  -3  455.55   22.60
   3  -3   3  471.35   26.50
   3   3   4 2482.95   96.39
  -3   3  -4 2289.37   97.89
  -3   3  -4 2286.77   97.89
   3   3   4 2387.96   96.69
   3  -3   4 2524.55   99.39
  -3  -3  -4 2354.06   96.79
  -3  -3  -4 2395.96   96.39
  -3  -3  -4 2190.28   96.19
   3  -3   4 2475.85   98.09
   3   3   5  178.68   12.60
  -3   3  -5  193.78   15.60
  -3   3  -5  136.79   14.80
  -3  -3  -5  191.98   14.00
  -3  -3  -5  178.68   13.00
   3  -3   5  189.78   15.10
   3  -3   5  146.09   15.10
  -3   3  -6 1666.03   71.69
  -3   3  -6 1592.64   72.59
   3   3   6 1776.42   70.79
  -3  -3  -6 1709.43   71.99
   3  -3   6 1687.93   72.69
   3  -3   6 1781.42   71.89
  -3  -3  -6 1717.93   70.69
   3   3   7   32.70    9.00
  -3   3  -7   23.40   11.00
   3  -3   7    8.00   10.60
  -3  -3  -7   30.20   10.60
  -3  -3  -7    2.20    9.30
   3  -3   7   18.60    8.70
  -3   3  -8  680.43   36.60
   3   3   8  757.22   33.30
   3  -3   8  660.93   35.90
  -3  -3  -8  760.82   33.60
  -3  -3  -8  718.43   35.80
  -3   3  -9   37.50   13.30
   3   3   9   18.00    9.90
  -3  -3  -9   25.30   11.20
  -3  -3  -9   26.50   12.50
   3  -3   9   13.70   12.70
   3   3  10  206.98   16.90
  -3   3 -10  226.98   21.80
  -3  -3 -10  249.08   21.20
  -3  -3 -10  239.68   17.50
   3  -3  10  196.18   20.70
   3   3  11   11.50   11.40
  -3   3 -11  -10.30   13.90
  -3  -3 -11   -0.90   12.70
  -3  -3 -11   15.40   11.50
   3  -3  11    1.80   13.30
   3   3  12  105.19   14.20
  -3   3 -12  107.19   18.50
  -3  -3 -12  128.09   23.50
  -3  -3 -12   94.39   16.70
   3  -3  12   83.49   24.00
  -3   3 -13   -7.30   14.40
   3   3  13   13.40   13.60
   3  -3  13   -0.70   14.00
  -3  -3 -13   -9.80   11.00
  -3  -3 -13   -4.00   14.00
  -3   3 -14    3.30   14.90
   3   3  14  -22.70   11.70
  -3  -3 -14   16.30   12.40
  -3  -3 -14  -15.50   13.60
  -3   3 -15    7.70   15.60
   3   3  15  -14.50   12.50
  -3  -3 -15   11.80   12.70
  -3  -3 -15    0.20   14.50
   3   3  16   26.30   14.10
  -3   3 -16    3.10   15.10
  -3  -3 -16   25.40   16.00
  -3  -3 -16   19.00   13.00
   3   4 -17    3.00   15.60
   3  -4 -17   -1.30   12.60
   3  -4 -17   38.90   17.50
   3  -4 -17   10.70   24.20
   3   4 -16   35.60   17.00
   3  -4 -16   22.00   12.70
   3  -4 -16   35.10   17.00
   3  -4 -16   48.90   17.30
   3   4 -15   -0.70   14.50
   3   4 -15   23.90   14.70
   3  -4 -15   14.50   16.00
   3  -4 -15   10.80   11.90
   3  -4 -15    2.70   14.30
   3   4 -14   25.90   15.10
   3   4 -14   12.20   14.00
   3  -4 -14   10.50   11.40
   3  -4 -14   -7.60   13.50
   3  -4 -14    4.60   14.30
   3   4 -13   -0.90   13.30
   3   4 -13   12.00   14.20
   3  -4 -13   26.20   11.80
   3  -4 -13   -7.00   13.10
   3   4 -12   27.90   14.00
   3   4 -12   39.10   14.50
   3  -4 -12   13.30   15.30
   3  -4 -12   36.40   14.40
  -3   4  11   24.50   17.90
   3   4 -11   22.40   12.90
   3   4 -11   12.90   13.20
   3  -4 -11    9.80   13.50
   3  -4 -11   10.70   11.00
   3  -4 -11   18.10   14.60
  -3   4  10  187.48   15.80
   3   4 -10  177.88   18.40
   3   4 -10  148.89   17.70
  -3   4  10  149.09   22.50
   3  -4 -10  160.28   20.80
   3  -4 -10  172.78   15.20
   3  -4 -10  161.18   19.40
  -3   4   9   -2.50   10.30
   3   4  -9   -2.90   10.40
   3   4  -9  -16.50   11.30
  -3   4   9    3.20   17.00
   3  -4  -9  -19.10   12.70
   3  -4  -9    1.10   13.90
   3  -4  -9    6.60    9.30
  -3   4   8  335.77   19.70
   3   4  -8  343.27   21.80
  -3   4   8  300.87   25.20
   3   4  -8  294.37   20.50
   3  -4  -8  308.47   23.10
   3  -4  -8  354.06   23.50
   3  -4  -8  339.77   19.10
  -3   4   7  131.89   19.00
  -3   4   7  156.08   13.00
   3   4  -7  144.59   13.70
   3   4  -7  149.59   14.90
   3  -4  -7  116.09   16.50
   3  -4  -7  141.59   12.60
  -3  -4   7  147.39   14.80
   3  -4  -7  139.19   17.60
   3   4  -6  851.61   39.50
  -3   4   6  887.61   43.30
   3   4  -6  924.91   42.20
  -3  -4   6  958.00   40.00
   3  -4  -6  904.51   42.20
   3  -4  -6  878.21   39.10
   3  -4  -6  941.41   42.70
  -3  -4   6  882.91   41.70
  -3   4   5  425.86   24.00
   3   4  -5  430.36   24.00
  -3   4   5  435.66   25.70
  -3  -4   5  426.96   21.00
   3  -4  -5  431.16   24.30
   3  -4  -5  437.16   25.40
  -3  -4   5  422.56   23.60
   3  -4  -5  419.16   20.80
  -3   4   4 1136.19   51.69
  -3   4   4 1135.19   50.69
   3   4  -4 1173.48   51.29
   3  -4  -4 1159.78   50.59
   3  -4  -4 1196.78   51.79
  -3  -4   4 1160.18   50.89
   3  -4  -4 1120.29   48.30
  -3   4   3   12.20    9.70
   3   4  -3   22.10    9.10
  -3   4   3   21.20   11.70
   3  -4  -3   15.70   10.90
   3  -4  -3    7.70    9.00
   3  -4  -3   24.60    6.70
  -3  -4   3   25.20    9.10
   3   4  -2 2604.04  103.29
  -3   4   2 2493.35  106.69
   3   4  -2 2666.33  106.89
  -3   4   2 2592.64  105.79
  -3  -4   2 2501.25  106.29
   3  -4  -2 2755.92  107.29
  -3  -4   2 2510.85  103.39
   3  -4  -2 2485.45  103.69
   3  -4  -2 2612.64  105.69
   3   4  -1   11.80    9.30
  -3   4   1   35.90   13.10
  -3   4   1   19.90    9.70
   3   4  -1   14.60    6.00
   3  -4  -1    3.70   11.20
   3  -4  -1   21.40    6.50
  -3  -4   1   21.80    6.50
  -3  -4   1   10.70    8.50
   3  -4  -1   33.60   10.50
   3   4   0  434.86   20.20
  -3   4   0  438.36   28.20
  -3   4   0  450.25   23.70
   3   4   0  412.76   30.10
   3  -4   0  457.35   24.90
  -3  -4   0  444.86   20.40
  -3  -4   0  464.55   23.20
   3  -4   0  433.06   26.00
  -3   4  -1  267.57   25.60
   3   4   1  316.97   15.70
   3   4   1  283.37   18.10
  -3   4  -1  306.37   19.80
  -3  -4  -1  305.97   17.70
  -3  -4  -1  298.47   15.40
   3  -4   1  294.77   19.60
   3  -4   1  334.67   18.60
   3   4   2   30.60    6.90
  -3   4  -2   34.70   10.20
  -3   4  -2   14.10   18.60
   3   4   2   27.10    9.10
  -3  -4  -2   28.60    7.10
   3  -4   2   32.80    8.90
  -3  -4  -2   18.70    7.90
   3  -4   2   25.60   11.00
  -3  -4  -2   18.90    6.30
  -3   4  -3  116.59   13.90
   3   4   3  118.09   12.50
   3   4   3  124.89   10.40
   3  -4   3  109.89   13.90
  -3  -4  -3  128.59   10.90
   3  -4   3  123.89   13.10
  -3  -4  -3  113.09   11.00
   3   4   4   35.00    7.90
  -3   4  -4   23.40    9.40
   3   4   4    0.00   14.20
  -3   4  -4    3.50   18.40
  -3  -4  -4   19.10    8.20
   3  -4   4   15.80   10.20
   3  -4   4   26.80    9.00
  -3  -4  -4    5.80   14.00
  -3  -4  -4   25.90    7.90
  -3   4  -5   25.30   20.30
   3   4   5   36.70   13.00
   3   4   5   54.39    9.30
  -3   4  -5   63.39   11.60
  -3  -4  -5   48.20    9.50
  -3  -4  -5   60.79   10.20
   3  -4   5   42.00   10.90
  -3  -4  -5   34.50   10.00
   3  -4   5   52.19   11.00
  -3   4  -6   50.49   21.20
  -3   4  -6   93.69   15.10
   3   4   6   74.69   10.00
   3   4   6   87.09   11.90
  -3  -4  -6   99.79   11.40
   3  -4   6   79.79   12.80
  -3  -4  -6   67.69    9.80
   3  -4   6   76.39   12.20
  -3  -4  -6   69.59   11.40
  -3   4  -7   91.49   19.80
  -3   4  -7  125.39   17.20
   3   4   7  120.79   13.00
   3  -4   7   91.49   14.00
   3  -4   7  134.19   16.20
  -3  -4  -7  117.49   13.30
  -3  -4  -7  130.99   15.30
  -3   4  -8  112.19   17.70
   3   4   8  109.79   13.00
  -3   4  -8   88.09   20.00
   3  -4   8  100.69   16.30
  -3  -4  -8  111.29   13.60
  -3  -4  -8  111.39   15.60
   3  -4   8   71.59   12.40
   3   4   9   17.00   10.10
  -3   4  -9  -12.70   18.90
  -3   4  -9   14.20   13.70
  -3  -4  -9    4.80   10.90
  -3  -4  -9   29.00   13.00
   3  -4   9   -3.60   12.10
  -3   4 -10   12.90   13.60
   3   4  10    4.90   10.40
   3  -4  10   17.20   13.80
  -3  -4 -10   -0.50   12.50
  -3  -4 -10   32.90   12.20
   3   4  11   16.80   11.70
  -3   4 -11   30.80   19.90
  -3  -4 -11   -3.40   13.90
   3  -4  11   10.30   13.40
  -3  -4 -11    2.90   13.20
  -3   4 -12  133.59   19.90
  -3  -4 -12  134.89   16.40
  -3  -4 -12  119.89   17.80
   3  -4  12  122.99   19.00
   3   4  13   -7.80   11.50
  -3   4 -13   -6.90   14.70
  -3  -4 -13   13.00   12.40
  -3  -4 -13    2.10   13.60
   3  -4  13   -6.60   14.50
  -3   4 -14  152.88   23.30
   3   4  14  179.08   18.10
   3  -4  14  156.48   21.80
  -3  -4 -14  170.38   17.60
  -3  -4 -14  155.58   21.90
  -3   4 -15   14.50   16.00
   3   4  15   -4.30   13.30
  -3  -4 -15   -2.30   12.90
  -3  -4 -15    9.60   14.20
   3   4  16   83.19   17.20
  -3   4 -16   68.49   19.40
  -3  -4 -16   82.39   17.70
  -3  -4 -16   77.69   16.50
   3   5 -16   64.79   18.40
   3  -5 -16   74.69   18.80
   3  -5 -16   64.59   18.60
   3  -5 -16   97.59   16.10
   3   5 -15   31.90   15.60
   3   5 -15    1.00   15.10
   3  -5 -15   33.70   12.60
   3  -5 -15   -2.50   15.10
   3  -5 -15   27.70   15.60
   3   5 -14  164.68   21.30
   3   5 -14  170.38   19.00
   3  -5 -14  173.78   17.70
   3  -5 -14  137.09   22.10
   3  -5 -14  141.89   21.60
   3   5 -13    5.50   14.50
   3   5 -13    2.60   16.50
   3  -5 -13   23.20   14.00
   3  -5 -13   21.90   12.40
   3  -5 -13   11.20   15.30
  -3   5  12   94.29   20.60
   3   5 -12   99.29   16.40
   3   5 -12   89.29   17.10
   3  -5 -12   90.99   14.00
   3  -5 -12  113.39   17.00
   3  -5 -12   79.99   20.90
   3   5 -11    9.00   13.60
  -3   5  11   26.70   12.60
   3   5 -11   19.90   12.80
  -3   5  11   21.60   18.50
   3  -5 -11   17.60   16.00
   3  -5 -11    4.20   14.10
   3  -5 -11   25.90   12.80
   3   5 -10  161.38   18.50
  -3   5  10  188.18   24.40
  -3   5  10  198.18   17.50
   3   5 -10  180.38   19.60
   3  -5 -10  164.98   21.90
   3  -5 -10  207.08   16.70
   3  -5 -10  180.68   19.80
   3   5  -9    1.10   13.00
  -3   5   9   12.90   16.70
   3   5  -9   22.20   11.70
  -3   5   9   21.20   11.90
   3  -5  -9   16.70   14.90
   3  -5  -9   11.50   14.60
   3  -5  -9   22.70   10.40
   3   5  -8  188.78   19.40
   3   5  -8  190.38   16.80
  -3   5   8  197.78   17.20
  -3   5   8  208.58   23.10
   3  -5  -8  194.08   20.80
   3  -5  -8  229.68   15.90
  -3  -5   8  191.88   18.20
  -3  -5   8  227.98   18.00
   3  -5  -8  219.08   20.60
   3   5  -7   34.30   13.10
  -3   5   7   55.69   10.90
   3   5  -7   45.70   10.30
  -3   5   7   65.69   17.10
  -3  -5   7   61.49   13.00
  -3  -5   7   50.99   10.90
   3  -5  -7   36.10   15.00
   3  -5  -7   45.90   10.20
   3  -5  -7   39.80   13.40
  -3   5   6   79.49   13.70
   3   5  -6  101.09   14.70
  -3   5   6  122.79   17.60
  -3   5   6  101.79   11.70
   3   5  -6   71.49   11.10
   3  -5  -6   84.09   11.10
   3  -5  -6  105.59   15.00
  -3  -5   6  105.09   15.90
   3  -5  -6  101.49   16.30
  -3  -5   6   74.79   13.50
   3   5  -5   42.60   11.90
  -3   5   5   37.10   14.50
  -3   5   5   21.10   10.90
   3  -5  -5   43.10   13.40
   3  -5  -5   44.10   11.80
   3  -5  -5   44.80    9.00
  -3  -5   5   45.80   11.10
  -3   5   4   26.90   11.20
  -3   5   4   36.00   13.60
   3   5  -4   36.80   11.50
   3  -5  -4   26.50   13.10
   3  -5  -4   25.20    7.90
  -3  -5   4   22.00   10.10
   3  -5  -4   20.80   11.00
   3   5  -3   63.29   12.20
  -3   5   3   65.59   12.50
  -3   5   3   65.29   14.60
  -3  -5   3   81.99   12.30
   3  -5  -3   66.99   14.30
   3  -5  -3   77.19   12.00
   3  -5  -3   69.29    8.70
   3   5  -2  163.08   15.10
   3   5  -2  139.09   10.20
  -3   5   2  173.18   15.70
  -3   5   2  154.48   18.30
  -3  -5   2  175.38   15.00
   3  -5  -2  140.59   11.00
   3  -5  -2  147.89   17.40
   3  -5  -2  166.38   14.80
  -3   5   1  224.08   17.60
  -3   5   1  205.28   19.40
   3   5  -1  203.78   16.60
   3   5  -1  215.28   11.90
   3  -5  -1  213.58   12.30
   3  -5  -1  214.88   18.60
  -3  -5   1  199.98   15.80
   3  -5  -1  242.08   16.20
  -3  -5   1  220.78   12.10
   3   5   0    5.30    9.10
   3   5   0   16.00    7.50
  -3   5   0    1.40   11.90
  -3   5   0   -2.20    9.60
   3  -5   0  -10.40   11.10
  -3  -5   0    5.30    9.00
   3  -5   0   14.10    9.30
  -3  -5   0    6.70    6.60
   3   5   1   43.90   10.80
   3   5   1   48.70    7.80
  -3   5  -1   59.49   11.70
  -3   5  -1   44.40   13.20
   3  -5   1   35.50   13.00
  -3  -5  -1   46.90   10.50
  -3  -5  -1   47.50    8.00
   3  -5   1   52.19   10.80
  -3   5  -2  453.95   25.70
   3   5   2  492.15   22.00
   3   5   2  479.55   25.30
  -3   5  -2  429.06   26.80
   3  -5   2  454.15   24.80
  -3  -5  -2  468.75   22.10
  -3  -5  -2  455.55   24.30
   3  -5   2  451.25   26.40
   3   5   3  186.98   12.80
  -3   5  -3  198.58   17.10
  -3   5  -3  167.68   18.10
   3   5   3  178.98   16.00
   3  -5   3  215.48   16.00
   3  -5   3  167.48   16.80
  -3  -5  -3  183.48   15.00
  -3  -5  -3  171.58   13.00
  -3  -5  -3  189.58   13.90
  -3   5  -4 1186.08   53.79
   3   5   4 1272.07   52.69
  -3   5  -4 1077.49   52.39
   3   5   4 1215.98   50.19
   3  -5   4 1161.78   52.29
   3  -5   4 1187.28   53.09
  -3  -5  -4 1143.19   51.69
  -3  -5  -4 1190.58   51.39
  -3  -5  -4 1197.18   50.29
   3   5   5   65.89   10.10
  -3   5  -5   69.99   15.00
   3   5   5   86.49   16.50
  -3   5  -5   81.19   13.10
  -3  -5  -5   79.89   11.80
  -3  -5  -5   78.29   12.10
   3  -5   5   86.99   13.90
   3  -5   5   74.49   12.80
  -3  -5  -5   81.79   10.90
   3   5   6  852.11   48.00
  -3   5  -6  758.32   41.00
   3   5   6  910.21   38.50
  -3   5  -6  855.81   41.80
  -3  -5  -6  847.02   38.60
   3  -5   6  849.41   40.60
  -3  -5  -6  851.21   39.40
  -3  -5  -6  855.51   38.80
   3  -5   6  878.11   40.70
   3   5   7  208.78   18.50
  -3   5  -7  211.98   20.20
  -3   5  -7  185.18   20.80
   3   5   7  220.08   16.20
   3  -5   7  176.48   18.00
  -3  -5  -7  196.08   15.00
  -3  -5  -7  234.38   16.70
   3  -5   7  207.38   18.70
  -3  -5  -7  236.78   18.50
   3   5   8  519.05   26.30
  -3   5  -8  447.36   30.10
  -3   5  -8  484.55   29.60
   3  -5   8  501.25   27.40
  -3  -5  -8  511.55   28.30
   3  -5   8  491.85   29.20
  -3  -5  -8  540.55   27.10
  -3   5  -9   15.40   14.10
   3   5   9   10.90   10.50
  -3   5  -9  -23.10   14.20
   3  -5   9   11.30   12.60
   3  -5   9  -11.40   10.50
  -3  -5  -9    8.20   11.50
  -3  -5  -9    3.20   12.30
  -3   5 -10  172.28   19.90
  -3   5 -10  198.48   22.20
   3   5  10  178.48   17.60
  -3  -5 -10  205.68   20.00
  -3  -5 -10  194.78   18.60
   3  -5  10  169.08   20.50
  -3   5 -11   10.90   14.60
   3   5  11   24.40   14.70
  -3  -5 -11   18.80   12.50
  -3  -5 -11   30.30   18.20
   3  -5  11   14.50   14.70
  -3   5 -12    8.40   14.70
   3   5  12   15.90   12.10
   3  -5  12   19.30   14.10
  -3  -5 -12    3.30   13.40
  -3  -5 -12    8.00   12.50
   3   5  13    7.70   12.20
  -3   5 -13   12.20   15.70
  -3  -5 -13   25.90   14.30
  -3  -5 -13   32.40   13.90
   3  -5  13   10.70   14.40
  -3   5 -14    5.70   15.70
   3   5  14   -8.60   12.20
  -3  -5 -14   -0.90   13.60
   3  -5  14   21.40   16.90
  -3  -5 -14   16.00   13.30
  -3   5 -15   -2.10   17.10
   3   5  15   -1.20   14.00
  -3  -5 -15   10.70   14.10
   3  -5  15    7.90   15.60
  -3  -5 -15   -8.10   13.30
   3   6 -16   14.10   14.30
   3  -6 -16   18.40   17.00
   3  -6 -16   38.80   17.00
   3  -6 -16   11.40   13.70
   3   6 -15    8.90   15.40
   3   6 -15   62.29   16.80
   3  -6 -15   16.40   12.70
   3  -6 -15   30.20   16.60
   3  -6 -15   25.10   16.30
   3   6 -14   10.60   14.50
   3   6 -14   27.70   16.70
   3  -6 -14   17.60   17.90
   3  -6 -14   -2.30   12.20
   3   6 -13   24.40   15.60
   3   6 -13    4.10   19.60
  -3   6  13    7.20   18.70
   3  -6 -13   15.10   15.20
   3  -6 -13    1.00   12.00
   3  -6 -13   16.60   17.20
  -3   6  12   74.99   21.20
   3   6 -12   55.39   17.20
   3   6 -12   47.50   13.20
   3  -6 -12   81.49   16.50
   3  -6 -12   52.19   13.50
   3  -6 -12   38.00   17.50
  -3   6  11    5.50   15.70
  -3   6  11    8.40   19.90
   3   6 -11  -18.10   14.80
   3   6 -11    1.80   11.20
   3  -6 -11   -6.20   16.10
   3  -6 -11   14.00   14.00
   3  -6 -11   12.60   11.00
  -3   6  10  173.48   24.30
   3   6 -10  173.68   20.50
  -3   6  10  186.28   18.50
   3   6 -10  149.39   18.00
  -3  -6  10  138.79   17.90
   3  -6 -10  170.58   16.50
   3  -6 -10  162.88   22.10
   3  -6 -10  180.38   20.70
   3   6  -9   31.70   15.30
  -3   6   9   31.80   12.70
  -3   6   9   41.30   18.10
   3   6  -9   19.60   11.20
  -3  -6   9   25.60   13.50
   3  -6  -9   27.70   10.90
  -3  -6   9   29.30   12.30
   3  -6  -9    7.10   15.90
   3  -6  -9   16.90   15.90
   3   6  -8  223.88   21.30
   3   6  -8  232.38   18.50
  -3   6   8  216.18   25.00
  -3   6   8  265.07   18.90
  -3  -6   8  216.28   20.00
  -3  -6   8  231.98   18.60
   3  -6  -8  234.48   23.40
   3  -6  -8  234.28   17.30
   3  -6  -8  217.58   22.90
   3   6  -7   49.90   10.90
   3   6  -7   30.20   14.40
  -3   6   7   50.59   17.80
  -3   6   7   39.40   11.70
  -3  -6   7   49.30   11.10
   3  -6  -7   45.00   10.30
   3  -6  -7   36.70   16.70
  -3  -6   7   31.90   13.40
   3  -6  -7   36.90   15.50
  -3   6   6  417.26   27.00
   3   6  -6  466.85   27.90
  -3   6   6  463.45   29.50
  -3   6   6  479.35   24.10
   3   6  -6  447.66   23.40
   3  -6  -6  413.36   27.50
  -3  -6   6  426.76   26.50
   3  -6  -6  446.36   29.20
   3  -6  -6  483.35   23.30
  -3  -6   6  438.36   23.60
  -3   6   5  156.58   20.40
  -3   6   5  149.59   13.60
  -3   6   5  122.49   17.60
   3   6  -5  156.98   18.10
   3  -6  -5  139.99   18.90
  -3  -6   5  157.98   16.60
   3  -6  -5  165.08   13.10
   3  -6  -5  141.19   18.70
  -3   6   4 1136.19   53.09
  -3   6   4 1174.58   54.99
   3   6  -4 1250.27   54.99
   3  -6  -4 1236.78   55.19
   3  -6  -4 1183.98   50.19
   3  -6  -4 1178.38   53.29
  -3  -6   4 1134.79   53.79
   3   6  -3  396.26   24.50
  -3   6   3  372.16   25.40
  -3   6   3  348.27   23.50
   3  -6  -3  366.36   24.70
   3  -6  -3  355.66   23.10
  -3  -6   3  380.46   22.90
   3  -6  -3  366.66   18.90
  -3   6   2  672.03   34.70
   3   6  -2  708.63   35.90
  -3   6   2  733.63   37.20
  -3  -6   2  698.03   35.20
   3  -6  -2  695.93   34.20
   3  -6  -2  732.73   36.90
   3  -6  -2  709.73   31.10
  -3   6   1  242.28   21.30
  -3   6   1  229.88   19.20
   3   6  -1  222.68   18.90
   3   6  -1  299.37   17.90
  -3  -6   1  232.08   18.20
  -3  -6   1  232.48   13.60
   3  -6  -1  246.88   18.50
   3  -6  -1  229.88   21.10
   3  -6  -1  236.98   13.40
   3   6   0  207.18   12.90
  -3   6   0  197.98   20.30
  -3   6   0  224.48   18.60
   3   6   0  212.68   18.60
  -3  -6   0  221.28   17.10
   3  -6   0  235.68   17.50
  -3  -6   0  210.28   13.00
   3  -6   0  187.68   19.30
   3   6   1   87.49    9.70
  -3   6  -1  101.49   14.30
  -3   6  -1   93.39   16.60
   3   6   1   83.09   13.80
   3  -6   1  106.49   14.60
  -3  -6  -1   94.29   10.10
   3  -6   1  101.29   16.30
  -3  -6  -1   90.09   14.00
  -3   6  -2   13.00   11.90
   3   6   2  -17.00   10.50
  -3   6  -2  -16.10   12.90
   3   6   2    5.30    7.40
  -3  -6  -2   -8.80    9.40
   3  -6   2  -21.40   11.30
   3  -6   2    2.20   10.00
  -3  -6  -2    3.10    7.70
   3   6   3   59.19    9.40
  -3   6  -3   55.19   13.30
   3   6   3   33.50   12.90
  -3   6  -3   39.70   15.20
  -3  -6  -3   54.99    9.70
   3  -6   3   55.99   11.80
   3  -6   3   35.40   13.20
  -3  -6  -3   40.70   11.80
   3   6   4   34.60    9.20
  -3   6  -4   40.40   13.00
  -3   6  -4   25.90   15.30
   3   6   4   32.80   13.80
   3  -6   4   20.40   12.80
  -3  -6  -4   40.70    9.90
  -3  -6  -4   18.30   11.10
   3  -6   4   43.10   11.70
  -3  -6  -4   35.00   11.20
  -3   6  -5   29.30   13.00
   3   6   5    8.00   13.90
  -3   6  -5   -4.40   14.90
   3   6   5   22.00    9.50
   3  -6   5   15.20   11.10
  -3  -6  -5    2.80   10.60
  -3  -6  -5   25.40   10.70
  -3  -6  -5   12.10   11.60
   3  -6   5   11.90   13.20
  -3   6  -6   57.69   14.60
  -3   6  -6   22.10   16.00
   3   6   6   43.70   14.30
   3   6   6   39.20   10.40
  -3  -6  -6   44.00   11.70
  -3  -6  -6   34.10   12.00
   3  -6   6   32.50   14.50
  -3  -6  -6   32.90   12.10
   3  -6   6   44.70   12.70
   3   6   7   50.09   11.60
   3   6   7   54.19   15.20
  -3   6  -7   44.90   14.60
  -3   6  -7   42.00   16.70
  -3  -6  -7   48.50   12.30
   3  -6   7   45.90   14.40
   3  -6   7   51.19   13.90
  -3  -6  -7   32.10   13.00
  -3  -6  -7   62.19   12.80
  -3  -6  -7   39.90   11.50
   3   6   8    8.70   13.80
  -3   6  -8  -10.20   15.50
   3   6   8    8.50   10.10
  -3   6  -8   13.50   13.90
  -3  -6  -8    6.70   11.00
  -3  -6  -8   -3.80   12.10
   3  -6   8   -3.20   12.30
  -3  -6  -8   -5.50    8.60
   3  -6   8  -15.30   11.30
  -3  -6  -8  -13.20   11.90
   3   6   9    9.80   10.90
  -3   6  -9  -12.50   15.40
  -3   6  -9   14.00   14.40
  -3  -6  -9   20.50   13.70
  -3  -6  -9   17.30   13.30
  -3  -6  -9   20.50   12.80
   3  -6   9   20.20   13.50
   3  -6   9    7.30   11.90
  -3   6 -10   20.50   23.50
  -3   6 -10    0.20   15.00
   3   6  10   13.00   13.10
  -3  -6 -10   24.10   12.40
   3  -6  10   10.80   13.90
   3  -6  10    5.20   12.20
  -3  -6 -10   14.50   13.00
  -3  -6 -10    8.50   14.30
  -3   6 -11    6.90   14.60
   3   6  11    3.60   11.90
  -3   6 -11   -2.40   14.00
  -3  -6 -11   -8.00   14.50
   3  -6  11   -3.00   10.60
  -3  -6 -11   -9.20   11.80
  -3  -6 -11    9.10   13.40
   3  -6  11   11.30   14.50
  -3   6 -12  142.79   20.80
   3   6  12  172.48   18.20
   3  -6  12  171.58   21.80
  -3  -6 -12  178.18   18.40
  -3  -6 -12  171.18   21.40
  -3  -6 -12  150.28   22.80
  -3   6 -13   18.20   16.40
   3   6  13   15.00   12.80
  -3  -6 -13   32.10   14.40
  -3  -6 -13   31.60   16.00
   3  -6  13   13.70   14.40
  -3  -6 -13   17.30   13.90
  -3   6 -14   83.19   18.90
   3   6  14   76.89   16.70
   3  -6  14   75.49   18.20
  -3  -6 -14   87.39   16.30
  -3  -6 -14   95.99   18.90
  -3  -6 -14   92.59   17.50
  -3   6 -15   -3.50   17.10
   3   6  15   -5.10   13.60
  -3  -6 -15   32.60   16.40
   3  -6  15    1.10   15.60
  -3  -6 -15   -3.20   14.60
  -3  -6 -15    1.70   13.70
   3   7 -15   14.60   14.50
  -3   7  15   34.70   20.40
   3  -7 -15   10.00   16.20
   3  -7 -15   -0.70   12.50
  -3   7  14   98.89   22.40
   3   7 -14   55.19   16.40
   3  -7 -14   55.39   18.20
   3  -7 -14   66.99   14.80
  -3   7  13    4.50   20.40
   3   7 -13   13.90   14.70
   3   7 -13   43.80   16.70
   3  -7 -13   52.39   17.70
   3  -7 -13   23.80   12.50
   3  -7 -13   20.70   16.40
   3   7 -12  121.89   17.10
  -3   7  12  145.49   18.00
   3   7 -12  136.79   20.90
  -3   7  12  138.79   25.40
   3  -7 -12  104.39   19.90
   3  -7 -12  129.29   16.60
  -3   7  11   45.50   14.50
  -3   7  11   47.20   20.10
   3   7 -11   46.30   13.30
   3   7 -11   42.50   17.40
   3  -7 -11   36.40   17.10
   3  -7 -11   85.59   19.60
   3  -7 -11   48.70   12.90
  -3  -7  11   54.19   15.70
  -3   7  10   78.99   17.10
   3   7 -10   64.59   14.10
   3   7 -10   83.49   19.10
  -3   7  10   95.19   20.80
   3  -7 -10   82.29   18.60
  -3  -7  10   85.39   14.80
   3  -7 -10   83.29   18.70
   3  -7 -10   74.89   14.00
  -3  -7  10   74.39   16.70
  -3   7   9   45.40   14.00
   3   7  -9   32.60   12.40
   3   7  -9   31.00   16.80
  -3   7   9   59.09   20.10
   3  -7  -9   39.30   17.80
   3  -7  -9   23.00   16.90
   3  -7  -9   40.30   11.60
  -3  -7   9   35.80   14.80
  -3  -7   9   26.40   13.30
  -3   7   8   88.69   20.70
   3   7  -8   71.99   17.90
  -3   7   8   86.99   14.30
   3   7  -8   84.89   12.90
   3  -7  -8   93.09   13.00
  -3  -7   8   71.39   16.00
   3  -7  -8   56.59   17.10
   3  -7  -8   73.99   19.00
  -3  -7   8   68.79   12.80
   3   7  -7   15.50   15.70
  -3   7   7   45.10   18.50
  -3   7   7   60.29   12.40
   3   7  -7   44.20   11.40
  -3  -7   7   28.10   13.90
   3  -7  -7   39.10   11.00
   3  -7  -7   18.30   16.70
  -3  -7   7   23.90   10.70
   3  -7  -7   32.10   14.90
  -3   7   6   30.00   17.70
   3   7  -6  -11.10   13.90
  -3   7   6    8.30   12.80
  -3   7   6  -11.80   10.60
  -3  -7   6    2.70   12.30
   3  -7  -6  -16.20   15.70
   3  -7  -6    4.30   14.40
   3  -7  -6    7.30    9.80
  -3   7   5   40.50   13.50
  -3   7   5   33.20   10.70
  -3   7   5   52.39   18.60
   3   7  -5   31.00   15.10
   3  -7  -5   25.20   17.40
  -3  -7   5   39.00   13.40
   3  -7  -5   35.50   14.00
   3  -7  -5   44.40   10.00
   3   7  -4   18.60   13.60
  -3   7   4   32.80   17.60
  -3   7   4   31.30   13.50
   3  -7  -4   35.40    9.50
   3  -7  -4   35.40   13.70
   3  -7  -4   21.30   16.60
  -3  -7   4   30.70   12.60
  -3   7   3  198.88   19.80
  -3   7   3  212.18   22.80
   3   7  -3  191.58   20.50
   3  -7  -3  207.68   14.10
   3  -7  -3  179.48   22.50
  -3  -7   3  218.18   18.90
   3  -7  -3  175.68   19.10
   3   7  -2   -8.40   12.00
  -3   7   2   13.10   12.10
  -3   7   2  -10.30   14.70
   3  -7  -2   -0.40    7.80
  -3  -7   2    3.00   11.40
   3  -7  -2    6.00   15.50
   3  -7  -2    9.90   11.30
   3   7  -1   -1.70   11.80
   3   7  -1    8.90    7.20
  -3   7   1    6.60   12.10
  -3   7   1   -3.70   14.60
   3  -7  -1   -7.60    7.30
   3  -7  -1  -17.90   14.80
   3  -7  -1   -2.90   11.30
  -3  -7   1   22.60   11.40
  -3  -7   1    2.30    7.50
  -3   7   0  223.88   19.70
  -3   7   0  215.88   22.40
   3   7   0  214.08   19.80
   3   7   0  219.28   13.50
   3  -7   0  179.98   22.00
  -3  -7   0  210.78   13.70
  -3  -7   0  222.68   18.70
   3  -7   0  209.98   18.80
   3   7   1   21.20   13.80
  -3   7  -1   26.00   13.00
   3   7   1   25.90    8.80
  -3   7  -1   20.60   16.30
  -3  -7  -1   19.40   11.70
  -3  -7  -1   30.50    9.00
   3  -7   1    4.70   14.00
   3  -7   1   32.60   12.20
  -3   7  -2  407.66   26.40
  -3   7  -2  377.26   29.10
   3   7   2  421.16   27.30
   3   7   2  424.46   21.30
   3  -7   2  389.06   27.60
  -3  -7  -2  444.06   26.30
   3  -7   2  380.96   25.10
  -3  -7  -2  419.66   21.40
   3   7   3   13.70    9.00
  -3   7  -3   -0.10   15.90
   3   7   3   -8.50   14.30
  -3   7  -3   22.60   14.50
  -3  -7  -3   -2.50   11.90
  -3  -7  -3   12.60    9.90
   3  -7   3   20.40   11.90
  -3  -7  -3   18.80   11.10
   3  -7   3    0.90   14.00
   3   7   4  647.14   30.60
  -3   7  -4  554.54   34.50
  -3   7  -4  641.94   37.40
   3   7   4  674.43   35.90
  -3  -7  -4  667.73   32.30
   3  -7   4  623.74   33.30
  -3  -7  -4  625.74   30.60
   3  -7   4  617.44   35.20
  -3  -7  -4  658.73   34.00
  -3   7  -5  120.59   20.70
  -3   7  -5  118.99   17.40
   3   7   5  106.59   19.60
   3   7   5  107.09   13.80
  -3  -7  -5  119.59   14.10
   3  -7   5  141.99   19.30
  -3  -7  -5  122.29   17.20
   3  -7   5  130.19   16.90
  -3  -7  -5   94.79   15.60
  -3   7  -6  195.18   23.90
  -3   7  -6  203.08   22.00
   3   7   6  209.58   21.10
   3   7   6  213.18   16.70
   3  -7   6  213.78   20.70
  -3  -7  -6  206.48   20.00
  -3  -7  -6  208.78   18.20
  -3  -7  -6  211.68   17.00
   3  -7   6  201.08   20.20
   3   7   7  128.79   14.70
  -3   7  -7  105.49   20.50
   3   7   7  103.89   19.00
  -3   7  -7  113.99   17.40
   3  -7   7  122.39   18.40
  -3  -7  -7  130.19   15.20
  -3  -7  -7  121.09   17.00
   3  -7   7  119.99   17.60
  -3  -7  -7  112.39   15.30
  -3   7  -8   97.89   19.70
   3   7   8   97.69   14.00
   3   7   8  124.79   18.60
  -3   7  -8  101.39   17.60
   3  -7   8   98.69   16.40
   3  -7   8  127.99   17.70
  -3  -7  -8  102.89   17.60
  -3  -7  -8  102.79   16.80
  -3  -7  -8   91.09   14.30
  -3  -7  -8  116.59   15.20
  -3   7  -9  100.49   18.20
   3   7   9   99.49   15.80
   3   7   9  120.09   18.20
  -3   7  -9   76.59   18.40
  -3  -7  -9  109.69   15.40
   3  -7   9  103.59   16.20
   3  -7   9   94.69   16.20
  -3  -7  -9   78.29   15.90
  -3  -7  -9   91.69   16.10
  -3   7 -10   24.80   15.40
  -3   7 -10   25.70   15.80
   3   7  10   26.50   12.90
  -3  -7 -10   13.90   14.20
   3  -7  10   10.10   16.20
   3  -7  10   21.60   13.40
  -3  -7 -10   45.90   13.70
  -3  -7 -10   12.30   13.60
  -3   7 -11   16.10   15.10
  -3   7 -11   13.10   15.50
   3   7  11   21.80   12.50
  -3  -7 -11   13.20   14.10
  -3  -7 -11   28.00   13.50
  -3  -7 -11    1.90   22.60
   3  -7  11   -1.30   13.30
   3  -7  11   10.90   12.50
   3   7  12   45.40   13.40
  -3   7 -12   32.30   15.80
  -3   7 -12   45.50   17.10
  -3  -7 -12   27.30   14.20
   3  -7  12   21.60   15.50
  -3  -7 -12   42.80   15.00
   3  -7  12   26.10   11.80
  -3  -7 -12   36.40   15.90
  -3   7 -13   -7.10   15.90
   3   7  13   20.80   13.60
   3  -7  13   24.90   15.70
   3  -7  13   48.10   14.00
  -3  -7 -13   26.50   15.30
  -3  -7 -13   29.10   14.80
  -3  -7 -13   30.40   13.90
   3   7  14    6.30   13.70
  -3   7 -14  -11.00   16.40
   3  -7  14   11.70   14.90
  -3  -7 -14   -1.00   14.30
  -3  -7 -14    9.70   13.70
  -3  -7 -14   17.20   15.50
   3   8 -14   20.20   13.60
   3   8 -14   67.99   19.50
  -3   8  14   16.30   21.90
   3  -8 -14   32.20   18.50
   3  -8 -14   17.50   12.60
   3   8 -13   12.90   13.30
  -3   8  13  -10.50   21.00
   3   8 -13   75.69   29.10
   3  -8 -13   59.79   16.80
   3  -8 -13   18.70   12.50
   3  -8 -13   -2.40   17.20
   3   8 -12   33.90   18.10
  -3   8  12   28.00   19.10
   3   8 -12   71.39   15.30
  -3   8  12    9.10   13.70
   3  -8 -12   14.50   17.50
   3  -8 -12   14.70   12.50
   3  -8 -12   59.09   19.70
  -3   8  11   79.09   15.60
  -3   8  11   49.30   21.30
   3   8 -11   41.80   13.50
   3   8 -11   83.19   19.40
   3  -8 -11   60.69   13.70
   3  -8 -11   43.00   17.90
  -3  -8  11   62.09   26.90
  -3  -8  11   43.10   14.70
   3  -8 -11   80.99   20.30
  -3   8  10   55.49   21.60
   3   8 -10   30.20   18.50
  -3   8  10   60.29   15.20
   3   8 -10   41.50   13.40
  -3  -8  10   51.49   14.70
   3  -8 -10   97.79   20.00
   3  -8 -10   46.50   18.10
   3  -8 -10   50.99   13.50
  -3  -8  10   52.99   16.00
   3   8  -9   -1.00   11.30
  -3   8   9   12.00   14.00
   3   8  -9    1.80   16.50
  -3   8   9   17.00   19.20
   3  -8  -9    0.30   15.60
  -3  -8   9   -1.80   11.50
   3  -8  -9   -3.10   11.00
  -3  -8   9   11.60   13.70
   3  -8  -9   17.00   18.00
   3   8  -8  200.78   24.50
   3   8  -8  191.18   18.60
  -3   8   8  270.87   19.80
  -3   8   8  207.18   26.70
  -3  -8   8  233.48   18.90
   3  -8  -8  244.68   25.40
  -3  -8   8  197.48   21.40
   3  -8  -8  225.98   17.80
   3  -8  -8  197.18   23.50
   3   8  -7   30.80   11.50
   3   8  -7   17.70   16.80
  -3   8   7   31.50   19.70
  -3   8   7   40.20   12.70
   3  -8  -7   35.40   11.60
   3  -8  -7   19.80   15.90
  -3  -8   7   27.10   14.00
  -3  -8   7   30.10   11.20
   3  -8  -7   19.50   18.80
  -3   8   6  358.76   21.10
  -3   8   6  332.87   29.30
  -3   8   6  328.97   24.70
   3   8  -6  339.67   27.10
   3  -8  -6  313.07   26.20
   3  -8  -6  359.66   28.50
  -3  -8   6  328.87   25.20
   3  -8  -6  362.36   20.90
   3   8  -5   86.59   18.70
  -3   8   5  110.39   21.60
  -3   8   5   82.39   16.10
   3  -8  -5   97.39   17.60
   3  -8  -5  127.09   21.90
   3  -8  -5  114.39   12.80
  -3  -8   5  108.59   17.50
  -3   8   4  242.38   22.70
   3   8  -4  231.18   24.40
  -3   8   4  286.47   26.70
   3  -8  -4  224.88   23.00
   3  -8  -4  255.97   25.80
  -3  -8   4  266.57   22.10
   3  -8  -4  254.17   17.00
   3   8  -3  315.77   25.50
  -3   8   3  294.47   24.20
  -3   8   3  314.97   27.90
   3  -8  -3  331.67   27.40
   3  -8  -3  267.77   23.80
  -3  -8   3  333.57   24.00
   3  -8  -3  317.17   18.40
  -3   8   2  410.46   29.80
  -3   8   2  377.36   26.60
   3   8  -2  369.16   27.70
   3  -8  -2  365.36   25.50
   3  -8  -2  380.96   28.10
  -3  -8   2  384.16   25.90
   3  -8  -2  383.06   20.20
  -3   8   1  475.45   32.40
   3   8  -1  408.76   29.20
   3   8  -1  423.56   21.20
  -3   8   1  391.56   27.80
  -3  -8   1  432.46   27.80
   3  -8  -1  468.95   30.60
   3  -8  -1  393.66   27.40
   3   8   0  106.39   18.60
  -3   8   0   96.59   16.20
   3   8   0   89.19   11.00
  -3   8   0   67.59   19.50
   3  -8   0   92.39   15.80
  -3  -8   0   93.69   16.40
  -3  -8   0   93.09   11.30
   3  -8   0   88.59   18.60
   3   8   1  178.38   22.70
  -3   8  -1  180.38   21.50
  -3   8  -1  183.48   24.10
   3   8   1  208.68   14.70
  -3  -8  -1  213.08   20.60
  -3  -8  -1  196.58   14.80
   3  -8   1  183.38   22.70
   3  -8   1  227.88   20.30
   3   8   2   12.80    9.60
  -3   8  -2   18.70   14.80
   3   8   2   -3.90   16.10
  -3   8  -2   17.10   17.90
   3  -8   2   -3.80   14.80
  -3  -8  -2   12.30   13.60
  -3  -8  -2   11.40    9.70
   3  -8   2   26.40   13.30
   3   8   3   -1.20   16.50
  -3   8  -3  -17.60   17.90
   3   8   3   31.80   10.30
  -3   8  -3   18.20   15.00
  -3  -8  -3    6.90   10.20
   3  -8   3   28.40   12.70
  -3  -8  -3    9.20   13.50
   3  -8   3   14.20   15.40
  -3  -8  -3   22.90   11.80
   3   8   4   69.29   18.80
  -3   8  -4   61.99   16.80
   3   8   4   65.99   11.70
  -3   8  -4   68.09   20.20
  -3  -8  -4   67.19   14.10
  -3  -8  -4   62.49   12.30
  -3  -8  -4   68.99   15.40
   3  -8   4   75.49   14.40
   3  -8   4   63.39   17.50
   3   8   5  170.38   21.60
  -3   8  -5  133.19   24.10
   3   8   5  162.68   15.60
  -3   8  -5  143.69   22.00
  -3  -8  -5  193.98   19.70
   3  -8   5  146.99   20.90
  -3  -8  -5  171.18   18.70
  -3  -8  -5  183.48   16.40
   3  -8   5  159.08   18.80
  -3   8  -6   52.89   16.50
   3   8   6   41.60   11.50
   3   8   6   13.60   15.80
  -3   8  -6   14.80   18.30
  -3  -8  -6   22.70   14.40
   3  -8   6   35.00   14.30
  -3  -8  -6   35.50   13.80
  -3  -8  -6   32.20   12.50
   3  -8   6   25.70   15.50
   3   8   7   10.80   16.70
  -3   8  -7    4.90   15.60
  -3   8  -7   -1.90   17.90
   3   8   7   16.70   11.30
   3  -8   7   27.00   15.60
  -3  -8  -7   10.40   12.70
  -3  -8  -7   14.00   12.80
  -3  -8  -7   16.00   13.80
   3  -8   7   20.00   12.40
   3   8   8   52.59   17.20
  -3   8  -8   36.10   17.90
  -3   8  -8   54.89   16.90
   3   8   8   65.89   13.80
   3  -8   8   53.09   15.30
  -3  -8  -8   32.10   15.30
  -3  -8  -8   53.69   13.80
   3  -8   8   27.80   13.60
  -3  -8  -8   49.70   13.80
   3   8   9   10.50   16.40
  -3   8  -9   18.10   16.40
  -3   8  -9   -6.30   14.30
   3   8   9    5.50   12.00
  -3  -8  -9   -2.60   15.20
   3  -8   9    9.60   14.20
  -3  -8  -9    4.00   12.10
  -3  -8  -9    1.50   12.10
   3  -8   9   16.80   12.60
  -3  -8  -9   15.30   13.60
   3   8  10   79.29   14.80
  -3   8 -10   60.19   18.20
   3   8  10   92.39   19.40
  -3   8 -10   86.59   18.80
  -3  -8 -10   81.89   21.80
  -3  -8 -10   87.99   14.20
  -3  -8 -10   67.09   17.90
   3  -8  10   98.29   17.00
  -3  -8 -10   93.29   15.50
   3  -8  10   65.79   16.20
  -3   8 -11   -0.50   15.20
   3   8  11    2.40   12.30
  -3   8 -11   31.90   16.20
  -3  -8 -11   14.30   15.60
   3  -8  11   31.30   13.40
  -3  -8 -11    2.50   13.20
  -3  -8 -11    9.40   14.30
   3  -8  11   14.30   14.60
   3   8  12   79.89   15.60
  -3   8 -12   67.29   17.20
  -3   8 -12   46.70   18.10
  -3  -8 -12   54.39   17.20
   3  -8  12   85.79   15.50
  -3  -8 -12   83.39   15.80
  -3  -8 -12   60.29   16.20
   3  -8  12   59.39   17.00
  -3   8 -13   22.70   15.60
   3   8  13    9.20   13.90
  -3   8 -13   -1.10   16.90
  -3  -8 -13   34.30   16.50
  -3  -8 -13   14.80   14.10
   3  -8  13   32.20   15.90
  -3  -8 -13   -2.60   13.50
   3  -8  13   16.50   12.10
  -3   9  13   -1.70   23.10
   3   9 -13   -3.80   13.80
   3  -9 -13    3.00   17.30
   3  -9 -13    2.00   12.40
  -3   9  12   34.60   21.20
   3   9 -12   52.89   19.30
   3   9 -12   78.59   20.90
   3  -9 -12   30.80   13.60
   3  -9 -12   37.10   17.70
   3  -9 -12   67.49   21.80
  -3  -9  12   32.30   15.90
  -3   9  11   88.19   16.50
  -3   9  11   84.39   23.70
   3   9 -11   49.10   14.50
   3   9 -11  114.59   22.40
   3  -9 -11   68.49   18.90
  -3  -9  11   93.29   19.70
   3  -9 -11   59.49   14.50
   3  -9 -11  135.89   21.10
  -3  -9  11   86.99   16.40
  -3   9  10   99.39   23.80
  -3   9  10  118.59   17.40
   3   9 -10  103.99   34.40
   3   9 -10   94.79   16.00
   3  -9 -10  104.29   20.10
  -3  -9  10  106.29   19.50
   3  -9 -10  138.19   22.60
  -3  -9  10  100.09   16.20
   3  -9 -10  101.69   15.40
  -3   9   9   65.69   21.70
   3   9  -9   79.09   14.40
  -3   9   9   56.29   14.90
   3   9  -9   85.69   22.70
  -3  -9   9   88.29   17.90
   3  -9  -9  116.89   21.50
   3  -9  -9   72.09   14.20
   3  -9  -9   89.59   19.60
  -3  -9   9   79.79   14.30
   3   9  -8    4.20   16.60
  -3   9   8    2.80   13.50
   3   9  -8   12.50   12.50
  -3   9   8   17.80   20.00
  -3  -9   8   21.40   19.70
   3  -9  -8   11.00   12.00
   3  -9  -8   16.40   16.20
   3  -9  -8   35.60   18.40
  -3  -9   8    8.60   11.70
  -3   9   7   34.90   12.70
   3   9  -7   12.70   17.00
   3   9  -7   43.60   12.60
  -3   9   7   35.80   20.00
  -3  -9   7   27.30   11.60
   3  -9  -7   33.90   15.80
   3  -9  -7   31.00   11.80
  -3  -9   7   24.00   17.00
   3  -9  -7   33.50   19.20
  -3   9   6   38.60   20.70
  -3   9   6   33.50   14.40
   3   9  -6   41.00   18.00
   3  -9  -6   28.10   19.00
   3  -9  -6   50.79   16.50
   3  -9  -6   37.30   12.00
  -3  -9   6   38.40   15.60
  -3   9   5   48.30   20.60
   3   9  -5   37.30   18.10
  -3   9   5   41.00   15.30
   3  -9  -5   37.50   18.60
   3  -9  -5   51.79   16.60
  -3  -9   5   51.89   15.90
   3  -9  -5   37.00   11.40
  -3   9   4   -8.50   14.00
  -3   9   4   10.40   19.10
   3   9  -4    7.40   16.30
   3  -9  -4   34.90   10.90
   3  -9  -4   20.70   18.60
   3  -9  -4    8.10   14.60
  -3  -9   4   20.60   14.10
  -3   9   3   70.49   16.90
   3   9  -3   70.19   18.60
  -3   9   3   74.09   21.60
   3  -9  -3   58.09   16.60
  -3  -9   3   77.29   16.50
   3  -9  -3   92.49   21.30
   3  -9  -3   73.59   11.80
   3   9  -2   89.89   20.20
  -3   9   2   92.29   17.10
  -3   9   2  104.09   21.80
   3  -9  -2   95.49   20.60
   3  -9  -2   95.49   17.30
   3  -9  -2   95.29   11.90
  -3  -9   2  111.49   18.10
   3   9  -1   32.10   17.30
  -3   9   1   59.99   15.50
   3   9  -1   41.60    9.50
  -3   9   1   33.60   19.80
   3  -9  -1   37.40   17.60
  -3  -9   1   23.50   14.70
   3  -9  -1   52.29   15.50
  -3   9   0  323.37   30.30
   3   9   0  317.17   18.30
   3   9   0  323.37   28.20
  -3   9   0  306.87   25.40
   3  -9   0  301.87   24.20
  -3  -9   0  334.27   25.40
   3  -9   0  294.67   26.80
  -3  -9   0  305.17   18.40
  -3   9  -1   32.60   14.70
   3   9   1   26.60    9.60
   3   9   1   18.10   17.40
  -3   9  -1    8.90   18.80
  -3  -9  -1   24.00   15.10
  -3  -9  -1   21.90   10.00
   3  -9   1   26.80   14.20
   3  -9   1   -7.80   15.20
   3   9   2  272.57   18.10
  -3   9  -2  270.57   28.30
  -3   9  -2  274.57   25.00
   3   9   2  257.47   26.00
  -3  -9  -2  284.67   18.20
   3  -9   2  286.37   25.50
   3  -9   2  261.57   23.00
  -3  -9  -2  295.47   23.50
  -3   9  -3   -6.80   18.60
   3   9   3   12.10   10.20
  -3   9  -3   35.70   16.30
   3   9   3   -0.90   17.90
  -3  -9  -3   21.90   10.70
   3  -9   3    9.60   16.00
   3  -9   3   48.70   14.40
  -3  -9  -3  -12.10   12.90
   3   9   4   50.19   19.00
  -3   9  -4   80.19   21.30
   3   9   4   77.09   12.20
  -3   9  -4   85.29   18.20
  -3  -9  -4   84.99   16.60
  -3  -9  -4   71.89   14.60
  -3  -9  -4   75.69   13.20
   3  -9   4   71.89   18.50
   3  -9   4   78.29   15.10
   3   9   5   14.80   16.80
   3   9   5   18.80   11.10
  -3   9  -5   10.70   19.10
  -3   9  -5   18.50   16.40
  -3  -9  -5   26.10   12.10
  -3  -9  -5   26.10   14.20
   3  -9   5   11.80   15.70
  -3  -9  -5   37.90   14.90
   3  -9   5   14.90   12.80
  -3   9  -6  180.58   25.50
   3   9   6  202.18   17.60
   3   9   6  179.08   23.30
  -3   9  -6  172.68   23.20
  -3  -9  -6  178.18   20.70
  -3  -9  -6  204.78   21.00
   3  -9   6  167.18   20.90
  -3  -9  -6  204.68   20.40
   3  -9   6  179.78   20.40
  -3   9  -7  149.29   24.20
   3   9   7  103.29   19.20
  -3   9  -7  127.59   20.60
   3   9   7  127.89   20.90
  -3  -9  -7  140.99   18.40
   3  -9   7  107.09   16.70
  -3  -9  -7  139.89   16.80
  -3  -9  -7  107.99   17.90
   3  -9   7  106.99   19.20
  -3   9  -8   66.69   18.40
  -3   9  -8   83.39   19.90
   3   9   8   89.59   19.40
   3   9   8   66.99   14.30
   3  -9   8   59.29   15.40
  -3  -9  -8   72.69   14.90
   3  -9   8   92.69   17.10
  -3  -9  -8   79.59   16.10
  -3  -9  -8   72.89   17.10
  -3   9  -9   50.39   18.40
  -3   9  -9   56.99   18.70
   3   9   9  109.49   20.00
   3   9   9   58.09   14.20
  -3  -9  -9   64.39   14.80
   3  -9   9   61.39   16.20
  -3  -9  -9   51.49   17.10
   3  -9   9   73.59   17.10
  -3  -9  -9   87.59   16.10
  -3  -9  -9   68.09   16.10
  -3   9 -10   29.90   17.10
   3   9  10   35.50   13.00
  -3   9 -10   42.10   17.00
   3   9  10   36.30   18.50
  -3  -9 -10   24.10   25.90
  -3  -9 -10   29.60   14.30
   3  -9  10   44.50   15.90
   3  -9  10   41.50   15.40
  -3  -9 -10   45.20   13.20
  -3  -9 -10   53.29   16.00
   3   9  11    9.70   13.90
  -3   9 -11    7.10   16.70
  -3   9 -11   29.30   16.70
  -3  -9 -11   31.20   12.30
   3  -9  11   19.20   15.00
  -3  -9 -11   15.00   13.50
  -3  -9 -11    4.00   15.20
  -3  -9 -11   18.00   15.50
   3  -9  11   51.59   22.60
  -3   9 -12   34.60   16.70
  -3   9 -12  -15.30   15.90
   3   9  12    8.60   13.30
   3  -9  12   17.30   15.20
  -3  -9 -12   14.70   13.50
   3  -9  12   40.40   22.70
  -3  -9 -12    9.00   15.00
  -3  -9 -12   17.30   16.80
  -3  10  12   10.20   21.80
   3  10 -12    0.50   13.40
  -3 -10  12   29.80   15.70
   3 -10 -12    7.50   12.20
   3 -10 -12   36.70   18.80
  -3 -10  12   36.50   16.60
   3  10 -11    8.30   13.00
   3  10 -11   66.89   19.60
  -3  10  11   21.50   25.50
   3 -10 -11   10.30   18.10
  -3 -10  11   30.70   15.10
  -3 -10  11   15.20   14.20
   3 -10 -11   43.00   16.90
   3 -10 -11   23.90   13.40
   3  10 -10   58.19   20.00
   3  10 -10   22.60   13.70
   3 -10 -10   62.69   19.20
  -3 -10  10   46.20   16.60
   3 -10 -10   53.79   14.10
   3 -10 -10   39.00   18.10
  -3 -10  10   31.30   13.50
   3  10  -9   23.90   13.50
   3  10  -9   50.79   20.30
  -3  10   9   48.70   26.90
   3 -10  -9   70.79   19.80
  -3 -10   9   43.30   16.90
   3 -10  -9   45.80   17.60
  -3 -10   9   30.60   13.50
   3 -10  -9   13.10   12.60
   3  10  -8  139.69   24.60
   3  10  -8   77.19   15.00
  -3  10   8  101.09   24.80
   3 -10  -8  120.39   15.40
  -3 -10   8   98.29   16.00
  -3 -10   8  110.69   19.50
   3 -10  -8   93.89   20.10
   3 -10  -8  115.99   23.30
  -3  10   7    9.90   19.70
   3  10  -7   10.60   18.30
   3 -10  -7   45.30   18.70
   3 -10  -7   31.80   18.70
   3 -10  -7   14.20   11.30
  -3 -10   7   21.40   14.00
  -3  10   6  147.69   20.50
  -3  10   6  163.88   26.20
   3  10  -6  170.28   32.20
   3 -10  -6  129.69   15.80
   3 -10  -6  123.39   19.90
  -3 -10   6  144.39   20.40
   3 -10  -6  181.68   30.80
   3  10  -5   39.60   20.90
  -3  10   5   19.80   14.40
  -3  10   5   45.20   21.40
   3 -10  -5   21.30   33.90
   3 -10  -5   31.30   15.70
  -3 -10   5   35.00   14.90
   3 -10  -5   27.20   11.50
  -3  10   4  128.89   20.60
  -3  10   4  151.68   26.70
   3  10  -4  162.88   24.80
  -3 -10   4  139.59   19.70
   3 -10  -4  142.09   19.50
   3 -10  -4  209.78   43.60
   3 -10  -4  144.89   15.10
   3  10  -3   82.09   20.90
  -3  10   3   88.89   17.70
  -3  10   3  112.89   23.80
  -3 -10   3   92.99   24.20
   3 -10  -3   71.09   17.60
   3 -10  -3  112.99   13.10
   3 -10  -3  113.09   31.80
  -3  10   2  169.98   22.10
  -3  10   2  234.08   28.80
   3  10  -2  187.78   25.40
   3 -10  -2  184.38   30.20
   3 -10  -2  195.18   15.10
   3 -10  -2  183.98   22.40
  -3 -10   2  183.18   31.50
  -3  10   1  237.78   23.90
   3  10  -1  243.18   28.30
  -3  10   1  255.17   29.20
   3 -10  -1  292.07   32.60
  -3 -10   1  283.07   25.70
   3 -10  -1  261.77   23.20
   3 -10  -1  259.47   16.40
  -3  10   0   98.79   18.30
  -3  10   0   95.79   23.60
   3  10   0   88.49   12.00
   3  10   0   97.49   22.40
   3 -10   0  123.29   26.00
  -3 -10   0   90.99   12.40
  -3 -10   0  118.79   19.90
   3 -10   0  149.88   20.00
   3  10   1  130.79   23.90
   3  10   1  110.49   13.20
  -3  10  -1  134.99   19.60
  -3  10  -1  149.49   26.20
  -3 -10  -1  119.09   14.10
  -3 -10  -1  146.09   20.60
   3 -10   1  159.18   20.40
   3 -10   1  160.78   30.40
   3  10   2   73.89   21.70
   3  10   2   87.39   12.20
  -3  10  -2   80.89   17.70
  -3  10  -2   86.29   22.50
   3 -10   2   64.29   31.10
   3 -10   2   76.69   15.90
  -3 -10  -2   88.19   17.70
  -3 -10  -2  100.49   12.90
  -3  10  -3    6.90   16.10
   3  10   3    5.30   18.10
   3  10   3   -0.40   10.10
  -3  10  -3    0.50   18.80
  -3 -10  -3   11.20   10.90
   3 -10   3    9.20   13.40
  -3 -10  -3    4.40   13.60
   3 -10   3  -14.40   27.50
  -3  10  -4   63.99   21.70
   3  10   4    6.20   16.70
   3  10   4   13.10   10.40
  -3  10  -4   19.90   17.10
  -3 -10  -4    9.00   13.00
  -3 -10  -4   17.50   14.40
   3 -10   4   28.70   20.90
  -3 -10  -4   14.30   11.60
   3 -10   4   17.50   13.40
   3  10   5   20.90   12.00
  -3  10  -5   19.30   16.50
  -3  10  -5   30.00   19.30
   3  10   5   19.10   16.70
  -3 -10  -5   28.90   15.00
  -3 -10  -5   11.80   13.30
   3 -10   5    4.00   15.60
   3 -10   5   17.30   13.30
  -3 -10  -5   36.10   20.70
  -3  10  -6   -1.80   18.50
  -3  10  -6    1.10   18.50
   3  10   6    1.40   15.90
   3 -10   6    8.90   14.80
  -3 -10  -6   15.40   14.70
  -3 -10  -6   12.10   12.90
   3 -10   6   12.20   12.40
  -3 -10  -6   25.70   14.80
  -3  10  -7   47.40   23.80
  -3  10  -7   44.10   18.90
   3  10   7   46.30   18.20
   3  10   7   67.49   14.50
  -3 -10  -7   68.29   16.80
  -3 -10  -7   70.99   16.80
   3 -10   7   82.89   18.30
   3 -10   7   66.49   16.70
  -3 -10  -7   54.79   14.10
  -3  10  -8   -2.10   17.10
   3  10   8   17.60   17.70
   3  10   8   12.30   13.20
   3 -10   8   16.40   14.00
  -3 -10  -8    1.80   13.10
   3 -10   8   11.60   14.20
  -3 -10  -8    3.50   15.80
  -3 -10  -8   11.20   13.60
   3  10   9   17.60   12.70
  -3  10  -9   28.70   19.00
   3  10   9   21.00   18.00
  -3  10  -9   -1.80   16.30
  -3 -10  -9  -12.30   16.20
   3 -10   9   15.80   14.60
   3 -10   9   28.30   14.80
  -3 -10  -9   33.40   14.30
  -3 -10  -9   19.60   14.00
  -3  10 -10   11.40   16.70
   3  10  10   45.90   18.40
   3  10  10   22.00   13.60
  -3  10 -10   35.40   18.20
   3 -10  10   30.60   16.10
  -3 -10 -10   41.90   14.60
   3 -10  10   44.70   15.90
  -3 -10 -10   39.70   15.30
  -3 -10 -10   14.00   16.80
  -3 -10 -10   28.50   14.10
   3  10  11    8.60   14.40
  -3  10 -11   32.30   17.30
   3  10  11   31.30   19.00
  -3  10 -11  -11.80   17.00
   3 -10  11   24.10   13.50
  -3 -10 -11   22.00   12.70
  -3 -10 -11   -2.00   16.20
  -3 -10 -11   12.60   14.30
  -3 -10 -11   -1.30   14.60
   3 -10  11   10.10   14.20
  -3  11  11    2.10   21.10
   3  11 -11   73.59   21.70
   3  11 -11   -2.20   17.00
   3 -11 -11   15.00   18.10
  -3 -11  11   36.50   16.30
  -3 -11  11   33.50   15.10
   3 -11 -11   17.30   13.70
   3  11 -10   83.29   22.50
  -3  11  10   29.70   22.60
   3 -11 -10   69.89   18.50
  -3 -11  10   25.30   14.00
   3 -11 -10   29.40   17.70
  -3 -11  10   30.00   16.40
   3 -11 -10   24.30   12.00
   3  11  -9   61.69   21.40
  -3  11   9   27.70   21.60
  -3 -11   9   41.40   16.10
   3 -11  -9   62.79   19.60
  -3 -11   9   43.10   13.40
   3 -11  -9   27.50   18.20
   3 -11  -9   33.40   12.60
  -3  11   8   32.20   21.80
   3  11  -8   29.60   20.20
   3 -11  -8   48.20   18.80
   3 -11  -8   24.30   12.10
   3 -11  -8   31.60   17.70
  -3 -11   8   35.90   16.40
   3  11  -7   30.10   20.70
  -3  11   7   19.60   22.40
   3 -11  -7   18.70   17.70
   3 -11  -7   -4.30   15.80
  -3 -11   7   16.10   15.30
   3 -11  -7    6.10   12.00
  -3  11   6    9.10   13.60
  -3  11   6   22.50   21.20
   3  11  -6   11.70   18.40
   3 -11  -6   26.60   16.80
  -3 -11   6   13.70   14.50
   3 -11  -6   19.70   11.30
   3 -11  -6   12.10   18.70
   3  11  -5   14.60   19.70
  -3  11   5   15.70   20.50
  -3  11   5   -0.80   14.00
   3 -11  -5   23.30   11.50
   3 -11  -5  -10.90   14.70
  -3 -11   5   25.40   14.80
   3 -11  -5   23.50   17.30
  -3  11   4   13.60   19.80
  -3  11   4    7.40   16.80
   3  11  -4    7.20   19.50
   3 -11  -4    6.20   10.60
   3 -11  -4   -0.70   14.40
   3 -11  -4   22.60   18.20
  -3 -11   4   11.30   14.10
   3  11  -3   39.60   20.90
  -3  11   3   15.70   15.00
  -3  11   3   49.70   20.30
  -3 -11   3   22.40   15.40
   3 -11  -3   33.20   10.60
   3 -11  -3   27.40   16.20
   3 -11  -3   12.30   17.60
   3  11  -2   45.80   20.80
  -3  11   2   39.20   21.50
  -3  11   2   21.50   15.20
   3 -11  -2   52.99   19.20
  -3 -11   2   49.10   16.50
   3 -11  -2   37.50   10.10
   3 -11  -2   34.60   16.50
  -3  11   1   69.49   21.90
   3  11  -1   67.89   22.50
  -3  11   1   58.49   16.00
   3 -11  -1   63.79   17.10
   3 -11  -1   86.19   20.00
  -3 -11   1   95.59   18.60
   3  11   0  110.09   13.20
  -3  11   0  130.19   20.90
   3  11   0  156.88   28.60
  -3  11   0  105.09   24.50
  -3 -11   0  115.89   20.80
  -3 -11   0   99.79   12.90
   3 -11   0  112.79   18.10
   3 -11   0  132.49   23.20
   3  11   1    7.30   10.70
   3  11   1   23.30   26.00
  -3  11  -1   28.40   15.60
  -3  11  -1   15.40   19.80
   3 -11   1   20.60   16.50
   3 -11   1   25.90   14.20
  -3 -11  -1   41.30   16.60
  -3 -11  -1   25.70   10.30
  -3  11  -2   68.09   22.40
   3  11   2   63.89   12.80
  -3  11  -2   61.89   16.40
   3 -11   2  100.99   19.80
   3 -11   2   57.59   15.30
  -3 -11  -2   91.09   18.70
  -3 -11  -2   56.59   12.10
   3  11   3  -14.60   10.10
  -3  11  -3   21.80   15.70
   3  11   3   15.00   23.70
  -3  11  -3   17.50   19.40
  -3 -11  -3   11.60   12.70
   3 -11   3    7.70   13.40
  -3 -11  -3   21.10   11.50
  -3 -11  -3   36.00   14.40
   3 -11   3   29.80   16.10
  -3  11  -4   59.89   21.00
   3  11   4   56.99   22.60
  -3  11  -4   64.99   20.60
   3  11   4   77.49   13.00
   3 -11   4   57.49   15.80
   3 -11   4   81.19   19.00
  -3 -11  -4   80.79   20.10
  -3 -11  -4   99.99   19.00
  -3  11  -5   42.70   20.60
   3  11   5   37.50   16.80
  -3  11  -5   11.40   19.20
   3  11   5   41.10   20.10
   3 -11   5   31.40   14.80
  -3 -11  -5   46.80   13.00
   3 -11   5   49.30   17.40
  -3 -11  -5   53.39   14.80
  -3 -11  -5   46.40   17.20
  -3  11  -6  103.29   20.50
  -3  11  -6  108.09   23.10
   3  11   6   96.09   15.60
   3  11   6   80.49   20.40
  -3 -11  -6  120.39   19.60
   3 -11   6   80.69   24.40
  -3 -11  -6  109.79   16.60
  -3 -11  -6  119.59   18.10
   3 -11   6  111.69   20.00
   3  11   7   29.30   13.00
  -3  11  -7   43.20   19.00
  -3  11  -7   20.60   18.00
   3  11   7   68.79   22.00
  -3 -11  -7   33.20   15.60
   3 -11   7   48.20   16.50
  -3 -11  -7   49.70   14.30
   3 -11   7    9.30   13.50
  -3 -11  -7   14.80   15.50
   3  11   8   57.09   14.50
   3  11   8   67.09   21.50
  -3  11  -8   50.49   19.20
  -3  11  -8   58.89   19.90
  -3 -11  -8   83.79   17.60
   3 -11   8   81.49   17.60
  -3 -11  -8   59.39   17.90
   3 -11   8   58.89   15.50
  -3 -11  -8   56.59   14.60
  -3  11  -9   16.50   18.70
   3  11   9   22.00   14.40
  -3  11  -9   51.19   20.00
   3  11   9   52.59   19.90
  -3 -11  -9   31.70   17.40
   3 -11   9   45.50   17.20
  -3 -11  -9   61.59   16.20
  -3 -11  -9   43.50   14.20
   3 -11   9   14.50   15.70
  -3  11 -10    2.00   17.90
   3  11  10   32.80   19.20
  -3  11 -10   49.80   18.80
   3  11  10   30.80   13.70
  -3 -11 -10   37.00   15.40
  -3 -11 -10    9.60   16.90
   3 -11  10   34.50   15.10
  -3 -11 -10    5.30   14.70
   3 -11  10   24.80   15.70
  -3 -11 -10    7.00   15.20
   3  12  -9   48.50   24.60
  -3  12   9   22.00   22.30
   3 -12  -9   45.10   17.40
  -3 -12   9   12.80   15.90
   3 -12  -9  -15.00   16.20
   3 -12  -9   18.70   13.00
  -3  12   8   37.20   23.50
   3  12  -8   98.39   24.70
   3 -12  -8   46.70   13.40
  -3 -12   8   55.69   16.70
   3 -12  -8   94.19   19.70
   3 -12  -8   31.70   18.10
   3  12  -7   62.69   22.40
  -3  12   7    9.50   21.30
  -3 -12   7   37.60   16.70
   3 -12  -7   18.20   12.20
   3 -12  -7   -7.90   15.70
   3 -12  -7   79.49   20.30
  -3  12   6   77.19   24.50
   3  12  -6  144.99   26.30
  -3  12   6   83.19   16.70
   3 -12  -6   59.69   18.30
   3 -12  -6   91.29   14.70
  -3 -12   6   84.79   19.60
   3 -12  -6  110.29   20.80
   3  12  -5   95.39   23.60
  -3  12   5   65.89   16.20
  -3  12   5   76.09   23.90
   3 -12  -5   70.49   13.30
  -3 -12   5   64.59   17.30
   3 -12  -5   62.39   17.60
   3 -12  -5   88.19   20.80
  -3  12   4   74.99   22.50
   3  12  -4  133.09   25.50
  -3  12   4   65.69   16.60
  -3 -12   4   84.69   18.50
   3 -12  -4  112.19   21.60
   3 -12  -4   76.09   14.20
   3 -12  -4   54.79   18.80
  -3  12   3   39.80   16.60
   3  12  -3   79.49   23.20
  -3  12   3   42.00   21.90
   3 -12  -3   70.39   11.50
   3 -12  -3   43.50   28.40
   3 -12  -3   63.49   20.30
  -3 -12   3   57.99   17.00
   3  12  -2  129.59   25.00
  -3  12   2   87.49   24.20
  -3  12   2   62.09   17.10
   3 -12  -2   89.09   12.10
   3 -12  -2   75.09   18.50
   3 -12  -2  137.09   23.90
  -3 -12   2   96.89   19.10
  -3  12   1   42.40   21.60
   3  12  -1   56.99   21.20
  -3  12   1   24.20   17.70
   3 -12  -1   31.00   17.90
  -3 -12   1   27.70   16.70
   3 -12  -1    6.20   15.50
   3  12   0   67.99   20.00
  -3  12   0   70.29   22.50
  -3  12   0   71.29   22.70
   3 -12   0   52.09   17.00
   3 -12   0   72.49   18.90
  -3 -12   0   55.19   11.70
  -3 -12   0   78.79   18.40
   3  12   1   31.10   18.80
  -3  12  -1   -6.40   19.40
   3  12   1   17.40   10.50
  -3  12  -1   21.10   20.00
   3 -12   1   15.00   15.60
  -3 -12  -1    7.10   14.70
   3 -12   1    5.80   14.70
  -3 -12  -1    0.60   10.30
  -3  12  -2    4.70   16.50
   3  12   2   23.90   17.30
   3  12   2   10.00   11.20
  -3  12  -2    5.00   20.20
   3 -12   2   -7.90   14.10
  -3 -12  -2    8.00   10.60
  -3 -12  -2    7.00   15.20
   3 -12   2   11.40   15.80
   3  12   3   -5.40   11.50
   3  12   3   24.80   17.10
  -3  12  -3   31.80   21.20
  -3  12  -3   -2.60   14.70
  -3 -12  -3    5.50   15.00
   3 -12   3    2.90   17.20
  -3 -12  -3   10.70   12.20
   3 -12   3   37.50   16.80
  -3  12  -4   14.70   19.00
   3  12   4   27.00   17.10
  -3  12  -4    4.10   15.70
   3  12   4    9.90   12.80
  -3 -12  -4   14.50   15.30
   3 -12   4   23.00   15.50
   3 -12   4   10.40   15.20
  -3 -12  -4   13.60   12.40
   3  12   5   22.20   15.80
   3  12   5   15.70   12.10
  -3  12  -5   19.20   19.60
  -3  12  -5    7.60   16.90
  -3 -12  -5   18.20   12.40
  -3 -12  -5   21.70   15.10
  -3 -12  -5   14.00   13.70
   3 -12   5   23.50   15.30
   3 -12   5    1.00   13.40
   3  12   6   31.80   17.20
  -3  12  -6  -21.40   15.70
  -3  12  -6   17.90   18.40
   3  12   6  -17.30   11.20
  -3 -12  -6   17.00   12.40
  -3 -12  -6    4.70   15.60
   3 -12   6   -0.10   14.70
  -3 -12  -6   22.20   14.60
   3 -12   6   18.50   14.70
   3  12   7   40.40   18.60
  -3  12  -7   16.90   18.20
   3  12   7   20.20   12.90
  -3  12  -7   21.00   19.10
   3 -12   7    3.30   13.50
  -3 -12  -7   12.80   13.00
  -3 -12  -7   46.30   15.90
  -3 -12  -7   29.30   15.50
   3 -12   7   34.70   15.40
   3  12   8   -5.90   14.20
  -3  12  -8   14.20   17.10
  -3  12  -8   39.90   20.20
   3  12   8   25.60   18.20
   3 -12   8   27.90   15.30
  -3 -12  -8    8.70   22.50
  -3 -12  -8   48.40   16.60
   3 -12   8   20.40   14.90
  -3 -12  -8   48.40   15.20
  -3  13   7   -6.10   22.70
   3 -13  -7   66.39   18.20
   3 -13  -7    6.40   11.80
  -3 -13   7   31.40   16.90
   3  13  -6   56.29   23.50
  -3  13   6   28.20   23.60
  -3  13   6   15.90   14.40
   3 -13  -6   41.50   18.50
   3 -13  -6   18.50   12.40
  -3 -13   6   30.20   17.30
   3 -13  -6    5.40   16.60
   3  13  -5   90.59   25.30
  -3  13   5   29.70   13.70
  -3  13   5   10.90   22.50
   3 -13  -5   45.20   19.70
  -3 -13   5   40.10   17.60
   3 -13  -5   35.80   11.30
   3 -13  -5   13.80   17.50
  -3  13   4   14.70   13.70
  -3  13   4   20.00   21.60
   3  13  -4   65.09   24.30
   3 -13  -4   -8.60   17.20
   3 -13  -4    5.30   11.10
  -3 -13   4    7.40   15.30
   3 -13  -4   45.30   18.40
  -3  13   3   16.60   14.60
   3  13  -3   44.90   20.00
  -3  13   3   20.00   21.80
  -3 -13   3   22.70   16.30
   3 -13  -3  -13.70   16.10
   3 -13  -3   47.80   18.60
   3 -13  -3    1.90   10.10
  -3  13   2   23.10   21.10
  -3  13   2   18.50   15.00
   3  13  -2   20.20   16.90
  -3 -13   2   26.10   16.20
   3 -13  -2    7.00    9.90
   3 -13  -2   44.00   17.60
  -3  13   1   24.90   21.60
   3  13  -1   28.70   18.00
  -3  13   1   10.80   15.50
   3 -13  -1   53.09   18.30
   3 -13  -1  -19.60   15.40
  -3 -13   1   14.10   14.40
   3  13   0   48.20   18.70
  -3  13   0   48.00   21.50
  -3  13   0   34.50   16.10
  -3 -13   0   47.50   17.20
   3 -13   0   46.10   17.90
   3 -13   0   38.00   16.50
  -3  13  -1   23.30   15.00
  -3  13  -1   35.90   21.90
   3  13   1   26.90   11.70
   3  13   1   50.59   17.70
  -3 -13  -1   22.10   10.60
   3 -13   1   41.30   17.20
   3 -13   1   10.00   15.00
   3  13   2   43.90   17.70
  -3  13  -2   33.60   21.60
  -3  13  -2   43.30   17.00
   3  13   2   36.90   12.50
  -3 -13  -2   41.60   18.00
   3 -13   2   53.99   18.30
  -3 -13  -2   36.70   12.50
   3 -13   2   17.00   14.40
   3  13   3   50.29   13.30
  -3  13  -3   40.70   17.40
  -3  13  -3   35.20   21.30
   3  13   3   43.70   17.70
  -3 -13  -3   73.19   19.80
  -3 -13  -3   63.69   13.70
   3 -13   3   79.19   18.80
   3 -13   3   21.70   14.40
   3  13   4   40.30   16.30
  -3  13  -4   51.29   22.20
  -3  13  -4   30.00   15.50
   3  13   4   20.50   12.50
   3 -13   4   46.00   17.20
  -3 -13  -4   19.20   12.20
  -3 -13  -4   34.30   16.40
   3 -13   4   21.00   14.90
  -3  13  -5   58.89   22.50
  -3  13  -5   29.50   16.90
   3  13   5   44.60   15.50
   3  13   5   22.80   13.20
  -3 -13  -5   80.69   19.40
   3 -13   5   59.49   16.30
  -3 -13  -5   18.90   15.80
  -3 -13  -5   64.49   14.90
   3 -13   5   28.70   14.70
  -3  13  -6   78.19   23.20
   3  13   6   87.09   20.70
  -3  13  -6   30.30   18.00
   3  13   6   42.20   14.40
  -3 -13  -6   79.79   18.70
  -3 -13  -6   51.99   14.70
  -3 -13  -6   26.20   15.60
   3 -13   6   54.19   17.20
   3 -13   6   76.69   17.90
   3  14  -4   80.29   20.50
  -3  14   4   37.40   14.40
  -3  14   4    7.70   22.50
   3 -14  -4   57.59   17.60
  -3 -14   4   34.50   25.00
   3 -14  -4   13.70   11.40
   3 -14  -4   -1.70   17.40
   3  14  -3   79.79   19.80
  -3  14   3   56.29   24.90
  -3  14   3   36.10   14.10
   3 -14  -3   75.09   19.20
  -3 -14   3   49.90   18.20
   3  14  -2   38.90   17.10
  -3  14   2   24.00   13.90
  -3  14   2   26.00   22.70
   3 -14  -2   28.50   17.10
  -3 -14   2   22.20   17.00
   3 -14  -2  -20.50   16.20
  -3  14   1   33.30   14.50
  -3  14   1   44.30   23.20
   3  14  -1   53.89   17.80
   3 -14  -1   52.39   18.70
  -3 -14   1   39.80   17.30
  -3  14   0   38.60   23.10
   3  14   0   47.80   17.20
  -3  14   0   29.50   14.80
   3 -14   0   -5.10   15.60
  -3 -14   0   36.90   18.00
   3 -14   0   30.20   16.70
  -3  14  -1   28.80   14.20
   3  14   1   59.39   16.40
  -3  14  -1   46.40   23.20
  -3 -14  -1   26.40   11.00
   3 -14   1    0.50   15.10
   3 -14   1   41.30   17.00
  -3 -14  -1   32.20   17.00
  -3  14  -2   37.80   22.00
   3  14   2   50.19   13.80
   3  14   2   38.90   14.20
  -3  14  -2   28.50   16.10
   3 -14   2   27.70   18.20
   3 -14   2    2.20   14.80
  -3 -14  -2   57.49   17.80
  -3  14  -3    1.90   16.40
  -3  14  -3   45.80   21.30
   3  14   3    0.40   12.10
   3  14   3   28.10   15.50
   3 -14   3   -2.00   13.80
  -3 -14  -3   35.10   16.50
   3 -14   3   36.80   19.50
  -3 -14  -3    8.60   11.50
   4   0 -17    8.10   11.00
   4   0 -17   42.70   17.10
   4   0 -16  123.29   20.70
   4   0 -15   -6.20   12.70
   4   0 -15  -11.40   13.20
   4   0 -15   -3.90   14.70
   4   0 -14  129.69   20.50
   4   0 -14  133.69   19.90
   4   0 -14  127.99   14.80
   4   0 -13   -2.40    9.70
   4   0 -13   -7.60   13.40
   4   0 -13   13.00   18.80
   4   0 -13    2.80   16.00
   4   0 -12  307.67   18.10
   4   0 -12  280.37   22.20
   4   0 -12  277.17   25.40
   4   0 -12  249.38   24.30
   4   0 -11   -5.30    9.30
   4   0 -11   -1.50   13.70
   4   0 -11   15.20   17.00
   4   0 -10  504.95   32.30
   4   0 -10  490.75   30.10
   4   0 -10  559.04   25.60
   4   0  -9  -10.90    8.40
   4   0  -9   -3.60   15.90
   4   0  -8  733.93   38.10
   4   0  -8  733.13   32.40
   4   0  -7  -11.60    8.20
   4   0  -7   -6.70   13.80
   4   0  -7   -4.70    6.70
   4   0  -6   63.29   10.30
   4   0  -5   -4.50    7.20
   4   0  -5   -0.70   12.80
   4   0  -4  142.99   13.10
   4   0  -4  179.58   10.80
   4   0  -4  209.18   18.60
   4   0  -3    1.50    7.40
   4   0  -2  510.35   27.30
   4   0  -1   -4.50    5.60
   4   0  -1   -5.60   10.90
  -4   0   1    2.10    6.90
  -4   0   1   -6.50    6.10
   4   0  -1    7.20    6.20
  -4   0   0  724.33   32.00
   4   0   0  719.73   34.30
   4   0   0  749.82   31.40
   4   0   0  745.83   31.80
  -4   0   0  751.92   31.60
  -4   0  -1   -7.50    6.10
   4   0   1   -9.10    5.90
   4   0   1    5.80    6.30
  -4   0  -1    6.30    6.90
   4   0   1    9.80   10.70
  -4   0  -2  250.97   16.20
   4   0   2  363.36   18.90
   4   0   2  356.36   17.60
   4   0   3   -1.30    7.00
  -4   0  -3   -8.30    6.60
   4   0   3    6.10    8.80
   4   0   3   -2.50    6.10
  -4   0  -3    1.70    7.40
   4   0   4  440.06   22.30
   4   0   4  409.06   19.50
  -4   0  -4  417.86   21.60
  -4   0  -4  400.26   19.60
  -4   0  -5  -13.70    8.50
   4   0   5    1.60    8.10
   4   0   5    1.60    6.10
  -4   0  -5   -4.10    7.20
   4   0   6 1336.27   55.19
  -4   0  -6 1296.37   57.59
   4   0   6 1337.27   57.89
  -4   0  -6 1345.67   55.39
  -4   0  -7    5.30    8.50
   4   0   7   -6.50   10.00
   4   0   7   -4.60    7.40
  -4   0  -7   -0.60   10.30
  -4   0  -8  395.46   25.00
   4   0   8  383.66   24.50
   4   0   8  428.16   21.10
  -4   0  -8  406.16   21.40
  -4   0  -9  -13.50   11.70
   4   0   9   -7.60    8.60
   4   0   9  -14.60   12.60
  -4   0  -9  -20.10    9.50
   4   0  10  187.98   20.60
  -4   0 -10  188.08   21.10
   4   0  10  187.58   14.90
  -4   0 -10  204.58   16.00
  -4   0 -11   -3.20   12.90
   4   0  11  -19.80    9.30
  -4   0 -11  -13.10   10.50
  -4   0 -12   17.80   14.30
   4   0  12   39.30   10.90
  -4   0 -12   56.89   12.00
   4   0  13    6.60   10.30
  -4   0 -13   -7.20   12.80
  -4   0 -13    0.30   11.50
  -4   0 -14   48.70   16.00
  -4   0 -14   52.09   16.20
   4   0  14   50.79   12.70
  -4   0 -15   61.89   17.40
  -4   0 -15    6.70   12.10
  -4   0 -16   11.50   13.30
   4   0  16   -2.40   12.70
  -4   0 -16   33.30   16.40
   4   1 -17   15.70   15.50
   4   1 -17   -2.70   10.80
   4  -1 -17   -6.30   10.90
   4  -1 -17    2.70   15.70
   4  -1 -17   25.60   15.80
   4   1 -16   44.90   11.80
   4   1 -16   27.00   15.70
   4  -1 -16   47.30   18.20
   4  -1 -16   38.80   12.30
   4  -1 -16   52.49   18.10
   4   1 -15   -1.70   10.40
   4   1 -15    3.40   14.10
   4  -1 -15   17.40   14.90
   4  -1 -15   -2.00   14.80
   4  -1 -15   -3.10   10.70
   4   1 -14   11.80   10.20
   4   1 -14   20.00   14.30
   4   1 -14   -6.70   16.20
   4   1 -14    7.90   13.40
   4  -1 -14   -7.30   14.30
   4  -1 -14   20.40   15.00
   4  -1 -14   10.20   13.50
   4  -1 -14    7.20   14.40
   4  -1 -14    8.90   14.40
   4   1 -13   17.90   14.80
   4   1 -13   28.00   17.30
   4   1 -13   28.50   13.80
   4   1 -13   10.60    9.50
   4  -1 -13    4.80   15.80
   4  -1 -13   46.20   16.60
   4  -1 -13   18.50   10.70
   4  -1 -13   -1.20   14.50
   4   1 -12   10.10   13.90
   4   1 -12   23.60   18.40
   4   1 -12   26.20   14.30
   4   1 -12   15.70    9.60
   4  -1 -12   19.40   10.30
   4  -1 -12   29.80   16.50
   4  -1 -12   30.40   15.20
   4  -1 -12   21.00   14.70
   4   1 -11    9.90   17.90
   4   1 -11   17.20   13.60
   4   1 -11   17.20    9.20
   4   1 -11   17.50   13.40
   4  -1 -11    6.70   14.20
   4  -1 -11   -2.10   13.40
   4  -1 -11    3.80    9.80
   4  -1 -11    3.70   15.90
   4   1 -10   41.30   10.10
   4   1 -10   31.90   13.90
   4   1 -10   41.30   19.20
   4   1 -10   54.19   15.10
   4  -1 -10   48.10   17.20
   4  -1 -10   42.60   13.60
   4  -1 -10   46.50   10.40
   4   1  -9   93.59   10.70
   4   1  -9  104.09   20.10
   4   1  -9  110.09   15.20
   4   1  -9  100.29   15.30
   4  -1  -9   75.19   13.60
   4  -1  -9  111.79   17.80
   4  -1  -9   93.69   11.30
   4   1  -8  590.24   30.40
   4   1  -8  571.04   26.70
   4   1  -8  604.14   30.30
   4  -1  -8  585.04   32.60
   4  -1  -8  594.14   27.50
   4  -1  -8  610.14   30.40
   4  -1  -7   24.80    7.40
   4  -1  -7   37.70   14.40
   4  -1  -7   16.40    9.10
   4  -1  -6  903.71   38.30
   4  -1  -6  882.71   40.20
   4  -1  -6  903.51   42.50
  -4   1   5   20.10   14.20
   4   1  -5   35.80    6.60
   4  -1  -5   42.90   13.90
   4  -1  -5   26.00    9.40
   4   1  -4 1259.97   49.10
  -4   1   4 1201.88   50.59
  -4   1   4 1169.18   52.49
   4   1  -4 1088.39   49.20
   4  -1  -4 1162.38   50.39
   4  -1  -4 1213.38   52.89
  -4   1   3  545.85   26.00
   4   1  -3  479.35   23.90
  -4   1   3  509.45   30.70
   4   1  -3  558.14   24.40
   4  -1  -3  570.24   31.70
  -4  -1   3  556.14   24.00
   4  -1  -3  529.55   26.00
  -4   1   2  689.73   33.10
   4   1  -2  671.83   28.00
  -4   1   2  609.94   29.50
   4  -1  -2  606.04   28.10
   4  -1  -2  669.93   34.70
   4  -1  -2  621.34   29.20
  -4  -1   2  650.73   28.00
  -4   1   1   16.70   11.40
   4   1  -1    7.60    6.50
  -4   1   1   11.70    6.00
  -4   1   1   14.10    8.20
  -4  -1   1    0.60    6.30
   4  -1  -1    5.40    5.80
   4  -1  -1   13.30    6.90
   4  -1  -1   10.90   11.30
   4   1   0  362.56   17.20
  -4   1   0  355.66   21.00
  -4   1   0  360.76   17.00
  -4   1   0  345.57   19.00
   4  -1   0  348.87   18.40
   4  -1   0  372.16   16.90
   4  -1   0  334.77   20.90
  -4  -1   0  330.47   17.00
   4   1   1  115.89    9.20
  -4   1  -1  125.49   12.40
   4   1   1  133.29   12.20
  -4   1  -1  107.69    9.50
  -4   1  -1  122.49   14.20
   4  -1   1  125.39   11.60
   4  -1   1  125.99   14.10
  -4  -1  -1  132.59   13.50
  -4  -1  -1  113.29    9.70
   4  -1   1  121.69    9.40
  -4   1  -2  451.55   23.80
   4   1   2  458.85   21.30
  -4   1  -2  435.86   20.50
   4   1   2  427.56   20.70
  -4   1  -2  482.45   23.90
   4  -1   2  448.86   20.50
  -4  -1  -2  425.96   21.00
  -4  -1  -2  441.46   21.30
   4  -1   2  421.46   23.20
   4  -1   2  503.15   24.30
  -4   1  -3  124.39   12.70
   4   1   3  115.99    9.70
  -4   1  -3  117.49    9.30
  -4   1  -3  131.49   12.90
   4   1   3  116.89   15.50
   4  -1   3   99.89   11.90
   4  -1   3  117.99    9.00
   4  -1   3  131.09   13.10
  -4  -1  -3  105.09   10.40
   4   1   4  346.17   20.40
  -4   1  -4  285.17   16.00
  -4   1  -4  316.17   18.40
   4   1   4  318.37   16.00
  -4  -1  -4  308.37   16.30
   4  -1   4  305.47   16.30
  -4  -1  -4  302.57   17.70
   4  -1   4  323.37   18.10
   4   1   5   12.40    8.50
  -4   1  -5   11.00    7.30
  -4   1  -5   14.80    9.00
   4   1   5    9.70    7.00
  -4  -1  -5    4.90    7.60
   4  -1   5   15.70    6.40
  -4  -1  -5   16.40    8.80
   4  -1   5   21.50    9.10
  -4   1  -6  103.99   13.70
   4   1   6   84.19   10.10
   4   1   6   98.49   13.10
  -4   1  -6   94.79    9.60
  -4  -1  -6   88.19   12.80
   4  -1   6  104.59    9.30
  -4  -1  -6   86.49   10.80
   4  -1   6   91.29   13.10
   4   1   7   32.30    9.00
   4   1   7   45.10   11.80
  -4   1  -7   29.20   11.20
  -4   1  -7   26.70    9.10
   4  -1   7   27.20    7.90
  -4  -1  -7   23.40    9.80
  -4  -1  -7   28.30   11.00
   4  -1   7   19.90   10.70
   4   1   8   85.19   14.30
   4   1   8   74.09   10.80
  -4   1  -8   82.79   11.00
  -4   1  -8   77.19   14.20
   4  -1   8   75.99   10.00
  -4  -1  -8   89.39   11.80
  -4  -1  -8   90.69   13.90
   4  -1   8   76.09   14.20
   4   1   9   -0.70    9.70
  -4   1  -9   -9.00   10.10
  -4   1  -9   16.90   13.40
  -4  -1  -9   -4.70   10.90
   4  -1   9   24.30   12.50
  -4  -1  -9   24.10   12.90
   4  -1   9   -0.90    8.90
  -4   1 -10   95.79   16.70
  -4   1 -10  105.29   12.70
   4   1  10   80.09   12.00
   4  -1  10   89.29   10.90
   4  -1  10   82.29   16.10
  -4  -1 -10  108.59   13.50
  -4  -1 -10  102.69   16.20
   4   1  11   49.80   11.30
  -4   1 -11   59.99   16.60
  -4   1 -11   56.59   12.10
   4  -1  11   36.00   10.10
   4  -1  11   35.20   15.00
  -4  -1 -11   58.79   15.10
  -4  -1 -11   45.60   12.30
  -4   1 -12  115.09   18.40
   4   1  12  107.49   13.70
  -4   1 -12  115.89   13.20
  -4  -1 -12   91.69   17.10
   4  -1  12   68.49   24.40
  -4  -1 -12  119.09   15.10
   4  -1  12  108.49   12.80
  -4   1 -13   -7.60   11.30
   4   1  13   -6.40   10.90
  -4   1 -13   -6.50   14.30
  -4  -1 -13   12.10   14.50
  -4  -1 -13   -0.20   12.00
   4  -1  13  -14.30    9.90
  -4   1 -14  190.58   23.50
  -4   1 -14  206.88   17.30
  -4  -1 -14  185.18   23.30
   4  -1  14  188.28   16.90
  -4  -1 -14  212.48   17.90
  -4   1 -15  -18.00   14.00
   4   1  15  -15.60   11.80
  -4   1 -15   12.20   17.80
   4  -1  15   -6.30   11.10
  -4  -1 -15    7.10   12.70
  -4  -1 -15  -13.60   14.30
  -4   1 -16   97.59   14.70
  -4   1 -16   41.40   17.90
   4   1  16   58.89   14.50
   4  -1  16   50.79   15.00
  -4  -1 -16  101.39   15.60
  -4  -1 -16   50.39   17.00
   4   2 -17   16.80   16.30
   4  -2 -17   49.90   16.90
   4  -2 -17   -0.50   16.00
   4  -2 -17   33.50   12.20
   4   2 -16  115.49   14.20
   4   2 -16  116.89   19.80
   4  -2 -16  107.69   20.30
   4  -2 -16  116.99   20.40
   4  -2 -16  117.29   15.90
   4   2 -15    4.50   10.00
   4   2 -15   -2.20   14.10
   4   2 -15    1.20   13.60
   4   2 -15  -10.10   15.60
   4  -2 -15    0.60   14.90
   4  -2 -15   -0.70   11.60
   4  -2 -15    2.40   14.70
   4   2 -14  255.47   20.10
   4   2 -14  240.18   16.60
   4   2 -14  206.68   25.80
   4   2 -14  208.38   23.20
   4  -2 -14  260.47   18.70
   4  -2 -14  227.98   23.70
   4  -2 -14  206.68   24.70
   4   2 -13   11.40   13.40
   4   2 -13   -4.40    8.70
   4   2 -13   -9.50   17.90
   4   2 -13   -4.60   12.90
   4  -2 -13    4.50   14.10
   4  -2 -13   14.90   14.80
   4  -2 -13   12.40   17.50
   4  -2 -13    8.90   10.50
   4   2 -12  132.69   20.50
   4   2 -12  175.08   13.90
   4   2 -12  206.38   18.90
   4   2 -12  154.58   24.60
   4  -2 -12  182.88   21.50
   4  -2 -12  161.58   20.70
   4  -2 -12  173.38   15.90
   4   2 -11   11.50   12.90
   4   2 -11   11.10    8.60
   4   2 -11    5.00   12.80
   4  -2 -11   23.60   16.20
   4  -2 -11   -5.90    9.70
   4  -2 -11   -0.70   12.90
   4   2 -10  312.17   24.20
   4   2 -10  384.66   23.90
   4   2 -10  356.16   18.60
   4  -2 -10  348.57   20.10
   4  -2 -10  332.67   24.30
   4  -2 -10  337.27   25.80
   4   2  -9    1.00   11.70
   4   2  -9    2.50    7.80
   4   2  -9    8.60   11.10
   4  -2  -9   -2.00    9.20
   4  -2  -9   -4.30   10.70
   4  -2  -9    4.40   14.80
   4   2  -8  529.55   28.00
   4   2  -8  512.95   27.30
   4   2  -8  508.85   23.70
  -4   2   8  507.15   30.10
   4  -2  -8  514.75   24.70
   4  -2  -8  502.35   29.30
   4  -2  -8  509.65   27.90
   4   2  -7   68.99   12.90
  -4   2   7   83.19   16.20
   4   2  -7   96.19   11.80
   4   2  -7   84.69    8.70
   4  -2  -7   89.49   16.50
   4  -2  -7   93.79   10.10
   4  -2  -7   79.99   12.40
   4   2  -6   28.40   10.90
  -4   2   6   17.10   13.40
   4   2  -6   18.80    8.60
   4   2  -6   38.80    7.30
   4  -2  -6   12.10    7.40
   4  -2  -6   26.10   13.20
   4  -2  -6   23.40   10.00
   4   2  -5  173.98   15.20
   4   2  -5  175.28   11.00
  -4   2   5  164.08   20.30
   4   2  -5  176.88   12.40
  -4   2   5  168.78   14.30
   4  -2  -5  194.38   17.30
   4  -2  -5  183.28   14.50
   4  -2  -5  175.18   11.70
  -4   2   4  259.37   17.10
   4  -2  -4  250.07   18.60
   4  -2  -4  284.17   20.30
  -4   2   3    7.20   10.10
   4   2  -3   14.40    6.90
  -4   2   3   27.70   14.10
   4   2  -3   21.70   10.10
  -4  -2   3   16.10    6.90
   4  -2  -3   12.30    9.10
   4  -2  -3   22.50   13.40
   4   2  -2  130.19    9.80
  -4   2   2  114.29   16.20
   4   2  -2  117.99   12.30
  -4   2   2   71.89   12.80
   4  -2  -2  121.99   16.80
  -4  -2   2   92.99    9.40
   4  -2  -2   94.09   12.50
   4   2  -1   20.80    7.80
  -4   2   1   50.39   17.80
   4  -2  -1   21.40    5.80
  -4  -2   1   18.20    7.60
   4  -2  -1   43.50   15.50
  -4   2   0  553.84   23.60
  -4   2   0  501.25   30.30
   4   2   0  533.45   25.90
  -4   2   0  550.64   29.10
  -4  -2   0  566.94   25.90
   4  -2   0  528.95   23.50
   4  -2   0  599.74   29.00
   4  -2   0  462.45   30.20
   4   2   1   72.19    8.00
   4   2   1   56.09    9.70
  -4   2  -1   55.39   12.30
  -4   2  -1   68.99    7.80
  -4   2  -1   67.59   10.90
  -4  -2  -1   52.29    8.10
   4  -2   1   69.79    7.40
   4  -2   1   49.40   12.50
   4  -2   1   62.89    9.60
   4   2   2  536.05   27.70
  -4   2  -2  613.44   30.00
   4   2   2  647.34   27.40
   4   2   2  615.84   27.80
  -4   2  -2  645.04   26.80
  -4   2  -2  632.64   29.70
   4  -2   2  557.34   29.70
   4  -2   2  646.04   26.70
   4  -2   2  632.04   29.80
  -4  -2  -2  605.74   27.10
  -4  -2  -2  637.94   27.50
   4   2   3  379.86   18.10
  -4   2  -3  367.36   20.50
   4   2   3  361.06   18.00
  -4   2  -3  386.66   20.80
  -4   2  -3  370.86   17.40
   4   2   3  383.86   18.80
   4  -2   3  338.87   19.80
   4  -2   3  376.86   17.20
  -4  -2  -3  343.27   18.30
   4  -2   3  389.96   20.30
  -4  -2  -3  364.96   18.80
   4   2   4  711.43   31.00
  -4   2  -4  670.93   28.70
  -4   2  -4  672.53   31.90
  -4   2  -4  639.34   30.80
   4   2   4  646.04   29.50
  -4  -2  -4  709.93   30.10
   4  -2   4  632.34   30.40
   4  -2   4  683.13   28.50
  -4  -2  -4  666.63   30.80
   4  -2   4  672.13   31.60
  -4   2  -5   33.50   10.10
  -4   2  -5   34.90   11.80
  -4   2  -5   44.90    9.80
   4   2   5   46.40    8.20
   4   2   5   40.50   10.00
  -4  -2  -5   34.60    9.00
   4  -2   5   31.00    9.20
  -4  -2  -5   28.80    8.80
  -4   2  -6 1039.70   48.70
  -4   2  -6 1098.29   45.40
   4   2   6 1088.99   46.30
   4  -2   6 1112.29   45.20
  -4  -2  -6 1096.19   46.60
  -4  -2  -6 1082.29   48.30
   4  -2   6 1086.09   48.90
   4   2   7   47.40    9.50
  -4   2  -7   44.20   11.90
  -4   2  -7   51.79    9.00
  -4  -2  -7   44.90   11.50
  -4  -2  -7   50.19   10.50
   4  -2   7   38.10   11.50
   4  -2   7   52.99    8.20
  -4   2  -8  397.86   25.60
  -4   2  -8  400.56   20.30
   4   2   8  426.76   21.60
  -4  -2  -8  417.26   25.10
   4  -2   8  348.27   24.80
  -4  -2  -8  398.16   22.00
  -4   2  -9  -11.50    8.90
   4   2   9   -2.60    9.50
  -4   2  -9    1.90   12.90
  -4  -2  -9    2.00   10.70
   4  -2   9   -6.70   12.10
  -4  -2  -9    1.10   12.30
   4   2  10   84.39   12.30
  -4   2 -10   89.69   16.20
   4  -2  10  119.79   18.60
  -4  -2 -10  103.99   16.10
  -4  -2 -10  108.49   14.20
   4   2  11    2.20   10.40
   4  -2  11    8.20   13.20
  -4  -2 -11    9.30   13.50
   4  -2  11   15.50    9.20
  -4  -2 -11   13.60   11.40
  -4   2 -12  126.49   20.50
   4   2  12  142.69   15.10
  -4   2 -12  140.19   14.50
  -4  -2 -12  147.29   16.30
  -4  -2 -12  140.39   20.10
   4  -2  12  130.89   20.00
   4   2  13   -7.10   12.10
  -4   2 -13    3.70   14.70
  -4   2 -13    6.30   10.30
   4  -2  13    1.10   14.50
  -4  -2 -13   20.10   12.80
  -4  -2 -13   28.40   15.10
   4  -2  13   18.40   10.50
   4   2  14   17.20   12.30
  -4   2 -14   43.50   16.90
  -4  -2 -14   52.19   16.20
   4  -2  14   27.70   11.30
  -4  -2 -14   34.80   13.50
   4   2  15   -3.90   11.70
  -4   2 -15   -2.10   15.80
  -4  -2 -15    8.90   15.30
  -4  -2 -15   34.90   12.90
  -4   2 -16   10.00   16.50
   4   2  16    8.60   13.90
   4  -2  16   20.40   11.40
  -4  -2 -16    9.90   16.70
  -4  -2 -16   14.80   13.60
   4   3 -17    9.90   14.70
   4  -3 -17   24.50   16.00
   4  -3 -17    2.60   12.20
   4  -3 -17    4.70   15.00
   4   3 -16  118.99   16.70
   4   3 -16   75.99   18.70
   4  -3 -16   92.69   15.20
   4  -3 -16   63.89   17.20
   4  -3 -16   80.79   18.60
   4   3 -15   14.40   14.70
   4   3 -15    4.70   17.70
   4   3 -15   11.10   14.80
   4  -3 -15    9.00   14.40
   4  -3 -15   -0.90   11.10
   4  -3 -15    5.20   14.90
   4   3 -14    8.20    9.10
   4   3 -14   26.00   19.40
   4   3 -14   19.40   14.70
   4   3 -14   10.20   14.80
   4  -3 -14    7.30   15.20
   4  -3 -14   20.30   13.60
   4  -3 -14   20.00   14.60
   4  -3 -14   25.80   11.70
   4   3 -13    0.00   13.00
   4   3 -13   24.10    9.20
   4   3 -13    7.70   13.50
   4  -3 -13   22.70   14.10
   4  -3 -13    5.90   14.40
   4  -3 -13   17.80   11.40
   4   3 -12    6.30   13.20
   4   3 -12   -6.50   13.10
   4  -3 -12   19.40   10.70
   4  -3 -12    9.60   14.50
   4  -3 -12    1.40   13.00
   4   3 -11   -8.60   12.00
   4   3 -11   10.80   12.80
   4  -3 -11   16.70   15.10
   4  -3 -11   10.30   13.50
   4  -3 -11    7.80   10.30
  -4   3  10   28.30   19.40
   4   3 -10   37.90   13.80
   4   3 -10   34.40   13.00
   4  -3 -10   43.00   10.90
   4  -3 -10   29.10   13.80
   4  -3 -10   31.40   15.80
   4   3  -9   81.79    9.80
  -4   3   9  118.29   19.80
   4   3  -9  101.69   15.50
   4   3  -9   91.49   13.70
   4   3  -9   87.89   10.00
   4  -3  -9   83.59   17.00
   4  -3  -9   92.89   15.40
   4  -3  -9   94.69   11.90
   4   3  -8  349.17   21.60
   4   3  -8  373.96   23.00
  -4   3   8  337.27   26.20
   4  -3  -8  345.17   24.50
   4  -3  -8  338.17   23.10
   4  -3  -8  350.06   19.20
   4   3  -7  315.57   18.00
   4   3  -7  263.47   19.20
  -4   3   7  257.47   23.50
   4   3  -7  240.28   17.10
   4  -3  -7  269.57   21.30
   4  -3  -7  263.27   16.10
   4  -3  -7  276.57   19.80
  -4   3   6 1125.29   52.99
   4   3  -6 1169.98   48.30
   4   3  -6 1189.48   49.70
   4   3  -6 1187.88   52.09
   4  -3  -6 1144.39   49.20
   4  -3  -6 1139.99   52.59
   4  -3  -6 1182.68   51.69
   4   3  -5   41.40   11.20
   4   3  -5   38.60    7.40
  -4   3   5   15.30   10.10
  -4   3   5   42.00   13.20
   4  -3  -5   43.60   13.40
   4  -3  -5   24.20   10.40
   4  -3  -5   39.50    7.70
  -4   3   4 1238.38   51.89
   4   3  -4 1260.07   51.19
  -4   3   4 1164.18   53.09
   4   3  -4 1185.38   52.09
   4  -3  -4 1169.58   51.39
   4  -3  -4 1113.79   52.39
   4  -3  -4 1138.09   49.20
  -4   3   3    6.70    9.70
   4   3  -3   10.90    9.00
   4   3  -3   12.00    8.70
  -4   3   3   14.60   12.30
   4  -3  -3   13.90    8.60
  -4  -3   3   18.80    9.00
   4  -3  -3    8.90   11.90
  -4  -3   3    9.10    7.50
  -4   3   2  823.82   35.80
  -4   3   2  656.33   42.10
   4   3  -2  715.13   40.10
  -4  -3   2  775.42   35.10
   4  -3  -2  752.52   36.80
   4  -3  -2  812.22   37.00
   4   3  -1   20.70    9.40
  -4   3   1   16.60   10.00
   4   3  -1   23.30    7.60
  -4   3   1   15.10   14.70
   4  -3  -1   21.70   12.70
  -4  -3   1   18.70    9.10
  -4  -3   1   28.80    7.20
   4  -3  -1   31.90   12.00
  -4   3   0  128.99   14.40
   4   3   0  125.49    9.70
   4   3   0  105.09   11.70
  -4   3   0  118.89   16.30
   4  -3   0   97.99   15.30
  -4  -3   0  105.99    9.60
   4  -3   0  110.29   17.20
  -4  -3   0  117.89   11.90
   4  -3   0  113.79    8.30
  -4   3  -1    7.00   11.10
   4   3   1    5.40    7.80
  -4   3  -1   16.40   10.40
   4   3   1   13.00   10.90
  -4  -3  -1   10.10    6.90
   4  -3   1   -5.10   10.80
   4  -3   1    8.40    5.50
   4  -3   1   16.60    9.00
  -4  -3  -1   10.00    9.80
  -4   3  -2  327.57   20.30
  -4   3  -2  318.87   19.90
   4   3   2  327.27   16.50
   4   3   2  311.97   20.00
  -4  -3  -2  315.77   16.80
   4  -3   2  322.97   20.00
   4  -3   2  351.86   19.30
  -4  -3  -2  344.27   16.20
  -4  -3  -2  310.67   19.40
   4   3   3  133.89   10.60
   4   3   3  124.49   11.20
  -4   3  -3  151.98   14.40
  -4   3  -3  138.19   14.30
  -4  -3  -3  138.39   11.30
   4  -3   3  126.99   13.60
   4  -3   3  154.08   13.60
  -4  -3  -3  135.29   11.40
  -4  -3  -3  140.79   11.20
   4   3   4  104.29   11.10
   4   3   4  125.49   10.80
  -4   3  -4  150.08   14.80
  -4   3  -4   99.69   14.80
  -4  -3  -4  142.09   11.90
   4  -3   4  110.89   13.20
  -4  -3  -4  118.39   10.70
   4  -3   4  140.19   13.30
  -4  -3  -4  121.99   11.90
  -4   3  -5  142.59   17.80
  -4   3  -5  186.98   16.10
   4   3   5  177.38   13.00
   4  -3   5  136.89   16.30
  -4  -3  -5  174.48   13.40
  -4  -3  -5  155.88   14.20
   4  -3   5  196.08   15.50
  -4   3  -6   31.60   11.10
   4   3   6   42.10    9.10
  -4  -3  -6   28.40    9.90
   4  -3   6   41.60   16.00
  -4  -3  -6   22.50   10.10
   4  -3   6   32.60   10.70
  -4   3  -7    5.80   11.20
   4   3   7    3.20    9.10
  -4  -3  -7    3.10   10.60
  -4  -3  -7    1.80   10.10
   4  -3   7    8.10   10.90
   4   3   8   14.30    9.70
  -4   3  -8   23.70   13.00
   4  -3   8   18.00   12.30
  -4  -3  -8   27.80   11.20
  -4  -3  -8   25.10   11.90
  -4   3  -9   30.90   13.60
   4   3   9   28.00   10.50
  -4  -3  -9   50.09   12.60
   4  -3   9   31.20   13.10
  -4  -3  -9   34.70   13.00
   4   3  10  113.89   14.20
  -4   3 -10  106.19   17.40
   4  -3  10  108.19   17.00
  -4  -3 -10  129.19   18.80
  -4  -3 -10  142.29   15.60
   4   3  11   12.20   10.90
  -4   3 -11   29.20   15.40
  -4  -3 -11   34.80   12.60
   4  -3  11    3.20   13.70
  -4  -3 -11   41.60   14.20
  -4   3 -12  129.69   21.00
   4   3  12  147.49   15.90
   4  -3  12  140.49   20.20
  -4  -3 -12  166.08   16.50
  -4  -3 -12  126.29   18.50
   4   3  13   14.80   12.00
  -4   3 -13    7.70   14.10
   4  -3  13   13.50   15.30
  -4  -3 -13   12.30   13.10
  -4  -3 -13   15.80   14.10
   4   3  14   94.89   14.80
  -4   3 -14   78.69   18.30
  -4  -3 -14   80.89   15.10
   4  -3  14   91.89   18.80
  -4  -3 -14   75.89   17.70
   4   3  15   -2.30   11.70
  -4   3 -15   -5.20   16.10
  -4  -3 -15  -15.00   13.80
  -4  -3 -15   -3.00   13.00
  -4   3 -16   58.89   26.20
   4   3  16   77.69   16.90
  -4  -3 -16   83.99   16.40
  -4  -3 -16   54.09   17.80
   4   4 -17    7.20   15.80
   4  -4 -17   16.80   17.50
   4  -4 -17    1.10   12.50
   4  -4 -17    5.40   25.70
   4   4 -16  137.19   20.70
   4   4 -16  149.69   24.70
   4   4 -16  190.18   19.00
   4  -4 -16  160.08   17.90
   4  -4 -16  171.78   24.60
   4  -4 -16  130.39   21.90
   4   4 -15   38.30   15.60
   4   4 -15   16.00   14.40
   4  -4 -15    5.30   11.50
   4  -4 -15   -9.40   15.20
   4  -4 -15   20.90   16.80
   4   4 -14  148.09   21.70
   4   4 -14  195.88   19.40
   4  -4 -14  160.18   24.20
   4  -4 -14  179.58   19.10
   4  -4 -14  181.68   17.20
   4   4 -13    4.40   12.40
   4   4 -13   -5.80   14.00
   4  -4 -13   -7.60   11.00
   4  -4 -13   -2.60   13.30
   4  -4 -13    4.30   14.70
   4   4 -12  135.99   18.00
   4   4 -12  120.69   18.50
   4  -4 -12  122.19   18.00
   4  -4 -12  129.39   22.40
   4  -4 -12  151.48   17.20
   4   4 -11   15.90   14.30
  -4   4  11   17.00   18.70
   4   4 -11   21.40   13.00
   4  -4 -11   18.80   10.90
   4  -4 -11   13.70   14.90
   4  -4 -11   21.20   15.00
   4   4 -10  133.09   17.60
   4   4 -10  124.69   16.50
  -4   4  10  155.88   22.80
   4  -4 -10  140.09   20.70
   4  -4 -10  104.39   17.90
   4  -4 -10  143.79   14.60
  -4   4   9    9.00   18.70
   4   4  -9   13.30   11.00
   4   4  -9   16.10   12.80
   4  -4  -9   25.30   10.10
   4  -4  -9   24.50   14.20
   4  -4  -9    5.40   15.30
   4   4  -8  350.86   23.70
   4   4  -8  331.97   21.10
  -4   4   8  339.07   27.80
   4  -4  -8  353.86   19.70
   4  -4  -8  354.66   24.20
   4  -4  -8  365.36   25.70
  -4   4   7   28.40   14.80
   4   4  -7   23.40   11.50
   4   4  -7   14.20    8.70
   4  -4  -7   26.00    9.00
   4  -4  -7   32.80   14.80
   4  -4  -7   13.70   12.40
  -4   4   6  332.37   24.70
   4   4  -6  312.17   21.20
  -4   4   6  336.67   21.70
   4  -4  -6  330.47   21.80
  -4  -4   6  313.67   20.60
   4  -4  -6  340.97   23.40
   4  -4  -6  313.37   18.00
  -4   4   5   55.49   14.70
   4   4  -5   47.80   11.60
  -4   4   5   29.70   11.00
   4  -4  -5   44.50    8.50
   4  -4  -5   45.70   14.10
   4  -4  -5   44.70   11.20
  -4  -4   5   56.79   11.50
  -4   4   4   58.59   13.80
  -4   4   4   34.50   11.00
   4   4  -4   47.60   10.80
   4  -4  -4   28.50    7.80
  -4  -4   4   44.10   11.00
  -4  -4   4   70.29   10.80
   4  -4  -4   41.90   13.70
   4  -4  -4   33.40   10.60
   4   4  -3   55.89   11.00
   4   4  -3   75.59    9.40
  -4   4   3   71.19   14.20
  -4   4   3   51.39   11.50
  -4  -4   3   70.89   10.20
   4  -4  -3   64.69    8.00
   4  -4  -3   44.70   10.90
  -4  -4   3   74.79   11.70
   4  -4  -3   45.10   13.60
  -4   4   2   63.89   11.50
   4   4  -2   73.99    8.30
  -4   4   2   59.39   13.20
   4   4  -2   56.19   10.70
   4  -4  -2   60.99   13.40
  -4  -4   2   68.19   11.70
   4  -4  -2   66.89    8.00
  -4  -4   2   70.89    8.30
   4  -4  -2   82.59   12.30
  -4   4   1  100.09   16.10
  -4   4   1  122.39   14.10
   4   4  -1   94.09    9.00
   4   4  -1  101.59   12.70
   4  -4  -1   91.49   15.70
  -4  -4   1   97.59   11.70
   4  -4  -1  113.69   13.00
  -4  -4   1  111.69    9.20
  -4   4   0  121.79   15.60
  -4   4   0  134.99   14.40
   4   4   0  123.69   12.60
   4   4   0  125.09   13.00
   4  -4   0  107.69   15.20
  -4  -4   0  117.19   12.10
  -4  -4   0  116.89   10.00
   4  -4   0  136.79   13.50
   4  -4   0  104.79    8.70
   4   4   1   82.79    8.50
  -4   4  -1   66.19   12.20
  -4   4  -1   72.59   13.30
   4   4   1   78.59   12.60
  -4  -4  -1   77.89    8.90
   4  -4   1   69.49   13.50
   4  -4   1   77.79   11.10
  -4  -4  -1   58.79   10.20
   4   4   2  212.08   18.80
  -4   4  -2  251.47   19.40
  -4   4  -2  262.47   18.80
   4   4   2  264.57   14.40
  -4  -4  -2  293.37   15.30
   4  -4   2  259.67   17.80
  -4  -4  -2  242.78   16.10
   4  -4   2  278.47   19.60
  -4   4  -3   90.29   15.70
   4   4   3   90.29   12.10
  -4   4  -3  106.39   14.90
   4   4   3  104.39   10.20
   4  -4   3  109.19   13.30
  -4  -4  -3  107.09   11.40
  -4  -4  -3   86.39   10.50
  -4  -4  -3   88.89   10.80
   4  -4   3   88.29   14.60
  -4   4  -4  502.35   28.20
   4   4   4  521.15   24.80
   4   4   4  528.45   26.30
  -4   4  -4  509.25   28.10
  -4  -4  -4  546.75   25.60
   4  -4   4  501.85   27.40
   4  -4   4  520.85   27.60
  -4  -4  -4  548.75   25.20
  -4  -4  -4  510.15   25.40
   4   4   5  102.49   16.70
  -4   4  -5  117.39   15.80
  -4   4  -5  116.09   16.30
   4   4   5  120.19   11.80
   4  -4   5  115.69   14.60
  -4  -4  -5  123.39   13.10
  -4  -4  -5  118.49   12.50
   4  -4   5  112.29   14.80
  -4  -4  -5  113.99   15.50
  -4   4  -6 1074.89   49.00
  -4   4  -6 1036.30   49.60
   4   4   6 1107.79   46.70
  -4  -4  -6 1074.39   48.10
   4  -4   6 1077.99   48.10
   4  -4   6 1075.39   49.50
  -4  -4  -6 1069.29   47.00
   4   4   7   45.30   10.50
  -4   4  -7   39.90   14.00
  -4   4  -7   45.40   13.30
   4  -4   7   38.40   12.30
  -4  -4  -7   48.00   12.10
  -4  -4  -7   59.29   11.50
   4  -4   7   30.40   12.00
  -4   4  -8  391.06   27.10
  -4   4  -8  371.56   27.00
   4   4   8  421.46   22.70
   4  -4   8  373.56   26.50
   4  -4   8  422.36   23.50
  -4  -4  -8  425.66   25.60
  -4  -4  -8  438.36   23.70
  -4   4  -9    6.90   14.00
   4   4   9   27.30   10.50
   4  -4   9   28.90   13.60
  -4  -4  -9   28.40   12.60
  -4  -4  -9   15.60   12.80
   4   4  10  187.28   16.40
  -4   4 -10  184.88   22.30
   4  -4  10  188.28   20.90
  -4  -4 -10  217.58   17.80
  -4  -4 -10  207.78   20.30
  -4   4 -11   10.20   15.30
   4   4  11    6.40   10.80
  -4  -4 -11   -0.40   14.20
   4  -4  11    0.90   19.30
  -4  -4 -11   24.60   13.00
   4   4  12   83.29   14.20
  -4   4 -12   67.69   16.60
  -4  -4 -12   52.69   15.70
   4  -4  12   81.49   16.70
  -4  -4 -12  103.19   15.50
  -4   4 -13   16.80   16.30
   4   4  13    7.90   12.20
  -4  -4 -13   -0.60   12.90
   4  -4  13   18.50   14.20
  -4  -4 -13   -6.40   13.00
  -4   4 -14   -5.30   15.40
   4   4  14  -19.30   11.40
  -4  -4 -14   13.70   13.20
  -4  -4 -14    8.60   14.10
   4  -4  14   -6.90   14.20
  -4   4 -15    8.30   16.80
   4   4  15   -9.50   12.70
  -4  -4 -15    5.90   14.60
   4  -4  15    4.40   16.50
  -4  -4 -15   -6.50   13.70
   4   5 -16   40.50   16.80
   4  -5 -16   36.90   18.90
   4  -5 -16   44.30   13.90
   4  -5 -16   41.00   18.10
   4   5 -15   44.00   16.00
   4   5 -15   33.50   15.20
   4  -5 -15   28.50   13.80
   4  -5 -15   23.20   12.20
   4  -5 -15   20.80   17.80
   4  -5 -15   37.30   17.00
   4   5 -14   43.00   15.00
   4   5 -14   79.89   18.00
   4  -5 -14   65.69   15.50
   4  -5 -14   57.29   13.60
   4  -5 -14   42.20   17.90
   4   5 -13    5.70   14.40
   4   5 -13   21.20   12.80
   4  -5 -13    0.00   13.10
   4  -5 -13   -7.90   10.50
   4  -5 -13  -12.60   15.90
   4   5 -12   12.50   15.00
  -4   5  12    3.40   19.10
   4   5 -12    4.80   11.70
   4  -5 -12   24.70   15.00
   4  -5 -12   14.30   16.20
   4  -5 -12   -2.90   10.60
   4   5 -11   28.50   12.20
  -4   5  11   24.40   19.90
   4   5 -11    4.90   14.20
   4  -5 -11   12.00   14.90
   4  -5 -11   11.80   14.80
   4   5 -10  125.69   19.10
   4   5 -10  102.49   16.30
  -4   5  10  138.19   22.70
   4  -5 -10  129.09   18.70
   4  -5 -10  117.99   14.40
   4  -5 -10  107.99   19.10
  -4   5   9   50.19   20.60
   4   5  -9   41.60   15.30
   4   5  -9   34.40   11.00
   4  -5  -9   34.80   11.00
   4  -5  -9   33.90   14.90
   4  -5  -9   33.00   16.60
   4   5  -8  388.86   26.00
  -4   5   8  372.16   28.90
   4   5  -8  367.36   22.70
   4  -5  -8  390.56   27.10
   4  -5  -8  391.56   21.50
   4  -5  -8  414.16   27.50
   4   5  -7   60.39   10.30
  -4   5   7   54.19   17.60
   4   5  -7   38.70   13.10
   4  -5  -7   55.69   10.50
  -4  -5   7   58.89   13.80
   4  -5  -7   56.99   14.90
   4  -5  -7   69.49   16.50
  -4   5   6  330.27   25.30
  -4   5   6  298.97   22.10
   4   5  -6  329.27   22.70
   4  -5  -6  323.57   22.80
   4  -5  -6  337.37   18.20
   4  -5  -6  324.47   24.00
  -4  -5   6  316.67   21.70
  -4   5   5  224.18   21.10
  -4   5   5  224.08   19.30
   4   5  -5  210.38   18.20
  -4  -5   5  190.38   16.90
   4  -5  -5  195.58   13.70
   4  -5  -5  204.48   18.60
   4  -5  -5  199.18   20.10
  -4   5   4  639.74   32.10
  -4   5   4  624.64   33.90
   4   5  -4  641.74   32.60
  -4  -5   4  586.74   27.30
  -4  -5   4  577.04   31.40
   4  -5  -4  609.34   33.00
   4  -5  -4  633.24   28.30
   4  -5  -4  636.34   31.90
  -4   5   3  205.08   18.60
   4   5  -3  245.18   18.40
  -4   5   3  208.88   20.10
   4   5  -3  221.88   12.80
  -4  -5   3  224.48   13.30
  -4  -5   3  228.48   17.20
   4  -5  -3  217.18   13.60
   4  -5  -3  230.98   17.90
   4  -5  -3  224.98   20.70
  -4   5   2 1228.08   54.59
  -4   5   2 1198.58   53.09
   4   5  -2 1200.68   49.30
   4   5  -2 1168.88   53.29
   4  -5  -2 1244.48   54.69
   4  -5  -2 1196.88   52.19
   4  -5  -2 1128.49   49.30
  -4  -5   2 1157.38   52.89
  -4  -5   2 1165.48   49.30
   4   5  -1   32.00    7.50
  -4   5   1   24.90   11.00
  -4   5   1   17.10   13.80
   4   5  -1   25.60   10.40
   4  -5  -1    9.50   12.80
   4  -5  -1   37.90   10.80
  -4  -5   1   22.40    7.10
  -4  -5   1   33.10   10.50
   4  -5  -1   34.00    6.90
  -4   5   0  549.05   30.90
  -4   5   0  543.95   29.30
   4   5   0  555.74   25.50
   4   5   0  586.64   29.30
  -4  -5   0  571.24   28.80
   4  -5   0  562.34   29.00
   4  -5   0  563.14   30.80
  -4  -5   0  584.24   25.80
   4   5   1    8.20    9.40
  -4   5  -1   13.00   12.50
  -4   5  -1    8.30   11.40
   4   5   1   13.20    7.10
   4  -5   1   -3.90   12.10
  -4  -5  -1    7.20    7.50
   4  -5   1   13.70   10.00
  -4  -5  -1   13.90    9.30
   4   5   2  675.33   30.50
  -4   5  -2  655.13   35.60
   4   5   2  717.33   34.00
  -4   5  -2  659.63   34.30
  -4  -5  -2  688.13   33.10
   4  -5   2  704.03   35.20
   4  -5   2  666.23   33.60
  -4  -5  -2  703.83   30.80
   4   5   3   22.10    8.60
   4   5   3   13.30   10.50
  -4   5  -3   21.40   11.80
  -4   5  -3   29.30   13.60
  -4  -5  -3   22.40    9.10
   4  -5   3   20.60   13.50
   4  -5   3   23.00   10.20
  -4  -5  -3   14.80    9.30
  -4  -5  -3   19.50    9.40
  -4   5  -4  269.47   20.90
  -4   5  -4  305.67   22.70
   4   5   4  287.97   19.60
   4   5   4  311.07   17.00
   4  -5   4  291.37   21.30
  -4  -5  -4  251.47   18.00
  -4  -5  -4  303.97   17.50
  -4  -5  -4  295.47   17.50
   4  -5   4  289.97   19.90
  -4   5  -5   36.90   14.80
  -4   5  -5   32.50   13.00
   4   5   5   44.90    9.90
   4   5   5   47.30   12.40
  -4  -5  -5   36.80   10.30
  -4  -5  -5   59.69   10.70
  -4  -5  -5   60.29   11.30
   4  -5   5   45.70   13.50
   4  -5   5   41.80   12.30
   4   5   6    4.20   19.50
  -4   5  -6   29.30   12.80
  -4   5  -6   20.60   15.00
   4   5   6   21.80   10.00
   4  -5   6   46.40   12.00
  -4  -5  -6   11.10    9.10
  -4  -5  -6   19.60   11.10
   4  -5   6   10.10   12.20
  -4  -5  -6   31.80   10.90
   4   5   7  166.78   15.00
  -4   5  -7  141.09   19.90
  -4   5  -7  164.08   20.90
   4   5   7  125.29   17.80
  -4  -5  -7  185.18   17.00
  -4  -5  -7  206.98   16.30
   4  -5   7  149.59   18.40
  -4  -5  -7  131.49   13.50
   4  -5   7  136.49   17.40
  -4   5  -8   12.80   13.60
   4   5   8   18.90   10.90
  -4   5  -8    8.10   14.90
   4  -5   8   20.00   13.40
   4  -5   8   10.50   12.40
  -4  -5  -8   24.90   12.10
  -4  -5  -8   15.90   11.70
   4   5   9   59.89   11.80
  -4   5  -9   55.79   16.20
  -4   5  -9   20.30   15.50
   4  -5   9   33.20   14.40
   4  -5   9   50.59   12.90
  -4  -5  -9   48.80   13.20
  -4  -5  -9   53.29   14.40
   4   5  10    7.50   10.70
  -4   5 -10   21.90   18.80
  -4  -5 -10   18.80   13.00
   4  -5  10   28.90   14.00
  -4  -5 -10   19.10   14.00
   4   5  11   54.59   13.30
  -4   5 -11   22.10   16.20
   4  -5  11   34.90   14.60
  -4  -5 -11   40.90   14.00
  -4  -5 -11   58.79   22.70
  -4   5 -12   77.19   18.30
   4   5  12   83.69   15.10
  -4  -5 -12   67.99   16.30
   4  -5  12   58.99   16.00
  -4  -5 -12   94.99   16.30
  -4   5 -13   -2.30   16.30
   4   5  13   -5.70   12.10
   4  -5  13    4.20   13.40
  -4  -5 -13   17.40   14.00
  -4  -5 -13   28.30   13.90
   4   5  14  112.29   16.50
  -4   5 -14   94.69   19.70
   4  -5  14   90.89   19.10
  -4  -5 -14  109.49   17.10
  -4  -5 -14   81.29   17.10
   4   5  15   -9.00   13.20
  -4   5 -15   47.10   19.40
   4  -5  15   -9.40   15.70
  -4  -5 -15    4.60   14.40
  -4  -5 -15   -2.30   13.50
   4   6 -16   42.30   15.20
   4  -6 -16   74.49   24.80
   4  -6 -16   39.70   14.30
   4  -6 -16   71.59   18.90
   4   6 -15   53.69   17.80
   4   6 -15   19.90   14.20
   4  -6 -15   34.10   17.00
   4  -6 -15   28.20   13.00
   4  -6 -15   49.80   14.70
   4   6 -14  134.79   20.00
   4   6 -14   99.19   17.90
  -4   6  14  131.49   23.30
   4  -6 -14  156.78   19.00
   4  -6 -14  134.89   16.90
   4  -6 -14   97.89   20.00
  -4   6  13   14.20   19.80
   4   6 -13   19.60   17.10
   4   6 -13   24.80   13.40
   4  -6 -13    9.50   15.50
   4  -6 -13   52.09   16.70
   4  -6 -13   26.20   12.10
   4   6 -12   93.49   14.90
  -4   6  12   89.19   23.20
   4   6 -12  109.89   20.00
   4  -6 -12   91.09   18.30
   4  -6 -12  118.39   19.30
   4  -6 -12   94.39   14.30
   4   6 -11   11.90   11.70
   4   6 -11   -0.50   15.10
  -4   6  11   14.20   20.30
   4  -6 -11   -6.50   10.50
   4  -6 -11    0.10   14.50
   4   6 -10   99.39   16.30
  -4   6  10  146.09   25.70
   4   6 -10  126.29   19.60
   4  -6 -10  169.08   22.30
   4  -6 -10  113.29   19.70
   4  -6 -10  124.69   20.50
   4   6  -9   13.70   10.50
   4   6  -9   -8.30   14.30
  -4   6   9   -5.90   17.90
   4  -6  -9   -2.60   10.50
   4  -6  -9   15.90   15.40
   4  -6  -9   -7.50   15.60
  -4  -6   9    3.30   12.70
  -4   6   8  154.28   24.10
   4   6  -8  140.69   15.20
   4   6  -8  140.79   20.10
   4  -6  -8  152.78   14.90
   4  -6  -8  137.79   21.10
  -4  -6   8  132.59   17.90
   4  -6  -8  142.09   21.30
  -4   6   7    7.20   13.30
  -4   6   7   23.70   18.30
   4   6  -7   26.20   14.40
  -4  -6   7   35.80   13.40
   4  -6  -7   32.60   16.70
   4  -6  -7   20.90   14.40
   4  -6  -7   30.10   10.40
  -4   6   6  171.08   19.30
   4   6  -6  155.38   19.40
  -4   6   6  167.18   22.50
   4  -6  -6  155.08   19.60
   4  -6  -6  169.78   14.00
  -4  -6   6  165.08   17.50
   4  -6  -6  150.78   21.00
  -4   6   5  113.59   17.70
   4   6  -5  121.09   18.00
  -4   6   5  143.89   21.30
   4  -6  -5  138.39   18.70
   4  -6  -5  121.39   19.70
   4  -6  -5  146.79   12.80
  -4  -6   5  130.59   16.20
  -4   6   4  183.98   21.70
  -4   6   4  155.28   18.80
   4   6  -4  176.38   19.00
  -4  -6   4  183.48   17.40
   4  -6  -4  181.68   20.90
   4  -6  -4  165.78   18.40
   4  -6  -4  184.78   13.30
   4   6  -3   -4.40    7.30
  -4   6   3   20.40   15.00
   4   6  -3   -5.60   10.60
  -4   6   3   -1.70   12.30
   4  -6  -3   21.70   15.30
  -4  -6   3   15.80   10.80
   4  -6  -3   -1.50    7.70
  -4  -6   3   16.40    7.70
   4  -6  -3   -5.30   11.50
  -4   6   2  109.79   18.60
   4   6  -2   89.99    9.50
  -4   6   2  115.09   15.20
   4   6  -2  108.29   16.00
   4  -6  -2   96.39   15.20
   4  -6  -2  120.49   18.10
   4  -6  -2   87.59   10.60
  -4  -6   2   81.09    9.80
  -4  -6   2  116.79   15.40
   4   6  -1   29.20   12.10
  -4   6   1   27.10   12.10
   4   6  -1   41.30    7.80
  -4   6   1   17.30   15.00
   4  -6  -1   35.70   11.60
   4  -6  -1   27.10    7.70
   4  -6  -1   36.40   14.60
  -4  -6   1   35.90   11.70
  -4  -6   1   46.70    8.20
  -4   6   0  287.17   24.20
  -4   6   0  285.57   21.90
   4   6   0  286.97   20.90
   4   6   0  286.17   16.10
   4  -6   0  307.07   23.80
   4  -6   0  295.67   20.80
  -4  -6   0  296.37   16.40
  -4  -6   0  304.47   20.40
   4   6   1   13.50    7.80
   4   6   1    6.10   11.00
  -4   6  -1   14.20   14.30
  -4   6  -1   27.60   12.80
  -4  -6  -1   19.00   10.70
   4  -6   1   25.00   11.20
  -4  -6  -1   16.80    8.30
   4  -6   1   -0.50   13.90
   4   6   2  271.77   20.60
  -4   6  -2  281.87   21.80
   4   6   2  294.47   16.50
  -4   6  -2  257.57   22.90
   4  -6   2  277.17   20.30
   4  -6   2  253.17   22.50
  -4  -6  -2  305.57   20.00
  -4  -6  -2  280.27   16.80
  -4   6  -3  115.09   20.30
   4   6   3  118.59   16.00
  -4   6  -3  125.39   18.70
   4   6   3  136.59   12.20
  -4  -6  -3  124.19   12.90
   4  -6   3  106.39   18.00
  -4  -6  -3  126.19   14.40
   4  -6   3  140.89   16.80
  -4   6  -4  304.97   25.10
  -4   6  -4  301.67   23.80
   4   6   4  327.57   22.50
   4   6   4  326.47   18.90
   4  -6   4  332.67   22.20
  -4  -6  -4  332.87   21.10
  -4  -6  -4  339.67   20.40
  -4  -6  -4  313.17   19.40
   4  -6   4  303.17   24.10
  -4   6  -5  105.49   16.60
   4   6   5   94.89   12.20
   4   6   5   95.89   16.30
  -4   6  -5   71.79   18.10
  -4  -6  -5   74.59   13.10
  -4  -6  -5   75.09   13.00
  -4  -6  -5   93.39   13.40
   4  -6   5  115.69   17.10
   4  -6   5   99.79   15.60
  -4  -6  -5  119.89   13.60
  -4   6  -6  229.98   24.00
   4   6   6  265.17   21.50
  -4   6  -6  206.28   22.20
   4   6   6  250.07   17.20
  -4  -6  -6  247.58   17.60
   4  -6   6  229.78   21.20
  -4  -6  -6  249.88   18.00
  -4  -6  -6  259.67   18.90
  -4  -6  -6  250.87   20.00
   4  -6   6  238.88   21.70
   4   6   7   25.20   10.90
   4   6   7   22.60   13.40
  -4   6  -7   16.20   16.60
  -4   6  -7   21.30   14.50
  -4  -6  -7   24.50   10.50
   4  -6   7   26.50   12.80
  -4  -6  -7   23.00   13.70
  -4  -6  -7   45.70   12.40
  -4  -6  -7   21.90   11.90
   4  -6   7   30.50   14.40
   4   6   8  215.58   19.60
  -4   6  -8  198.28   23.00
   4   6   8  195.88   16.90
  -4   6  -8  192.58   22.20
   4  -6   8  201.38   19.60
  -4  -6  -8  193.98   19.00
  -4  -6  -8  200.38   17.80
   4  -6   8  184.28   20.80
  -4   6  -9   20.70   16.10
   4   6   9   31.60   11.30
  -4   6  -9   15.00   16.40
   4  -6   9   12.10   12.60
   4  -6   9   19.90   14.10
  -4  -6  -9   31.10   15.50
  -4  -6  -9   25.80   13.00
  -4   6 -10  166.68   21.10
  -4   6 -10  155.08   23.30
   4   6  10  157.28   17.80
  -4  -6 -10  197.68   17.80
   4  -6  10  154.98   28.90
  -4  -6 -10  170.38   20.00
   4  -6  10  149.99   17.20
   4   6  11   -1.10   11.90
  -4   6 -11   18.30   15.90
  -4  -6 -11   12.20   14.00
  -4  -6 -11   17.60   12.90
   4  -6  11    7.80   13.70
  -4   6 -12   75.59   18.80
   4   6  12   88.59   15.20
   4  -6  12   74.19   17.60
  -4  -6 -12   85.19   17.30
   4   6  13    5.00   13.30
  -4   6 -13   14.60   16.30
  -4  -6 -13   24.70   14.30
  -4  -6 -13   -8.20   13.90
   4  -6  13   11.70   15.60
   4   6  14    7.70   12.70
  -4   6 -14   -7.20   17.20
   4  -6  14   -1.80   14.70
  -4  -6 -14    4.30   14.20
  -4  -6 -14   12.50   13.80
   4   7 -15    3.10   12.80
  -4   7  15   23.60   20.70
   4   7 -15   64.39   20.10
   4  -7 -15   26.70   17.90
   4  -7 -15    9.50   12.30
   4   7 -14   31.60   18.90
  -4   7  14   23.70   20.30
   4   7 -14    9.50   12.50
   4  -7 -14    6.30   13.00
   4  -7 -14    4.50   16.80
   4  -7 -14   38.80   16.30
  -4   7  13   15.60   20.70
   4   7 -13   22.20   16.70
   4   7 -13   10.30   15.40
   4  -7 -13   25.40   15.60
   4  -7 -13   31.20   12.90
   4  -7 -13   22.40   17.90
   4   7 -12    1.30   12.20
   4   7 -12   31.70   16.80
  -4   7  12   29.60   20.90
   4  -7 -12   15.40   11.10
   4  -7 -12   18.50   15.90
   4  -7 -12    0.50   16.40
   4   7 -11    0.80   10.80
   4   7 -11   15.90   16.20
  -4   7  11   16.10   21.20
   4  -7 -11    9.80   11.50
   4  -7 -11   -1.20   16.20
   4  -7 -11   24.30   15.70
   4   7 -10   74.59   18.80
  -4   7  10   77.59   20.90
   4   7 -10   57.59   12.90
   4  -7 -10   59.29   17.50
   4  -7 -10   48.80   21.60
  -4  -7  10   73.99   16.30
   4  -7 -10   70.79   13.00
  -4   7   9   48.80   20.60
   4   7  -9   24.30   17.50
   4   7  -9   36.50   11.60
   4  -7  -9   50.69   13.30
  -4  -7   9   38.30   14.90
   4  -7  -9   50.29   18.10
   4  -7  -9   51.79   17.30
  -4   7   8  181.18   25.50
   4   7  -8  150.78   15.80
   4   7  -8  151.18   21.50
  -4  -7   8  148.19   19.30
  -4  -7   8  182.38   16.60
   4  -7  -8  158.08   15.80
   4  -7  -8  175.98   22.90
   4  -7  -8  138.19   21.70
  -4   7   7  107.89   17.40
  -4   7   7  130.69   22.10
   4   7  -7  109.49   20.20
   4  -7  -7  107.39   13.70
   4  -7  -7  133.49   20.80
   4  -7  -7  132.89   19.10
  -4  -7   7  113.79   18.30
   4   7  -6  351.66   27.00
  -4   7   6  376.46   29.20
  -4   7   6  359.66   25.40
   4  -7  -6  358.66   20.80
   4  -7  -6  362.06   27.90
   4  -7  -6  332.47   26.50
  -4  -7   6  340.97   25.00
   4   7  -5  135.69   19.70
  -4   7   5  131.49   23.30
  -4   7   5  140.19   18.00
  -4  -7   5  114.69   17.50
   4  -7  -5  130.19   13.50
   4  -7  -5  138.39   21.10
   4  -7  -5  127.99   17.60
  -4   7   4  208.68   24.10
   4   7  -4  214.98   21.50
  -4   7   4  218.88   22.00
   4  -7  -4  231.58   15.60
  -4  -7   4  232.68   20.30
   4  -7  -4  248.78   21.20
   4  -7  -4  218.78   23.10
  -4   7   3   76.09   15.90
  -4   7   3   95.89   19.50
   4   7  -3   83.79   16.70
   4  -7  -3   91.89   19.20
  -4  -7   3  107.89   16.30
   4  -7  -3   75.69   10.70
   4  -7  -3   73.19   14.70
  -4   7   2  299.77   26.40
  -4   7   2  242.18   22.90
   4   7  -2  271.27   22.50
   4   7  -2  278.67   15.30
  -4  -7   2  295.87   21.30
  -4  -7   2  257.87   15.80
   4  -7  -2  279.37   21.60
   4  -7  -2  275.17   15.80
   4  -7  -2  245.58   24.80
  -4   7   1   12.00   16.70
  -4   7   1    7.50   13.80
   4   7  -1   15.60   12.80
   4   7  -1   30.30    8.60
   4  -7  -1   13.50    7.80
   4  -7  -1   21.10   13.20
   4  -7  -1   -0.20   15.80
  -4  -7   1   20.70    8.60
  -4  -7   1   26.40   12.30
   4   7   0  614.04   34.20
   4   7   0  597.24   28.40
  -4   7   0  641.14   37.30
  -4   7   0  593.24   34.30
   4  -7   0  652.43   36.20
  -4  -7   0  624.14   28.90
  -4  -7   0  642.94   33.50
   4  -7   0  606.44   33.10
  -4   7  -1   13.90   17.20
   4   7   1   15.90   13.10
   4   7   1    8.70    9.00
  -4   7  -1   41.90   14.70
  -4  -7  -1   10.90    9.60
   4  -7   1   17.00   12.70
  -4  -7  -1   24.90   12.00
   4  -7   1  -11.40   15.90
   4   7   2  509.65   30.00
  -4   7  -2  498.75   32.90
  -4   7  -2  449.26   30.10
   4   7   2  479.05   24.60
   4  -7   2  492.95   28.90
  -4  -7  -2  482.15   24.70
  -4  -7  -2  526.45   29.20
   4  -7   2  483.15   30.70
   4   7   3   38.80   11.00
   4   7   3   22.90   14.90
  -4   7  -3   46.10   16.10
  -4   7  -3   28.70   18.10
   4  -7   3   32.60   16.60
  -4  -7  -3   32.30   12.70
   4  -7   3   42.40   13.20
  -4  -7  -3   48.10   11.50
   4   7   4  235.98   17.20
  -4   7  -4  220.58   24.90
  -4   7  -4  220.18   23.30
   4   7   4  238.48   22.50
  -4  -7  -4  228.18   19.60
   4  -7   4  248.28   20.90
   4  -7   4  210.78   22.20
  -4  -7  -4  232.78   18.30
  -4  -7  -4  253.37   17.40
  -4   7  -5   16.50   17.90
  -4   7  -5   47.70   16.10
   4   7   5   29.80   10.60
   4   7   5   23.30   16.00
  -4  -7  -5   42.80   12.10
  -4  -7  -5   27.60   13.20
  -4  -7  -5   34.60   12.50
   4  -7   5   23.20   12.80
   4  -7   5   33.00   15.40
  -4   7  -6   13.90   17.40
  -4   7  -6   41.30   16.10
   4   7   6   33.80   16.80
   4   7   6   25.70   11.00
  -4  -7  -6   32.00   12.00
  -4  -7  -6   32.40   11.40
  -4  -7  -6   32.00   13.80
   4  -7   6   28.90   13.80
   4  -7   6   18.80   15.40
  -4  -7  -6   43.10   12.70
   4   7   7   45.40   11.70
   4   7   7   40.80   15.80
  -4   7  -7   17.40   18.10
  -4   7  -7   38.80   16.10
  -4  -7  -7   43.40   14.30
   4  -7   7   40.30   14.10
  -4  -7  -7   45.50   13.00
   4  -7   7   37.90   15.60
  -4  -7  -7   51.99   13.40
  -4  -7  -7   38.20   12.20
   4   7   8   11.90   15.30
  -4   7  -8   -6.40   14.70
  -4   7  -8   10.20   17.00
   4   7   8   -7.70   10.50
  -4  -7  -8    0.10   10.20
  -4  -7  -8   -1.40   12.80
   4  -7   8  -17.20   13.70
  -4  -7  -8   -4.00   11.80
   4  -7   8   -4.70   12.10
  -4  -7  -8   -1.40   13.90
  -4   7  -9   -5.70   14.10
  -4   7  -9   10.20   15.80
   4   7   9    9.20   12.20
   4   7   9   16.50   14.40
  -4  -7  -9    0.40   10.00
  -4  -7  -9    6.00   12.90
   4  -7   9   18.30   12.50
  -4  -7  -9    7.70   12.80
   4  -7   9    5.40   13.40
  -4  -7  -9    7.30   12.70
  -4   7 -10   25.70   16.10
   4   7  10   36.10   12.30
  -4   7 -10   42.30   17.10
   4  -7  10   47.40   15.80
  -4  -7 -10   61.29   16.20
   4  -7  10   50.69   14.70
  -4  -7 -10   67.59   14.90
  -4  -7 -10   64.39   14.40
  -4   7 -11   15.10   16.00
  -4   7 -11   12.60   15.40
   4   7  11    5.30   12.50
  -4  -7 -11    6.40   19.90
  -4  -7 -11   23.20   14.00
  -4  -7 -11   33.00   14.00
   4  -7  11   10.00   14.80
   4  -7  11   10.00   12.40
  -4   7 -12   16.30   16.40
   4   7  12   48.30   14.40
  -4   7 -12   26.40   17.20
   4  -7  12   22.80   15.10
  -4  -7 -12   58.89   15.30
  -4  -7 -12   49.10   15.60
   4  -7  12   43.20   13.00
  -4  -7 -12   38.50   15.30
  -4   7 -13    4.60   16.70
   4   7  13   24.80   13.30
   4  -7  13   29.20   15.90
  -4  -7 -13   42.90   15.50
  -4  -7 -13   64.39   16.50
  -4  -7 -13   17.60   14.80
   4   7  14   22.50   14.00
  -4   7 -14    1.20   18.00
  -4  -7 -14   55.99   16.10
  -4  -7 -14   38.70   15.10
  -4  -7 -14    6.20   14.40
   4  -7  14   23.10   16.10
  -4   8  14   48.00   23.70
   4   8 -14   47.00   15.80
   4  -8 -14   71.89   15.10
   4  -8 -14   18.30   19.10
  -4   8  13   12.10   21.80
   4   8 -13   19.40   17.10
   4  -8 -13   12.90   18.20
   4  -8 -13   32.00   12.50
  -4   8  12   99.19   25.70
   4   8 -12  125.49   33.20
   4   8 -12   58.69   14.40
   4  -8 -12   96.19   15.10
   4  -8 -12   84.09   20.00
   4   8 -11   42.40   13.00
  -4   8  11   56.19   21.10
   4   8 -11   44.30   19.60
  -4  -8  11   29.20   15.60
   4  -8 -11   39.50   12.90
   4  -8 -11   16.70   17.70
   4  -8 -11   75.39   19.60
   4   8 -10  103.89   22.00
   4   8 -10   80.69   14.10
  -4   8  10   83.49   22.50
   4  -8 -10   77.09   14.20
   4  -8 -10  108.59   20.30
  -4  -8  10   84.89   29.00
   4  -8 -10   93.59   18.70
   4   8  -9   -7.00   16.90
   4   8  -9  -12.00   11.20
  -4   8   9   -6.40   19.00
   4  -8  -9    8.90   18.90
  -4  -8   9   22.40   12.40
   4  -8  -9    5.70   17.50
  -4  -8   9    0.30   13.90
   4  -8  -9   -7.50   11.10
  -4   8   8  121.69   23.30
   4   8  -8  117.19   21.00
   4  -8  -8  121.49   15.30
   4  -8  -8  101.79   19.40
  -4  -8   8  102.79   16.10
  -4  -8   8  120.79   19.00
   4  -8  -8  107.99   22.40
  -4   8   7   55.59   20.70
  -4   8   7   28.40   15.10
   4   8  -7   25.70   16.90
   4  -8  -7   39.80   16.00
   4  -8  -7   30.60   11.40
  -4  -8   7   24.10   15.30
   4  -8  -7   17.40   19.00
  -4   8   6   79.39   16.60
  -4   8   6   85.69   21.40
   4   8  -6   69.99   18.40
   4  -8  -6   79.69   17.10
  -4  -8   6   74.69   16.40
   4  -8  -6   70.79   20.20
   4  -8  -6   63.99   12.00
   4   8  -5    9.80   14.80
  -4   8   5    7.60   14.50
  -4   8   5   25.90   18.80
   4  -8  -5   -6.00   17.30
   4  -8  -5   15.70   10.00
  -4  -8   5   22.90   13.80
   4  -8  -5   19.20   14.50
  -4   8   4   44.70   20.20
  -4   8   4   35.80   16.00
   4   8  -4   31.40   16.20
   4  -8  -4   54.49   10.70
   4  -8  -4   75.49   19.90
  -4  -8   4   52.69   15.40
   4  -8  -4   30.80   15.50
  -4   8   3   81.49   17.80
  -4   8   3  122.69   22.10
   4   8  -3   86.09   18.70
   4  -8  -3  116.59   12.40
   4  -8  -3   87.49   16.70
  -4  -8   3  108.99   17.40
   4  -8  -3  116.59   21.90
  -4   8   2   10.50   14.70
  -4   8   2   20.80   18.40
   4   8  -2   -2.80   15.40
  -4  -8   2    7.70   12.60
   4  -8  -2   -0.60   17.50
   4  -8  -2    7.90    9.00
   4  -8  -2   17.50   14.40
  -4   8   1   29.50   15.70
   4   8  -1   24.60   15.50
   4   8  -1   34.80    9.60
  -4   8   1   48.00   19.60
  -4  -8   1   41.50    9.70
  -4  -8   1   52.59   14.80
   4  -8  -1   42.50    9.50
   4  -8  -1   41.30   14.60
   4  -8  -1   34.10   18.60
  -4   8   0  335.67   26.30
   4   8   0  321.27   18.70
  -4   8   0  343.47   29.30
   4   8   0  325.57   25.80
   4  -8   0  311.47   27.00
  -4  -8   0  337.57   24.70
   4  -8   0  346.87   24.90
  -4  -8   0  314.27   19.10
   4   8   1  183.98   14.60
  -4   8  -1  168.48   25.80
  -4   8  -1  175.88   22.60
   4   8   1  157.88   22.20
   4  -8   1  164.08   22.90
   4  -8   1  195.28   20.50
  -4  -8  -1  182.28   14.80
  -4  -8  -1  192.28   19.90
   4   8   2  242.58   23.70
  -4   8  -2  255.27   24.40
  -4   8  -2  228.48   27.00
   4   8   2  234.88   16.90
   4  -8   2  255.17   21.90
   4  -8   2  234.38   24.90
  -4  -8  -2  256.57   21.70
  -4  -8  -2  226.18   17.10
   4   8   3  141.69   21.60
   4   8   3  132.29   14.20
  -4   8  -3  138.59   23.00
  -4   8  -3  157.98   22.30
  -4  -8  -3  135.09   14.50
   4  -8   3  115.29   21.60
  -4  -8  -3  145.59   18.00
   4  -8   3  146.29   18.90
  -4   8  -4   90.59   21.70
  -4   8  -4  115.09   19.30
   4   8   4  104.89   19.60
   4   8   4  110.09   13.90
  -4  -8  -4   89.19   15.90
   4  -8   4   88.19   15.50
   4  -8   4  109.19   19.00
  -4  -8  -4  100.39   16.40
  -4  -8  -4  108.79   14.00
   4   8   5  133.09   22.20
   4   8   5  143.19   15.40
  -4   8  -5  141.49   22.30
  -4   8  -5  146.69   25.10
  -4  -8  -5  136.39   18.20
   4  -8   5  133.29   18.70
   4  -8   5  150.38   21.20
  -4  -8  -5  151.58   15.60
  -4  -8  -5  135.09   17.30
   4   8   6  126.49   20.10
  -4   8  -6  120.89   22.50
  -4   8  -6  138.79   22.20
   4   8   6  119.19   14.80
   4  -8   6  123.79   18.70
   4  -8   6  115.89   19.90
  -4  -8  -6  146.29   18.60
  -4  -8  -6  114.19   16.80
  -4  -8  -6  124.49   15.40
   4   8   7   24.90   11.30
  -4   8  -7   14.20   15.80
   4   8   7   14.20   15.00
  -4   8  -7   28.40   18.80
  -4  -8  -7   17.50   12.00
  -4  -8  -7   12.10   13.70
   4  -8   7   40.50   15.70
  -4  -8  -7    6.00   14.60
   4  -8   7   12.60   13.00
  -4  -8  -7   33.00   12.80
   4   8   8  101.69   18.30
  -4   8  -8   75.99   18.80
   4   8   8  116.29   15.70
  -4   8  -8   77.39   20.10
   4  -8   8  101.29   17.80
   4  -8   8   62.39   15.60
  -4  -8  -8  100.39   15.60
  -4  -8  -8   85.09   17.90
  -4  -8  -8   93.19   15.50
  -4  -8  -8   97.19   15.60
  -4   8  -9    7.20   15.60
   4   8   9   12.40   15.30
  -4   8  -9    2.50   16.40
   4   8   9   -0.20   11.70
   4  -8   9   12.80   13.90
   4  -8   9   10.10   14.10
  -4  -8  -9   -8.00   10.60
  -4  -8  -9   15.30   13.10
  -4  -8  -9   11.30   14.30
  -4  -8  -9   13.10   13.20
  -4   8 -10  120.89   20.80
  -4   8 -10   65.19   18.10
   4   8  10  110.59   19.70
   4   8  10   90.09   15.40
  -4  -8 -10   92.29   17.50
  -4  -8 -10  105.79   14.10
   4  -8  10   86.79   17.70
  -4  -8 -10  114.99   16.70
   4  -8  10  106.29   16.50
  -4  -8 -10   90.79   21.20
  -4   8 -11   10.20   16.60
  -4   8 -11   24.90   16.90
   4   8  11   28.00   13.30
  -4  -8 -11   10.80   14.30
   4  -8  11   14.40   13.60
   4  -8  11   11.10   14.70
  -4  -8 -11    8.30   13.50
  -4  -8 -11   18.80   15.20
  -4   8 -12   50.09   18.40
   4   8  12   83.49   16.10
  -4   8 -12   88.69   18.90
  -4  -8 -12   66.49   17.10
   4  -8  12   82.99   15.40
  -4  -8 -12   67.69   17.30
   4  -8  12   65.39   17.30
  -4  -8 -12   76.69   17.40
  -4   8 -13   13.60   16.10
  -4   8 -13    8.20   17.10
   4   8  13    9.70   13.40
   4  -8  13    2.60   15.20
  -4  -8 -13    8.10   13.90
  -4  -8 -13   34.20   16.30
  -4  -8 -13   21.30   15.50
   4   9 -13   10.40   13.40
   4   9 -13   73.59   19.20
  -4   9  13   27.80   35.60
   4  -9 -13    1.10   17.20
   4  -9 -13   -9.30   11.90
   4   9 -12   67.99   20.20
   4   9 -12   -0.80   12.40
  -4   9  12  -14.30   20.90
   4  -9 -12    7.20   12.10
   4  -9 -12   43.40   19.10
   4  -9 -12   30.80   17.10
  -4   9  11   -0.70   21.10
   4   9 -11   44.40   20.10
   4   9 -11    1.70   12.30
   4  -9 -11   15.70   12.50
   4  -9 -11   73.89   22.10
  -4  -9  11   28.60   16.30
   4  -9 -11   11.90   17.50
   4   9 -10   37.50   18.90
  -4   9  10   13.30   22.00
   4   9 -10   17.00   12.20
  -4  -9  10   24.40   16.50
   4  -9 -10   29.50   17.30
   4  -9 -10   13.60   12.40
  -4   9   9   14.10   20.70
   4   9  -9   36.80   24.90
   4  -9  -9   32.40   23.00
   4  -9  -9   35.10   17.10
  -4  -9   9   29.90   13.00
  -4  -9   9   14.90   15.00
   4  -9  -9   43.00   13.00
  -4   9   8  119.69   23.90
   4   9  -8  145.09   26.20
   4  -9  -8  149.19   23.10
  -4  -9   8  102.59   19.20
   4  -9  -8  126.89   15.40
   4  -9  -8  111.39   29.60
   4   9  -7  112.69   21.90
  -4   9   7  128.99   24.10
   4  -9  -7  165.58   24.70
  -4  -9   7  114.29   23.10
   4  -9  -7  103.29   18.80
   4  -9  -7  121.29   16.10
   4   9  -6   64.09   20.40
  -4   9   6   64.19   16.70
  -4   9   6   74.09   21.60
   4  -9  -6   49.90   16.70
  -4  -9   6   68.59   21.80
   4  -9  -6   65.49   12.60
   4  -9  -6   75.59   21.70
  -4   9   5   83.29   22.90
  -4   9   5   86.59   17.60
   4   9  -5   66.69   19.30
  -4  -9   5   80.79   17.30
   4  -9  -5  113.59   13.20
   4  -9  -5   71.09   17.90
   4  -9  -5   86.49   22.10
   4   9  -4  196.78   25.40
  -4   9   4  223.78   27.00
  -4   9   4  172.28   22.70
   4  -9  -4  179.18   22.60
   4  -9  -4  214.08   16.30
  -4  -9   4  209.78   22.20
   4  -9  -4  223.58   25.80
   4   9  -3   45.00   17.60
  -4   9   3   42.60   21.00
  -4   9   3   20.70   16.30
   4  -9  -3   16.70   14.70
   4  -9  -3   30.00   20.00
  -4  -9   3   53.89   16.20
   4  -9  -3   47.40   10.60
  -4   9   2  455.85   31.50
  -4   9   2  511.75   35.70
   4   9  -2  488.15   33.10
   4  -9  -2  503.85   24.60
  -4  -9   2  500.55   31.70
   4  -9  -2  505.55   34.50
   4  -9  -2  463.25   30.80
   4   9  -1   50.19   10.50
  -4   9   1   46.50   21.50
   4   9  -1   53.89   17.90
  -4   9   1   42.60   16.90
   4  -9  -1   41.70   19.30
   4  -9  -1   60.49   15.50
  -4  -9   1   47.70   16.10
  -4  -9   1   41.60   10.50
  -4   9   0  349.27   31.70
   4   9   0  347.97   28.60
   4   9   0  343.17   19.60
  -4   9   0  318.17   27.90
   4  -9   0  346.17   28.60
  -4  -9   0  388.36   27.20
  -4  -9   0  330.07   20.20
   4  -9   0  342.17   25.90
   4   9   1   76.59   18.40
  -4   9  -1   79.89   22.30
  -4   9  -1   87.39   17.80
   4   9   1  105.39   12.50
  -4  -9  -1  104.59   17.70
   4  -9   1   91.99   20.30
  -4  -9  -1   90.09   12.80
   4  -9   1   86.19   16.50
  -4   9  -2  124.09   23.80
   4   9   2  136.39   22.80
   4   9   2  159.48   14.20
  -4   9  -2  161.68   20.80
  -4  -9  -2  127.89   18.90
   4  -9   2  142.39   22.60
   4  -9   2  125.09   20.20
  -4  -9  -2  122.79   14.20
  -4   9  -3   20.30   16.80
   4   9   3  -16.60   16.70
   4   9   3   -1.50   10.10
  -4   9  -3  -15.30   18.70
  -4  -9  -3   -5.20   13.20
  -4  -9  -3    8.10   11.40
   4  -9   3    5.00   13.10
   4  -9   3   16.20   15.70
   4   9   4   -3.10   17.40
  -4   9  -4   17.30   17.10
   4   9   4   20.40   10.80
  -4   9  -4   19.20   19.70
  -4  -9  -4   16.30   13.90
   4  -9   4   19.20   13.40
   4  -9   4    0.70   16.20
  -4  -9  -4   25.20   11.80
  -4  -9  -4    7.30   12.80
  -4   9  -5   12.90   19.90
   4   9   5   32.40   11.60
  -4   9  -5   36.50   17.60
   4   9   5   28.80   17.80
  -4  -9  -5   43.80   13.90
  -4  -9  -5   36.40   14.60
   4  -9   5   32.90   13.70
   4  -9   5   15.80   16.60
  -4  -9  -5   63.29   13.00
   4   9   6   19.60   16.00
  -4   9  -6   18.10   18.20
  -4   9  -6   30.30   19.50
   4   9   6    6.20   11.50
  -4  -9  -6   22.30   14.40
   4  -9   6   15.10   13.10
  -4  -9  -6    2.50   13.10
  -4  -9  -6   30.00   13.60
   4  -9   6    4.30   14.90
  -4   9  -7   43.60   19.30
   4   9   7   29.10   16.10
   4   9   7   40.40   12.50
  -4   9  -7   25.10   16.90
  -4  -9  -7   25.20   13.50
   4  -9   7   22.00   14.50
  -4  -9  -7   49.40   13.60
  -4  -9  -7   29.00   13.70
  -4  -9  -7   28.50   15.40
   4  -9   7   28.60   14.50
  -4   9  -8   13.30   17.90
   4   9   8    3.30   15.10
  -4   9  -8   -4.70   15.60
   4   9   8    9.70   12.00
   4  -9   8    3.10   14.30
  -4  -9  -8    6.40   14.60
  -4  -9  -8    7.10   12.70
  -4  -9  -8   13.90   13.80
  -4  -9  -8   -3.80   11.30
   4  -9   8   10.40   12.80
  -4   9  -9   -0.20   16.40
   4   9   9   22.90   16.90
  -4   9  -9    4.90   17.30
   4   9   9  -12.50   12.00
   4  -9   9   21.80   13.90
   4  -9   9   11.10   14.10
  -4  -9  -9   14.40   13.80
  -4  -9  -9   11.30   12.60
  -4  -9  -9   -1.80   12.80
  -4  -9  -9    5.90   14.30
   4   9  10   18.30   16.70
  -4   9 -10   -3.60   16.90
   4   9  10    3.20   12.40
  -4   9 -10   19.00   17.10
  -4  -9 -10   19.10   11.30
  -4  -9 -10   19.50   27.00
   4  -9  10   23.00   15.10
  -4  -9 -10    8.80   13.70
   4  -9  10   10.00   14.30
  -4  -9 -10    5.10   14.70
  -4   9 -11   19.70   17.30
   4   9  11    2.10   17.90
  -4   9 -11   -1.90   17.20
   4   9  11   14.80   13.40
  -4  -9 -11   20.00   11.80
  -4  -9 -11   16.60   16.10
   4  -9  11    7.70   15.00
  -4  -9 -11    1.40   13.70
  -4  -9 -11   15.90   13.80
   4  -9  11   22.90   20.60
   4   9  12   28.20   13.30
  -4   9 -12   41.90   17.90
  -4   9 -12   32.80   18.60
   4  -9  12   55.69   24.50
  -4  -9 -12   39.70   15.90
  -4  -9 -12   36.10   16.30
  -4  -9 -12   12.20   14.60
   4  -9  12   21.20   15.80
  -4  10  12   91.89   24.60
   4  10 -12   32.10   14.10
  -4 -10  12   58.09   17.50
   4 -10 -12   47.90   20.20
   4 -10 -12   79.39   15.30
   4  10 -11   50.49   19.20
  -4  10  11   26.70   22.70
   4  10 -11    4.50   12.40
  -4 -10  11   17.30   15.70
   4 -10 -11   41.90   13.90
   4 -10 -11   30.50   18.40
  -4  10  10   83.69   24.20
   4  10 -10   67.69   14.30
   4  10 -10  124.49   23.10
  -4 -10  10   88.69   19.30
  -4 -10  10   99.69   15.70
   4 -10 -10  139.19   23.50
   4 -10 -10   80.39   20.40
   4 -10 -10   85.19   15.20
   4  10  -9   52.09   20.30
  -4  10   9   56.29   23.20
   4 -10  -9   26.70   12.50
  -4 -10   9   43.20   16.40
   4 -10  -9  100.69   21.50
   4 -10  -9   28.60   16.90
   4  10  -8   36.70   18.70
  -4  10   8   30.10   30.80
   4 -10  -8   30.00   13.30
  -4 -10   8   30.20   15.90
   4 -10  -8   51.19   20.40
   4 -10  -8   42.10   17.00
  -4  10   7   -4.10   32.70
  -4  10   7    8.20   14.00
   4  10  -7   23.70   17.70
   4 -10  -7    7.10   17.80
  -4 -10   7    4.40   14.40
   4 -10  -7   -5.10   10.80
   4 -10  -7    9.80   15.90
   4  10  -6   11.50   17.30
  -4  10   6    3.50   14.30
  -4  10   6   15.00   24.30
   4 -10  -6   12.10   12.10
  -4 -10   6    7.40   14.50
   4 -10  -6   25.10   16.00
   4 -10  -6   -2.70   17.70
  -4  10   5   13.50   18.10
   4  10  -5   26.30   25.30
  -4  10   5   12.00   20.60
   4 -10  -5   -2.40   10.70
   4 -10  -5   24.20   14.80
  -4 -10   5   19.10   15.10
   4 -10  -5   23.20   18.60
  -4  10   4   22.10   20.70
  -4  10   4   -3.00   15.00
   4  10  -4   18.40   23.30
   4 -10  -4   55.29   19.50
   4 -10  -4    3.70   14.90
  -4 -10   4   14.70   14.20
   4 -10  -4   20.70   10.30
  -4  10   3   -4.00   15.30
  -4  10   3   50.59   22.30
   4  10  -3   37.90   18.80
  -4 -10   3   32.20   16.20
   4 -10  -3   38.60   10.70
   4 -10  -3   27.10   16.10
   4 -10  -3   23.50   19.30
  -4  10   2   20.40   20.80
   4  10  -2   -3.80   17.50
  -4  10   2    7.80   15.40
   4 -10  -2   12.20   15.00
  -4 -10   2    9.50   17.30
   4 -10  -2   -8.50   18.90
   4 -10  -2    9.40    9.90
   4  10  -1    8.00   18.10
   4  10  -1   32.20    9.70
  -4  10   1   22.90   15.80
  -4  10   1   32.80   21.10
   4 -10  -1   38.70   15.10
   4 -10  -1   17.60   22.10
  -4 -10   1   21.60    9.90
  -4  10   0   72.29   23.40
  -4  10   0   96.39   18.70
   4  10   0   96.89   12.60
   4  10   0   91.59   21.40
  -4 -10   0  103.59   13.30
   4 -10   0   95.89   27.40
   4 -10   0  104.39   17.20
  -4 -10   0   87.29   21.00
  -4  10  -1   41.90   21.60
   4  10   1   74.49   21.00
  -4  10  -1   43.60   16.50
   4  10   1   59.39   11.50
  -4 -10  -1   47.20   16.40
   4 -10   1   67.09   22.10
  -4 -10  -1   53.99   11.50
   4 -10   1   66.99   15.70
  -4  10  -2   12.70   19.60
   4  10   2    9.40   18.10
  -4  10  -2   -1.20   15.70
   4  10   2    5.50    9.70
   4 -10   2   20.50   14.10
  -4 -10  -2   -0.40   10.40
  -4 -10  -2   13.20   14.00
   4 -10   2   10.80   17.70
  -4  10  -3  136.89   20.70
  -4  10  -3  112.29   23.80
   4  10   3   92.79   13.20
   4  10   3  118.49   22.70
   4 -10   3  122.49   22.20
  -4 -10  -3  123.89   14.60
  -4 -10  -3  105.89   18.50
   4 -10   3   91.79   16.40
  -4  10  -4  114.29   21.00
   4  10   4  106.89   21.30
   4  10   4   97.49   13.60
  -4  10  -4  115.19   23.40
   4 -10   4  103.09   16.80
  -4 -10  -4  113.79   14.90
  -4 -10  -4  129.29   19.50
   4 -10   4  118.69   21.10
  -4  10  -5   83.49   22.30
   4  10   5   60.59   18.10
  -4  10  -5   65.89   25.90
   4  10   5   66.29   13.50
   4 -10   5   94.09   20.10
  -4 -10  -5   73.29   14.70
  -4 -10  -5   76.09   15.00
   4 -10   5   61.89   16.10
  -4 -10  -5   77.79   17.10
  -4  10  -6  238.58   27.30
   4  10   6  261.57   25.70
  -4  10  -6  246.48   33.60
   4  10   6  230.78   19.80
  -4 -10  -6  257.27   20.20
  -4 -10  -6  247.08   22.70
  -4 -10  -6  274.77   23.30
   4 -10   6  261.57   34.50
   4 -10   6  253.07   25.20
  -4  10  -7   35.70   18.80
   4  10   7   51.79   17.40
   4  10   7   36.00   14.20
  -4 -10  -7   49.00   15.90
  -4 -10  -7   58.29   16.10
   4 -10   7   66.19   17.00
   4 -10   7   75.59   18.60
  -4 -10  -7   40.20   13.60
  -4  10  -8   67.69   25.50
   4  10   8   54.09   14.60
  -4  10  -8   55.29   19.50
   4  10   8   98.19   19.40
   4 -10   8   56.29   15.70
  -4 -10  -8   86.39   16.00
   4 -10   8   78.29   17.70
  -4 -10  -8   87.99   15.60
  -4 -10  -8   34.90   16.70
  -4 -10  -8   57.89   15.00
  -4  10  -9    1.40   17.60
  -4  10  -9   32.70   19.10
   4  10   9   32.90   17.50
   4  10   9   19.40   13.50
  -4 -10  -9    7.60   14.00
  -4 -10  -9   18.50   16.20
  -4 -10  -9   23.80   13.00
  -4 -10  -9   12.00   16.30
   4 -10   9   16.90   14.50
   4 -10   9   39.00   16.00
   4  10  10   54.39   15.30
   4  10  10   73.09   19.90
  -4  10 -10   66.89   18.60
  -4  10 -10   20.30   18.30
  -4 -10 -10   45.90   16.00
  -4 -10 -10   64.09   17.90
  -4 -10 -10   60.09   15.40
   4 -10  10   56.49   16.80
  -4 -10 -10   57.69   14.10
   4 -10  10   50.49   16.90
   4  10  11   14.00   19.20
  -4  10 -11   -5.70   17.30
   4  10  11   -1.70   13.40
  -4  10 -11   28.80   19.10
  -4 -10 -11   36.70   14.60
  -4 -10 -11   18.90   15.60
   4 -10  11   35.90   13.00
  -4 -10 -11    9.30   13.60
  -4 -10 -11   33.60   13.20
   4 -10  11    5.60   15.80
  -4  11  11   -3.40   23.80
   4  11 -11   94.69   23.90
  -4 -11  11   12.00   15.60
   4 -11 -11    7.20   13.30
   4 -11 -11    4.90   17.10
  -4  11  10   -5.20   21.10
   4 -11 -10   -0.40   11.70
   4 -11 -10    3.00   17.50
  -4 -11  10    9.70   14.80
  -4  11   9    0.60   20.80
   4  11  -9   63.29   19.60
   4 -11  -9   15.20   12.10
  -4 -11   9   27.20   15.90
   4 -11  -9   21.50   17.30
   4 -11  -9   47.30   18.80
  -4  11   8   28.80   22.40
   4  11  -8   47.70   19.60
   4 -11  -8   26.20   17.00
   4 -11  -8   56.59   19.70
   4 -11  -8   14.80   12.30
  -4 -11   8   40.00   16.50
   4  11  -7   39.40   20.80
  -4  11   7   27.70   15.50
  -4  11   7   33.70   22.20
   4 -11  -7   51.79   19.40
  -4 -11   7   22.60   17.20
   4 -11  -7   26.00   13.00
   4 -11  -7   15.60   16.50
  -4  11   6   48.90   23.10
  -4  11   6   68.69   16.70
   4  11  -6   82.39   22.00
  -4 -11   6   63.69   17.90
   4 -11  -6  102.79   20.80
   4 -11  -6   80.29   13.40
   4 -11  -6   57.59   17.40
   4  11  -5   58.99   20.70
  -4  11   5   57.39   16.70
  -4  11   5   72.29   22.90
   4 -11  -5   93.19   20.40
  -4 -11   5   76.59   17.90
   4 -11  -5   74.09   16.60
   4 -11  -5   43.00   18.10
  -4  11   4  161.88   22.60
  -4  11   4  165.78   28.60
   4  11  -4  180.58   26.70
   4 -11  -4  158.98   15.90
   4 -11  -4  185.08   23.70
   4 -11  -4  128.69   25.90
  -4 -11   4  197.18   22.30
  -4  11   3   60.49   19.60
   4  11  -3   61.19   21.10
  -4  11   3   74.09   23.20
   4 -11  -3   56.89   11.70
   4 -11  -3   47.30   17.50
[truncated: 678,614 more chars]
